# Supplementary material for: Understanding mechanisms of Polygonatum sibiricum-derived exosome-like nanoparticles against breast cancer through an integrated metabolomics and network pharmacology analysis
Source: Front Chem. 2025 Jun 6;13:1559758. doi: 10.3389/fchem.2025.1559758 (PMC12179076; doi:10.3389/fchem.2025.1559758)
Supplement: Supplementary file 1 [file DataSheet1.zip]

Archive with 72 entries (57 files):
- raw data/Fig.2/
- raw data/Fig.2/NTA.pdf
- raw data/Fig.2/TEM.png
- raw data/Fig.2/The Zeta potential.dts
- raw data/Fig.3/
- raw data/Fig.3/Disease enrichment/
- raw data/Fig.3/Disease enrichment/1fb20005e45ec7c7.pdf
- raw data/Fig.3/Disease enrichment/1fb20005e45ec7c7.png
- raw data/Fig.3/Disease enrichment/disease.xlsx
- raw data/Fig.3/Disease enrichment/OMIM.xlsx
- raw data/Fig.3/Disease enrichment/TTD.xlsx
- raw data/Fig.3/Metabolite_data.xlsx
- raw data/Fig.4/
- raw data/Fig.4/Active ingredientú1⁄42.xlsx
- raw data/Fig.4/Active ingredient.xlsx
- raw data/Fig.4/Breast cancer target pooling.xlsx
- raw data/Fig.4/GeneCards-SearchResults.csv
- raw data/Fig.4/Gene-pathway.xlsx
- raw data/Fig.4/GO/
- raw data/Fig.4/GO/BP.txt
- raw data/Fig.4/GO/BP.xlsx
- raw data/Fig.4/GO/CC.txt
- raw data/Fig.4/GO/CC.xlsx
- raw data/Fig.4/GO/GO.xlsx
- raw data/Fig.4/GO/MF.txt
- raw data/Fig.4/GO/MF.xlsx
- raw data/Fig.4/Intersection targets.xlsx
- raw data/Fig.4/KEGG/
- raw data/Fig.4/KEGG/breast cancer,KEGG.txt
- raw data/Fig.4/KEGG/KEGGú1⁄4sj.xlsx
- raw data/Fig.4/KEGG/KEGG.xlsx
- raw data/Fig.4/OMIM-Gene-Map-Retrieval (1).xlsx
- raw data/Fig.4/PPI/
- raw data/Fig.4/PPI/2.xlsx
- raw data/Fig.4/PPI/3.xlsx
- raw data/Fig.4/PPI/Betweenness.xlsx
- raw data/Fig.4/PPI/Closeness.xlsx
- raw data/Fig.4/PPI/core target.xlsx
- raw data/Fig.4/PPI/Critical Targets.csv
- raw data/Fig.4/PPI/Degree.xlsx
- raw data/Fig.4/PPI/string_interactions_short (1).tsv
- raw data/Fig.4/target prediction.xlsx
- raw data/Fig.5/
- raw data/Fig.5/core target.xlsx
- raw data/Fig.5/genes.tsv
- raw data/Fig.5/GSE233242.top.table.tsv
- raw data/Fig.5/GSE233242.top.table.xlsx
- raw data/Fig.5/GSE233242_norm_counts_FPKM_GRCh38.p13_NCBI.tsv/
- raw data/Fig.5/GSE233242_norm_counts_FPKM_GRCh38.p13_NCBI.tsv/GSE233242_norm_counts_FPKM_GRCh38.p13_NCBI.tsv
- raw data/Fig.5/Heat map/
- raw data/Fig.5/Heat map/1.xlsx
- raw data/Fig.5/Heat map/3.txt
- raw data/Fig.5/Heat map/GSE233242_Sample_ID_to_GEO_ids.csv/
- raw data/Fig.5/Heat map/GSE233242_Sample_ID_to_GEO_ids.csv/GSE233242_Sample_ID_to_GEO_ids.csv
- raw data/Fig.5/Heat map/Heat map.xlsx
- raw data/Fig.5/ingredients.score-target.xlsx
- raw data/Fig.5/Volcano map/
- raw data/Fig.5/Volcano map/Volcano map.txt
- raw data/Fig.5/Volcano map/Volcano map.xlsx
- raw data/Fig.6/
- raw data/Fig.6/Gene/
- raw data/Fig.6/Gene/CAV1-7sc0.pdb
- raw data/Fig.6/Gene/ESR1-1xpc.pdb
- raw data/Fig.6/Gene/FGF2-4oee.pdb
- raw data/Fig.6/Gene/PPARG-3b1m.pdb
- raw data/Fig.6/Ingredient/
- raw data/Fig.6/Ingredient/6-gingerol.pdb
- raw data/Fig.6/Ingredient/adenine.pdb
- raw data/Fig.6/Ingredient/baicalein.pdb
- raw data/Fig.6/Ingredient/linolenic acid.pdb
- raw data/Fig.6/Ingredient/sedanolide.pdb
- raw data/Fig.6/Ingredient/Stearidonic acid.pdb
