# Supplementary material for: Understanding mechanisms of Polygonatum sibiricum-derived exosome-like nanoparticles against breast cancer through an integrated metabolomics and network pharmacology analysis
Source: Front Chem. 2025 Jun 6;13:1559758. doi: 10.3389/fchem.2025.1559758 (PMC12179076; doi:10.3389/fchem.2025.1559758)
Supplement: Supplementary file 1 [file DataSheet1.zip › raw data/Fig.3/Disease enrichment/disease.xlsx]

## Sheet: Sheet1
Class	Description	count	pvalue	count
OMIM	Renal Tubular Dysgenesis	4	0.00392	4
OMIM	Hypertension, Essential	4	0.0645	4
OMIM	Obesityleanness, Included	4	0.0645	4
OMIM	Asthma, Susceptibility To	4	0.0645	4
OMIM	Diabetes Mellitus, Noninsulin-Dependent	3	0.233	3
OMIM	Schizophrenia	3	0.0645	3
OMIM	Neural Tube Defects, Folate-Sensitive	3	0.0444	3
OMIM	Pheochromocytomapheochromocytoma, Susceptibility To	3	0.0645	3
OMIM	Breast Cancer	3	0.149	3
OMIM	Glycine Encephalopathy	3	0.0174	3
TTD	Analgesics	27	4.56e-06	27
TTD	Cancer, unspecific	22	0.974	22
TTD	Asthma	17	0.00118	17
TTD	Hypertension	16	1.03e-05	16
TTD	Breast cancer	14	0.105	14
TTD	Inflammation	12	0.21	12
TTD	Cardiovascular disease, unspecified	12	0.101	12
TTD	Schizophrenia	11	8.44e-06	11
TTD	Depression	11	0.000246	11
TTD	Atherosclerosis	11	0.0259	11
