# Supplementary material for: Understanding mechanisms of Polygonatum sibiricum-derived exosome-like nanoparticles against breast cancer through an integrated metabolomics and network pharmacology analysis
Source: Front Chem. 2025 Jun 6;13:1559758. doi: 10.3389/fchem.2025.1559758 (PMC12179076; doi:10.3389/fchem.2025.1559758)
Supplement: Supplementary file 1 [file DataSheet1.zip › raw data/Fig.3/Disease enrichment/OMIM.xlsx]

## Sheet: Sheet1
OMIM ID	Disease name	Adjusted p-value	Targets*
OMIM:267430	Renal Tubular Dysgenesis	0.00392	4
OMIM:145500	Hypertension, Essential	0.0645	4
OMIM:601665	Obesityleanness, Included	0.0645	4
OMIM:600807	Asthma, Susceptibility To	0.0645	4
OMIM:125853	Diabetes Mellitus, Noninsulin-Dependent	0.233	3
OMIM:181500	Schizophrenia	0.0645	3
OMIM:601634	Neural Tube Defects, Folate-Sensitive	0.0444	3
OMIM:171300	Pheochromocytomapheochromocytoma, Susceptibility To	0.0645	3
OMIM:114480	Breast Cancer	0.149	3
OMIM:605899	Glycine Encephalopathy	0.0174	3
OMIM:104300	Alzheimer Disease	0.0645	3
OMIM:606176	Diabetes Mellitus, Permanent Neonatal	0.0444	3
OMIM:264350	Pseudohypoaldosteronism, Type I, Autosomal Recessive	0.0174	3
OMIM:606864	Paraganglioma And Gastric Stromal Sarcoma	0.0174	3
OMIM:609423	Human Immunodeficiency Virus Type 1, Susceptibility To	0.194	2
OMIM:168600	Parkinson Disease, Late-Onset	0.0645	2
OMIM:103780	Alcohol Dependence	0.0645	2
OMIM:606054	Propionic Acidemia	0.0645	2
OMIM:164230	Obsessive-Compulsive Disorder	0.0645	2
OMIM:157300	Migraine With Or Without Aura, Susceptibility To, 1	0.0645	2
OMIM:114500	Colorectal Cancer	0.425	2
OMIM:608446	Myocardial Infarction, Susceptibility Tomyocardial Infarction, Susceptibility To, 1, Included	0.173	2
OMIM:166710	Osteoporosis	0.0645	2
OMIM:607208	Dravet Syndrome	0.0645	2
OMIM:211980	Lung Canceralveolar Cell Carcinoma, Included	0.236	2
OMIM:601367	Stroke, Ischemic	0.0645	2
OMIM:127750	Dementia, Lewy Body	0.0645	2
OMIM:177200	Liddle Syndrome	0.0645	2
OMIM:143890	Hypercholesterolemia, Familial	0.0645	2
OMIM:180300	Rheumatoid Arthritis	0.0815	2
OMIM:191830	Renal Adysplasia	0.0645	2
OMIM:606764	Gastrointestinal Stromal Tumor	0.0645	2
OMIM:130000	Ehlers-Danlos Syndrome, Type I	0.168	1
OMIM:245570	Epilepsy, Focal, With Speech Disorder And With Or Without Mental Retardation	0.0645	1
OMIM:613014	Neuroblastoma, Susceptibility To, 3	0.0645	1
OMIM:168300	Paramyotonia Congenita Of Von Eulenburg	0.0645	1
OMIM:609634	Migraine, Familial Hemiplegic, 3	0.0645	1
OMIM:264600	Pseudovaginal Perineoscrotal Hypospadias	0.0645	1
OMIM:155240	Thyroid Carcinoma, Familial Medullary	0.118	1
OMIM:277440	Vitamin D-Dependent Rickets, Type 2a	0.0645	1
OMIM:601144	Brugada Syndrome 1	0.0645	1
OMIM:229700	Fructose-1,6-Bisphosphatase Deficiency	0.0645	1
OMIM:614508	Mirror Movements 2	0.0645	1
OMIM:108500	Episodic Ataxia, Type 2	0.0645	1
OMIM:613546	Aromatase Deficiency	0.0645	1
OMIM:607745	Seizures, Benign Familial Infantile, 3	0.0645	1
OMIM:614198	Myasthenic Syndrome, Congenital, Acetazolamide-Responsive	0.0645	1
OMIM:614487	Spastic Ataxia 5, Autosomal Recessive	0.0645	1
OMIM:612556	Adiponectin, Serum Level Of, Quantitative Trait Locus 1	0.0645	1
OMIM:276600	Tyrosinemia, Type Ii	0.0645	1
OMIM:607834	Anxietyharm Avoidance, Included	0.0645	1
OMIM:273800	Glanzmann Thrombasthenia	0.118	1
OMIM:601154	Cardiomyopathy, Dilated, 1e	0.0645	1
OMIM:607174	Meningioma, Familial, Susceptibility To	0.301	1
OMIM:139300	Aromatase Excess Syndrome	0.0645	1
OMIM:615438	Infantile Liver Failure Syndrome 1	0.0645	1
OMIM:261600	Phenylketonuria	0.0645	1
OMIM:245050	Succinyl-Coa:3-Oxoacid Coa Transferase Deficiency	0.0645	1
OMIM:615373	Left Ventricular Noncompaction 8	0.0645	1
OMIM:259900	Hyperoxaluria, Primary, Type I	0.0645	1
OMIM:609283	Progressive External Ophthalmoplegia With Mitochondrial Dna Deletions,Autosomal Dominant, 2	0.0645	1
OMIM:605115	Hypertension, Early-Onset, Autosomal Dominant, With Severe Exacerbationin Pregnancy	0.0645	1
OMIM:615298	Symphalangism, Proximal, 1b	0.0645	1
OMIM:252011	Mitochondrial Complex Ii Deficiency	0.118	1
OMIM:250940	Homocystinuria-Megaloblastic Anemia, Cblg Complementation Type	0.0645	1
OMIM:271980	Succinic Semialdehyde Dehydrogenase Deficiency	0.0645	1
OMIM:180920	Aplasia Of Lacrimal And Salivary Glands	0.0645	1
OMIM:266130	Glutathione Synthetase Deficiency	0.0645	1
OMIM:608688	Aicar Transformylase/Imp Cyclohydrolase Deficiency	0.0645	1
OMIM:300323	Kelley-Seegmiller Syndrome	0.0645	1
OMIM:166220	Osteogenesis Imperfecta, Type Iv	0.118	1
OMIM:300322	Lesch-Nyhan Syndrome	0.0645	1
OMIM:205400	Tangier Disease	0.0645	1
OMIM:300615	Brunner Syndrome	0.0645	1
OMIM:614546	Efavirenz, Poor Metabolism Ofefavirenz Central Nervous System Toxicity, Susceptibility To, Included	0.0645	1
OMIM:613863	Generalized Epilepsy With Febrile Seizures Plus, Type 7	0.0645	1
OMIM:262850	Alpha-2-Plasmin Inhibitor Deficiency	0.0645	1
OMIM:601472	Charcot-Marie-Tooth Disease, Axonal, Type 2d	0.0645	1
OMIM:140350	Hawkinsinuria	0.0645	1
OMIM:114900	Carcinoid Tumors, Intestinal	0.0645	1
OMIM:613693	Long Qt Syndrome 6	0.0645	1
OMIM:600882	Charcot-Marie-Tooth Disease, Axonal, Type 2b	0.0645	1
OMIM:254600	Myeloperoxidase Deficiency	0.0645	1
OMIM:615377	Atrial Fibrillation, Familial, 13	0.0645	1
OMIM:600175	Spinal Muscular Atrophy, Distal, Congenital Nonprogressive	0.0645	1
OMIM:238320	Leydig Cell Hypoplasia, Type I	0.0645	1
OMIM:613120	Brugada Syndrome 7	0.0645	1
OMIM:112600	Brachydactyly, Type A2	0.168	1
OMIM:609446	Generalized Epilepsy And Paroxysmal Dyskinesia	0.0645	1
OMIM:612018	Cataract, Juvenile, With Microcornea And Glucosuria	0.0645	1
OMIM:600376	Telangiectasia, Hereditary Hemorrhagic, Type 2	0.0645	1
OMIM:615109	Cowden Syndrome 6	0.0645	1
OMIM:115310	Paragangliomas 4	0.0645	1
OMIM:613027	Glycogen Storage Disease Ixc	0.0645	1
OMIM:613021	Bronchiectasis With Or Without Elevated Sweat Chloride 2	0.0645	1
OMIM:610504	Preterm Premature Rupture Of The Membranes	0.0645	1
OMIM:614160	Muscle Hypertrophy	0.0645	1
OMIM:236250	Homocystinuria Due To Deficiency Of N(5,10)-Methylenetetrahydrofolatereductase Activity	0.0645	1
OMIM:610374	Diabetes Mellitus, Transient Neonatal, 2	0.0645	1
OMIM:232700	Glycogen Storage Disease Vi	0.0645	1
OMIM:300752	Protoporphyria, Erythropoietic, X-Linked	0.0645	1
OMIM:187800	Bleeding Disorder, Platelet-Type, 16	0.118	1
OMIM:313200	Spinal And Bulbar Muscular Atrophy, X-Linked 1	0.0645	1
OMIM:177735	Pseudohypoaldosteronism, Type I, Autosomal Dominant	0.0645	1
OMIM:605479	Cholestasis, Benign Recurrent Intrahepatic, 2	0.0645	1
OMIM:613643	Parkinson Disease 5, Autosomal Dominant	0.0645	1
OMIM:170998	Peroxisome Proliferator-Activated Receptor-Alpha	0.0645	1
OMIM:615279	Cardiofaciocutaneous Syndrome 3	0.0645	1
OMIM:603829	Ventricular Fibrillation During Myocardial Infarction, Susceptibilityto	0.0645	1
OMIM:253600	Muscular Dystrophy, Limb-Girdle, Type 2a	0.0645	1
OMIM:102574	Actinin, Alpha-3	0.0645	1
OMIM:255120	Carnitine Palmitoyltransferase I Deficiency	0.0645	1
OMIM:611493	Atrial Fibrillation, Familial, 4	0.0645	1
OMIM:231005	Gaucher Disease, Type Iiic	0.0645	1
OMIM:162300	Multiple Endocrine Neoplasia, Type Iib	0.0645	1
OMIM:600802	Severe Combined Immunodeficiency, Autosomal Recessive, T Cell-Negative,B Cell-Positive, Nk Cell-Negative	0.0645	1
OMIM:613721	Epileptic Encephalopathy, Early Infantile, 11	0.0645	1
OMIM:300887	Aplasia Cutis Congenita, Reticulolinear, With Microcephaly, Facialdysmorphism, And Other Congenital Anomalies	0.0645	1
OMIM:613071	Bronchiectasis With Or Without Elevated Sweat Chloride 3	0.0645	1
OMIM:614022	Atrial Fibrillation, Familial, 10	0.0645	1
OMIM:208550	Asthma, Nasal Polyps, And Aspirin Intolerance	0.118	1
OMIM:114000	Caffey Disease	0.0645	1
OMIM:167000	Ovarian Cancerovarian Cancer, Epithelial, Included	0.301	1
OMIM:611895	Amyotrophic Lateral Sclerosis 9	0.0645	1
OMIM:300624	Fragile X Mental Retardation Syndrome	0.0645	1
OMIM:300018	46,Xy Sex Reversal 2	0.0645	1
OMIM:606071	Hereditary Motor And Sensory Neuropathy, Type Iic	0.0645	1
OMIM:615371	Pulmonary Hypertension, Neonatal, Susceptibility To	0.0645	1
OMIM:166210	Osteogenesis Imperfecta, Type Ii	0.118	1
OMIM:601847	Cholestasis, Progressive Familial Intrahepatic, 2	0.0645	1
OMIM:143465	Attention Deficit-Hyperactivity Disorder	0.118	1
OMIM:239850	Cantu Syndrome	0.0645	1
OMIM:612718	Cerebral Creatine Deficiency Syndrome 3	0.0645	1
OMIM:225400	Ehlers-Danlos Syndrome, Type Vi	0.0645	1
OMIM:613933	Acetyl-Coa Carboxylase Deficiency	0.0645	1
OMIM:608836	Carnitine Palmitoyltransferase Ii Deficiency, Lethal Neonatal	0.0645	1
OMIM:112500	Brachydactyly, Type A1	0.0645	1
OMIM:215700	Citrullinemia, Classic	0.0645	1
OMIM:103470	Albinism, Ocular, With Sensorineural Deafness	0.118	1
OMIM:605373	Paragangliomas 3	0.0645	1
OMIM:240800	Hypoglycemia, Leucine-Induced	0.0645	1
OMIM:601800	Skin/Hair/Eye Pigmentation, Variation In, 3	0.0645	1
OMIM:204200	Ceroid Lipofuscinosis, Neuronal, 3	0.0645	1
OMIM:612624	Microvascular Complications Of Diabetes, Susceptibility To, 3	0.0645	1
OMIM:209880	Central Hypoventilation Syndrome, Congenital	0.301	1
OMIM:604091	Hypoalphalipoproteinemia, Primary	0.118	1
OMIM:613038	Pituitary Hormone Deficiency, Combined, 1	0.0645	1
OMIM:245400	Mitochondrial Dna Depletion Syndrome 9 (Encephalomyopathic Type Withmethylmalonic Aciduria)	0.0645	1
OMIM:614947	Combined Oxidative Phosphorylation Deficiency 15	0.0645	1
OMIM:112250	Diaphyseal Medullary Stenosis With Malignant Fibrous Histiocytoma	0.0645	1
OMIM:113100	Brachydactyly, Type C	0.0645	1
OMIM:189800	Preeclampsia/Eclampsia 1	0.168	1
OMIM:612244	Inflammatory Bowel Disease 13	0.0645	1
OMIM:609338	Carotid Intimal Medial Thickness 1	0.0645	1
OMIM:613370	Maturity-Onset Diabetes Of The Young, Type 10	0.0645	1
OMIM:181405	Scapuloperoneal Spinal Muscular Atrophy	0.0645	1
OMIM:612287	Nephrolithiasis/Osteoporosis, Hypophosphatemic, 2	0.0645	1
OMIM:612160	Histiocytoma, Angiomatoid Fibrous	0.0645	1
OMIM:608758	Cardiomyopathy, Familial Hypertrophic, 10	0.0645	1
OMIM:232300	Glycogen Storage Disease Ii	0.0645	1
OMIM:613243	Cardiomyopathy, Familial Hypertrophic, 13	0.0645	1
OMIM:237500	Dubin-Johnson Syndrome	0.0645	1
OMIM:603041	Mitochondrial Dna Depletion Syndrome 1 (Mngie Type)	0.0645	1
OMIM:606664	Glycine N-Methyltransferase Deficiency	0.0645	1
OMIM:177400	Butyrylcholinesterase	0.0645	1
OMIM:615483	Basal Ganglia Calcification, Idiopathic, 5	0.0645	1
OMIM:604403	Generalized Epilepsy With Febrile Seizures Plus, Type 2	0.0645	1
OMIM:613092	Hyperuricemic Nephropathy, Familial Juvenile, 2	0.0645	1
OMIM:615552	Episodic Pain Syndrome, Familial, 3	0.0645	1
OMIM:604715	Orthostatic Intolerance	0.0645	1
OMIM:167400	Paroxysmal Extreme Pain Disorder	0.0645	1
OMIM:614300	Hypermethioninemia Due To Adenosine Kinase Deficiency	0.0645	1
OMIM:125852	Diabetes Mellitus, Insulin-Dependent, 2	0.0645	1
OMIM:611878	Cardiomyopathy, Dilated, 1y	0.0645	1
OMIM:611819	Long Qt Syndrome 10	0.0645	1
OMIM:149400	Hyperekplexia, Hereditary 1	0.0645	1
OMIM:608516	Major Depressive Disorder	0.168	1
OMIM:607330	Lathosterolosis	0.0645	1
OMIM:255110	Carnitine Palmitoyltransferase Ii Deficiency, Late-Onset	0.0645	1
OMIM:601005	Timothy Syndrome	0.0645	1
OMIM:211400	Bronchiectasis With Or Without Elevated Sweat Chloride 1	0.118	1
OMIM:112100	Yt Blood Group Antigen	0.0645	1
OMIM:268220	Rhabdomyosarcoma 2	0.168	1
OMIM:600791	Deafness, Autosomal Recessive 4, With Enlarged Vestibular Aqueduct	0.168	1
OMIM:104250	Alpha-2c-Adrenergic Receptor	0.0645	1
OMIM:614519	Hemorrhage, Intracerebral, Susceptibility To	0.168	1
OMIM:610015	Glutamine Deficiency, Congenital	0.0645	1
OMIM:300872	Epsilon-Trimethyllysine Hydroxylase Deficiency	0.0645	1
OMIM:137200	Neuromyotonia And Axonal Neuropathy, Autosomal Recessive	0.0645	1
OMIM:203100	Albinism, Oculocutaneous, Type Ia	0.0645	1
OMIM:604367	Lipodystrophy, Familial Partial, Type 3	0.118	1
OMIM:210900	Bloom Syndrome	0.0645	1
OMIM:102700	Severe Combined Immunodeficiency, Autosomal Recessive, T Cell-Negative,B Cell-Negative, Nk Cell-Negative, Due To Adenosine Deaminase Deficiency	0.0645	1
OMIM:613856	Achromatopsia 4	0.0645	1
OMIM:606798	Blepharospasm, Benign Essential	0.0645	1
OMIM:613642	Cardiomyopathy, Dilated, 1gg	0.0645	1
OMIM:613508	Sodium Serum Level Quantitative Trait Locus 1	0.0645	1
OMIM:232600	Glycogen Storage Disease V	0.0645	1
OMIM:610582	Diabetes Mellitus, Transient Neonatal, 3	0.0645	1
OMIM:184252	Spondylometaphyseal Dysplasia, Kozlowski Type	0.0645	1
OMIM:614328	Inflammatory Skin And Bowel Disease, Neonatal	0.0645	1
OMIM:222748	Dihydropyrimidinase Deficiency	0.0645	1
OMIM:613722	Epileptic Encephalopathy, Early Infantile, 12	0.0645	1
OMIM:610017	Multiple Synostoses Syndrome 2	0.0645	1
OMIM:183086	Spinocerebellar Ataxia 6	0.0645	1
OMIM:300633	Hypospadias 1, X-Linked	0.0645	1
OMIM:166200	Osteogenesis Imperfecta, Type I	0.0645	1
OMIM:142623	Hirschsprung Disease, Susceptibility To, 1	0.0645	1
OMIM:614723	Adenine Phosphoribosyltransferase Deficiency	0.0645	1
OMIM:614558	Epileptic Encephalopathy, Early Infantile, 13	0.0645	1
OMIM:212140	Carnitine Deficiency, Systemic Primary	0.0645	1
OMIM:610618	Angioedema, Hereditary, Type Iii	0.0645	1
OMIM:615268	Cerebellar Ataxia, Mental Retardation, And Dysequilibrium Syndrome4	0.0645	1
OMIM:138040	Glucocorticoid Receptor	0.0645	1
OMIM:230800	Gaucher Disease, Type I	0.0645	1
OMIM:278300	Xanthinuria, Type I	0.0645	1
OMIM:114835	Carboxylesterase 1	0.0645	1
OMIM:605543	Parkinson Disease 4, Autosomal Dominant	0.0645	1
OMIM:229100	Formiminotransferase Deficiency	0.0645	1
OMIM:275630	Chanarin-Dorfman Syndrome	0.0645	1
OMIM:614946	Combined Oxidative Phosphorylation Deficiency 14	0.0645	1
OMIM:304800	Diabetes Insipidus, Nephrogenic, X-Linked	0.0645	1
OMIM:615363	Estrogen Resistance	0.0645	1
OMIM:608097	Periventricular Heterotopia With Microcephaly, Autosomal Recessive	0.0645	1
OMIM:300352	Cerebral Creatine Deficiency Syndrome 1	0.0645	1
OMIM:300387	Mental Retardation, X-Linked 63	0.0645	1
OMIM:312300	Androgen Insensitivity, Partial	0.0645	1
OMIM:184095	Spondyloepiphyseal Dysplasia, Maroteaux Type	0.0645	1
OMIM:608940	Spondylometaphyseal Dysplasia With Cone-Rod Dystrophy	0.0645	1
OMIM:612158	Cardiomyopathy, Dilated, 1aa	0.0645	1
OMIM:212138	Carnitine-Acylcarnitine Translocase Deficiency	0.0645	1
OMIM:601678	Bartter Syndrome, Antenatal, Type 1	0.0645	1
OMIM:114290	Campomelic Dysplasia	0.0645	1
OMIM:177000	Protoporphyria, Erythropoietic	0.0645	1
OMIM:615598	Palmoplantar Keratoderma, Nagashima Type	0.0645	1
OMIM:615343	Pulmonary Hypertension, Primary, 3	0.0645	1
OMIM:612376	Acute Promyelocytic Leukemia	0.0645	1
OMIM:168400	Parastremmatic Dwarfism	0.0645	1
OMIM:115196	Cardiomyopathy, Familial Hypertrophic, 3	0.0645	1
OMIM:171400	Multiple Endocrine Neoplasia, Type Iia	0.0645	1
OMIM:607748	Hypercholanemia, Familial	0.168	1
OMIM:149730	Lacrimoauriculodentodigital Syndrome	0.168	1
OMIM:614495	Pseudohypoaldosteronism, Type Iid	0.0645	1
OMIM:608013	Gaucher Disease, Perinatal Lethal	0.0645	1
OMIM:201750	Antley-Bixler Syndrome With Genital Anomalies And Disordered Steroidogenesis	0.0645	1
OMIM:133020	Erythermalgia, Primary	0.0645	1
OMIM:610915	Osteogenesis Imperfecta, Type Viii	0.0645	1
OMIM:606799	Stroke, Susceptibility To, 1	0.0645	1
OMIM:614594	Palmoplantar Keratoderma, Mutilating, With Periorificial Keratoticplaques	0.0645	1
OMIM:615524	Microphthalmia, Syndromic 12	0.0645	1
OMIM:606788	Anorexia Nervosa, Susceptibility To, 1	0.118	1
OMIM:220110	Mitochondrial Complex Iv Deficiency	0.341	1
OMIM:605407	Segawa Syndrome, Autosomal Recessive	0.0645	1
OMIM:264080	Progesterone Resistance	0.0645	1
OMIM:600649	Carnitine Palmitoyltransferase Ii Deficiency, Infantile	0.0645	1
OMIM:176807	Prostate Cancer	0.509	1
OMIM:608569	Cardiomyopathy, Dilated, 1o	0.0645	1
OMIM:614409	Spastic Paraplegia 46, Autosomal Recessive	0.0645	1
OMIM:614457	Ichthyosis, Spastic Quadriplegia, And Mental Retardation	0.0645	1
OMIM:614619	Hyperekplexia 2	0.0645	1
OMIM:100100	Abdominal Muscles, Absence Of, With Urinary Tract Abnormality Andcryptorchidism	0.0645	1
OMIM:613345	Hypokalemic Periodic Paralysis, Type 2	0.0645	1
OMIM:604772	Ventricular Tachycardia, Catecholaminergic Polymorphic, 1, With Orwithout Atrial Dysfunction And/Or Dilated Cardiomyopathy	0.0645	1
OMIM:612736	Cerebral Creatine Deficiency Syndrome 2	0.0645	1
OMIM:615559	Immunodeficiency, Common Variable, 9	0.0645	1
OMIM:614613	Acrodysostosis 2 With Or Without Hormone Resistance	0.0645	1
OMIM:613162	Spastic Paraplegia 45, Autosomal Recessive	0.0645	1
OMIM:231900	Glutathione Synthetase Deficiency Of Erythrocytes, Hemolytic Anemiadue To	0.0645	1
OMIM:210200	3-@Methylcrotonyl-Coa Carboxylase 1 Deficiency	0.0645	1
OMIM:607907	Dermatofibrosarcoma Protuberans	0.0645	1
OMIM:176410	Precocious Puberty, Male-Limited	0.0645	1
OMIM:614395	Graft-Versus-Host Disease, Susceptibility To	0.0645	1
OMIM:615548	Neuropathy, Hereditary Sensory And Autonomic, Type Vii	0.0645	1
OMIM:601859	Autoimmune Lymphoproliferative Syndrome	0.118	1
OMIM:608390	Myotonia, Potassium-Aggravated	0.0645	1
OMIM:272120	Sudden Infant Death Syndrome	0.0645	1
OMIM:256450	Hyperinsulinemic Hypoglycemia, Familial, 1	0.0645	1
OMIM:612780	Seizures, Sensorineural Deafness, Ataxia, Mental Retardation, Andelectrolyte Imbalance	0.0645	1
OMIM:300623	Fragile X Tremor/Ataxia Syndrome	0.0645	1
OMIM:168601	Parkinson Disease 1, Autosomal Dominant	0.0645	1
OMIM:270100	Heterotaxy, Visceral, 5, Autosomal	0.0645	1
OMIM:300539	Nephrogenic Syndrome Of Inappropriate Antidiuresis	0.0645	1
OMIM:610551	Herpes Simplex Encephalitis, Susceptibility To, 1	0.0645	1
OMIM:125700	Diabetes Insipidus, Neurohypophyseal	0.0645	1
OMIM:612394	Bone Fragility With Contractures, Arterial Rupture, And Deafness	0.0645	1
OMIM:611879	Cardiomyopathy, Dilated, 1z	0.0645	1
OMIM:113500	Brachyolmia Type 3	0.0645	1
OMIM:612526	Lipodystrophy, Congenital Generalized, Type 3	0.0645	1
OMIM:614419	Aspartate Aminotransferase, Serum Level Of, Quantitative Trait Locus1	0.0645	1
OMIM:137215	Gastric Cancer, Hereditary Diffuse	0.215	1
OMIM:611162	Malaria, Susceptibility Tomalaria, Resistance To, Included	0.61	1
OMIM:600794	Neuronopathy, Distal Hereditary Motor, Type Va	0.118	1
OMIM:603830	Long Qt Syndrome 3	0.0645	1
OMIM:607778	Acrocapitofemoral Dysplasia	0.0645	1
OMIM:604233	Generalized Epilepsy With Febrile Seizures Plus, Type 1	0.0645	1
OMIM:113900	Progressive Familial Heart Block, Type Ia	0.0645	1
OMIM:615551	Episodic Pain Syndrome, Familial, 2	0.0645	1
OMIM:130060	Ehlers-Danlos Syndrome, Type Vii, Autosomal Dominant	0.118	1
OMIM:607154	Allergic Rhinitis	0.0645	1
OMIM:606835	Digital Arthropathy-Brachydactyly, Familial	0.0645	1
OMIM:203740	Alpha-Ketoglutarate Dehydrogenase Deficiency	0.0645	1
OMIM:248360	Malonyl-Coa Decarboxylase Deficiency	0.0645	1
OMIM:614618	Hyperekplexia 3	0.0645	1
OMIM:270200	Sjogren-Larsson Syndrome	0.0645	1
OMIM:615300	Perrault Syndrome 4	0.0645	1
OMIM:608567	Sick Sinus Syndrome 1, Autosomal Recessive	0.0645	1
OMIM:109730	Aortic Valve Disease 1	0.0645	1
OMIM:613571	Disordered Steroidogenesis Due To Cytochrome P450 Oxidoreductase Deficiency	0.0645	1
OMIM:135100	Fibrodysplasia Ossificans Progressiva	0.0645	1
OMIM:615378	Atrial Fibrillation, Familial, 14	0.0645	1
OMIM:156530	Metatropic Dysplasia	0.0645	1
OMIM:259420	Osteogenesis Imperfecta, Type Iii	0.118	1
OMIM:176920	Proteus Syndrome	0.0645	1
OMIM:235555	Bile Acid Synthesis Defect, Congenital, 2	0.0645	1
OMIM:311360	Premature Ovarian Failure 1	0.0645	1
OMIM:234000	Factor Xii Deficiency	0.0645	1
OMIM:230900	Gaucher Disease, Type Ii	0.0645	1
OMIM:188050	Thrombophilia Due To Thrombin Defect	0.215	1
OMIM:608747	Insulin-Like Growth Factor I Deficiency	0.0645	1
OMIM:141500	Migraine, Familial Hemiplegic, 1	0.0645	1
OMIM:602875	Acromesomelic Dysplasia, Maroteaux Type	0.0645	1
OMIM:600996	Arrhythmogenic Right Ventricular Dysplasia, Familial, 2	0.0645	1
OMIM:168000	Paragangliomas 1	0.0645	1
OMIM:201250	Acromesomelic Dysplasia, Hunter-Thompson Type	0.0645	1
OMIM:300200	Adrenal Hypoplasia, Congenital	0.0645	1
OMIM:615418	Mitochondrial Dna Depletion Syndrome 12 (Cardiomyopathic Type)	0.0645	1
OMIM:614491	Pseudohypoaldosteronism, Type Iib	0.0645	1
OMIM:228900	Fibular Hypoplasia And Complex Brachydactyly	0.0645	1
OMIM:612073	Mitochondrial Dna Depletion Syndrome 5 (Encephalomyopathic With Orwithout Methylmalonic Aciduria)	0.0645	1
OMIM:276710	Tyrosinemia, Type Iii	0.0645	1
OMIM:243000	Indifference To Pain, Congenital, Autosomal Recessive	0.0645	1
OMIM:261550	Persistent Mullerian Duct Syndrome, Types I And Ii	0.118	1
OMIM:120080	Colchicine Resistance	0.0645	1
OMIM:614279	46,Xy Sex Reversal 8	0.118	1
OMIM:614462	Pyruvate Dehydrogenase Lipoic Acid Synthetase Deficiency	0.0645	1
OMIM:600110	Stargardt Disease 3	0.0645	1
OMIM:614165	Paragangliomas 5	0.0645	1
OMIM:237300	Carbamoyl Phosphate Synthetase I Deficiency, Hyperammonemia Due To	0.0645	1
OMIM:615574	Asparagine Synthetase Deficiency	0.0645	1
OMIM:142910	3-@Hydroxy-3-Methylglutaryl-Coa Reductase	0.0645	1
OMIM:610246	Spinocerebellar Ataxia 28	0.0645	1
OMIM:217090	Plasminogen Deficiency, Type Iligneous Conjunctivitis, Included	0.0645	1
OMIM:613163	Gaba-Transaminase Deficiency	0.0645	1
OMIM:241200	Bartter Syndrome, Antenatal, Type 2	0.0645	1
OMIM:601820	Hyperinsulinemic Hypoglycemia, Familial, 2	0.0645	1
OMIM:612359	Cowden Syndrome 2	0.0645	1
OMIM:612838	Brugada Syndrome 5	0.0645	1
OMIM:614306	Cognitive Impairment With Or Without Cerebellar Ataxia	0.0645	1
OMIM:146255	Hypoparathyroidism, Sensorineural Deafness, And Renal Disease	0.0645	1
OMIM:614292	Myopia, High, With Cataract And Vitreoretinal Degeneration	0.0645	1
OMIM:610006	2-@Methylbutyryl-Coa Dehydrogenase Deficiency	0.0645	1
OMIM:606952	Albinism, Oculocutaneous, Type Ib	0.0645	1
OMIM:615491	Neurodegeneration With Optic Atrophy, Childhood-Onset	0.0645	1
OMIM:615106	Cowden Syndrome 3	0.0645	1
OMIM:170500	Hyperkalemic Periodic Paralysis	0.0645	1
OMIM:614662	Cortisone Reductase Deficiency 2	0.0645	1
OMIM:607276	Resting Heart Rate, Variation In	0.0645	1
OMIM:610717	Neutral Lipid Storage Disease With Myopathy	0.0645	1
OMIM:613068	Neurodegeneration Due To Cerebral Folate Transport Deficiency	0.0645	1
OMIM:210210	3-@Methylcrotonyl-Coa Carboxylase 2 Deficiency	0.0645	1
OMIM:300068	Androgen Insensitivity Syndrome	0.0645	1
OMIM:614050	Atrial Fibrillation, Familial, 12	0.0645	1
OMIM:611875	Brugada Syndrome 3	0.0645	1
OMIM:614212	Encephalopathy, Acute, Infection-Induced, Susceptibility To, 4	0.0645	1
OMIM:608224	Deafness, Autosomal Dominant 41	0.0645	1
OMIM:200700	Chondrodysplasia, Grebe Type	0.0645	1
OMIM:116920	Leukocyte Adhesion Deficiency, Type I	0.0645	1
OMIM:256000	Leigh Syndrome	0.61	1
OMIM:612240	Atrial Fibrillation, Familial, 7	0.0645	1
OMIM:218000	Agenesis Of The Corpus Callosum With Peripheral Neuropathy	0.0645	1
OMIM:300751	Anemia, Sideroblastic, X-Linked	0.0645	1
OMIM:120330	Papillorenal Syndrome	0.0645	1
OMIM:615040	Episodic Pain Syndrome, Familial, 1	0.0645	1
OMIM:612400	Osteoarthritis Susceptibility 5	0.0645	1
OMIM:615072	Brachydactyly, Type A1, C	0.0645	1
OMIM:613179	Purine Nucleoside Phosphorylase Deficiency	0.0645	1
OMIM:266150	Pyruvate Carboxylase Deficiency	0.0645	1
OMIM:613848	Osteogenesis Imperfecta, Type X	0.0645	1
OMIM:231000	Gaucher Disease, Type Iii	0.0645	1
