# Supplementary material for: Understanding mechanisms of Polygonatum sibiricum-derived exosome-like nanoparticles against breast cancer through an integrated metabolomics and network pharmacology analysis
Source: Front Chem. 2025 Jun 6;13:1559758. doi: 10.3389/fchem.2025.1559758 (PMC12179076; doi:10.3389/fchem.2025.1559758)
Supplement: Supplementary file 1 [file DataSheet1.zip › raw data/Fig.3/Disease enrichment/TTD.xlsx]

## Sheet: Sheet1
TTD ID	Adjusted p-value	Targets*
Analgesics	4.56e-06	27
Cancer, unspecific	0.974	22
Asthma	0.00118	17
Hypertension	1.03e-05	16
Breast cancer	0.105	14
Inflammation	0.21	12
Cardiovascular disease, unspecified	0.101	12
Schizophrenia	8.44e-06	11
Depression	0.000246	11
Atherosclerosis	0.0259	11
Prostate cancer	0.188	10
Pain	0.00566	10
Alzheimer's disease	0.101	10
Obesity	0.295	10
Heart failure	0.00599	9
Anxiety disorder, unspecified	0.0259	8
Noninsulin-dependent diabetes mellitus	0.188	8
Inflammatory diseases	0.188	8
Pain, unspecified	0.0594	8
Inflammatory bowel disease	0.0635	6
Neurodegenerative diseases	0.188	6
Congestive heart failure	0.000374	6
Parkinson's disease	0.202	6
Vascular disease	0.0314	6
Cardiac arrhythmias	0.0175	5
Solid tumors	0.514	5
Stroke	0.188	5
Psoriasis	0.0663	5
Myocardial infarction	0.0663	5
Autoimmune diseases	0.801	5
Rheumatoid arthritis, unspecified	0.631	5
Malaria	1	5
Glaucoma	0.153	4
Migraine	0.188	4
Chronic obstructive pulmonary disease	0.033	4
Pancreatic cancer	0.431	4
Diabetes Mellitus Type 2	0.0635	4
Epilepsy	0.229	4
Tumors	0.619	4
Arthritis	0.366	4
Neuropsychiatric disorders	0.033	4
Benign prostate hyperplasia	0.101	3
Multiple sclerosis	0.514	3
Allergic rhinitis, unspecified	0.188	3
Ischemic heart disease	0.0704	3
Colon cancer	0.384	3
Cocaine dependence	0.188	3
Dietary shortage	0.0259	3
Cerebral ischemia	0.188	3
Atherosclerotic cardiovascular disease	0.101	3
Dysmenorrhea, unspecified	0.0259	3
Chronic obstructive pulmonary disease, unspecified	0.161	3
Hypercholesterolemia	0.372	3
Endometriosis	0.0259	3
Diabetes mellitus	0.533	3
Ulcerative colitis	0.188	3
Osteosarcoma	0.161	3
Chronic inflammatory diseases	0.188	3
Convulsions	0.239	3
Brain injury	0.101	3
Dyslipidemia	0.161	3
Brain tumors	0.161	3
Renal diseases	0.188	3
Crohn's disease, unspecified	0.188	3
Diabetic nephropathy	0.101	3
Hyperlipidemia	0.514	2
Solid tumor	0.514	2
Skin diseases	0.229	2
Metabolic disorder, unspecified	0.188	2
Nausea and vomiting	0.229	2
Coronary heart disease	0.188	2
Visceral pain	0.188	2
Allergic diseases	0.372	2
Raynaud's syndrome	0.101	2
Osteoarthritis	0.643	2
Hepatic fibrosis	0.188	2
Intrahepatic cholestasis	0.101	2
Cognitive deficits	0.229	2
Myocardial ischemia and reperfusion injury	0.188	2
Systemic arterial vasodilation	0.101	2
Drug dependence	0.395	2
Renal failure	0.372	2
Skeletal muscle wasting	0.101	2
Chronic rhinitis	0.101	2
Metabolic Disease	0.101	2
Erectile dysfunction	0.447	2
Head and neck squamous cell carcinomas	0.188	2
Allergy, unspecified	0.229	2
Obstructive airway disease	0.101	2
Cerebral edema	0.188	2
Colorectal Cancer	0.294	2
Bladder cancer	0.549	2
Folic acid deficiency	0.101	2
Injury to spine and spinal cord	0.101	2
Chronic ileitis	0.101	2
Ocular hypertension	0.101	2
Huntington's disease	0.229	2
Hypoglycemia	0.188	2
Osteoporosis, unspecified	0.482	2
Sleeping sickness	0.229	2
Vitamin B6 deficiency	0.67	2
Acute ureteric colic	0.101	2
Schistosomiasis [bilharziasis]	0.188	2
Migraine and Cluster Headaches	0.188	2
Ischemic stroke	0.229	2
Chronic myeloid leukemia	0.188	2
Epidermal hyperplasia	0.101	2
Viral infection, unspecified	0.91	2
Acne	0.188	2
Neurological diseases	0.549	2
Insulin resistance	0.316	2
Pain, unspecific	0.372	2
Hypertonicity of bladder	0.188	2
Coronary Artery Disease	0.188	2
Pain, Acute or Chronic	0.188	2
Irritation	0.101	2
Pediatric	0.188	2
Helminth infection	0.188	2
Ovarian cancer	0.88	2
Water-retaining diseases	0.101	2
Myeloma disease	0.188	2
Sepsis	0.395	2
Inflammatory arthritis	0.188	2
Neurologic and psychiatric diseases	0.295	1
Seizures in epilepsy	0.188	1
Sphingolipid storage disorders	0.188	1
Acute graft-versus-host disease	0.188	1
Cerebral oxidative damage	0.188	1
P-chloroamphetamine-induced hyperglycemia	0.188	1
Peptic ulcer	0.188	1
Parasitic diseases	1	1
Endocrine independent cancer	0.188	1
Brain Cancer	0.619	1
Diabetes insipidus	0.188	1
Pulmonary hypertension	0.454	1
Recurrent Malignant Glioma	0.378	1
Coronary Artery Disease and Heart Attack	0.188	1
Systemic lupus erythematosus	0.514	1
Hypercholesterolaemia	0.295	1
Traumatic brain injuries	0.188	1
Schizophrenia and Schizoaffective Disorders	0.514	1
Hyperglycemia	0.454	1
Psoriasis and Psoriatic Disorders	0.663	1
Brain ischemic insult	0.378	1
Hydronephrosis	0.188	1
Lasting tachycardia	0.188	1
Muscular atrophy	0.188	1
Bronchospasm (histamine induced)	0.188	1
ER beta-positive prostate tumors	0.188	1
Acute hyperammonaemia	0.188	1
Local anesthesia	0.188	1
Chronic lymphocytic leukemia	0.514	1
Bacterial infections	1	1
Gain weight in patients with morbid obesity	0.188	1
Ischemia reperfusion injuries	0.454	1
Seizure	0.378	1
Trypanosomatid infections	0.882	1
Osteoarthritis pain	0.188	1
Cervical cancer	0.378	1
Vascular impairment associated with diabetes	0.188	1
Lung Cancer	0.828	1
Neuropathic pain	0.776	1
Genital warts	0.188	1
Gastric cancer	0.572	1
Colitis	0.188	1
Pruritus in chronic liver disease	0.188	1
Parkinsonian symptoms	0.188	1
Malignant mesothelioma	0.188	1
Sarcopenia	0.188	1
Melanoma	0.882	1
Postmenopausal symptoms	0.188	1
Allergic Reaction	0.188	1
Refractory, Rare Sarcoma's	0.378	1
Acute myeloid leukemia	0.572	1
Bronchoconstriction (cold air-induced)	0.188	1
Peutz-Jeghers syndrome	0.188	1
Fungal diseases	1	1
Vitamin D deficiency	0.188	1
Vascular injury response	0.188	1
Leukemia, Myeloid	0.514	1
Pheochromocytoma	0.188	1
Myelodysplastic Syndrome	0.295	1
Dry eye	0.295	1
Von Willebrand's disease	0.188	1
Alopecia, unspecified	0.295	1
Acute migraine	0.188	1
Oropharyngeal squamous cell carcinoma	0.188	1
NTR-positive tumors	0.188	1
Peripheral precocious puberty	0.188	1
Squamous cell carcinoma	0.514	1
Prostate cancer (androgen-independent)	0.295	1
Hepatorenal syndrome	0.188	1
Gout	0.378	1
Eicosanoid-mediated disorders	0.188	1
Tremor, unspecified	0.188	1
Hypertrophic vascular disease	0.188	1
Syndrome of inappropriate secretion of antidiuretic hormone	0.188	1
Biventricular heart failure	0.188	1
Manic disorder	0.188	1
Korsakov's alcoholic psychosis	0.295	1
Gestational hypertension	0.188	1
Attention-deficit hyperactivity disorder	0.188	1
Chronic hepatitis C	0.378	1
Lymphoblast tumor	0.188	1
Angina pectoris	0.378	1
Atopic Dermatitis	0.454	1
Angiogenesis	0.704	1
Disorders associated with NMDAR hypofunction	0.188	1
Diarrhea (secretory)	0.295	1
Cardiac dysrhythmias	0.378	1
Nephrogenic diabetes insipidus	0.188	1
Skeletal muscle weakness	0.188	1
Anemia, unspecified	0.378	1
Cocaine overdose	0.188	1
Reperfusion Injury associated with Heart Attacks, or Acute Myocardial Infarction	0.188	1
Hypogonadotropic hypogonadism	0.295	1
Shy-Drager syndrome	0.188	1
Hyperimmunoglobulinemia D	0.188	1
Motor disorder	0.188	1
Rheumatoid arthritis	0.828	1
Group B Streptococcus arthritis	0.188	1
Lymphangiomatosis	0.188	1
Protection against chemical weapons like Sarin, Soman and VX gas	0.188	1
Meningioma	0.295	1
Neuroimmunological diseases	0.188	1
Essential (primary) hypertension	0.188	1
Lung adenocarcinomas	0.378	1
Estrogen disorders	0.295	1
Airway hyperreactivity	0.188	1
Giardiasis infections	0.295	1
Dilated cardiomyopathy	0.188	1
Hypertension, Angina	0.188	1
Amyloidosis	0.514	1
Diabetic disorders	0.188	1
Ischemia	0.619	1
Non-Hodgkin's Lymphoma	0.619	1
Immunosuppression	0.882	1
Cognitive deficits (age- and dementia-associated)	0.188	1
Hypertriglyceridemia	0.188	1
Motor neurone disease	0.188	1
Glioblastoma multiforme	0.454	1
Emphysema	0.514	1
Graft-versus-host disease, chronic	0.295	1
Rheumatoid-arthritis	0.188	1
Refractory Cutaneous T-cell Lymphoma (CTCL)	0.188	1
Immunodeficiency	0.378	1
Thyroid follicular carcinoma	0.188	1
Social phobias	0.188	1
Thrombosis	0.872	1
Sickle cell anemia	0.295	1
Endocrine disorder	0.188	1
Basal cell carcinoma	0.295	1
Liver Disease	0.188	1
Hyponatremia	0.188	1
Coronary atherosclerosis	0.454	1
Hypothalamic-pituitary ACTH function	0.454	1
Platelet adhesion	0.295	1
Vasoconstriction	0.188	1
Systemic Lupus Erythematosus (SLE)	0.188	1
Lymphoma, Non-Hodgkin's	0.514	1
Immune disease	0.619	1
Porphyrin-derived photocytotoxicity	0.188	1
Central nervous system diseases	0.572	1
Androgen-dependent diseases	0.378	1
Seasonal allergic rhinitis	0.188	1
Angina	0.188	1
Pyresis	0.188	1
Tuberculosis	1	1
Parasitic infections of the eye	0.295	1
Abdominal aortic aneurysm	0.188	1
Vitamin B12 deficiency	0.188	1
Rheumatic diseases	0.295	1
Urinary incontinence	0.378	1
Insulin resistance (obesity-related)	0.188	1
Sudden cardiac death	0.188	1
Cardiac hypertrophy	0.188	1
Hypoxic-ischemic encephalopathy	0.188	1
Spinal and bulbar muscular atrophy	0.188	1
Opioid dependence	0.454	1
Autoimmune and sudden sensorineural hearing loss	0.188	1
Peripheral and cutaneous T-cell lymphomas	0.188	1
Leishmania infections	0.958	1
HPV-related Diseases	0.188	1
Pathological angiogenesis	0.188	1
Febrile convulsions	0.188	1
Dementia	0.572	1
B cell acute lymphoblastic leukemia (B-ALL)	0.188	1
Adrenocorticotrophic hormone-secreting pituitary tumors	0.188	1
Photodynamic tumor	0.188	1
X-linked congenital adrenal hypoplasia	0.188	1
Low high density lipoprotein syndromes	0.188	1
Respiratory distress syndrome	0.188	1
Chronic graft-versus-host disease	0.188	1
Intimal hyperplasia	0.295	1
Metabolic syndrome X	0.188	1
Hemorrhage	0.188	1
Restenosis	0.619	1
Seizures of Lennox-Gastaut syndrome	0.188	1
Disorders of cystine excretion	0.188	1
Skin cancer	0.295	1
Pancreatitis	0.188	1
Cardiovascular Disorders	0.514	1
Head and neck tumors	0.188	1
Nonsmall cell lung cancer	0.663	1
Acute T-lymphoid leukemia	0.188	1
Vascular lesion regression	0.188	1
Tissue injury	0.295	1
Cholestasis	0.188	1
Moderate to Severe Plaque Psoriasis	0.188	1
Temporal lobe epilepsy	0.295	1
Urge incontinence	0.188	1
HCV infection	0.295	1
Melanoma metastasis	0.188	1
Myocardial ischemia	0.378	1
Hypothermia	0.188	1
Autoimmune cardiomyopathy	0.188	1
Myeloneuropathy	0.188	1
Riboflavin deficiency	0.188	1
Adenomatous polyposis	0.188	1
Acute promyelocytic leukemia	0.663	1
Tardive dyskinesia	0.188	1
Bone disorders	0.188	1
Hypercalcemia of malignancy	0.188	1
Arterial embolism and thrombosis	0.188	1
Toxoplasmosis	0.188	1
Refractory partial epilepsy	0.188	1
Oxygen-induced retinopathy	0.188	1
Osteolysis	0.188	1
Hairy-cell leukemia	0.188	1
Tobacco Dependence	0.188	1
HPV-related high-grade anal intraepithelial neoplasia (AIN)	0.188	1
Dyskinesia	0.188	1
Eye inflammation	0.295	1
Neurogenic bladder	0.295	1
Behcet's disease	0.295	1
Lipid metabolic disorders	0.514	1
Genitourinary tumors	0.188	1
Graft-versus-host disease, acute	0.295	1
Dysmotility	0.188	1
Proliferative vitreoretinopathy	0.295	1
Heart transplant	0.378	1
Acute non-lymphocytic leukaemia	0.188	1
Advanced cancers, age-related macular degeneration	0.188	1
Bronchial asthma	0.188	1
Neurogenic inflammation	0.295	1
Inflammatory Disorders, Unspecified	0.572	1
Chronic heart failure	0.188	1
Glioblastoma Multiforme (GBM)	0.378	1
Acute lymphoblastic leukaemia (therapy-refractory)	0.188	1
Chronic pathological pain	0.188	1
Diabetic dyslipidemia	0.188	1
Non-Hodgkin's lymphoma, unspecified type	0.295	1
Small cell lung cancer	0.619	1
Chronic urticaria	0.188	1
Psychosis	0.454	1
Unstable angina	0.295	1
Sustained ventricular tachycardia	0.188	1
Thrombocytopenia	0.295	1
Irritable bowel syndrome	0.454	1
Mood [affective] disorders	0.378	1
Lupus erythematosus	0.378	1
Respiratory diseases	0.619	1
Hypotension	0.295	1
Advanced, Relapsed/Refractory Multiple Myeloma	0.378	1
Cardiorenal disease	0.188	1
Cardiovascular Disorders (CVD)	0.188	1
Ventricular dysfunction	0.188	1
Hyperinsulinemia	0.295	1
Hepatitis, Viral, C	0.188	1
Chagas' disease	0.943	1
Pain (anesthesia, neuropathic)	0.295	1
Atopic disease	0.188	1
McCune-Albright syndrome	0.188	1
Zollinger-Ellison syndrome	0.188	1
Photoaging	0.188	1
Photodynamic therapy	0.188	1
T cell leukemias	0.295	1
Human Papillomavirus (HPV) Infections	0.188	1
Central and peripheral nervous system diseases	0.188	1
Malignant hyperthermia	0.378	1
Epileptic seizures	0.188	1
Acutely decompensated congestive heart failure	0.188	1
T-cell proliferation	0.188	1
Carpal tunnel syndrome	0.188	1
Liver cirrhosis	0.188	1
Airway hyperreactivity in asthma	0.188	1
Renal colic	0.188	1
Atrial fibrillation and flutter	0.378	1
Esophageal squamous cell cancer	0.188	1
Hepatitis C	0.704	1
Carcinoma in situ, unspecified	0.188	1
Crohn's Disease	0.378	1
Diabetic neuropathy	0.514	1
Motion sickness	0.188	1
Chronic angina pectoris	0.188	1
Vasodilatory shock	0.188	1
Excessive postoperative bleeding	0.188	1
Excessive collagen deposition	0.188	1
Hereditary Angioedema (HAE)	0.295	1
Male infertility	0.188	1
Testicular cancer	0.188	1
Peripheral Vascular Disease	0.454	1
Ocular allergy	0.378	1
Inflammatory pain	0.378	1
Overactive bladder disorder	0.188	1
Seizures	0.188	1
Medullary thyroid carcinoma	0.188	1
Non-small Cell Lung Cancer	0.742	1
Cachexia	0.514	1
Periodic fever syndrome	0.188	1
Acid-related diseases	0.454	1
