# Supplementary material for: Understanding mechanisms of Polygonatum sibiricum-derived exosome-like nanoparticles against breast cancer through an integrated metabolomics and network pharmacology analysis
Source: Front Chem. 2025 Jun 6;13:1559758. doi: 10.3389/fchem.2025.1559758 (PMC12179076; doi:10.3389/fchem.2025.1559758)
Supplement: Supplementary file 1 [file DataSheet1.zip › raw data/Fig.3/Metabolite_data.xlsx]

## Sheet: 代谢物定量信息表
ID	Metabolite	Formula	Retention time(min)	Mass Error (ppm)	m/z	Mode	Adducts	Pubchem_ID	InChiKeys	SMILES	xlogp	KEGG	classA	classB	classC	HJ4	HJ5	HJ6
9.55_293.1751m/z	6-Gingerol	C17H26O4	9.55138	-2.38323	293.175	neg	M-H	442793	NLDDIKRKFXEWBK-AWEZNQCLSA-N	CCCCC[C@@H](CC(=O)CCC1=CC(=C(C=C1)O)OC)O	2.5	C10462	Benzenoids	Phenols	Methoxyphenols	211871	211660	138569
12.79_133.0141m/z	malate	C4H6O5	12.7926	-1.25981	133.014	neg	M-H	525	BJEPYKJPYRNKOW-UHFFFAOYSA-N	C(C(C(=O)O)O)C(=O)O	-1.3	C00711	Organic acids and derivatives	Hydroxy acids and derivatives	Beta hydroxy acids and derivatives	6825.59	7492.43	6286.98
6.04_520.1938n	Pinoresinol 4-O-glucoside	C26H32O11	6.04185	-1.35268	519.186	neg	M-H, M+Cl	486614	QLJNETOQFQXTLI-WMYFGKAISA-N	COC1=C(C=CC(=C1)[C@@H]2[C@H]3CO[C@@H]([C@H]3CO2)C4=CC(=C(C=C4)O[C@H]5[C@@H]([C@H]([C@@H]([C@H](O5)CO)O)O)O)OC)O	0.5	C17529	Lignans, neolignans and related compounds	Lignan glycosides		32731.1	32897.4	34208.3
0.87_990.3265n	MALTOHEXAOSE	C36H62O31	0.871317	-1.00687	1025.3	neg	M-H, M+Cl					C01936				5.85149e+06	6.17722e+06	6.04906e+06
0.84_666.2210n	Stachyose	C24H42O21	0.838783	-1.30688	701.19	neg	M-H, M+Cl	439531	UQZIYBXSHAGNOE-XNSRJBNMSA-N	C([C@@H]1[C@@H]([C@@H]([C@H]([C@H](O1)OC[C@@H]2[C@@H]([C@@H]([C@H]([C@H](O2)OC[C@@H]3[C@H]([C@@H]([C@H]([C@H](O3)O[C@]4([C@H]([C@@H]([C@H](O4)CO)O)O)CO)O)O)O)O)O)O)O)O)O)O	-8	C01613	Organic oxygen compounds	Organooxygen compounds	Carbohydrates and carbohydrate conjugates	3.11008e+07	3.03473e+07	3.32121e+07
5.24_742.2680n	Eleutheroside E	C34H46O18	5.2445	-0.530413	741.261	neg	M-H, M+Cl	71312557	FFDULTAFAQRACT-JSGUJALWSA-N	COC1=CC(=CC(=C1O[C@H]2[C@@H]([C@H]([C@@H]([C@H](O2)CO)O)O)O)OC)[C@H]3[C@@H]4CO[C@@H]([C@H]4CO3)C5=CC(=C(C(=C5)OC)O[C@H]6[C@@H]([C@H]([C@@H]([C@H](O6)CO)O)O)O)OC	-1.4	C20786	Lignans, neolignans and related compounds	Lignan glycosides		26991.2	28925.6	27657.8
7.34_459.0927m/z	Wogonoside	C22H20O11	7.34348	-1.18002	459.093	neg	M-H	3084961	LNOHXHDWGCMVCO-NTKSAMNMSA-N	COC1=C(C=C(C2=C1OC(=CC2=O)C3=CC=CC=C3)O)O[C@H]4[C@@H]([C@H]([C@@H]([C@H](O4)C(=O)O)O)O)O	1.4		Phenylpropanoids and polyketides	Flavonoids	Flavonoid glycosides	0	1047.66	22022.4
0.78_174.0881m/z	L-citrulline	C6H13N3O3	0.779983	-2.07235	174.088	neg	M-H	9750	RHGKLRLOHDJJDR-BYPYZUCNSA-N	C(C[C@@H](C(=O)O)N)CNC(=O)N	-4.3	C00327	Organic acids and derivatives	Carboxylic acids and derivatives	Amino acids, peptides, and analogues	46559.7	46683.3	53612.3
1.16_539.1374m/z	Raffinose	C18H32O16	1.1632	-2.07146	539.137	neg	M+Cl	439242	MUPFEKGTMRGPLJ-ZQSKZDJDSA-N	C([C@@H]1[C@@H]([C@@H]([C@H]([C@H](O1)OC[C@@H]2[C@H]([C@@H]([C@H]([C@H](O2)O[C@]3([C@H]([C@@H]([C@H](O3)CO)O)O)CO)O)O)O)O)O)O)O	-5.8	C00492	Organic oxygen compounds	Organooxygen compounds	Carbohydrates and carbohydrate conjugates	138586	146173	144850
10.84_315.2532m/z	Methyl hexadecanoate	C17H34O2	10.842	-3.41227	315.253	neg	M+FA-H	8181	FLIACVVOZYBSBS-UHFFFAOYSA-N	CCCCCCCCCCCCCCCC(=O)OC	7.9		Lipids and lipid-like molecules	Fatty Acyls	Fatty acid esters	37105.7	32480.6	26523.9
5.24_197.0451m/z	Syringic acid	C9H10O5	5.2445	-2.30637	197.045	neg	M-H	10742	JMSVCTWVEWCHDZ-UHFFFAOYSA-N	COC1=CC(=CC(=C1O)OC)C(=O)O	1	C10833	Benzenoids	Benzene and substituted derivatives	Benzoic acids and derivatives	18774	19183	22675.6
0.84_725.2346m/z	Scrorodioside	C32H40O16	0.838783	7.05482	725.235	neg	M+FA-H	23757227	IBXDTZNDJHAVNK-DGUYHALFSA-N	C[C@H]1[C@@H]([C@H]([C@H]([C@@H](O1)O[C@H]2[C@@H]3C=CO[C@H]([C@@H]3[C@@]4([C@H]2O4)CO)O[C@H]5[C@@H]([C@H]([C@@H]([C@H](O5)CO)O)O)O)OC(=O)/C=C/C6=CC=CC=C6)OC(=O)C)O	-1.1		Phenylpropanoids and polyketides	Cinnamic acids and derivatives	Cinnamic acid esters	273691	298540	296786
7.60_827.4068m/z	Withanoside VI	C40H62O15	7.60395	-0.407586	827.407	neg	M+FA-H	10700345	ZBLWKSUMHLVXAM-KFJRISAASA-N	CC1=C(C(=O)O[C@H](C1)[C@@H](C)[C@H]2CC[C@@H]3[C@@]2(CC[C@H]4[C@H]3CC=C5[C@@]4([C@H](C[C@@H](C5)O[C@H]6[C@@H]([C@H]([C@@H]([C@H](O6)CO[C@H]7[C@@H]([C@H]([C@@H]([C@H](O7)CO)O)O)O)O)O)O)O)C)C)C	1.7		Lipids and lipid-like molecules	Steroids and steroid derivatives	Steroid lactones	286876	346111	353456
9.25_738.4185n	Polyphyllin VI	C39H62O13	9.25278	-0.745819	737.411	neg	M-H, M+Cl									57604.5	58414.2	44854.1
9.42_915.4585m/z	Glucopyranoside,(3beta,25R)-17-hydroxyspirost-5-en-3-yl	C44H70O17	9.42055	-1.14815	915.459	neg	M+FA-H	78097006	MXFOMMHAIRXMFQ-UHFFFAOYSA-N	CC1CCC2(C(C3(C(O2)CC4C3(CCC5C4CC=C6C5(CCC(C6)OC7C(C(C(C(O7)CO)OC8C(C(C(CO8)O)O)O)O)OC9C(C(C(C(O9)C)O)O)O)C)C)O)C)OC1	-0.3		Lipids and lipid-like molecules	Steroids and steroid derivatives	Steroidal glycosides	63702.1	76966.2	77762
1.04_191.0193m/z	Citrate	C6H8O7	1.03768	-2.45829	191.019	neg	M-H	31348	KRKNYBCHXYNGOX-UHFFFAOYSA-K	C(C(=O)[O-])C(CC(=O)[O-])(C(=O)[O-])O	0.2	C00158	Organic acids and derivatives	Carboxylic acids and derivatives	Tricarboxylic acids and derivatives	8.43607e+06	8.26633e+06	8.74696e+06
0.94_737.2351m/z	Myricoside	C34H44O19	0.939717	7.0212	737.235	neg	M-H2O-H	5281784	KAKUSAKVVYFENV-SBLIKUSGSA-N	C[C@H]1[C@@H]([C@H]([C@H]([C@@H](O1)O[C@@H]2[C@H]([C@@H](O[C@@H]([C@H]2OC(=O)/C=C/C3=CC(=C(C=C3)O)O)CO)OCCC4=CC(=C(C=C4)O)O)O)O)O[C@H]5[C@@H]([C@](CO5)(CO)O)O)O	-1.7	C10479	Organic oxygen compounds	Organooxygen compounds	Carbohydrates and carbohydrate conjugates	126130	144660	158950
12.17_377.2301m/z	Vitexilactone	C22H34O5	12.1713	-8.6363	377.23	neg	M-H	21636178	FBWWXAGANVJTLU-HEXLTJKYSA-N	C[C@@H]1C[C@H]([C@@H]2[C@@]([C@]1(CCC3=CC(=O)OC3)O)(CCCC2(C)C)C)OC(=O)C	3.8		Lipids and lipid-like molecules	Prenol lipids	Terpene lactones	131496	165604	126964
6.62_357.1547m/z	Thymolglucoside	C16H24O6	6.61667	-2.55714	357.155	neg	M+FA-H	88687	GKQGIQVSMCHAFX-IBEHDNSVSA-N	CC1=CC(=C(C=C1)C(C)C)O[C@H]2[C@@H]([C@H]([C@@H]([C@H](O2)CO)O)O)O	1.1		Lipids and lipid-like molecules	Prenol lipids	Terpene glycosides	1706.79	664.587	48190.2
6.04_181.0503m/z	Syringaldehyde	C9H10O4	6.04185	-2.0985	181.05	neg	M-H	8655	KCDXJAYRVLXPFO-UHFFFAOYSA-N	COC1=CC(=CC(=C1O)OC)C=O	0		Benzenoids	Phenols	Methoxyphenols	7836.12	6191.89	7100.45
9.29_943.4898m/z	gypenoside A	C46H74O17	9.28925	-1.15055	943.49	neg	M+FA-H									327804	408813	352059
6.69_445.0769m/z	Baicalin	C21H18O11	6.68995	-1.73535	445.077	neg	M-H	64982	IKIIZLYTISPENI-ZFORQUDYSA-N	C1=CC=C(C=C1)C2=CC(=O)C3=C(C(=C(C=C3O2)O[C@H]4[C@@H]([C@H]([C@@H]([C@H](O4)C(=O)O)O)O)O)O)O	1.1	C10025	Phenylpropanoids and polyketides	Flavonoids	Flavonoid glycosides	0	0	11032.8
14.43_271.2271m/z	2-Hydroxypalmitic acid	C16H32O3	14.4289	-2.82743	271.227	neg	M-H	92836	JGHSBPIZNUXPLA-UHFFFAOYSA-N	CCCCCCCCCCCCCCC(C(=O)O)O	6.4		Lipids and lipid-like molecules	Fatty Acyls	Fatty acids and conjugates	7529.89	10744.5	11355.7
7.94_824.4185n	Oleragenoside	C42H64O16	7.9368	-1.18067	869.417	neg	M+Na-2H, M+FA-H	76401311	QUKCKUMUBOPETR-UHFFFAOYSA-N	CC1(CCC2(CCC3(C(=CCC4C3(CCC5C4(CC(C(C5(C)C=O)OC6C(C(C(C(O6)C(=O)O)O)O)O)O)C)C)C2C1)C)C(=O)OC7C(C(C(C(O7)CO)O)O)O)C	2		Lipids and lipid-like molecules	Prenol lipids	Terpene glycosides	105719	113546	116701
6.02_771.4165m/z	25-Epitorvoside D	C38H62O13	6.02348	-1.00737	771.417	neg	M+FA-H	101794255	FOCICMJCJFCWOL-DHVSPIHYSA-N	C[C@H]1C[C@@H]([C@]2([C@H]([C@H]3[C@@H](O2)C[C@@H]4[C@@]3(CC[C@H]5[C@H]4C[C@@H]([C@@H]6[C@@]5(CC[C@@H](C6)O)C)O[C@H]7[C@@H]([C@H]([C@@H]([C@H](O7)C)O)O[C@H]8[C@@H]([C@H]([C@@H](CO8)O)O)O)O)C)C)OC1)O	1.6		Lipids and lipid-like molecules	Steroids and steroid derivatives	Steroidal glycosides	316158	322722	313571
0.84_541.1349m/z	V1 iridoid	C25H28O12	0.838783	4.10731	541.135	neg	M+Na-2H	162862266	UNMSAFXENBIZSU-GOXDRFODSA-N	C1=CC(=CC=C1CCC(=O)OCC2=C[C@H]3[C@H]4[C@@H]2[C@@H](OC=C4C(=O)O3)O[C@H]5[C@@H]([C@H]([C@@H]([C@H](O5)CO)O)O)O)O	-0.9		Organic oxygen compounds	Organooxygen compounds	Carbohydrates and carbohydrate conjugates	1.62932e+07	1.62079e+07	1.70974e+07
0.87_828.2736n	Amylopectin	C30H52O26	0.871317	-1.25911	863.243	neg	M-H, M+Cl	439207	WMGFVAGNIYUEEP-WUYNJSITSA-N	C([C@@H]1[C@H]([C@@H]([C@H]([C@H](O1)O[C@@H]2[C@H](O[C@@H]([C@@H]([C@H]2O)O)OC[C@@H]3[C@H]([C@@H]([C@H]([C@H](O3)O[C@@H]4[C@H](O[C@@H]([C@@H]([C@H]4O)O)O)CO)O)O)O[C@@H]5[C@@H]([C@H]([C@@H]([C@H](O5)CO)O)O)O)CO)O)O)O)O	-10.6	C00317	Organic oxygen compounds	Organooxygen compounds	Carbohydrates and carbohydrate conjugates	2.07569e+07	2.13806e+07	2.14629e+07
6.97_843.4008m/z	Gymnemic acid I	C43H66O14	6.97002	8.64857	843.401	neg	M+K-2H	11953919	VEFSVJGWJQPWFS-ZXKKMYOJSA-N	C/C=C(\C)/C(=O)O[C@H]1[C@@H]([C@@]2([C@H](C[C@@]3(C(=CC[C@H]4[C@]3(CC[C@@H]5[C@@]4(CC[C@@H]([C@@]5(C)CO)O[C@H]6[C@@H]([C@H]([C@@H]([C@H](O6)C(=O)O)O)O)O)C)C)[C@@H]2CC1(C)C)C)O)COC(=O)C)O	3.9	C08947	Lipids and lipid-like molecules	Prenol lipids	Terpene glycosides	73948.2	74762.2	63486.1
3.03_167.0346m/z	Vanillic acid	C8H8O4	3.03182	-2.44058	167.035	neg	M-H	8468	WKOLLVMJNQIZCI-UHFFFAOYSA-N	COC1=C(C=CC(=C1)C(=O)O)O	1.4	C06672	Benzenoids	Benzene and substituted derivatives	Benzoic acids and derivatives	31464.2	33584.6	33372.5
4.85_387.1289m/z	Geniposide	C17H24O10	4.85178	-1.95472	387.129	neg	M-H	107848	IBFYXTRXDNAPMM-BVTMAQQCSA-N	COC(=O)C1=CO[C@H]([C@H]2[C@@H]1CC=C2CO)O[C@H]3[C@@H]([C@H]([C@@H]([C@H](O3)CO)O)O)O	-2.3	C09781	Lipids and lipid-like molecules	Prenol lipids	Terpene glycosides	23710	25875.5	27119.3
11.99_476.1926m/z	Spiraline	C22H33NO9	11.9859	5.28123	476.193	neg	M+Na-2H									9612.79	4099.71	636.101
1.42_318.0601m/z	Guanosine	C10H13N5O5	1.4196	-3.57759	318.06	neg	M+Cl	135398635	NYHBQMYGNKIUIF-UUOKFMHZSA-N	C1=NC2=C(N1[C@H]3[C@@H]([C@@H]([C@H](O3)CO)O)O)N=C(NC2=O)N	-1.9	C00387	Nucleosides, nucleotides, and analogues	Purine nucleosides		5346.8	2436.17	8514.52
1.00_611.1432m/z	L(-)-Glutathione	C20H32N6O12S2	1.00443	-2.44126	611.143	neg	M-H	65359	YPZRWBKMTBYPTK-BJDJZHNGSA-N	C(CC(=O)N[C@@H](CSSC[C@@H](C(=O)NCC(=O)O)NC(=O)CC[C@@H](C(=O)O)N)C(=O)NCC(=O)O)[C@@H](C(=O)O)N	-9.1	C00051	Organic acids and derivatives	Carboxylic acids and derivatives	Amino acids, peptides, and analogues	71769.5	86889.4	53130.7
0.84_564.1893n	Methyl jasminoside	C27H32O13	0.838783	8.84118	601.138	neg	M-H, M+K-2H	45360098	QBKMGAJNGCTGFA-NVNVVJOKSA-N	COC(=O)C[C@@H]\1C(=CO[C@H](/C1=C\COC(=O)/C=C/C2=CC=CC=C2)O[C@H]3[C@@H]([C@H]([C@@H]([C@H](O3)CO)O)O)O)C(=O)OC	-0.3		Lipids and lipid-like molecules	Prenol lipids	Terpene glycosides	2.08886e+06	2.04821e+06	1.99231e+06
5.67_741.2603m/z	Arctigenin 4'-O-beta-gentiobioside	C33H44O16	5.67328	-1.14018	741.26	neg	M+FA-H	14681436	FEQSYBHDHIPRKS-QWNZGVGBSA-N	COC1=C(C=C(C=C1)C[C@H]2COC(=O)[C@@H]2CC3=CC(=C(C=C3)O[C@H]4[C@@H]([C@H]([C@@H]([C@H](O4)CO[C@H]5[C@@H]([C@H]([C@@H]([C@H](O5)CO)O)O)O)O)O)O)OC)OC	-0.4		Lignans, neolignans and related compounds	Lignan glycosides		17795.7	13274.2	17140.1
14.68_511.4724m/z	palmitic acid	C16H32O2	14.6847	-1.44649	511.472	neg	2M-H	985	IPCSVZSSVZVIGE-UHFFFAOYSA-N	CCCCCCCCCCCCCCCC(=O)O	6.4	C00249	Lipids and lipid-like molecules	Fatty Acyls	Fatty acids and conjugates	8406.19	9957.36	5254.4
9.46_813.4272m/z	Cinnzeylanol	C20H32O7	9.45672	-0.820898	813.427	neg	2M+FA-H	44559448	TVHZPQAYPSOHQT-AEOFTGFYSA-N	C[C@H]1CC[C@@]2([C@@]3(C[C@]4([C@]5([C@](C[C@@]3([C@]5([C@]2([C@@H]1O)O4)O)O)(C(C)C)O)C)O)C)O	-0.8		Lipids and lipid-like molecules	Prenol lipids	Diterpenoids	35544.2	38948.1	44749.9
1.24_118.0262n	SUCCINIC ACID	C4H6O4	1.24482	-3.03922	117.019	neg	M-H, 2M-H, M-H2O-H	1110	KDYFGRWQOYBRFD-UHFFFAOYSA-N	C(CC(=O)O)C(=O)O	-0.6	C00042	Organic acids and derivatives	Carboxylic acids and derivatives	Dicarboxylic acids and derivatives	1.24376e+07	1.22094e+07	1.16539e+07
10.75_781.4370m/z	Bacoside A1	C40H64O12	10.748	-1.36956	781.437	neg	M+FA-H									70521.2	122531	97472
7.57_699.3590m/z	Gingerglycolipid B	C33H58O14	7.56797	2.49336	699.359	neg	M+Na-2H	10009754	UHISGSDYAIIBMO-UMLSMIIMSA-N	CCCCC/C=C\C/C=C\CCCCCCCC(=O)OC[C@H](CO[C@H]1[C@@H]([C@H]([C@H]([C@H](O1)CO[C@@H]2[C@@H]([C@H]([C@H]([C@H](O2)CO)O)O)O)O)O)O)O	1.9		Lipids and lipid-like molecules	Glycerolipids	Glycosylglycerols	33400.4	41220	37587.5
3.80_203.0822m/z	D-Tryptophan	C11H12N2O2	3.80083	-2.06978	203.082	neg	M-H	9060	QIVBCDIJIAJPQS-SECBINFHSA-N	C1=CC=C2C(=C1)C(=CN2)C[C@H](C(=O)O)N	-1.1	C00525	Organoheterocyclic compounds	Indoles and derivatives	Indolyl carboxylic acids and derivatives	321216	322657	329204
6.17_261.1337m/z	3-Hexen-1-ol O-b-D-glucopyranoside	C12H22O6	6.17017	-2.49341	261.134	neg	M-H	5318045	OZIPFYKAIOOVEJ-ODWUMMNUSA-N	CC/C=C\CCO[C@H]1[C@@H]([C@H]([C@@H]([C@H](O1)CO)O)O)O	-0.4		Lipids and lipid-like molecules	Fatty Acyls	Fatty acyl glycosides	125984	106653	130572
13.31_359.2196m/z	Kirenol	C20H34O4	13.3105	-2.2285	359.22	neg	M+Na-2H	15736732	NRYNTARIOIRWAB-JPDRSCFKSA-N	C[C@@]1(CC[C@@H]2C(=C1)CC[C@H]3[C@]2(C[C@@H](C[C@@]3(C)CO)O)C)[C@H](CO)O	2		Lipids and lipid-like molecules	Prenol lipids	Diterpenoids	22949.2	35760.7	25002.8
9.25_797.4321m/z	Scillascilloside B-1	C40H64O13	9.25278	-1.01477	797.432	neg	M+FA-H	134715090	RZAQKUZJRMZPFB-LNRNUTARSA-N	CCC(=O)[C@@H]1C[C@H]([C@@]2(O1)CC[C@@]3([C@@]2(CCC4=C3CC[C@@H]5[C@@]4(CC[C@@H]([C@]5(C)CO)O[C@H]6[C@@H]([C@H]([C@@H]([C@H](O6)CO[C@H]7[C@@H]([C@H]([C@H](CO7)O)O)O)O)O)O)C)C)C)C	0.8		Lipids and lipid-like molecules	Prenol lipids	Triterpenoids	76622.3	82030.8	67924.2
4.57_713.2288m/z	Hemiphroside A	C31H40O16	4.57402	-1.51996	713.229	neg	M+FA-H	124222271	VKUXVDUAEAQCSK-UHFFFAOYSA-N	COC1=C(C=C(C=C1)CCOC2C(C(C(C(O2)CO)OC(=O)C=CC3=CC(=C(C=C3)O)OC)OC4C(C(C(C(O4)CO)O)O)O)O)O	-0.4		Phenylpropanoids and polyketides	Cinnamic acids and derivatives	Hydroxycinnamic acids and derivatives	26249.1	26569.8	21504.9
0.79_215.0323m/z	myo-Inositol	C6H12O6	0.7925	-2.50464	215.032	neg	M+Cl					C00137				2.04632e+07	1.99932e+07	1.95937e+07
10.25_927.4948m/z	Astragaloside VI	C47H78O19	10.25	-1.11504	927.495	neg	M-H2O-H	5488387	GPZLFWVUSQREQH-QDYVESOYSA-N	COC1=C(C=CC(=C1)C2=C(C(=O)C3=C(C=C(C=C3O2)O)O)O[C@H]4[C@@H]([C@H]([C@@H]([C@H](O4)CO[C@H]5[C@@H]([C@H]([C@@H]([C@H](O5)CO)O)O)O)O)O)O)O	-1.5	C17801	Phenylpropanoids and polyketides	Flavonoids	Flavonoid glycosides	24677.3	63961.2	37949.4
8.99_811.4114m/z	Withanoside V	C40H62O14	8.99438	-1.03172	811.411	neg	M+FA-H	10700345	ZBLWKSUMHLVXAM-KFJRISAASA-N	CC1=C(C(=O)O[C@H](C1)[C@@H](C)[C@H]2CC[C@@H]3[C@@]2(CC[C@H]4[C@H]3CC=C5[C@@]4([C@H](C[C@@H](C5)O[C@H]6[C@@H]([C@H]([C@@H]([C@H](O6)CO[C@H]7[C@@H]([C@H]([C@@H]([C@H](O7)CO)O)O)O)O)O)O)O)C)C)C	1.7		Lipids and lipid-like molecules	Steroids and steroid derivatives	Steroid lactones	54888.5	52737.8	51452.2
14.82_407.1866m/z	Stachartin B	C23H30O5	14.8156	6.67261	407.187	neg	M+Na-2H									16047.4	24521.1	46523.6
0.84_728.2132n	Parishin C	C32H40O19	0.838783	-4.30296	773.211	neg	M+Cl, M+FA-H	10676408	PMVCHAWVCIWVLP-KDSCYBBXSA-N	C1=CC(=CC=C1COC(=O)CC(CC(=O)OCC2=CC=C(C=C2)O[C@H]3[C@@H]([C@H]([C@@H]([C@H](O3)CO)O)O)O)(C(=O)O)O)O[C@H]4[C@@H]([C@H]([C@@H]([C@H](O4)CO)O)O)O	-2.7	C17466	Organic oxygen compounds	Organooxygen compounds	Carbohydrates and carbohydrate conjugates	3.55932e+06	3.57036e+06	3.51051e+06
7.58_225.1127m/z	12-Hydroxyjasmonic acid	C12H18O4	7.58485	-2.46334	225.113	neg	M-H	5497122	RZGFUGXQKMEMOO-BSANDHCLSA-N	C1CC(=O)[C@@H]([C@H]1CC(=O)O)C/C=C\CCO	0.4	C21669	Lipids and lipid-like molecules	Fatty Acyls	Lineolic acids and derivatives	21420.4	23483	24463.8
10.62_621.3640m/z	Solagenin 6-O-alpha-D-quinovopyranoside	C33H52O8	10.6203	-0.817037	621.364	neg	M+FA-H									176876	150533	145842
11.17_529.1365m/z	Specioside	C24H28O12	11.1742	7.31446	529.136	neg	M+Na-2H	11948661	SKNVKBJSSSJNCI-UIBFFPKISA-N	C1=CO[C@H]([C@H]2[C@@H]1[C@@H]([C@H]3[C@@]2(O3)CO)OC(=O)/C=C/C4=CC=C(C=C4)O)O[C@H]5[C@@H]([C@H]([C@@H]([C@H](O5)CO)O)O)O	-0.9	C08850	Phenylpropanoids and polyketides	Cinnamic acids and derivatives	Hydroxycinnamic acids and derivatives	759.592	1351.18	13112.5
6.69_495.2438m/z	Prenyl glucoside	C11H20O6	6.68995	-1.72375	495.244	neg	2M-H	14239303	GQJQCKUJCHMTNF-UHFFFAOYSA-N	CC(=CCOC1C(C(C(C(O1)CO)O)O)O)C	-0.7		Lipids and lipid-like molecules	Fatty Acyls	Fatty acyl glycosides	54090.2	54628.9	59700.5
6.52_188.1044n	Azelaic acid	C9H16O4	6.52367	-2.47447	187.097	neg	M-H, M+Na-2H	2266	BDJRBEYXGGNYIS-UHFFFAOYSA-N	C(CCCC(=O)O)CCCC(=O)O	1.6	C08261	Lipids and lipid-like molecules	Fatty Acyls	Fatty acids and conjugates	464812	430844	427819
6.93_861.4116m/z	Esculentoside A	C42H66O16	6.9319	8.63214	861.412	neg	M+Cl									53026.8	52040.7	49347.7
4.78_137.0241m/z	4-Hydroxybenzoic acid	C7H6O3	4.77827	-2.3521	137.024	neg	M-H	135	FJKROLUGYXJWQN-UHFFFAOYSA-N	C1=CC(=CC=C1C(=O)O)O	1.6	C00156	Benzenoids	Benzene and substituted derivatives	Benzoic acids and derivatives	54028.2	53195.8	61033.8
5.73_391.1602m/z	Rehmapicroside	C16H26O8	5.72633	-2.31905	391.16	neg	M+FA-H	21637711	ITYUWPGZACWPPQ-QLDIZCGWSA-N	CC1=C(C(CC[C@H]1O[C@H]2[C@@H]([C@H]([C@@H]([C@H](O2)CO)O)O)O)(C)C)C(=O)O	-0.6		Lipids and lipid-like molecules	Fatty Acyls	Fatty acyl glycosides	167225	170954	136247
9.72_795.4165m/z	Dianchinenoside B	C41H64O15	9.71768	-0.902698	795.417	neg	M-H	56776246	ARNBRPDSKOETGW-BWRWHWAYSA-N	C[C@]12CC[C@@H]([C@@](C1CC[C@@]3(C2CC=C4[C@]3(C[C@H]([C@@]5([C@H]4CC(CC5)(C)C)C(=O)O[C@H]6[C@@H]([C@H]([C@@H]([C@H](O6)CO)O)O)O)O)C)C)(C)C(=O)O)O[C@H]7[C@@H]([C@H]([C@@H](CO7)O)O)O	2.2		Lipids and lipid-like molecules	Prenol lipids	Terpene glycosides	493790	498341	407669
0.87_925.2431m/z	Vaccarin E	C42H48O22	0.871317	5.22666	925.243	neg	M+Na-2H	71307582	GYIKGLVKALOGDP-HLEFUGOVSA-N	C1[C@@H]([C@@H]([C@H]([C@@H](O1)O[C@@H]2[C@H]([C@@H]([C@H](O[C@H]2C3=C(C4=C(C=C3O)OC(=CC4=O)C5=CC=C(C=C5)O[C@H]6[C@@H]([C@H]([C@@H]([C@H](O6)CO)O)O)O)O)CO)O)O)O)O)O	-3.1		Phenylpropanoids and polyketides	Flavonoids	Flavonoid glycosides	996549	987816	978475
6.39_815.4431m/z	Anchusoside I	C42H68O13	6.39465	9.84759	815.443	neg	M+Cl									36709	39822.9	38723.5
12.32_361.1864m/z	(R)-a-Terpinyl b-D-glucoside	C16H28O6	12.3211	-1.09581	361.186	neg	M+FA-H	21603514	NZNWCYFBFHHMLM-MTWVNVMRSA-N	CC1=CC[C@@H](CC1)C(C)(C)O[C@H]2[C@@H]([C@H]([C@@H]([C@H](O2)CO)O)O)O	0.2		Organic oxygen compounds	Organooxygen compounds	Carbohydrates and carbohydrate conjugates	49250.7	76225.9	71977.3
4.98_381.1911m/z	Sugetriol 6,9-diacetate	C19H28O5	4.9826	-2.42269	381.191	neg	M+FA-H	101625873	JYSMJRPERVTRSP-IECRSODLSA-N	C[C@@H]1[C@H](C[C@@H]2[C@@H](C3=C([C@H](C[C@]13C2(C)C)O)C)OC(=O)C)OC(=O)C	1.7		Lipids and lipid-like molecules	Prenol lipids	Sesquiterpenoids	34977.3	39692.2	38964.5
9.16_957.4689m/z	Macrostemonoside J	C45H76O20	9.16092	1.36861	957.469	neg	M+Na-2H									80549.4	69157.4	63014
12.79_351.2510m/z	Glycerol 1-hexadecanoate, Glycerol 1-palmitate	C19H38O4	12.7926	-2.03883	351.251	neg	M+Na-2H									0	511.922	9930.98
11.40_349.1988m/z	14-Deoxy-12-hydroxyandrographolide	C20H30O5	11.3973	-9.20791	349.199	neg	M-H	11631693	LMOGEODVJJLYGW-UQZPWQSVSA-N	C[C@@]12CC[C@H]([C@@]([C@H]1CC[C@@H]([C@H]2CCC3=CCOC3=O)CO)(C)CO)O	2.8		Lipids and lipid-like molecules	Prenol lipids	Terpene lactones	8282.46	7364.56	7078.34
1.08_115.0034m/z	Maleic acid	C4H4O4	1.0805	-2.35207	115.003	neg	M-H	444266	VZCYOOQTPOCHFL-UPHRSURJSA-N	C(=C\C(=O)O)\C(=O)O	-0.3	C01384	Organic acids and derivatives	Carboxylic acids and derivatives	Dicarboxylic acids and derivatives	83613.3	95930.1	111310
4.08_447.1498m/z	Orcinol gentiobioside	C19H28O12	4.07518	-2.30284	447.15	neg	M-H	10411370	XZPNBJLXZMBECP-SKYGPZSASA-N	CC1=CC(=CC(=C1)O[C@H]2[C@@H]([C@H]([C@@H]([C@H](O2)CO[C@H]3[C@@H]([C@H]([C@@H]([C@H](O3)CO)O)O)O)O)O)O)O	-2.4		Organic oxygen compounds	Organooxygen compounds	Carbohydrates and carbohydrate conjugates	7292.88	5736.07	0
4.46_519.1710m/z	8-Epi-Loganic acid-6'-O-alpha-D-glucoside	C22H34O15	4.46315	-1.7924	519.171	neg	M-H2O-H									6821.9	7445.38	6273.99
6.06_417.1548m/z	Albaspidin AP	C22H26O8	6.06057	-1.58733	417.155	neg	M-H	25096734	KINDGCLGBSBXOD-UHFFFAOYSA-N	CCC(=O)C1=C(C(=C(C(C1=O)(C)C)O)CC2=C(C(C(=O)C(=C2O)C(=O)C)(C)C)O)O	1.8		Organic acids and derivatives	Vinylogous acids		14069.1	10665.3	10500.7
9.92_326.1909n	Methyl-Dodovisate A	C21H26O3	9.92102	8.24297	651.374	neg	M+FA-H, 2M-H	46218172	CHQQKKJBNXRIGN-VFNWGFHPSA-N	C[C@@H]1CCC2=C([C@@]1(C)CCC3=COC=C3)C=CC=C(C2)C(=O)OC	4.9		Organoheterocyclic compounds	Heteroaromatic compounds		1.1054e+06	1.16086e+06	991396
8.43_229.1439m/z	trans-2-Undecenoic acid	C11H20O2	8.43498	-3.26476	229.144	neg	M+FA-H	5282728	IGBBVTAVILYDIO-MDZDMXLPSA-N	CCCCCCCC/C=C/C(=O)O	4.3		Lipids and lipid-like molecules	Fatty Acyls	Fatty acids and conjugates	35028.3	26454.8	27456
5.00_461.1656m/z	Verbasoside	C20H30O12	5.0016	-1.88323	461.166	neg	M-H	11754080	DORPKYRPJIIARM-GYAWPQPFSA-N	C[C@H]1[C@@H]([C@H]([C@H]([C@@H](O1)O[C@H]2[C@@H]([C@H](O[C@H]([C@@H]2O)OCCC3=CC(=C(C=C3)O)O)CO)O)O)O)O	-1.9	C10501	Organic oxygen compounds	Organooxygen compounds	Carbohydrates and carbohydrate conjugates	25334.5	29635.2	29905
4.52_454.2440m/z	Tatsinine	C22H35NO6	4.51868	-1.63425	454.244	neg	M+FA-H	98105485	SAENAALZZONVML-BZUGHYTCSA-N	CCN1C[C@@]2(CC[C@@H]([C@@]34[C@@H]2C[C@]([C@H]31)([C@]5(C[C@@H]([C@@H]6C[C@@H]4[C@@]5([C@H]6O)O)OC)O)O)O)C	-1.1		Lipids and lipid-like molecules	Prenol lipids	Diterpenoids	37177.4	32441	31755.3
4.54_525.1605m/z	Astraganoside	C23H28O11	4.5378	-1.81037	525.16	neg	M+FA-H	134715187	JTRBZHFVAAWBNR-IOXUZUKPSA-N	COC1=C(C(=C(C=C1)[C@@H]2COC3=C([C@@H]2O)C=CC(=C3)O[C@H]4[C@@H]([C@H]([C@@H]([C@H](O4)CO)O)O)O)O)OC	0		Phenylpropanoids and polyketides	Isoflavonoids	Isoflavonoid O-glycosides	338709	292532	280532
6.00_933.4692m/z	Schidigerasaponin F1	C44H72O18	6.00397	-0.927037	933.469	neg	M+FA-H	10843362	AADIIQJBIMAADJ-FPJHVOQKSA-N	C[C@H]1[C@H]2[C@H](C[C@@H]3[C@@]2(C(=O)C[C@H]4[C@H]3CC[C@H]5[C@@]4(CC[C@@H](C5)O[C@H]6[C@@H]([C@H]([C@@H]([C@H](O6)CO)O)O[C@H]7[C@@H]([C@H]([C@@H](CO7)O)O)O)O[C@H]8[C@@H]([C@H]([C@@H]([C@H](O8)CO)O)O)O)C)C)O[C@]19CCC(CO9)C	0.1		Lipids and lipid-like molecules	Steroids and steroid derivatives	Steroidal glycosides	65382.9	78947.3	74282.6
5.89_327.0867m/z	Pinobanksin 3-O-propanoate	C18H16O6	5.89268	-2.25352	327.087	neg	M-H	46886755	LIVRDRUFOJECRK-MSOLQXFVSA-N	CCC(=O)O[C@@H]1[C@H](OC2=CC(=CC(=C2C1=O)O)O)C3=CC=CC=C3	3.2		Phenylpropanoids and polyketides	Flavonoids	Flavans	22582.1	26054.9	25483.1
9.25_752.3975n	Marsdenoside F	C39H60O14	9.25278	-1.09031	751.39	neg	M-H, M+Cl	11343196	BLRABBHSPXPECV-IYNXUUSNSA-N	C[C@@H]1[C@H]([C@H]([C@H]([C@@H](O1)O[C@@H]2[C@H](O[C@H](C[C@H]2OC)O[C@H]3CC[C@]4([C@H](C3)CC[C@]56[C@@H]4[C@@H]([C@H]([C@]7([C@]5(O6)CC[C@H]7C(=O)C)C)OC(=O)C)OC(=O)C)C)C)O)OC)O	1.9		Lipids and lipid-like molecules	Steroids and steroid derivatives	Steroid esters	971701	1.30393e+06	911763
6.06_193.0501m/z	ferulic acid	C10H10O4	6.06057	-2.64446	193.05	neg	M-H	445858	KSEBMYQBYZTDHS-HWKANZROSA-N	COC1=C(C=CC(=C1)/C=C/C(=O)O)O	1.5	C01494	Phenylpropanoids and polyketides	Cinnamic acids and derivatives	Hydroxycinnamic acids and derivatives	44787.2	44168.8	43000
10.42_299.1791m/z	Cedryl acetate	C17H28O2	10.4162	2.84143	299.179	neg	M+Cl									305754	418.757	389.442
6.06_579.2076m/z	4''-Hydroxyisojasminin	C26H38O13	6.06057	2.99985	579.208	neg	M+Na-2H	152771921	PYDQUAKPMYNFTL-PQMHYQBVSA-N	C/C=C\1/C2CC(=O)OCC3C(CC(C3(C(COC(=O)C2=COC1OC4C(C(C(C(O4)CO)O)O)O)C)O)O)C	-1.4		Organic oxygen compounds	Organooxygen compounds	Carbohydrates and carbohydrate conjugates	43781	38271	42260.9
14.61_239.0591m/z	N-Acetyltryptamine	C12H14N2O	14.6063	-0.36893	239.059	neg	M+K-2H	70547	NVUGEQAEQJTCIX-UHFFFAOYSA-N	CC(=O)NCCC1=CNC2=CC=CC=C21	1.8		Organoheterocyclic compounds	Indoles and derivatives	Indoles	28087.5	21586.8	18155
5.97_177.0189m/z	Esculetin	C9H6O4	5.96557	-2.43641	177.019	neg	M-H	5281416	ILEDWLMCKZNDJK-UHFFFAOYSA-N	C1=CC(=O)OC2=CC(=C(C=C21)O)O	1.2	C09263	Phenylpropanoids and polyketides	Coumarins and derivatives	Hydroxycoumarins	8033.48	8298.68	5354.67
5.62_682.2467n	Matairesinol 4'-O-beta-gentiobioside	C32H42O16	5.61587	-0.887946	681.239	neg	M-H, M+Cl	21636142	SSZQYOJANKKXOX-QFYIXHTHSA-N	COC1=C(C=CC(=C1)C[C@H]2COC(=O)[C@@H]2CC3=CC(=C(C=C3)O[C@H]4[C@@H]([C@H]([C@@H]([C@H](O4)CO[C@H]5[C@@H]([C@H]([C@@H]([C@H](O5)CO)O)O)O)O)O)O)OC)O	-0.7		Lignans, neolignans and related compounds	Lignan glycosides		74824.2	63342.9	65494.4
10.03_767.4217m/z	Ophiopogonin B	C39H62O12	10.0292	-0.842859	767.422	neg	M+FA-H					C17038				1.19985e+06	1.16775e+06	1.00053e+06
5.45_429.1792m/z	Phenethyl rutinoside	C20H30O10	5.44873	5.88922	429.179	neg	M-H	14312558	OKUGUNDXBGUFPA-UHFFFAOYSA-N	CC1C(C(C(C(O1)OCC2C(C(C(C(O2)OCCC3=CC=CC=C3)O)O)O)O)O)O	-1.7		Organic oxygen compounds	Organooxygen compounds	Carbohydrates and carbohydrate conjugates	14510.9	19656.1	14328.3
5.02_551.1763m/z	Decuroside I	C26H34O14	5.01968	-1.28052	551.176	neg	M-H2O-H	122169321	AUYDWCKBYROHJQ-SPOVLLSXSA-N	CC(C)([C@H]1CC2=C(O1)C=C3C(=C2)C=CC(=O)O3)O[C@H]4[C@@H]([C@H]([C@@H]([C@H](O4)CO[C@H]5[C@@H]([C@H]([C@@H]([C@H](O5)CO)O)O)O)O)O)O	-1.8		Phenylpropanoids and polyketides	Coumarins and derivatives	Furanocoumarins	256723	266216	260174
6.27_353.1023m/z	Fibraurin	C20H20O7	6.26512	-2.14618	353.102	neg	M-H2O-H	21626387	XUFRUKAPNGPYSR-TZGNGTQESA-N	C[C@@]12CC=C3C(=O)O[C@H](C[C@]3([C@@H]1[C@H]4[C@H]5[C@@H]([C@@]2(C(=O)O4)O)O5)C)C6=COC=C6	1.4		Organoheterocyclic compounds	Naphthopyrans		20886.7	25262.7	26849.1
10.49_391.2094m/z	Blinin	C22H32O6	10.4912	-8.23574	391.209	neg	M-H	59054177	XXSSNTKMBVTREV-DDHROXKOSA-N	C[C@@H]1CC[C@@]2([C@@H]([C@@]1(C)CCC3=CC(=O)OC3)C[C@@H](C=C2CO)O)COC(=O)C	1.7		Lipids and lipid-like molecules	Prenol lipids	Terpene lactones	7027.52	5101.58	5236.79
14.02_361.2354m/z	Maesanin	C22H34O4	14.0206	-8.49165	361.235	neg	M-H	5384838	WVHQJXPRVZBEFP-SREVYHEPSA-N	CCCC/C=C\CCCCCCCCCC1=C(C(=O)C=C(C1=O)OC)O	7		Organic oxygen compounds	Organooxygen compounds	Carbonyl compounds	26879.6	25264.3	30493.3
10.09_239.1284m/z	Sedanolide	C12H18O2	10.0855	-2.47291	239.128	neg	M+FA-H	5018391	UPJFTVFLSIQQAV-UHFFFAOYSA-N	CCCCC1C2CCCC=C2C(=O)O1	3.3		Organoheterocyclic compounds	Isobenzofurans		146542	181112	200741
9.99_445.1989m/z	forskolin	C22H34O7	9.99267	-2.20718	445.199	neg	M+Cl	47936	OHCQJHSOBUTRHG-KGGHGJDLSA-N	CC(=O)O[C@H]1[C@H]([C@@H]2[C@]([C@H](CCC2(C)C)O)([C@@]3([C@@]1(O[C@@](CC3=O)(C)C=C)C)O)C)O	1	C09076	Lipids and lipid-like molecules	Prenol lipids	Triterpenoids	68616.1	57141.5	295104
0.72_154.0619m/z	L-HISTIDINE	C6H9N3O2	0.72205	-2.01409	154.062	neg	M-H	6274	HNDVDQJCIGZPNO-YFKPBYRVSA-N	C1=C(NC=N1)C[C@@H](C(=O)O)N	-3.2	C00135	Organic acids and derivatives	Carboxylic acids and derivatives	Amino acids, peptides, and analogues	17161	15968.4	18924.4
5.52_511.3491m/z	Cyclo(Ile-Leu)	C12H22N2O2	5.52337	-2.13462	511.349	neg	2M+Hac-H	63103176	CCMDAWLYCNFDFN-UHFFFAOYSA-N	CCC(C)C1C(=O)NC(C(=O)N1)CC(C)C	2.1		Organic acids and derivatives	Carboxylic acids and derivatives	Amino acids, peptides, and analogues	1.74392e+06	1.7496e+06	1.58981e+06
0.81_401.1293m/z	Clostebol acetate	C21H29ClO3	0.806567	0.545758	401.129	neg	M+K-2H	13327	XYGMEFJSKQEBTO-KUJXMBTLSA-N	CC(=O)O[C@H]1CC[C@@H]2[C@@]1(CC[C@H]3[C@H]2CCC4=C(C(=O)CC[C@]34C)Cl)C	4.7	C18374	Lipids and lipid-like molecules	Steroids and steroid derivatives	Steroid esters	111633	105056	115347
12.86_269.2116m/z	alpha-Eudesmol	C15H28O	12.858	-2.74509	269.212	neg	M+FA-H	92762	FCSRUSQUAVXUKK-VNHYZAJKSA-N	CC1=CCC[C@]2([C@H]1C[C@@H](CC2)C(C)(C)O)C	3.5	C09663	Lipids and lipid-like molecules	Prenol lipids	Sesquiterpenoids	10658.2	16906.6	8806.31
0.81_342.1153n	sucrose	C12H22O11	0.806567	-2.56345	377.085	neg	M-H, M+Cl	5988	CZMRCDWAGMRECN-UGDNZRGBSA-N	C([C@@H]1[C@H]([C@@H]([C@H]([C@H](O1)O[C@]2([C@H]([C@@H]([C@H](O2)CO)O)O)CO)O)O)O)O	-3.7	C00089	Organic oxygen compounds	Organooxygen compounds	Carbohydrates and carbohydrate conjugates	1.83824e+07	1.66047e+07	1.64604e+07
10.14_333.2039m/z	Coronarin B	C20H30O4	10.1395	-9.68339	333.204	neg	M-H	72702906	FTQNGEYQJGYGFY-UHFFFAOYSA-N	CC1(CCCC2(C1CCC(=C)C2C3C=C(CC(OO3)O)C=O)C)C	4.1		Lipids and lipid-like molecules	Prenol lipids	Diterpenoids	9947.46	8840.5	7068.76
4.30_672.3445m/z	Nervosine	C36H53NO12	4.2959	7.98062	672.344	neg	M-H2O-H									72883.8	77224.3	84204.2
5.41_467.1665m/z	Kihadanin B	C26H30O9	5.41137	-9.4833	467.167	neg	M-H2O-H									6432.58	7179.31	5010.84
5.80_533.1657m/z	Durantoside I	C26H32O13	5.80082	-1.31724	533.166	neg	M-H2O-H	95223135	YRARGBWFOYODHQ-IQHUSNMXSA-N	C[C@@]1([C@H](C[C@]2([C@@H]1[C@@H](OC=C2C(=O)OC)O[C@H]3[C@@H]([C@H]([C@@H]([C@H](O3)CO)O)O)O)O)OC(=O)/C=C/C4=CC=CC=C4)O	-0.5		Lipids and lipid-like molecules	Prenol lipids	Terpene glycosides	39919	44172.2	43743.7
6.36_483.2437m/z	4beta-Hydroxywithanolide E	C28H38O8	6.35583	9.73222	483.244	neg	M-H2O-H	73621	UPBUGICUKQIKTJ-KABTZXSUSA-N	CC1=C(C(=O)O[C@H](C1)[C@@](C)([C@@]2(CC[C@@]3([C@@]2(CC[C@H]4[C@H]3C[C@@H]5[C@]6([C@@]4(C(=O)C=C[C@@H]6O)C)O5)C)O)O)O)C	0.6		Lipids and lipid-like molecules	Steroids and steroid derivatives	Steroid lactones	40075.4	47022.6	41984
7.23_685.3799m/z	Voacamine	C43H52N4O5	7.23052	5.66089	685.38	neg	M-H2O-H					C09252				26758.5	23376.8	24738.5
6.88_151.0397m/z	Vanillin	C8H8O3	6.87607	-2.21187	151.04	neg	M-H	1183	MWOOGOJBHIARFG-UHFFFAOYSA-N	COC1=C(C=CC(=C1)C=O)O	1.2	C00755	Benzenoids	Phenols	Methoxyphenols	14605.9	12074.5	11533.7
4.22_403.1237m/z	6beta-Hydroxyipolamiide	C17H26O12	4.22438	-2.05101	403.124	neg	M-H2O-H	14137128	RRKJSAASNMDKLI-NZHINYMZSA-N	C[C@@]1(C[C@H]([C@]2([C@@H]1[C@@H](OC=C2C(=O)OC)O[C@H]3[C@@H]([C@H]([C@@H]([C@H](O3)CO)O)O)O)O)O)O	-3.1		Lipids and lipid-like molecules	Prenol lipids	Terpene glycosides	63095.8	75565.4	66193.3
13.99_559.4723m/z	linoleic acid	C18H32O2	13.9948	-1.55845	559.472	neg	2M-H	5280450	OYHQOLUKZRVURQ-HZJYTTRNSA-N	CCCCC/C=C\C/C=C\CCCCCCCC(=O)O	6.8	C01595	Lipids and lipid-like molecules	Fatty Acyls	Lineolic acids and derivatives	33828.9	5959.86	7670.02
0.84_209.0662m/z	D-altrofurano-heptulose-3	C7H14O7	0.838783	-2.03278	209.066	neg	M-H	145865405	NSQDEHXIGIPNHO-GKHCUFPYSA-N	C([C@@H]1[C@H]([C@H]([C@@](O1)([C@@H](CO)O)O)O)O)O	-2.4		Organic oxygen compounds	Organooxygen compounds	Carbohydrates and carbohydrate conjugates	542579	548231	529620
7.77_347.2431m/z	Caproic acid	C6H12O2	7.77095	-2.39896	347.243	neg	3M-H					C01585				19576.7	21508.5	18485.9
0.87_149.0451m/z	DL-Arabinose	C5H10O5	0.871317	-2.72968	149.045	neg	M-H	854	PYMYPHUHKUWMLA-UHFFFAOYSA-N	C(C(C(C(C=O)O)O)O)O	-2.3	C00216	Organic oxygen compounds	Organooxygen compounds	Carbohydrates and carbohydrate conjugates	1.59244e+06	1.59375e+06	1.46973e+06
5.10_433.1342m/z	Secologanin	C17H24O10	5.09613	-2.37262	433.134	neg	M+FA-H	161276	CSKKDSFETGLMSB-NRZPKYKESA-N	COC(=O)C1=CO[C@H]([C@@H]([C@@H]1CC=O)C=C)O[C@H]2[C@@H]([C@H]([C@@H]([C@H](O2)CO)O)O)O	-1.6	C01852	Lipids and lipid-like molecules	Prenol lipids	Terpene glycosides	32771.9	27341.9	30313.3
9.99_361.1321m/z	Leuconolam	C19H22N2O3	9.99267	-1.16561	361.132	neg	M+Cl	125060	OXDBJKLQCGAPQX-UHFFFAOYSA-N	CCC12CCCN3C1(C(=CC3=O)C4=CC=CC=C4NC(=O)CC2)O	1		Alkaloids and derivatives	Rhazinilam alkaloids		1544.32	6399.04	8848.18
5.32_318.1096n	4-O-Methylepisappanol	C17H18O6	5.32005	-2.37045	363.108	neg	M+FA-H, 2M+Hac-H	13888974	HHDPKXQKOWHDNA-IAGOWNOFSA-N	CO[C@@H]1C2=C(C=C(C=C2)O)OC[C@@]1(CC3=CC(=C(C=C3)O)O)O	1.4		Phenylpropanoids and polyketides	Homoisoflavonoids	Homoisoflavans	39500.5	45563.4	44926.8
1.18_377.0847m/z	Melibiose	C12H22O11	1.17913	-2.7177	377.085	neg	M+Cl	11458	DLRVVLDZNNYCBX-ZZFZYMBESA-N	C([C@@H]1[C@@H]([C@@H]([C@H]([C@H](O1)OC[C@@H]2[C@H]([C@@H]([C@H]([C@@H](O2)O)O)O)O)O)O)O)O	-4.7	C05402	Organic oxygen compounds	Organooxygen compounds	Carbohydrates and carbohydrate conjugates	39807.7	47138.2	45970.2
9.24_893.4145m/z	Tunicamycin X	C40H66N4O16	9.23573	-2.60407	893.415	neg	M+Cl					C12063				108152	142703	101733
6.15_595.2024m/z	4-Hydroxybenzaldehyde rhamnoside	C13H16O6	6.15108	-1.61735	595.202	neg	2M+Hac-H	11777785	KTBXFUXBVKOEDM-HPMQQCADSA-N	C[C@H]1[C@@H]([C@H]([C@H]([C@@H](O1)OC2=CC=C(C=C2)C=O)O)O)O	-0.4		Organic oxygen compounds	Organooxygen compounds	Carbohydrates and carbohydrate conjugates	13018.9	12882.3	12612.2
3.80_377.0433m/z	Pinocembrin diacetate	C19H16O6	3.80083	-0.0293874	377.043	neg	M+K-2H	6546286	YZOMNXCYSIYMOX-INIZCTEOSA-N	CC(=O)OC1=CC2=C(C(=O)C[C@H](O2)C3=CC=CC=C3)C(=C1)OC(=O)C	2.4		Phenylpropanoids and polyketides	Flavonoids	Flavans	16723.5	6476.2	3028.65
11.17_447.1334m/z	2'-Acetylsalicortin	C22H26O11	11.1742	8.09543	447.133	neg	M-H2O-H	14048611	IUXQFJTWMSIYNY-HPSGFCEASA-N	CC(=O)O[C@@H]1[C@H]([C@@H]([C@H](O[C@H]1OC2=CC=CC=C2COC(=O)C3(C=CCCC3=O)O)CO)O)O	0		Organic oxygen compounds	Organooxygen compounds	Carbohydrates and carbohydrate conjugates	181910	137784	526016
11.78_275.1645m/z	Heishuixiecaoline A	C17H24O3	11.7844	-2.71735	275.165	neg	M-H	156599165	WDPMIKJGUYMIBS-LMJWOKTQSA-N	C/C/1=C\CC/C(=C/[C@@H]2[C@@H](C2(C)C)[C@@H](C1)OC(=O)C)/C=O	2.8		Lipids and lipid-like molecules	Prenol lipids	Sesquiterpenoids	3777.59	5286.58	4757.25
1.18_279.0382m/z	Uridine	C9H12N2O6	1.17913	-3.22589	279.038	neg	M+Cl	6029	DRTQHJPVMGBUCF-XVFCMESISA-N	C1=CN(C(=O)NC1=O)[C@H]2[C@@H]([C@@H]([C@H](O2)CO)O)O	-2	C00299	Nucleosides, nucleotides, and analogues	Pyrimidine nucleosides		52021.9	43296.4	82790.8
6.95_273.0763m/z	Picrotoxinin	C15H16O6	6.95113	-1.9808	273.076	neg	M-H2O-H	442292	PIMZUZSSNYHVCU-YKWPQBAZSA-N	CC(=C)[C@@H]1[C@@H]2[C@@H]3[C@@]4([C@]([C@H]1C(=O)O2)(C[C@@H]5[C@]4(O5)C(=O)O3)O)C	0.5	C09529	Organoheterocyclic compounds	Furopyrans		4220.56	4840.44	3631.3
5.62_581.1869m/z	4'-O-trans-p-Coumaroylmussaenoside	C26H32O12	5.61587	-1.2421	581.187	neg	M+FA-H	91895460	FGEXYXJRRAKWIL-KPFFXFJGSA-N	C[C@@]1(CC[C@H]2[C@@H]1[C@@H](OC=C2C(=O)OC)O[C@H]3[C@@H]([C@H]([C@@H]([C@H](O3)CO)OC(=O)/C=C/C4=CC=C(C=C4)O)O)O)O	0.1		Lipids and lipid-like molecules	Prenol lipids	Terpene glycosides	19805.2	17382.2	15044
5.13_167.0346m/z	4-Methoxysalicylic acid	C8H8O4	5.13333	-2.25648	167.035	neg	M-H	75231	MRIXVKKOHPQOFK-UHFFFAOYSA-N	COC1=CC(=C(C=C1)C(=O)O)O	2		Benzenoids	Benzene and substituted derivatives	Benzoic acids and derivatives	17021.3	14640.9	17554.5
10.69_394.2324n	Trijugin A	C22H34O6	10.6949	-7.94449	393.225	neg	M-H, M+Na-2H	168011943	KPSMZNLLIYQFGY-AJYWYYIESA-N	C/C=C(\C)/C(=O)O[C@@H]/1[C@H]([C@@H]([C@@H]([C@@H]2[C@](O2)(CC/C=C1/C)C)OC(=O)C)C(C)C)O	3.2		Lipids and lipid-like molecules	Prenol lipids	Sesquiterpenoids	618748	529840	564275
13.04_309.2428m/z	Methyl (9Z,11E)-13-hydroxyoctadeca-9,11-dienoate	C19H34O3	13.0362	-2.38297	309.243	neg	M-H	13723979	ZVMLLPSSQZSZOA-GDVMHIJESA-N	CCCCCC(/C=C/C=C\CCCCCCCC(=O)OC)O	5.7		Lipids and lipid-like molecules	Fatty Acyls	Lineolic acids and derivatives	2249.48	4104.13	1890.93
5.08_435.1509m/z	Ajugoside	C17H26O10	5.07765	0.31222	435.151	neg	M+FA-H									30969.7	30669.1	29522.9
4.68_445.1342m/z	Diderroside	C19H28O13	4.68473	-1.99786	445.134	neg	M-H2O-H	23760099	OPKOYMHTMXJHRG-GUDQPSSMSA-N	C[C@@H]([C@@H]1[C@@H](C(=CO[C@H]1O[C@H]2[C@@H]([C@H]([C@@H]([C@H](O2)CO)O)O)O)C(=O)OC)CC(=O)O)OC(=O)C	-1.9		Lipids and lipid-like molecules	Prenol lipids	Terpene glycosides	82708.5	87129.6	74228.9
1.00_148.0434m/z	L-Methionine	C5H11NO2S	1.00443	-2.68331	148.043	neg	M-H	6137	FFEARJCKVFRZRR-BYPYZUCNSA-N	CSCC[C@@H](C(=O)O)N	-1.9	C00073	Organic acids and derivatives	Carboxylic acids and derivatives	Amino acids, peptides, and analogues	18131.4	14472.6	21033.6
7.21_263.1281m/z	(+)-Abscisic acid	C15H20O4	7.21195	-3.06588	263.128	neg	M-H	5280896	JLIDBLDQVAYHNE-YKALOCIXSA-N	CC1=CC(=O)CC([C@]1(/C=C/C(=C\C(=O)O)/C)O)(C)C	1.6	C06082	Lipids and lipid-like molecules	Prenol lipids	Sesquiterpenoids	2418.69	4350.99	4043.25
5.49_611.1974m/z	Fraxiresinol 1-O-glucoside	C27H34O13	5.48727	-1.33787	611.197	neg	M+FA-H	21632948	YPAOREQYVAAYMG-FRKCGNQASA-N	COC1=CC(=CC(=C1O)OC)[C@@H]2[C@]3(CO[C@@H]([C@H]3CO2)C4=CC(=C(C=C4)O)OC)O[C@H]5[C@@H]([C@H]([C@@H]([C@H](O5)CO)O)O)O	-0.4		Lignans, neolignans and related compounds	Lignan glycosides		52307.9	56847.4	52386.6
5.13_445.2072m/z	5-O-Ethylcleroindicin D	C10H16O4	5.13333	-1.89116	445.207	neg	2M+FA-H	131854244	ZAEAITRXNOLOMQ-GUBZILKMSA-N	CCO[C@H]1CC(=O)C[C@H]2[C@@]1(CCO2)O	-0.8		Organoheterocyclic compounds	Benzofurans		233430	218224	224945
4.48_293.1139m/z	N-(1-Carboxy-2-phenylethyl)glutamine	C14H18N2O5	4.48155	-1.26033	293.114	neg	M-H	558649	XHHOHZPNYFQJKL-UHFFFAOYSA-N	C1=CC=C(C=C1)CC(C(=O)O)NC(=O)CCC(C(=O)O)N	-3		Organic acids and derivatives	Carboxylic acids and derivatives	Amino acids, peptides, and analogues	38557.3	34909.9	19002.2
6.04_357.1335m/z	Pinoresinol	C20H22O6	6.04185	-2.27406	357.134	neg	M-H	73399	HGXBRUKMWQGOIE-AFHBHXEDSA-N	COC1=C(C=CC(=C1)[C@@H]2[C@H]3CO[C@@H]([C@H]3CO2)C4=CC(=C(C=C4)O)OC)O	2.3	C05366	Lignans, neolignans and related compounds	Furanoid lignans		8549.51	8159.72	8270.67
0.89_521.1267m/z	Fridamycin A	C25H26O10	0.88705	9.57094	521.127	neg	M+Cl	51136287	LKLNNJGYAYDANM-VRSSYPSJSA-N	C[C@@H]1[C@H]([C@@H](C[C@@H](O1)C2=C(C3=C(C=C2)C(=O)C4=C(C3=O)C=CC(=C4O)C[C@](C)(CC(=O)O)O)O)O)O	1.6		Benzenoids	Anthracenes	Anthraquinones	27621.2	31960.5	25246.6
4.02_198.0323m/z	4-Hydroxycinnamamide	C9H9NO2	4.02128	-2.78587	198.032	neg	M+Cl	16637983	DSMLJOHWFORNLY-ZZXKWVIFSA-N	C1=CC(=CC=C1/C=C/C(=O)N)O	0.8		Phenylpropanoids and polyketides	Cinnamic acids and derivatives	Hydroxycinnamic acids and derivatives	466826	461133	461432
6.62_361.1648m/z	Secoisolariciresinol	C20H26O6	6.61667	-2.36235	361.165	neg	M-H	65373	PUETUDUXMCLALY-HOTGVXAUSA-N	COC1=C(C=CC(=C1)C[C@@H](CO)[C@@H](CC2=CC(=C(C=C2)O)OC)CO)O	2.5	C18167	Lignans, neolignans and related compounds	Dibenzylbutane lignans	Dibenzylbutanediol lignans	4791.25	4541.98	5013.08
1.97_164.0713m/z	Phenylalanin	C9H11NO2	1.97195	-2.34972	164.071	neg	M-H	994	COLNVLDHVKWLRT-UHFFFAOYSA-N	C1=CC=C(C=C1)CC(C(=O)O)N	-1.5	C02057	Organic acids and derivatives	Carboxylic acids and derivatives	Amino acids, peptides, and analogues	1.13258e+06	1.12237e+06	1.16065e+06
4.72_399.0988m/z	Platachromone B	C22H20O5	4.72238	-4.64721	399.099	neg	M+Cl									7714.61	8073.68	7810.85
8.84_409.2199m/z	Tenacigenin B	C21H32O5	8.84392	-9.03411	409.22	neg	M+FA-H	12137734	FWXVLSDGEDMLQU-APDNMBNPSA-N	CC(=O)[C@@H]1CC[C@@]23[C@@]1([C@@H]([C@H]([C@H]4[C@@]2(O3)CC[C@@H]5[C@@]4(CC[C@@H](C5)O)C)O)O)C	0.9		Organoheterocyclic compounds	Oxepanes		19122.1	17682.9	17291.4
5.87_389.1235m/z	Carpinontriol B	C19H20O6	5.87417	-2.09565	389.123	neg	M+FA-H	85374891	HXRHVUWGMADGQP-UHFFFAOYSA-N	C1CC(=O)C(C(C(CC2=CC(=C(C=C2)O)C3=C(C=CC1=C3)O)O)O)O	1		Phenylpropanoids and polyketides	Diarylheptanoids	Cyclic diarylheptanoids	14640.1	16212.6	17883.5
4.54_431.1550m/z	Osmanthuside H	C19H28O11	4.5378	-1.98517	431.155	neg	M-H	192437	IVRQZYXJBVMHCW-OTCFHACESA-N	C1[C@@]([C@H]([C@@H](O1)OC[C@@H]2[C@H]([C@@H]([C@H]([C@@H](O2)OCCC3=CC=C(C=C3)O)O)O)O)O)(CO)O	-2.2		Organic oxygen compounds	Organooxygen compounds	Carbohydrates and carbohydrate conjugates	63243.2	54080.5	52482.4
0.97_383.1187m/z	Quinic acid	C7H12O6	0.971917	-2.12944	383.119	neg	2M-H	6508	AAWZDTNXLSGCEK-LNVDRNJUSA-N	C1[C@H](C([C@@H](CC1(C(=O)O)O)O)O)O	-2.4	C00296	Organic oxygen compounds	Organooxygen compounds	Alcohols and polyols	90444.6	90727.6	98775.2
5.15_417.1395m/z	Syringin	C17H24O9	5.15125	-1.88921	417.14	neg	M+FA-H	5316860	QJVXKWHHAMZTBY-GCPOEHJPSA-N	COC1=CC(=CC(=C1O[C@H]2[C@@H]([C@H]([C@@H]([C@H](O2)CO)O)O)O)OC)/C=C/CO	-1.3	C01533	Organic oxygen compounds	Organooxygen compounds	Carbohydrates and carbohydrate conjugates	585.483	0	8875.4
5.04_581.1868m/z	Nortrachelogenin-8'-O-beta-glucoside	C26H32O12	5.03923	-1.43104	581.187	neg	M+FA-H									46806.7	43437.9	44771.7
2.89_218.1028m/z	Calcium pantothenate		2.8862	-3.01799	218.103	neg	M+?	443753	FAPWYRCQGJNNSJ-UBKPKTQASA-L	CC(C)(CO)[C@H](C(=O)NCCC(=O)[O-])O.CC(C)(CO)[C@H](C(=O)NCCC(=O)[O-])O.[Ca+2]	None	C12276	Organic acids and derivatives	Carboxylic acids and derivatives	Amino acids, peptides, and analogues	75837.3	81532.1	74915.3
10.16_473.2172m/z	Chaetopenoid B	C25H32O6	10.1586	-1.99231	473.217	neg	M+FA-H	139587645	OFDBBWUQAHAKDG-LYGDIALYSA-N	CC[C@H](C)/C=C(\C)/C=C/C(=O)O[C@H]1C=CC2=CC(=O)[C@@](C[C@@]2([C@H]1C)C)(C(=C)C(=O)O)O	5.2		Lipids and lipid-like molecules	Prenol lipids	Sesquiterpenoids	657750	710223	1.15381e+06
11.28_635.3796m/z	Lasalocid	C34H54O8	11.2836	-0.882493	635.38	neg	M+FA-H									284372	270026	227993
10.53_295.0572m/z	[R]-Methysticin	C15H14O5	10.5281	-5.68153	295.057	neg	M+Na-2H					C09952				63416.7	0	0
6.25_431.2278m/z	trans-4-Hydroxycyclohexanecarboxylic Acid	C7H12O3	6.24617	-1.99594	431.228	neg	3M-H	151138	HCFRWBBJISAZNK-UHFFFAOYSA-N	C1CC(CCC1C(=O)O)O	0.3		Organic oxygen compounds	Organooxygen compounds	Alcohols and polyols	109254	140406	149695
4.67_395.1701m/z	Eurycomalide A	C19H26O6	4.6666	-2.90285	395.17	neg	M+FA-H	102004691	ROIUBSDBUACGGP-CTGWBADSSA-N	C[C@@H]1C[C@@H]([C@H]([C@]2(C1=CC(=O)[C@@]3(C2[C@H]([C@H]4[C@@H]([C@@H]3C(=O)O4)C)O)C)C)O)O	0.2		Lipids and lipid-like molecules	Steroids and steroid derivatives	Steroid lactones	8060.22	7989.71	9695.44
5.41_469.1842m/z	Rabdosin B	C24H32O8	5.41137	-0.428934	469.184	neg	M+Na-2H	14109027	LUXJXSFHXOVGTA-DUAAMXSASA-N	CC(=O)OC[C@H]1[C@@]2(COC(=O)[C@]34[C@H]2[C@H](C[C@H](C3)C(=C)C4=O)O)[C@H](CCC1(C)C)OC(=O)C	2.1		Lipids and lipid-like molecules	Prenol lipids	Terpene lactones	17425.7	17464	15940.5
3.60_595.1411m/z	Macrophylloside D	C25H34O14	3.59877	-4.17914	595.141	neg	M+K-2H	10745406	BKABLXWGRDWHDB-GWOWOUNZSA-N	CC1(C=CC2=CC(=C(C=C2O1)OC)C(=O)O[C@H]3[C@@H]([C@H]([C@@H]([C@H](O3)CO[C@H]4[C@@H]([C@H]([C@@H]([C@H](O4)CO)O)O)O)O)O)O)C	-1.6		Organoheterocyclic compounds	Benzopyrans	1-benzopyrans	6601.09	8941.9	36295.8
6.06_487.1813m/z	Ligularine	C23H32NO9+	6.06057	-2.33107	487.181	neg	M+Na-2H	6442559	UJFFAMMZKASLBJ-IDUWFGFVSA-N	C/C=C\1/C(C(C(C(=O)OCC2=CC[N+]3(C2(C(CC3)OC1=O)O)C)(C)OC(=O)C)C)OC(=O)C	0.4		Alkaloids and derivatives			83397.6	72572.7	62974.9
5.49_523.2181m/z	Isojasminin	C26H38O12	5.48727	-0.662557	523.218	neg	M-H2O-H	33022	RZRNAYUHWVFMIP-UHFFFAOYSA-N	CCCCCCCCC=CCCCCCCCC(=O)OCC(CO)O	6.5		Lipids and lipid-like molecules	Glycerolipids	Monoradylglycerols	10922.6	12215.3	10611.8
0.92_133.0139m/z	Malic acid	C4H6O5	0.922667	-2.5651	133.014	neg	M-H	525	BJEPYKJPYRNKOW-UHFFFAOYSA-N	C(C(C(=O)O)O)C(=O)O	-1.3	C00711	Organic acids and derivatives	Hydroxy acids and derivatives	Beta hydroxy acids and derivatives	424393	551977	777536
10.69_369.1806m/z	Deoxyandrographolide	C20H30O4	10.6949	-9.70719	369.181	neg	M+Cl	21679042	DAXSYTVXDSOSIE-HNJRGHQBSA-N	CC1=C([C@@]2(CC[C@H]([C@@]([C@H]2CC1)(C)CO)O)C)CCC3=CCOC3=O	2.9		Lipids and lipid-like molecules	Prenol lipids	Terpene lactones	221123	171565	193952
0.69_141.0166m/z	Glycolaldehyde dimer	C4H8O4	0.688383	-2.76018	141.017	neg	M+Na-2H	186078	ATFVTAOSZBVGHC-UHFFFAOYSA-N	C1C(OCC(O1)O)O	-1.3	C00266	Organoheterocyclic compounds	Dioxanes	1,4-dioxanes	3.72188e+06	3.52766e+06	3.5792e+06
0.90_361.0899m/z	Rutinose	C12H22O10	0.90445	-2.60014	361.09	neg	M+Cl					C08247				46991.9	54997.2	43784.6
1.55_341.0904m/z	6-O-(E)-Caffeoylglucopyranose	C15H18O9	1.545	7.44555	341.09	neg	M-H	10427456	JVVFTHAOTNXPOZ-SSLCBRODSA-N	C1=CC(=C(C=C1/C=C/C(=O)OC[C@@H]2[C@H]([C@@H]([C@H](C(O2)O)O)O)O)O)O	-0.4		Phenylpropanoids and polyketides	Cinnamic acids and derivatives	Hydroxycinnamic acids and derivatives	9011.35	10302.1	8366.8
10.01_315.2530m/z	4-Methyl-n-octanoic Acid	C9H18O2	10.0098	-3.41199	315.253	neg	2M-H	62089	LEGGANXCVQPIAI-UHFFFAOYSA-N	CCCCC(C)CCC(=O)O	3		Lipids and lipid-like molecules	Fatty Acyls	Fatty acids and conjugates	6485.2	5683.68	5857.68
8.56_343.2117m/z	trans-4-Hydroxy-2-nonenoic acid	C9H16O3	8.56405	-2.51408	343.212	neg	2M-H	10442150	RLNIWODKAMVILO-VOTSOKGWSA-N	CCCCCC(/C=C/C(=O)O)O	1.7		Organic acids and derivatives	Hydroxy acids and derivatives	Medium-chain hydroxy acids and derivatives	60052.5	59490.5	62930.1
5.13_529.1554m/z	Sibiricose A1	C23H32O15	5.13333	-1.54476	529.155	neg	M-H2O-H	6326016	DJBWDHVUJCXYBH-IBVGEFGBSA-N	COC1=CC(=CC(=C1O)OC)/C=C/C(=O)OC[C@@H]2[C@H]([C@@H]([C@H]([C@H](O2)O[C@]3([C@H]([C@@H]([C@H](O3)CO)O)O)CO)O)O)O	-2		Phenylpropanoids and polyketides	Cinnamic acids and derivatives	Hydroxycinnamic acids and derivatives	24784.5	22041.3	24910.4
4.61_169.0139m/z	Gallic acid	C7H6O5	4.61138	-2.20367	169.014	neg	M-H	370	LNTHITQWFMADLM-UHFFFAOYSA-N	C1=C(C=C(C(=C1O)O)O)C(=O)O	0.7	C01424	Benzenoids	Benzene and substituted derivatives	Benzoic acids and derivatives	8105.06	8201.27	6729.76
1.05_347.0622n	Adenosine monophosphate	C10H14N5O7P	1.05077	-2.50319	328.044	neg	M-H2O-H, M-H	6083	UDMBCSSLTHHNCD-KQYNXXCUSA-N	C1=NC(=C2C(=N1)N(C=N2)[C@H]3[C@@H]([C@@H]([C@H](O3)COP(=O)(O)O)O)O)N	-3.5	C00020	Nucleosides, nucleotides, and analogues	Purine nucleotides	Purine ribonucleotides	848087	795452	1.79713e+06
3.86_641.1469m/z	Vitexin 2''-O-(4'''-O-acetyl)rhamnoside	C29H32O15	3.85507	-3.00968	641.147	neg	M+Na-2H									43894.5	46291.9	53706.3
1.40_380.0609m/z	Niazinin	C15H21NO6S	1.40178	9.85549	380.061	neg	M+K-2H									46275.5	30772.6	67051.2
7.14_294.1340m/z	Crobarbatine	C15H21NO5	7.13745	-2.31225	294.134	neg	M-H	102090418	GCZHGOLJMYRJHB-AGNJHWRGSA-N	C[C@H]1CC(=O)O[C@@H]2CCN3[C@@H]2C(=CC3)COC(=O)[C@]1(C)O	-0.1		Organoheterocyclic compounds	Pyrrolizines		5680.06	4223.51	5201.49
12.99_792.5764m/z	1,2-Distearoyl-sn-glycero-3-phosphoethan	C41H82NO8P	12.9886	0.549227	792.576	neg	M+FA-H									945360	44312.5	2223.97
0.57_343.0363m/z	Isosaxalin	C16H15ClO5	0.567917	2.67462	343.036	neg	M+Na-2H	511359	VNNTVHKCIBWHDR-UHFFFAOYSA-N	CC(C)(C(COC1=C2C(=CC3=C1OC=C3)C=CC(=O)O2)O)Cl	2.5		Phenylpropanoids and polyketides	Coumarins and derivatives	Furanocoumarins	101871	110068	112126
6.89_385.1430m/z	Clusiacyclol A	C23H24O4	6.89405	2.5303	385.143	neg	M+Na-2H	23955805	BQIVXBUAUNSLAJ-UHFFFAOYSA-N	CC1(C2CCC3(C2C1C4=C(O3)C=C(C(=C4O)C(=O)C5=CC=CC=C5)O)C)C	5.1		Benzenoids	Benzene and substituted derivatives	Benzophenones	23917.4	25052.4	22237.7
5.49_186.1131m/z	8-Amino-7-oxononanoic acid	C9H17NO3	5.48727	-2.24813	186.113	neg	M-H	173	GUAHPAJOXVYFON-UHFFFAOYSA-N	CC(C(=O)CCCCCC(=O)O)N	-2.2	C01092	Lipids and lipid-like molecules	Fatty Acyls	Fatty acids and conjugates	53049.8	35233.5	36017.1
8.81_315.0868m/z	Methyllucidone	C16H14O4	8.80765	-2.29472	315.087	neg	M+FA-H	21680425	FITVJPYUOAZKPN-PBMBQWDMSA-N	COC1=CC(=O)/C(=C(\C=C\C2=CC=CC=C2)/OC)/C1=O	2.7		Benzenoids	Benzene and substituted derivatives	Styrenes	388067	361600	342331
6.19_307.1180m/z	Helenalin A	C15H18O4	6.18903	-2.66112	307.118	neg	M+FA-H	23205	ZVLOPMNVFLSSAA-XEPQRQSNSA-N	C[C@@H]1C[C@@H]2[C@H]([C@@H]([C@]3([C@H]1C=CC3=O)C)O)C(=C)C(=O)O2	1.4	C09473	Lipids and lipid-like molecules	Prenol lipids	Terpene lactones	19038.8	17121	19261.1
5.00_402.1516n	Icariside F2	C18H26O10	5.0016	-2.4146	401.144	neg	M-H, M+Cl	14079045	NJMQSVWMCODQIP-FQXXIRCGSA-N	C1[C@@]([C@H]([C@@H](O1)OC[C@@H]2[C@H]([C@@H]([C@H]([C@@H](O2)OCC3=CC=CC=C3)O)O)O)O)(CO)O	-2.3		Organic oxygen compounds	Organooxygen compounds	Carbohydrates and carbohydrate conjugates	79016	88374	89053.6
11.14_277.1438m/z	De-O-methyllasiodiplodin	C16H22O4	11.1365	-2.57128	277.144	neg	M-H	14562695	NFEVFCAOVZCHBN-NSHDSACASA-N	C[C@H]1CCCCCCCC2=C(C(=CC(=C2)O)O)C(=O)O1	5		Phenylpropanoids and polyketides	Macrolides and analogues		77829.5	71143.6	82344.4
5.84_563.1762m/z	Naringin dihydrochalcone	C27H34O14	5.83678	-1.47928	563.176	neg	M-H2O-H	9894584	CWBZAESOUBENAP-QVNVHUMTSA-N	C[C@H]1[C@@H]([C@H]([C@H]([C@@H](O1)O[C@@H]2[C@H]([C@@H]([C@H](O[C@H]2OC3=CC(=C(C(=C3)O)C(=O)CCC4=CC=C(C=C4)O)O)CO)O)O)O)O)O	-0.3		Phenylpropanoids and polyketides	Flavonoids	Flavonoid glycosides	17237.2	13736.8	11592.7
10.16_395.2407m/z	Eucamalol	C10H16O2	10.1586	-9.68341	395.241	neg	2M+Hac-H	12426239	ZPACRXLIAKZISA-UHFFFAOYSA-N	CC(C)C1CCC(=CC1O)C=O	1.4		Lipids and lipid-like molecules	Prenol lipids	Monoterpenoids	165822	155779	169640
4.74_491.1763m/z	Rehmannioside C	C21H34O14	4.7409	-1.34539	491.176	neg	M-H2O-H	125181686	MITBZAODGSBUIS-YSCABPIUSA-N	C[C@@]1(C[C@H]([C@H]2[C@@H]1[C@@H](OC=C2)O[C@H]3[C@@H]([C@H]([C@@H]([C@H](O3)CO)O)O)O)O)O[C@@H]4[C@@H]([C@H]([C@H]([C@H](O4)CO)O)O)O	-3.8		Lipids and lipid-like molecules	Prenol lipids	Terpene glycosides	16486.8	13615.8	14844.2
1.15_229.0112m/z	D-Mannuronic Acid	C6H10O7	1.14772	-4.37215	229.011	neg	M+Cl	439630	AEMOLEFTQBMNLQ-VANFPWTGSA-N	[C@@H]1([C@@H]([C@H](OC([C@H]1O)O)C(=O)O)O)O	-2.3	C02024	Organic oxygen compounds	Organooxygen compounds	Carbohydrates and carbohydrate conjugates	80300.5	80439.8	159157
8.03_445.1131m/z	Pasakbumin B	C20H24O10	8.02683	3.43899	445.113	neg	M+Na-2H	13936703	MOCOVNGOINOTNW-NURDAXFGSA-N	CC1=CC(=O)[C@H]([C@]2([C@H]1C[C@@H]3[C@]45[C@@H]2[C@]([C@@H]([C@@]6([C@@]4([C@H](C(=O)O3)O)O)CO6)O)(OC5)O)C)O	-3.2		Lipids and lipid-like molecules	Prenol lipids	Terpene lactones	7107.92	6845.71	5234.21
2.46_311.0800m/z	6-(beta-D-glucopyranosyloxy)-Salicylic acid methyl ester	C14H18O9	2.46428	8.22143	311.08	neg	M-H2O-H	14311143	TWLFBAOUJJRVBT-RRZLQCMWSA-N	COC(=O)C1=C(C=CC=C1O[C@H]2[C@@H]([C@H]([C@@H]([C@H](O2)CO)O)O)O)O	-0.8		Organic oxygen compounds	Organooxygen compounds	Carbohydrates and carbohydrate conjugates	415956	446117	409216
7.29_477.2332m/z	Jasminoside N	C22H38O11	7.2862	-1.87501	477.233	neg	M-H	101505270	GOGLDSNWBWSTJG-KTSRQYQESA-N	CC(=CCC/C(=C/CO[C@H]1[C@@H]([C@H]([C@@H]([C@H](O1)CO[C@H]2[C@@H]([C@H]([C@@H]([C@H](O2)CO)O)O)O)O)O)O)/C)C	-0.8		Lipids and lipid-like molecules	Prenol lipids	Terpene glycosides	16865.4	24049.6	17482
8.08_357.0609m/z	Przewalskinic acid A	C18H14O8	8.08127	-1.86163	357.061	neg	M-H	9975641	GJHXGOBGPWPCCK-DBLORFJXSA-N	C1=CC(=C(C=C1[C@H]2[C@@H](C3=C(C=CC(=C3O2)O)/C=C/C(=O)O)C(=O)O)O)O	1.6		Phenylpropanoids and polyketides	2-arylbenzofuran flavonoids		53895.9	49976.4	49959.1
13.98_365.2455m/z	Ophiobolin G	C25H34O2	13.9782	-8.41388	365.246	neg	M-H	11314593	RKNMPQSLAZUFIT-IGPSIJAESA-N	CC1=CC(=O)[C@H]/2[C@@H]1C[C@]3(CC[C@@H]([C@@H]3C/C=C2/C=O)[C@@H](C)/C=C\C=C(C)C)C	5.8		Lipids and lipid-like molecules	Prenol lipids	Sesterterpenoids	163721	418262	368545
8.23_269.0450m/z	baicalein	C15H10O5	8.22983	-2.07795	269.045	neg	M-H	5281605	FXNFHKRTJBSTCS-UHFFFAOYSA-N	C1=CC=C(C=C1)C2=CC(=O)C3=C(O2)C=C(C(=C3O)O)O	1.7	C10023	Phenylpropanoids and polyketides	Flavonoids	Flavones	6924.58	5897.57	5908.38
10.77_365.2688m/z	Hydrourushiol	C21H36O2	10.767	-3.03732	365.269	neg	M+FA-H	68118	DQTMTQZSOJMZSF-UHFFFAOYSA-N	CCCCCCCCCCCCCCCC1=C(C(=CC=C1)O)O	9		Benzenoids	Phenols	Benzenediols	9342.99	9675.07	9793.88
9.99_355.1673m/z	Prehispanolone	C20H30O3	9.99267	-2.51219	355.167	neg	M+K-2H	196854	MFAYXOLUJJXHCN-IZHFEEFNSA-N	C[C@@H]1C(=O)C[C@@H]2[C@@]([C@@]13CC[C@]4(O3)COC=C4)(CCCC2(C)C)C	3.8		Lipids and lipid-like molecules	Prenol lipids	Diterpenoids	8214.85	6479.48	37652
1.97_341.0304m/z	Ethyl brevifolincarboxylate	C15H12O8	1.97195	7.76047	341.03	neg	M+Na-2H									21401.8	18359.7	23225.6
6.69_435.2229m/z	Eucommiol	C9H16O4	6.68995	-1.83703	435.223	neg	2M+Hac-H	154373	UALKMMWWGMFYEX-VXNVDRBHSA-N	C1[C@H]([C@@H](C(=C1CO)CO)CCO)O	-2.4	C17878	Lipids and lipid-like molecules	Prenol lipids	Monoterpenoids	20445.6	20627.8	24493.6
1.13_601.1373m/z	Jaslanceoside B	C26H30O14	1.13165	7.75894	601.137	neg	M+Cl	45359788	MGEVYVDQMTWJNV-HOPHSATRSA-N	COC(=O)C[C@@H]\1C(=CO[C@H](/C1=C\COC(=O)/C=C/C2=CC=C(C=C2)O)O[C@H]3[C@@H]([C@H]([C@@H]([C@H](O3)CO)O)O)O)C(=O)O	-1		Lipids and lipid-like molecules	Prenol lipids	Terpene glycosides	125015	133937	140954
7.10_287.1494m/z	trans-2-Tridecene-1,13-dioic acid	C13H22O4	7.0992	-2.52043	287.149	neg	M+FA-H	23091819	QMTCVGUNYZWEJH-CSKARUKUSA-N	C(CCCC/C=C/C(=O)O)CCCCC(=O)O	3.6		Lipids and lipid-like molecules	Fatty Acyls	Fatty acids and conjugates	5685.3	4577.98	4008.08
8.36_251.1647m/z	11S,12-Dihydroxyspirovetiv-1(10)-en-2-one	C15H24O3	8.35928	-2.36388	251.165	neg	M-H									8354.67	8284.6	6309.56
9.55_221.1542m/z	Lauric Acid	C12H24O2	9.55138	9.4763	221.154	neg	M+Na-2H	3893	POULHZVOKOAJMA-UHFFFAOYSA-N	CCCCCCCCCCCC(=O)O	4.2	C02679	Lipids and lipid-like molecules	Fatty Acyls	Fatty acids and conjugates	26309.2	28657.5	17929.3
6.64_381.0819m/z	griffonilide	C8H8O4	6.63615	-2.4224	381.082	neg	2M+FA-H	100341	VXWUBYBAUIHOHG-DTLFHODZSA-N	C1=CC2=CC(=O)O[C@@H]2[C@H]([C@@H]1O)O	-1.1		Organoheterocyclic compounds	Benzofurans		127884	127547	125029
0.90_311.0976m/z	Primeverose	C11H20O10	0.90445	-2.35301	311.098	neg	M-H	5460006	XOPPYWGGTZVUFP-DLWPFLMGSA-N	C1[C@H]([C@@H]([C@H]([C@@H](O1)OC[C@H]([C@H]([C@@H]([C@H](C=O)O)O)O)O)O)O)O	-5	C08245	Organic oxygen compounds	Organooxygen compounds	Carbohydrates and carbohydrate conjugates	241566	247766	236639
6.44_352.1540m/z	Palmatine chloride		6.44227	-0.645735	352.154	pos	M+?									482.489	0	44025.9
1.06_268.1039m/z	Adenosine	C10H13N5O4	1.06018	-0.371363	268.104	pos	M+H	60961	OIRDTQYFTABQOQ-KQYNXXCUSA-N	C1=NC(=C2C(=N1)N(C=N2)[C@H]3[C@@H]([C@@H]([C@H](O3)CO)O)O)N	-1.1	C00212	Nucleosides, nucleotides, and analogues	Purine nucleosides		914409	472770	1.3151e+06
8.69_607.3483m/z	Caucasicoside A	C33H50O10	8.68893	1.01011	607.348	pos	M+H	60208846	FTAAFHHJONDBNZ-XGMCOULJSA-N	CC1=C(O[C@@H]2[C@H]1[C@]3(C[C@H](C4[C@H](C3C2)CC=C5[C@@]4([C@@H](C[C@@H](C5)O)O)C)O)C)CCC(=C)CO[C@H]6[C@@H]([C@H]([C@@H]([C@H](O6)CO)O)O)O	1		Lipids and lipid-like molecules	Steroids and steroid derivatives	Steroidal glycosides	33544	34555.4	29608.5
11.78_373.3065m/z	[3-(tetrahydro-2H-pyran-2-yloxy)androstan-17-yl]methanol	C25H42O3	11.7787	-9.29163	373.306	pos	M+H-H2O	45033680	XSVLGQVTZZPPSN-FXODZPTJSA-N	C[C@]12CCC(C[C@@H]1CCC3C2CC[C@]4([C@H]3CC[C@@H]4CO)C)OC5CCCCO5	6.1		Lipids and lipid-like molecules	Steroids and steroid derivatives	Hydroxysteroids	6592.62	200.232	1757.22
1.06_131.0947n	L-Isoleucine	C6H13NO2	1.06018	0.223881	132.102	pos	M+H, M+ACN+H	6306	AGPKZVBTJJNPAG-WHFBIAKZSA-N	CC[C@H](C)[C@@H](C(=O)O)N	-1.7	C00407	Organic acids and derivatives	Carboxylic acids and derivatives	Amino acids, peptides, and analogues	2.42449e+06	2.30035e+06	2.39608e+06
10.70_334.2118n	14-Deoxyandrographolide	C20H30O4	10.7037	-7.73383	669.431	pos	M+K, 2M+Na, 2M+H	11624161	GVRNTWSGBWPJGS-YSDSKTICSA-N	C[C@@]12CC[C@H]([C@@]([C@H]1CCC(=C)[C@H]2CCC3=CCOC3=O)(C)CO)O	3.4		Lipids and lipid-like molecules	Prenol lipids	Terpene lactones	98294.2	132185	77525.2
0.68_116.0709m/z	D-proline	C5H9NO2	0.675217	2.17471	116.071	pos	M+H	8988	ONIBWKKTOPOVIA-SCSAIBSYSA-N	C1C[C@@H](NC1)C(=O)O	-2.5	C00763	Organic acids and derivatives	Carboxylic acids and derivatives	Amino acids, peptides, and analogues	229260	242463	226774
3.01_153.1274m/z	(R)-Camphor	C10H16O	3.01485	-0.144209	153.127	pos	M+H	159055	DSSYKIVIOFKYAU-XCBNKYQSSA-N	C[C@@]12CC[C@@H](C1(C)C)CC2=O	2.2	C00808	Lipids and lipid-like molecules	Prenol lipids	Monoterpenoids	1.30354e+07	1.34122e+07	1.34729e+07
1.37_268.0806n	Inosine	C10H12N4O5	1.37477	-0.453329	269.088	pos	M+H, 2M+H	135398641	UGQMRVRMYYASKQ-KQYNXXCUSA-N	C1=NC2=C(C(=O)N1)N=CN2[C@H]3[C@@H]([C@@H]([C@H](O3)CO)O)O	-1.3	C00294	Nucleosides, nucleotides, and analogues	Purine nucleosides		143621	125852	191078
9.72_263.0813m/z	Indigo	C16H10O2N2	9.71575	-0.631491	263.081	pos	M+H	10215	QQILFGKZUJYXGS-UHFFFAOYSA-N	C1=CC=C2C(=C1)C(=C(N2)C3=NC4=CC=CC=C4C3=O)O	2.7		Organoheterocyclic compounds	Indoles and derivatives	Hydroxyindoles	938.782	835.394	11336.7
1.16_689.2110m/z	Nystose	C24H42O21	1.15952	-0.0445893	689.211	pos	M+Na	166775	FLDFNEBHEXLZRX-DLQNOBSRSA-N	C([C@@H]1[C@H]([C@@H]([C@H]([C@H](O1)O[C@]2([C@H]([C@@H]([C@H](O2)CO)O)O)CO[C@]3([C@H]([C@@H]([C@H](O3)CO)O)O)CO[C@]4([C@H]([C@@H]([C@H](O4)CO)O)O)CO)O)O)O)O	-7.4		Organic oxygen compounds	Organooxygen compounds	Carbohydrates and carbohydrate conjugates	36366.7	43230.8	46345.7
9.86_429.2999m/z	Periplocoside N	C27H44O6	9.86	0.0146469	429.3	pos	M+H-2H2O	15608626	MQSVACYEBUOKAY-NOQMFQFLSA-N	C[C@@H]1[C@H]([C@@H](C[C@@H](O1)O[C@@H](C)[C@]2(CC[C@@H]3[C@@]2(CC[C@H]4[C@H]3CC=C5[C@@]4(CC[C@@H](C5)O)C)C)O)O)O	2.8		Lipids and lipid-like molecules	Steroids and steroid derivatives	Steroidal glycosides	7597.86	6636.19	5478.15
8.79_430.3081n	Pennogenin	C27H42O4	8.79355	-0.424949	413.305	pos	M+H-H2O, M+ACN+H, M+H, M+H-2H2O	12314056	SYYHBUHOUUETMI-WJOMMTHPSA-N	C[C@@H]1CC[C@@]2([C@H]([C@]3([C@@H](O2)C[C@@H]4[C@@]3(CC[C@H]5[C@H]4CC=C6[C@@]5(CC[C@@H](C6)O)C)C)O)C)OC1	4.4		Lipids and lipid-like molecules	Prenol lipids	Triterpenoids	1.13184e+06	1.15529e+06	1.00349e+06
10.76_191.1066m/z	Ligustilide	C12H14O2	10.7574	-0.14519	191.107	pos	M+H	5319022	IQVQXVFMNOFTMU-FLIBITNWSA-N	CCC/C=C\1/C2=C(C=CCC2)C(=O)O1	2.7	C16987	Organoheterocyclic compounds	Isobenzofurans		34979.6	36609.1	19097.5
9.16_426.3213m/z	cholic acid	C24H40O5	9.16348	-0.299971	426.321	pos	M+NH4	221493	BHQCQFFYRZLCQQ-OELDTZBJSA-N	C[C@H](CCC(=O)O)[C@H]1CC[C@@H]2[C@@]1([C@H](C[C@H]3[C@H]2[C@@H](C[C@H]4[C@@]3(CC[C@H](C4)O)C)O)O)C	3.6	C00695	Lipids and lipid-like molecules	Steroids and steroid derivatives	Bile acids, alcohols and derivatives	18402.4	29239.8	35995.7
7.39_427.2844m/z	Sculponeatin N	C25H40O4	7.3863	6.20317	427.284	pos	M+Na	42643119	HGXSLFHBGBEREA-DDUYGNKYSA-N	CC(=CC(=O)OC[C@]1(C[C@]23C[C@H]1CC[C@H]2[C@@]4(CCCC([C@H]4C[C@@H]3O)(C)C)C)O)C	5.6		Lipids and lipid-like molecules	Prenol lipids	Diterpenoids	23804.1	23920.9	20820.6
12.60_324.2896m/z	alpha-Cembrenediol	C20H34O2	12.6007	-0.312565	324.29	pos	M+NH4	6438508	RIVKDDXPCFBMOV-KPKOZXNESA-N	C/C/1=C/CC/C(=C\[C@@H](C[C@](/C=C\[C@@H](CC1)C(C)C)(C)O)O)/C	4					96149.8	198334	118171
0.79_117.0792n	Betaine	C5H11NO2	0.788617	1.64791	118.086	pos	M+H, 2M+H	247	KWIUHFFTVRNATP-UHFFFAOYSA-N	C[N+](C)(C)CC(=O)[O-]	0.5	C00719	Organic acids and derivatives	Carboxylic acids and derivatives	Amino acids, peptides, and analogues	1.82246e+06	1.40463e+06	1.53746e+06
6.69_293.2110m/z	Chromomoric acid B	C18H28O3	6.68737	-0.48871	293.211	pos	M+H	14037063	PMTMAFAPLCGXGK-TTXFDSJOSA-N	CC/C=C\C[C@@H]1[C@H](C=CC1=O)CCCCCCCC(=O)O	4.7		Lipids and lipid-like molecules	Fatty Acyls	Eicosanoids	44104	34685.5	32917.9
7.72_460.2822n	Lucidenic acid SP1	C27H40O6	7.72463	-0.638815	443.279	pos	M+H-H2O, M+H	21592283	YBGBNHHXOJXFNM-UQCMLMITSA-N	C[C@H](CCC(=O)O)[C@H]1CC(=O)[C@@]2([C@@]1(CC(=O)C3=C2[C@H](C[C@@H]4[C@@]3(CC[C@@H](C4(C)C)O)C)O)C)C	2.4		Lipids and lipid-like molecules	Prenol lipids	Triterpenoids	20784.8	23983.1	20714
6.51_445.2950m/z	9(11)-Dehydromanogenin	C27H40O5	6.51428	0.304637	445.295	pos	M+H	51136434	LXLRCWVAWYFQIU-SIJSCITFSA-N	C[C@H]1CC[C@@]2([C@H]([C@H]3[C@@H](O2)CC4[C@@]3(C(=O)C=C5C4CC[C@@H]6[C@@]5(C[C@H]([C@@H](C6)O)O)C)C)C)OC1	3.5		Lipids and lipid-like molecules	Prenol lipids	Triterpenoids	8134.89	8898.5	7297.31
4.60_262.2012m/z	Megastigm-7-ene-3,4,6,9-tetrol	C13H24O4	4.59832	-0.165642	262.201	pos	M+NH4	75151906	GOTQJVUEKCNRKB-UHFFFAOYSA-N	CC1C(C(CC(C1(C=CC(C)O)O)(C)C)O)O	0.3		Lipids and lipid-like molecules	Prenol lipids	Sesquiterpenoids	11974.9	7478.84	86146.6
1.16_527.1583m/z	Isomaltotriose	C18H32O16	1.15952	0.0417885	527.158	pos	M+Na					C02160				28026.6	36251.1	33785.7
5.89_605.3320m/z	Spongipregnoloside A	C33H50O11	5.88827	0.015282	605.332	pos	M+H-H2O	52931510	RNGPDKGOULTCGD-KVQIRICTSA-N	CC1[C@@H](C([C@@H]([C@@H](O1)OC2[C@H]([C@@H](C(O[C@H]2O[C@H]3CC[C@@]4([C@H]5CC[C@]6([C@H]([C@@H]5CC=C4C3)CC[C@@H]6C(=O)C)C)C)CO)O)O)O)O)O	1.5		Lipids and lipid-like molecules	Steroids and steroid derivatives	Steroidal glycosides	19697.6	19110.2	20531.3
9.29_414.3135n	Nitogenin	C27H42O3	9.2857	0.163573	397.31	pos	M+H-H2O, M+H, M+H-2H2O	99474	WQLVFSAGQJTQCK-VKROHFNGSA-N	C[C@@H]1CC[C@@]2([C@H]([C@H]3[C@@H](O2)C[C@@H]4[C@@]3(CC[C@H]5[C@H]4CC=C6[C@@]5(CC[C@@H](C6)O)C)C)C)OC1	5.7		Lipids and lipid-like molecules	Prenol lipids	Triterpenoids	174634	246914	174888
6.88_387.1583m/z	Macarangin	C25H26O6	6.8785	-1.96983	387.158	pos	M+H-2H2O									33975.2	41377.4	32441.7
7.53_398.2901m/z	15,16-Epoxy-15-ethoxy-6beta,13-dihydroxylabd-8-en-7-one	C22H36O5	7.52855	-0.0823994	398.29	pos	M+NH4	131847420	UYEGQRIXYLIQFR-GHEHZWTJSA-N	CCOC1CC(CO1)(CCC2=C(C(=O)[C@H]([C@@H]3[C@@]2(CCCC3(C)C)C)O)C)O	3.3		Lipids and lipid-like molecules	Prenol lipids	Diterpenoids	5446.94	9456.28	11965.1
0.92_332.1338m/z	Prunasin acid	C14H18O8	0.91845	-0.46939	332.134	pos	M+NH4	16061681	PRBPGFIPERGSFI-SGYGPSCOSA-N	C1=CC=C(C=C1)[C@H](C(=O)O)O[C@H]2[C@@H]([C@H]([C@@H]([C@H](O2)CO)O)O)O	-0.9		Organic oxygen compounds	Organooxygen compounds	Carbohydrates and carbohydrate conjugates	159026	173491	202912
8.30_602.3108m/z	geldanamycin	C29H40N2O9	8.29967	6.35466	602.311	pos	M+ACN+H	5288382	QTQAWLPCGQOSGP-KSRBKZBZSA-N	C[C@H]1C[C@@H]([C@@H]([C@H](/C=C(/[C@@H]([C@H](/C=C\C=C(\C(=O)NC2=CC(=O)C(=C(C1)C2=O)OC)/C)OC)OC(=O)N)\C)C)O)OC	2	C11222	Phenylpropanoids and polyketides	Macrolactams		45182.3	42371.1	34277
12.41_429.3002m/z	Neoruscogenin	C27H40O4	12.409	0.641445	429.3	pos	M+H	9910474	ALTRINCJVPIQNK-NHIXJPGBSA-N	C[C@H]1[C@H]2[C@H](C[C@@H]3[C@@]2(CC[C@H]4[C@H]3CC=C5[C@@]4([C@@H](C[C@@H](C5)O)O)C)C)O[C@]16CCC(=C)CO6	4.1		Lipids and lipid-like molecules	Prenol lipids	Triterpenoids	17387.4	16929.3	20577.9
4.01_405.1369m/z	Methyloleoside	C17H24O11	4.00668	-5.44324	405.137	pos	M+H	10692563	XSCVKBFEPYGZSL-JYVCFIOWSA-N	C/C=C/1\[C@@H](C(=CO[C@H]1O[C@H]2[C@@H]([C@H]([C@@H]([C@H](O2)CO)O)O)O)C(=O)OC)CC(=O)O	-2		Lipids and lipid-like molecules	Prenol lipids	Terpene glycosides	9871.15	9764.36	6404.15
6.55_336.1228m/z	Callimorphine	C15H23NO5	6.55053	6.73805	336.123	pos	M+K									5416.22	5504.24	225732
8.99_591.3529m/z	15,16-Di-O-acetyldarutoside	C33H52O10	8.98588	0.207751	591.353	pos	M+H-H2O	44607101	AALUKTCMUIGJEG-PECRXMDHSA-N	CC(=O)OC[C@@H]([C@]1(CC[C@@H]2C(=C1)CC[C@H]3[C@]2(CC[C@H](C3(C)C)O[C@H]4[C@@H]([C@H]([C@@H]([C@H](O4)CO)O)O)O)C)C)OC(=O)C	2.8		Lipids and lipid-like molecules	Prenol lipids	Terpene glycosides	45794	48396.1	42701.6
7.90_508.2903m/z	Ganoderlactone D	C27H38O8	7.89937	-0.333504	508.29	pos	M+NH4	122184970	OCCKLFZPYIWUFJ-WBLDVHJPSA-N	C[C@]12CC[C@@H](C([C@@H]1C[C@@H](C3=C2C(=O)[C@H]([C@]4([C@]3(C(=O)C[C@@H]4[C@@]5(CCC(=O)O5)C)C)C)O)O)(C)C)O	1.4		Lipids and lipid-like molecules	Prenol lipids	Triterpenoids	56035.5	56869	51569.8
7.55_295.2266m/z	15,16-Dihydroxyoctadeca-9Z,12Z-dienoic acid	C18H32O4	7.54597	-0.417446	295.227	pos	M+H-H2O	54038189	LKLLJYJTYPVCID-UHFFFAOYSA-N	CCC(C(CC=CCC=CCCCCCCCC(=O)O)O)O	4.1		Lipids and lipid-like molecules	Fatty Acyls	Lineolic acids and derivatives	5739.47	6729.46	6060.2
8.72_332.2795m/z	Octadecanedioic acid	C18H34O4	8.72398	-0.249282	332.279	pos	M+NH4	70095	BNJOQKFENDDGSC-UHFFFAOYSA-N	C(CCCCCCCCC(=O)O)CCCCCCCC(=O)O	6.4		Lipids and lipid-like molecules	Fatty Acyls	Fatty acids and conjugates	27052.1	333699	153523
9.04_445.2948m/z	Stachysterone D	C27H42O6	9.03787	-0.189659	445.295	pos	M+H-H2O	15227299	JWXMXJQGIRXWDG-SASGHFKCSA-N	C[C@]12CC[C@H]3C(=CC(=O)[C@H]4[C@@]3(C[C@@H]([C@@H](C4)O)O)C)[C@@]1(CC[C@@H]2[C@](C)(C5CCC(O5)(C)C)O)O	1.5		Lipids and lipid-like molecules	Steroids and steroid derivatives	Cholestane steroids	15897.6	14582.1	10250.4
2.16_341.0898m/z	Esculin	C15H16O9	2.15668	9.23496	341.09	pos	M+H	5281417	XHCADAYNFIFUHF-TVKJYDDYSA-N	C1=CC(=O)OC2=CC(=C(C=C21)O[C@H]3[C@@H]([C@H]([C@@H]([C@H](O3)CO)O)O)O)O	-0.6	C09264	Phenylpropanoids and polyketides	Coumarins and derivatives	Coumarin glycosides	7988.9	14932.7	12374.3
11.97_262.1438m/z	Ligusticumic acid-methylester	C13H16O3	11.9743	-0.0287159	262.144	pos	M+ACN+H	11085323	QTUYJWKFWYJIOM-UHFFFAOYSA-N	CCCCC(=O)C1=CC=CC=C1C(=O)OC	2.8		Organic oxygen compounds	Organooxygen compounds	Carbonyl compounds	15264.4	13617.4	23185.3
0.79_148.0604m/z	L-glutamic acid	C5H9NO4	0.788617	-0.511879	148.06	pos	M+H	33032	WHUUTDBJXJRKMK-VKHMYHEASA-N	C(CC(=O)O)[C@@H](C(=O)O)N	-3.7	C00025	Organic acids and derivatives	Carboxylic acids and derivatives	Amino acids, peptides, and analogues	142628	136231	142135
4.19_448.1939m/z	Floricaline	C23H33NO10	4.19083	-5.501	448.194	pos	M+H-2H2O	132472153	IVVHMCWHYZBIAK-YJNCCBQTSA-N	C[C@@H]1CC(C(=O)O[C@@H]2CCN(C/C=C(\C2=O)/COC(=O)[C@]1(C)OC(=O)C)C)(C(C)OC(=O)C)O	0.8		Organic acids and derivatives	Carboxylic acids and derivatives	Tetracarboxylic acids and derivatives	22301.1	31197.2	782.058
9.99_192.1151n	Senkyunolide A	C12H16O2	9.986	0.152136	193.122	pos	M+H, M+ACN+H, M+H-H2O	3085257	ZPIKVDODKLJKIN-NSHDSACASA-N	CCCC[C@H]1C2=C(C=CCC2)C(=O)O1	2.7	C17853	Organoheterocyclic compounds	Isobenzofurans		309623	137223	203062
6.44_480.2961m/z	Agaric acid	C22H40O7	6.44227	6.97268	480.296	pos	M+ACN+Na	12629	HZLCGUXUOFWCCN-UHFFFAOYSA-N	CCCCCCCCCCCCCCCCC(C(=O)O)C(CC(=O)O)(C(=O)O)O	6.5		Organic acids and derivatives	Carboxylic acids and derivatives	Tricarboxylic acids and derivatives	12417.9	9904.22	7247.45
12.01_294.2429m/z	Stearidonic acid	C18H28O2	12.006	0.452024	294.243	pos	M+NH4	5312508	JIWBIWFOSCKQMA-LTKCOYKYSA-N	CC/C=C\C/C=C\C/C=C\C/C=C\CCCCC(=O)O	5.2	C16300	Lipids and lipid-like molecules	Fatty Acyls	Lineolic acids and derivatives	6098.82	0	0
0.87_828.2745n	1F-fructofuranosylnystose	C30H52O26	0.870767	-0.219879	846.308	pos	M+H, M+NH4									339877	346707	366859
12.17_423.2092m/z	Clivorine	C21H27NO7	12.1706	-8.2247	423.209	pos	M+NH4									9512.19	13103.8	10385.9
1.65_136.0618m/z	Adenine	C5H5N5	1.65493	0.393573	136.062	pos	M+H	190	GFFGJBXGBJISGV-UHFFFAOYSA-N	C1=NC2=NC=NC(=C2N1)N	-0.1	C00147	Organoheterocyclic compounds	Imidazopyrimidines	Purines and purine derivatives	142162	105992	220083
13.61_606.4731m/z	9-Oxooctadeca-10,12-dienoic acid	C18H30O3	13.6131	0.427658	606.473	pos	2M+NH4	193923	LUZSWWYKKLTDHU-UHFFFAOYSA-N	CCCCCC=CC=CC(=O)CCCCCCCC(=O)O	5.2	C14766	Lipids and lipid-like molecules	Fatty Acyls	Lineolic acids and derivatives	31062.4	21913.1	48795.6
4.51_391.1233m/z	Desacetyl asperulosidic acid	C16H22O11	4.51235	-0.435204	391.123	pos	M+H	12315350	ZVXWFPTVHBWJOU-YYFGDFGFSA-N	C1=C([C@@H]2[C@H]([C@H]1O)C(=CO[C@H]2O[C@H]3[C@@H]([C@H]([C@@H]([C@H](O3)CO)O)O)O)C(=O)O)CO	-3.8		Lipids and lipid-like molecules	Prenol lipids	Terpene glycosides	352792	369094	368013
12.70_254.2478m/z	Obscuraminol B	C16H31NO	12.7029	-0.334577	254.248	pos	M+H	101101125	WQUFOQOJRNRZNB-JVSIQZEQSA-N	C[C@@H]([C@@H](CCC/C=C\CCCCCCC=C)O)N	4.3		Organic nitrogen compounds	Organonitrogen compounds	Amines	22331.3	22802.3	24020.9
10.27_183.0805m/z	Atractylodin	C13H10O	10.2694	0.562068	183.081	pos	M+H	5321047	GRBKWAXRYIITKG-QFMFQGICSA-N	C/C=C/C#CC#C/C=C/C1=CC=CO1	3.5	C16918	Organoheterocyclic compounds	Heteroaromatic compounds		19493.7	16024.7	17864.4
10.76_723.4315m/z	Anemarrhenasaponin I	C39H66O14	10.7574	0.108937	723.431	pos	M+H-2H2O	101672279	ZNTKLBZCLHHWHW-WPUQNTDPSA-N	C[C@H]1[C@H]2[C@H]([C@@H]([C@@H]3[C@@]2(CC[C@H]4[C@H]3CC[C@H]5[C@@]4(CC[C@@H](C5)O[C@H]6[C@@H]([C@H]([C@H]([C@H](O6)CO)O)O)O[C@H]7[C@@H]([C@H]([C@@H]([C@H](O7)CO)O)O)O)C)C)O)OC1(CCC(C)C)O	2.6		Lipids and lipid-like molecules	Steroids and steroid derivatives	Steroidal glycosides	24704.1	52750.1	33796.8
14.38_714.5515m/z	Soyacerebroside II	C40H75NO9	14.3756	0.118029	714.552	pos	M+H	11104507	HOMYIYLRRDTKAA-HIMJKWBMSA-N	CCCCCCCCCCCCCC[C@H](C(=O)N[C@@H](CO[C@H]1[C@@H]([C@H]([C@@H]([C@H](O1)CO)O)O)O)[C@@H](/C=C/CC/C=C/CCCCCCCCC)O)O	9.6		Lipids and lipid-like molecules	Sphingolipids	Glycosphingolipids	169791	0	5677.79
10.15_316.2845m/z	Ricinolic acid	C18H34O3	10.1459	-0.266368	316.285	pos	M+NH4	643684	WBHHMMIMDMUBKC-QJWNTBNXSA-N	CCCCCC[C@H](C/C=C\CCCCCCCC(=O)O)O	5.7	C08365	Lipids and lipid-like molecules	Fatty Acyls	Fatty acids and conjugates	5397.67	10499.4	12632.6
7.67_429.2999m/z	alpha-Ecdysone	C27H44O6	7.66878	-0.13302	429.3	pos	M+H-2H2O									12643.2	12358.2	17329.4
5.75_692.4063m/z	Cimicifugoside	C37H54O11	5.75123	8.74542	692.406	pos	M+NH4	441913	XUJMHSCMPCZWOV-UJAIUVFWSA-N	C[C@@H]1CC2(C3C(O3)(C(O2)O)C)O[C@@H]4[C@H]1[C@]5([C@@H](C[C@@]67C[C@@]68CC[C@@H](C([C@@H]8CC=C7[C@@]5(C4)C)(C)C)O[C@H]9[C@@H]([C@H]([C@@H](CO9)O)O)O)OC(=O)C)C	2.6	C08935	Lipids and lipid-like molecules	Steroids and steroid derivatives	Cycloartanols and derivatives	79462.7	66986.6	78306.9
11.12_480.2238m/z	Eupalinolide B	C24H30O9	11.1212	2.13629	480.224	pos	M+NH4									35741.4	23670	5455.05
8.14_450.3786m/z	12-Hydroxydodecanoic acid	C12H24O3	8.1402	-0.621528	450.379	pos	2M+NH4	79034	ZDHCZVWCTKTBRY-UHFFFAOYSA-N	C(CCCCCC(=O)O)CCCCCO	3.6	C08317	Organic acids and derivatives	Hydroxy acids and derivatives	Medium-chain hydroxy acids and derivatives	12961.8	7867.62	87534.4
9.29_884.4773n	Gracillin	C45H72O17	9.2857	0.415729	885.485	pos	M+H, M+NH4, M+Na					C08901				217955	299261	217606
0.83_259.0811m/z	Indican	C14H16NO6	0.83125	-9.46551	259.081	pos	M+H-2H2O	441564	XVARCVCWNFACQC-RKQHYHRCSA-N	C1=CC=C2C(=C1)C(=CN2)O[C@H]3[C@@H]([C@H]([C@@H]([C@H](O3)CO)O)O)O	-0.1	C08481	Organic oxygen compounds	Organooxygen compounds	Carbohydrates and carbohydrate conjugates	178581	174819	178804
6.39_739.4264m/z	Anemarrhenasaponin III	C39H64O14	6.39187	0.0922777	739.426	pos	M+H-H2O	73092252	FZEHHXRFTMAICH-UHFFFAOYSA-N	CC1CCC2(C(C3C(O2)C(C4C3(CCC5C4CCC6C5(CCC(C6)OC7C(C(C(C(O7)CO)O)O)OC8C(C(C(C(O8)CO)O)O)O)C)C)O)C)OC1	2.3		Lipids and lipid-like molecules	Steroids and steroid derivatives	Steroidal glycosides	198768	200229	185632
4.63_454.2433m/z	Alangionoside A	C19H34O8	4.6317	5.63133	454.243	pos	M+ACN+Na	21630900	MRPDHXXPDCVBPQ-QEKTYAEASA-N	C[C@@H]1C[C@@H](CC([C@]1(/C=C/[C@@H](C)O[C@H]2[C@@H]([C@H]([C@@H]([C@H](O2)CO)O)O)O)O)(C)C)O	-0.3		Lipids and lipid-like molecules	Fatty Acyls	Fatty acyl glycosides	12186.2	14132	15589.5
8.37_394.2587m/z	14-Deoxy-17-hydroxyandrographolide	C20H32O5	8.36848	-0.422534	394.259	pos	M+ACN+H	11631693	LMOGEODVJJLYGW-UQZPWQSVSA-N	C[C@@]12CC[C@H]([C@@]([C@H]1CC[C@@H]([C@H]2CCC3=CCOC3=O)CO)(C)CO)O	2.8		Lipids and lipid-like molecules	Prenol lipids	Terpene lactones	23816.4	22891.3	20892.4
12.01_298.2739m/z	Linolelaidic acid	C18H32O2	12.006	-0.526804	298.274	pos	M+NH4	5282457	OYHQOLUKZRVURQ-AVQMFFATSA-N	CCCCC/C=C/C/C=C/CCCCCCCC(=O)O	6.8		Lipids and lipid-like molecules	Fatty Acyls	Lineolic acids and derivatives	104972	69469.3	68786.2
8.46_288.2896m/z	Obscuraminol F	C16H33NO	8.45893	-0.541626	288.29	pos	M+CH3OH+H	101101129	BBZHHOGHQKXCRQ-JKSUJKDBSA-N	C[C@@H]([C@@H](CCCCCCCCCCCC=C)O)N	5.3		Organic nitrogen compounds	Organonitrogen compounds	Amines	59127.7	53021.4	62313.2
14.25_278.2476m/z	Obscuraminol D	C16H33NO	14.2523	8.55129	278.248	pos	M+Na	101101127	SHEYJRIILVVUIW-LWULTOEVSA-N	CCCCCC/C=C\CCCCC[C@H]([C@H](C)N)O	4.8		Organic nitrogen compounds	Organonitrogen compounds	Amines	26371.7	0	0
10.09_261.1807m/z	Alismoxide	C15H26O2	10.0917	-7.37685	261.181	pos	M+Na	10988340	IWQURBSTAIRNAE-BARDWOONSA-N	CC(C)C1=C[C@H]2[C@@H](CC[C@]2(C)O)[C@](CC1)(C)O	2.1		Lipids and lipid-like molecules	Prenol lipids	Sesquiterpenoids	14925.2	4903.11	12999.1
10.51_311.2204m/z	Panowamycin B	C17H26O3	10.5051	-4.45462	311.22	pos	M+CH3OH+H	76525900	MQZRYUHPQZOTGL-UHFFFAOYSA-N	CC1C(OC(C2=C1C=CC(=C2)C)CCO)C(C)C(C)O	2.6		Organoheterocyclic compounds	Benzopyrans	2-benzopyrans	53186.1	56034.5	51200.7
0.98_274.0920m/z	5'-DEOXYADENOSINE	C10H13N5O3	0.9848	3.71002	274.092	pos	M+Na	439182	XGYIMTFOTBMPFP-KQYNXXCUSA-N	C[C@@H]1[C@H]([C@H]([C@@H](O1)N2C=NC3=C(N=CN=C32)N)O)O	-0.6	C05198	Nucleosides, nucleotides, and analogues	5'-deoxyribonucleosides		34284.9	27860.6	35692.6
7.72_382.2950m/z	p-Menth-8-ene-1,2-diol	C10H18O2	7.72463	-0.448649	382.295	pos	2M+ACN+H	94217	WKZWTZTZWGWEGE-UHFFFAOYSA-N	CC(=C)C1CCC(C(C1)O)(C)O	1.5	C18020	Lipids and lipid-like molecules	Prenol lipids	Monoterpenoids	91126.6	114254	91307.4
11.65_458.2901m/z	3alpha-Angeloyloxypterokaurene L3	C25H36O5	11.6491	0.106834	458.29	pos	M+ACN+H	91886676	OMEDWFNWWHKRJU-UWZXKBJASA-N	C/C=C(/C)\C(=O)O[C@@H]1CC[C@@]2([C@@H]([C@]1(C)C(=O)O)CC[C@]34[C@]2(CC[C@H](C3)C(=C)C4)O)C	4.1		Lipids and lipid-like molecules	Prenol lipids	Diterpenoids	3935.23	4683.95	5708.82
0.58_89.1078m/z	1,4-Diaminobutane	C4H12N2	0.584767	5.95143	89.1078	pos	M+H					C00134				177615	178093	191786
8.56_284.2349n	Avocadyne	C17H32O3	8.56447	-0.757279	302.269	pos	M+H-2H2O, M+NH4	3015189	OHLQBKZXSJYBMK-UHFFFAOYSA-N	C#CCCCCCCCCCCCC(CC(CO)O)O	4.3		Lipids and lipid-like molecules	Fatty Acyls	Fatty alcohols	14062.3	12319.2	25014.4
4.73_658.3645m/z	Daturametelin I	C34H48O10	4.73133	9.6803	658.365	pos	M+ACN+H	91895479	ZKPXDCPRHDFPTL-UWOSJZGMSA-N	CC1=C(C(=O)O[C@H](C1)[C@@H](C)[C@H]2CC[C@@H]3[C@@]2(CC[C@H]4[C@H]3[C@@H](C=C5[C@@]4(C(=O)CC=C5)C)O)C)CO[C@H]6[C@@H]([C@H]([C@@H]([C@H](O6)CO)O)O)O	2.3		Lipids and lipid-like molecules	Steroids and steroid derivatives	Steroid lactones	502920	546329	528863
11.54_282.2790m/z	D-ERYTHRO-SPHINGOSINE	C18H37NO2	11.5431	-0.615184	282.279	pos	M+H-H2O	5280335	WWUZIQQURGPMPG-KRWOKUGFSA-N	CCCCCCCCCCCCC/C=C/[C@H]([C@H](CO)N)O	5.3		Organic nitrogen compounds	Organonitrogen compounds	Amines	98157.4	24488.1	26660.8
7.35_235.1692m/z	Isozedoarondiol	C15H24O3	7.35267	-0.345149	235.169	pos	M+H-H2O	14632998	TXIKNNOOLCGADE-PAPYEOQZSA-N	CC(=C1C[C@H]2[C@@H](CC[C@]2(C)O)[C@](CC1=O)(C)O)C	1.6		Lipids and lipid-like molecules	Prenol lipids	Sesquiterpenoids	10900.7	10422.8	10151
6.34_885.4839m/z	Timorsaponin C	C45H74O18	6.34158	-0.336859	885.484	pos	M+H-H2O									28991.1	25215.3	19777.3
0.79_102.0553m/z	Azetidine-2-carboxylic acid	C4H7NO2	0.788617	3.43045	102.055	pos	M+H					C08267				5.39576e+06	4.94709e+06	5.40715e+06
13.72_516.3176m/z	Grayanoside B	C26H42O9	13.724	1.82474	516.318	pos	M+NH4	101316949	ANXMAYKAWZAHMB-CMCDTBIBSA-N	C[C@]1(C[C@]23C[C@H]1CC[C@H]2C(=C)[C@@H]4C[C@@H](C([C@]4([C@@H](C3)O)O)(C)C)O[C@H]5[C@@H]([C@H]([C@@H]([C@H](O5)CO)O)O)O)O	-0.3		Organic oxygen compounds	Organooxygen compounds	Carbohydrates and carbohydrate conjugates	90813.7	84284.4	55330.3
9.39_431.3157m/z	Eichlerialactone	C27H42O4	9.39157	0.318907	431.316	pos	M+H	76313961	LEKUPXHLKIIVCR-FAKJQIDCSA-N	CC(=C)[C@@H]1CC[C@@]2([C@@H]([C@@]1(C)CCC(=O)O)CC[C@H]3[C@]2(CC[C@@H]3[C@@]4(CCC(=O)O4)C)C)C	6.9		Lipids and lipid-like molecules	Prenol lipids	Terpene lactones	75562.7	83604	73190.6
10.54_674.5052m/z	1,2-Dipalmitoyl-sn-glycerol-3-Phosphoethanolamine	C37H74NO8P	10.5398	-9.72337	674.505	pos	M+H-H2O									76002.2	0	0
10.94_279.2317m/z	Linolenic acid	C18H30O2	10.9407	-0.56697	279.232	pos	M+H	5280934	DTOSIQBPPRVQHS-PDBXOOCHSA-N	CC/C=C\C/C=C\C/C=C\CCCCCCCC(=O)O	5.9	C01595	Lipids and lipid-like molecules	Fatty Acyls	Lineolic acids and derivatives	19491	20507.5	17966.3
7.37_634.3002m/z	Ganoderic acid F	C32H42O9	7.369	2.67343	634.3	pos	M+ACN+Na	23247895	BWCNWXLKMWWVBT-AIMUVTGPSA-N	C[C@H](CC(=O)CC(C)C(=O)O)[C@H]1CC(=O)[C@@]2([C@@]1([C@@H](C(=O)C3=C2C(=O)C[C@@H]4[C@@]3(CCC(=O)C4(C)C)C)OC(=O)C)C)C	2.3		Lipids and lipid-like molecules	Prenol lipids	Triterpenoids	24298.7	15588.2	25178.3
13.37_263.1576m/z	3-Chloro-1-(4-octylphenyl)-propanone	C17H25ClO	13.3667	5.20798	263.158	pos	M+H-H2O	70700719	RRIVKRLKROHVNQ-UHFFFAOYSA-N	CCCCCCCCC1=CC=C(C=C1)C(=O)CCCl	6.2		Organic oxygen compounds	Organooxygen compounds	Carbonyl compounds	100684	2241.1	1660.51
6.08_614.3150n	N-Acetyldelectine	C33H46N2O9	6.07773	-8.71449	632.349	pos	M+NH4, M+Na, M+H	14312978	GVZZOVYQNAEUTQ-UHFFFAOYSA-N	CCN1CC2(CCC(C34C2C(C(C31)(C5(CC(C6CC4C5C6O)OC)O)O)OC)OC)COC(=O)C7=CC=CC=C7NC(=O)C	0.8		Lipids and lipid-like molecules	Prenol lipids	Diterpenoids	48005.8	42894.7	27418.4
6.08_755.4213m/z	Arvenin II	C38H58O13	6.07773	0.0885929	755.421	pos	M+CH3OH+H	101306925	KSENPDOZJGRJHR-GPWVBDSWSA-N	CC(=O)OC(C)(C)CCC(=O)[C@@](C)([C@H]1[C@@H](C[C@@]2([C@@]1(CC(=O)[C@@]3([C@H]2CC=C4[C@H]3C[C@@H](C(=O)C4(C)C)O[C@H]5[C@@H]([C@H]([C@@H]([C@H](O5)CO)O)O)O)C)C)C)O)O	1.1		Lipids and lipid-like molecules	Steroids and steroid derivatives	Steroidal glycosides	623953	543091	518328
5.43_360.2127m/z	N-Isovalerylglycine	C7H13NO3	5.42547	-0.746717	360.213	pos	2M+ACN+H									22286.7	22204.4	21522.2
10.58_460.2692m/z	Cinobufagin	C26H34O6	10.5752	-0.271456	460.269	pos	M+NH4	11969542	SCULJPGYOQQXTK-OLRINKBESA-N	CC(=O)O[C@@H]1[C@@H]([C@]2(CC[C@H]3[C@H]([C@@]24[C@@H]1O4)CC[C@H]5[C@@]3(CC[C@@H](C5)O)C)C)C6=COC(=O)C=C6	3.3	C16931	Lipids and lipid-like molecules	Steroids and steroid derivatives	Steroid lactones	261522	380795	1.19655e+06
0.77_103.0637n	(S)-b-aminoisobutyric acid	C4H9NO2	0.771233	3.3852	104.071	pos	M+H-H2O, M+H	439434	QCHPKSFMDHPSNR-VKHMYHEASA-N	C[C@@H](CN)C(=O)O	-2.9	C03284	Organic acids and derivatives	Carboxylic acids and derivatives	Amino acids, peptides, and analogues	156687	138053	119963
11.78_602.4030n	3-O-p-Coumaroyloleanolic acid	C39H54O5	11.7787	9.74263	620.437	pos	M+NH4, M+Na									128284	35754.5	41459.3
4.68_224.0685n	Sinapinic acid	C11H12O5	4.68177	0.0887758	207.065	pos	M+H-H2O, M+H	637775	PCMORTLOPMLEFB-ONEGZZNKSA-N	COC1=CC(=CC(=C1O)OC)/C=C/C(=O)O	1.5		Phenylpropanoids and polyketides	Cinnamic acids and derivatives	Hydroxycinnamic acids and derivatives	28314.5	24824.6	25498.2
6.74_430.2799m/z	Asebotoxin	C22H36O7	6.74038	0.00363336	430.28	pos	M+NH4	9548612	NXCYBYJXCJWMRY-VGBBEZPXSA-N	CC(=O)O[C@@H]1[C@H]2CC[C@@H]3[C@]1(C[C@H]([C@]4([C@H]([C@]3(C)O)C[C@@H](C4(C)C)O)O)O)C[C@@]2(C)O	0.8	C09063	Lipids and lipid-like molecules	Prenol lipids	Diterpenoids	651791	581683	678887
4.09_302.1234m/z	Periplanetin	C13H16O7	4.09103	-0.252806	302.123	pos	M+NH4	12314096	LVFCLUMIBMHAFL-HMUNZLOLSA-N	C1=CC=C(C=C1)C(=O)O[C@H]2[C@@H]([C@H]([C@@H]([C@H](O2)CO)O)O)O	-1		Organic oxygen compounds	Organooxygen compounds	Carbohydrates and carbohydrate conjugates	50577.7	57769	45225.7
11.43_312.2298m/z	BB-3497	C16H31N3O4	11.433	4.8568	312.23	pos	M+H-H2O	159596	AVDLWYHBABSSHC-CHWSQXEVSA-N	CCCC[C@H](CN(C=O)O)C(=O)N[C@H](C(=O)N(C)C)C(C)(C)C	1.8		Organic acids and derivatives	Peptidomimetics	Hybrid peptides	50197.8	29996.6	36945.8
10.16_460.2692m/z	Englerin A	C26H34O6	10.1622	-0.277691	460.269	pos	M+NH4	46242512	GACOFEKSDCOVMV-RRYXBOBMSA-N	C[C@@H]1CC[C@@H]2[C@@H]1[C@@H]([C@@]3(C[C@H]([C@]2(O3)C)OC(=O)CO)C(C)C)OC(=O)/C=C/C4=CC=CC=C4	4.8		Lipids and lipid-like molecules	Prenol lipids	Sesquiterpenoids	1.809e+06	2.5166e+06	3.3767e+06
13.92_396.2194m/z	Danshenol B	C22H26O4	13.9208	6.89092	396.219	pos	M+ACN+H	3083515	KZLPKGGMSDHTRS-YTEVENLXSA-N	C[C@H]1COC2=C1C(=O)[C@@](C3=C2C=CC4=C3CCCC4(C)C)(CC(=O)C)O	3.7		Lipids and lipid-like molecules	Prenol lipids	Diterpenoids	31611.9	8390.42	9385.06
5.92_262.0947m/z	1-Methylguanosine	C11H15N5O5	5.92288	4.19701	262.095	pos	M+H-2H2O	96373	UTAIYTHAJQNQDW-KQYNXXCUSA-N	CN1C(=O)C2=C(N=C1N)N(C=N2)[C@H]3[C@@H]([C@@H]([C@H](O3)CO)O)O	-1.7		Nucleosides, nucleotides, and analogues	Purine nucleosides		9404.83	4381.08	10000.3
9.79_460.3056m/z	Radiclonic acid	C23H40O5	9.78773	5.75648	460.306	pos	M+ACN+Na	45359249	NNPPLRJHBQPBAQ-UKRBZAIKSA-N	CCC(C)CC(C)CC(CC(C)/C=C(\C)/C=C(/CC(C)C(=O)O)\C(=O)O)CO	5.9		Lipids and lipid-like molecules	Prenol lipids	Diterpenoids	8040.96	14114.7	15170.1
8.86_485.2316m/z	Shizukaol A	C31H34O6	8.86283	-1.2502	485.232	pos	M+H-H2O	127045559	GQSUZVYXPAKHQW-SFVFYCNCSA-N	CC1=C2C[C@H]3C(=C)[C@H]4C[C@H]4[C@@]3([C@H]5[C@@]2([C@@H]\6C7=C(C5)[C@H]8C[C@H]8[C@@]7([C@H](C(=O)/C6=C(/C)\C(=O)OC)O)C)OC1=O)C	2.3		Lipids and lipid-like molecules	Prenol lipids	Triterpenoids	44511.7	47419.2	39537.6
4.34_319.1512m/z	2-Ethyl-3-methylmaleimide N-alpha-D-glucopyranoside	C13H19NO7	4.34398	4.1519	319.151	pos	M+NH4									41246.3	50542.6	39105.3
13.98_118.1229m/z	Leucinol	C6H15NO	13.9779	1.96597	118.123	pos	M+H	111307	VPSSPAXIFBTOHY-LURJTMIESA-N	CC(C)C[C@@H](CO)N	0.4		Organic nitrogen compounds	Organonitrogen compounds	Amines	1741.7	5485.11	7803.7
11.36_272.2007m/z	Hydroxy-gamma-sanshool	C18H27NO2	11.3611	-0.496022	272.201	pos	M+H-H2O	14135317	CRPPMKFSMRODIQ-JDXPBYPHSA-N	C/C=C/C=C/C=C\CC/C=C/C=C/C(=O)NCC(C)(C)O	3.5	C17827	Lipids and lipid-like molecules	Fatty Acyls	Fatty amides	20571.6	12253.9	12722.2
11.01_149.0598m/z	(E)-Cinnamic acid	C9H8O2	11.0137	0.399577	149.06	pos	M+H	444539	WBYWAXJHAXSJNI-VOTSOKGWSA-N	C1=CC=C(C=C1)/C=C/C(=O)O	2.1	C10438	Phenylpropanoids and polyketides	Cinnamic acids and derivatives	Cinnamic acids	4516.69	4413.25	4223.37
2.67_384.1148m/z	Xanthiside	C17H23NO8S	2.66642	9.07346	384.115	pos	M+H-H2O									78003	71839.6	86985.9
5.13_346.1859m/z	Perilloside B	C16H24O7	5.12853	-0.295977	346.186	pos	M+NH4									5831.42	4168.93	7407.66
13.49_352.3207m/z	13,16,19-Docosatrienoic acid	C22H38O2	13.4882	-0.811779	352.321	pos	M+NH4	5312556	WBBQTNCISCKUMU-IUQGRGSQSA-N	CC/C=C/C/C=C/C/C=C/CCCCCCCCCCCC(=O)O	8	C16534	Lipids and lipid-like molecules	Fatty Acyls	Fatty acids and conjugates	13500	15366	18207.4
13.26_521.4312m/z	14,15-Dinorcleroda-3,11E-dien-13-one	C18H28O	13.2638	-7.82111	521.431	pos	2M+H									77631.4	9678.72	36520.2
5.72_307.1023m/z	Neoagarobiose	C12H20O10	5.71647	-0.154711	307.102	pos	M+H-H2O	54758702	JWMBOBQNPBCYER-AHBMTURSSA-N	C1[C@H]2[C@H]([C@@H](O1)[C@@H]([C@@H](O2)O[C@H]3[C@H]([C@H](O[C@H]([C@@H]3O)O)CO)O)O)O	-3.7		Organic oxygen compounds	Organooxygen compounds	Carbohydrates and carbohydrate conjugates	7328.09	7908.44	9001.65
10.00_356.3521m/z	cis-erucic acid	C22H42O2	10.0039	-0.652954	356.352	pos	M+NH4	5281116	DPUOLQHDNGRHBS-KTKRTIGZSA-N	CCCCCCCC/C=C\CCCCCCCCCCCC(=O)O	8.7	C08316	Lipids and lipid-like molecules	Fatty Acyls	Fatty acids and conjugates	7221.09	39534.2	41997.2
7.60_589.3372m/z	Cucurbitacin E	C32H44O8	7.59873	0.144828	589.337	pos	M+CH3OH+H					C08797				122922	139668	110092
11.31_449.1488m/z	Asochlorin	C23H29ClO4	11.3059	5.43471	449.149	pos	M+2Na-H	11258227	SETVRSKZJJWOPA-FLDGXQSCSA-N	C[C@@H]1CCC(=O)[C@@H]([C@@]1(C)/C=C/C(=C/CC2=C(C(=C(C(=C2O)Cl)C)C=O)O)/C)C	6.2		Organic oxygen compounds	Organooxygen compounds	Carbonyl compounds	34442.4	26362.1	103137
8.39_309.2059m/z	Hexadecanedioic acid	C16H30O4	8.38573	7.9325	309.206	pos	M+Na	10459	QQHJDPROMQRDLA-UHFFFAOYSA-N	C(CCCCCCCC(=O)O)CCCCCCC(=O)O	5.4	C19615	Lipids and lipid-like molecules	Fatty Acyls	Fatty acids and conjugates	22050.4	22017.7	19378
9.55_277.1797m/z	15-Dihydroepioxylubimin	C15H26O3	9.55125	8.96595	277.18	pos	M+Na	25200803	NPIIWZCGVADPIE-KYFQHEKYSA-N	C[C@@H]1[C@H]([C@@H](C[C@H]([C@]12CC[C@H](C2)C(=C)C)CO)O)O	2.5		Lipids and lipid-like molecules	Prenol lipids	Sesquiterpenoids	9934.95	11228.4	7012.85
10.04_708.4086n	Sprengerinin A	C38H60O12	10.0389	0.213694	709.416	pos	M+H, M+Na, M+NH4, M+H-H2O, M+H-2H2O									599311	560889	526324
10.76_325.2736m/z	Icosanedioic acid	C20H38O4	10.7574	-0.292312	325.274	pos	M+H-H2O	75502	JJOJFIHJIRWASH-UHFFFAOYSA-N	C(CCCCCCCCCC(=O)O)CCCCCCCCC(=O)O	7.5		Lipids and lipid-like molecules	Fatty Acyls	Fatty acids and conjugates	41067.7	52415.2	61085.9
7.60_489.2628m/z	Wilforol A	C29H38O5	7.59873	3.53839	489.263	pos	M+Na									9529.85	17382.1	17494.3
5.08_276.2168m/z	Euscaphin B	C14H26O4	5.07568	-0.638691	276.217	pos	M+NH4	91885086	UIQSLOCCENWDIG-UYJPZPQLSA-N	C[C@H](/C=C/[C@]1([C@@](C[C@@H](CC1(C)C)O)(C)O)OC)O	0.6		Lipids and lipid-like molecules	Prenol lipids	Sesquiterpenoids	0	0	8264.28
0.84_126.0318n	5-Hydroxymethyl-2-furaldehyde	C6H6O3	0.843867	0.822691	127.039	pos	M+H, M+ACN+H, 2M+H, M+H-H2O	237332	NOEGNKMFWQHSLB-UHFFFAOYSA-N	C1=C(OC(=C1)C=O)CO	-0.6	C11101	Organic oxygen compounds	Organooxygen compounds	Carbonyl compounds	1.8716e+06	1.90317e+06	1.89805e+06
5.63_373.2331m/z	10-Gingerol	C21H34O4	5.63088	-5.35147	373.233	pos	M+Na	168115	AIULWNKTYPZYAN-SFHVURJKSA-N	CCCCCCCCC[C@@H](CC(=O)CCC1=CC(=C(C=C1)O)OC)O	5.3	C17496	Benzenoids	Phenols	Methoxyphenols	7244.09	6434.8	8206.54
11.61_219.1743m/z	9-Humulene-2,6-dione	C15H24O2	11.6149	0.0202554	219.174	pos	M+H-H2O	7466419	MSVVNYKZJZHIJV-WZFVEOJDSA-N	C[C@@H]1CCC(=O)[C@@H](C/C=C\C(CC1=O)(C)C)C	3.1		Lipids and lipid-like molecules	Prenol lipids	Sesquiterpenoids	3031.62	3410.39	2896.58
12.82_463.2447m/z	Cynoglossamine	C24H31NO7	12.8201	1.94596	463.245	pos	M+NH4									15251.9	0	0
11.80_166.1227m/z	Estragole	C10H12O	11.7966	0.300185	166.123	pos	M+NH4	8815	ZFMSMUAANRJZFM-UHFFFAOYSA-N	COC1=CC=C(C=C1)CC=C	3.4	C10452	Benzenoids	Phenol ethers	Anisoles	1366.45	0	0
9.25_550.2331m/z	Clemastanin A	C25H32O11	9.25095	9.38266	550.233	pos	M+ACN+H	131849666	WGTYXIDAEFJHPD-DJSGBOIRSA-N	COC1=C(C=CC(=C1)[C@@H]2[C@H](C3=C(O2)C(=CC(=C3)CCCO)O[C@H]4[C@@H]([C@H]([C@@H]([C@H](O4)CO)O)O)O)CO)O	0		Phenylpropanoids and polyketides	2-arylbenzofuran flavonoids		0	0	31368.4
9.43_573.3421m/z	3-O-(2'E ,4'E-decadienoyl)-20-O-acetylingenol	C32H44O7	9.42772	-0.208024	573.342	pos	M+CH3OH+H									16903.8	18939.9	14743.3
7.44_618.3055m/z	2',3'-Dehydrosalannol	C32H42O8	7.4391	3.26435	618.306	pos	M+ACN+Na									23183	24769.2	23041.4
0.75_219.0828m/z	D-Arginine	C6H14N4O2	0.752167	-0.00717346	219.083	pos	M+2Na-H	71070	ODKSFYDXXFIFQN-SCSAIBSYSA-N	C(C[C@H](C(=O)O)N)CN=C(N)N	-4.2	C00792	Organic acids and derivatives	Carboxylic acids and derivatives	Amino acids, peptides, and analogues	41506.1	42193.5	38254.2
9.23_798.4635m/z	Gitoxin	C41H64O14	9.23237	0.141918	798.464	pos	M+NH4					C08866				22340.7	53667.5	43595.7
5.15_189.1274m/z	cis-3,4-Dihydroxy-beta-ionone	C13H20O3	5.14558	0.0196244	189.127	pos	M+H-2H2O	11499563	FXRGLHAKDUTPCV-CYLBZQBVSA-N	CC1=C(C(C[C@@H]([C@@H]1O)O)(C)C)/C=C/C(=O)C	0.5		Lipids and lipid-like molecules	Prenol lipids	Sesquiterpenoids	10671	9478.15	11433
6.58_146.0600m/z	DL-m-Tyrosine	C9H11NO3	6.58255	-0.00609817	146.06	pos	M+H-2H2O	13052	JZKXXXDKRQWDET-UHFFFAOYSA-N	C1=CC(=CC(=C1)O)CC(C(=O)O)N	-2.4		Organic acids and derivatives	Carboxylic acids and derivatives	Amino acids, peptides, and analogues	17827.8	21633.3	25257.1
9.84_293.2110m/z	Panaxydol	C17H24O2	9.84248	-0.543646	293.211	pos	M+CH3OH+H	126312	GVLDSGIQZAFIAN-IXDOHACOSA-N	CCCCCCC[C@H]1[C@H](O1)CC#CC#C[C@@H](C=C)O	4.5		Lipids and lipid-like molecules	Fatty Acyls	Fatty alcohols	11437	16287.5	12414
9.84_593.3684m/z	Cucurbitacin C	C32H48O8	9.84248	0.0703079	593.368	pos	M+CH3OH+H	5281317	DGIGXLXLGBAJJN-TUOUHCSQSA-N	CC(=O)OC(C)(C)/C=C/C(=O)[C@@](C)([C@H]1[C@@H](C[C@@]2([C@@]1(CC(=O)[C@@]3([C@H]2CC=C4[C@H]3CC[C@@H](C4(C)C)O)CO)C)C)O)O	2.8	C08795	Lipids and lipid-like molecules	Steroids and steroid derivatives	Cucurbitacins	722653	758295	660633
16.93_152.1201n	(-)Isopulegone	C10H16O	16.9267	-0.11042	153.127	pos	M+H-H2O, M+H	10534862	RMIANEGNSBUGDJ-BDAKNGLRSA-N	C[C@@H]1CC[C@H](C(=O)C1)C(=C)C	2.8	C11951	Lipids and lipid-like molecules	Prenol lipids	Monoterpenoids	5.44092e+06	5.59309e+06	5.74636e+06
8.58_210.1256n	Oxyphyllenone A	C12H18O3	8.5835	-0.149509	211.133	pos	M+H-H2O, M+H	10262534	ORLGUEREMYIFNG-GRYCIOLGSA-N	C[C@]12CC[C@H]([C@](C1=CC(=O)CC2)(C)O)O	0		Organic oxygen compounds	Organooxygen compounds	Carbonyl compounds	115421	126464	109025
1.39_152.0567m/z	Guanine	C5H5N5O	1.39092	0.117736	152.057	pos	M+H	135398634	UYTPUPDQBNUYGX-UHFFFAOYSA-N	C1=NC2=C(N1)C(=O)NC(=N2)N	-1.1	C00242	Organoheterocyclic compounds	Imidazopyrimidines	Purines and purine derivatives	391854	323028	666958
7.65_242.1749m/z	Apocynol A	C13H20O3	7.6505	-0.642078	242.175	pos	M+NH4	11053300	NSPUEQDFCJBNBF-DMKSKQPMSA-N	C[C@H](/C=C/[C@H]1C(=CC(=O)CC1(C)C)CO)O	0.4		Lipids and lipid-like molecules	Prenol lipids	Sesquiterpenoids	3018.21	5856.17	3641.5
12.91_688.5207m/z	3-Amino-3-(hydroxymethyl)-1-(4-octylphenyl)-1,4-butanediol	C19H33NO3	12.9059	-8.10913	688.521	pos	2M+ACN+H	11347881	XMWPVJOPHSHKHP-UHFFFAOYSA-N	CCCCCCCCC1=CC=C(C=C1)C(CC(CO)(CO)N)O	3		Organic nitrogen compounds	Organonitrogen compounds	Amines	59884.2	20304.2	15412.3
5.08_377.1454m/z	8-Epi-Loganic acid	C16H24O10	5.07568	3.21653	377.145	pos	M+H	158144	JNNGEAWILNVFFD-OZFVSFPVSA-N	C[C@@H]1[C@H](C[C@H]2[C@@H]1[C@@H](OC=C2C(=O)O)O[C@H]3[C@@H]([C@H]([C@@H]([C@H](O3)CO)O)O)O)O	-1.7		Lipids and lipid-like molecules	Prenol lipids	Terpene glycosides	133904	146834	146975
13.98_338.2688m/z	ent-14,16-Epoxy-8-pimarene-3,15-diol	C20H32O3	13.9779	-0.459811	338.269	pos	M+NH4	44606933	OJVSSCWLDLYDFI-WRPXMVFYSA-N	C[C@@]12CC[C@H](C([C@H]1CCC3=C2CC[C@]4([C@@H]3OC[C@@H]4O)C)(C)C)O	2.6		Lipids and lipid-like molecules	Steroids and steroid derivatives	Hydroxysteroids	30864.4	22654.5	13155.7
5.41_346.1050n	3',5-Dihydroxy-4',6,7-trimethoxyflavanone	C18H18O7	5.4073	-0.607214	347.112	pos	M+H-H2O, M+H	13871373	PSQNZFFDWLQECV-UHFFFAOYSA-N	COC1=C(C=C(C=C1)C2CC(=O)C3=C(C(=C(C=C3O2)OC)OC)O)O	2.7		Phenylpropanoids and polyketides	Flavonoids	O-methylated flavonoids	18326.6	21243.3	21934.6
12.32_351.2891m/z	pregn-5-ene-3,17-diol	C21H34O2	12.3211	-0.783027	351.289	pos	M+CH3OH+H	45033538	DFQIPZIKAWWOOR-ZYJWKOIDSA-N	CC[C@@]1(CCC2[C@@]1(CCC3C2CC=C4[C@@]3(CCC(C4)O)C)C)O	4.3		Lipids and lipid-like molecules	Steroids and steroid derivatives	Pregnane steroids	0	33099.2	63230.6
7.19_480.2953m/z	Deacetyltatsiensine	C25H37NO6	7.19255	-0.65346	480.295	pos	M+CH3OH+H									8323.21	7988.87	9086.92
7.12_246.2426m/z	1-Hexanol	C6H14O	7.12385	-0.557056	246.243	pos	2M+ACN+H	8103	ZSIAUFGUXNUGDI-UHFFFAOYSA-N	CCCCCCO	2		Lipids and lipid-like molecules	Fatty Acyls	Fatty alcohols	523375	475110	1.9225e+06
11.58_367.2842m/z	cis-p-Menthan-1,8-diol	C10H20O2	11.5809	6.63931	367.284	pos	2M+Na	6651	RBNWAMSGVWEHFP-UHFFFAOYSA-N	CC1(CCC(CC1)C(C)(C)O)O	1.2		Lipids and lipid-like molecules	Prenol lipids	Monoterpenoids	15107.5	22446.2	17470.9
9.00_358.2950m/z	5-exo-Hydroxyborneol	C10H18O2	9.00412	-0.679435	358.295	pos	2M+NH4	7140311	HLVIHBJQDKVEAL-ODHVRURNSA-N	C[C@@]12C[C@H]([C@@H](C1(C)C)C[C@@H]2O)O	1.4		Lipids and lipid-like molecules	Prenol lipids	Monoterpenoids	5174.39	6201.4	6423.6
2.82_326.0807m/z	Pancracine	C16H17NO4	2.81583	6.04569	326.081	pos	M+K	443688	JKZMYBLUKAMPKM-XUXIUFHCSA-N	C1[C@@H]([C@H](C=C2[C@H]1N3C[C@H]2C4=CC5=C(C=C4C3)OCO5)O)O	0	C12186	Organoheterocyclic compounds	Benzazepines		7713.79	8767.67	8913.15
4.41_413.1415m/z	Regaloside F	C19H26O11	4.40985	-6.40562	413.141	pos	M+H-H2O	14284479	ZGENOXMVMATRDW-FSTLHUPISA-N	COC1=C(C=CC(=C1)/C=C/C(=O)OC[C@H](CO[C@H]2[C@@H]([C@H]([C@@H]([C@H](O2)CO)O)O)O)O)O	-1.1		Lipids and lipid-like molecules	Glycerolipids	Glycosylglycerols	25546.4	25322.6	26080.1
8.51_416.3157m/z	Glycolithocholic acid	C26H43NO4	8.51042	-0.472234	416.316	pos	M+H-H2O	115245	XBSQTYHEGZTYJE-OETIFKLTSA-N	C[C@H](CCC(=O)NCC(=O)O)[C@H]1CC[C@@H]2[C@@]1(CC[C@H]3[C@H]2CC[C@H]4[C@@]3(CC[C@H](C4)O)C)C	5.6	C15557	Lipids and lipid-like molecules	Steroids and steroid derivatives	Bile acids, alcohols and derivatives	14652.8	17866.6	21863.8
8.16_194.0812m/z	5-Hydroxy-2-methylchromone	C10H8O3	8.15848	0.343981	194.081	pos	M+NH4	821390	WELXSIFHTDZTJK-UHFFFAOYSA-N	CC1=CC(=O)C2=C(C=CC=C2O1)O	2.1		Organoheterocyclic compounds	Benzopyrans	1-benzopyrans	8490.9	8766.74	7127.81
1.60_246.0972m/z	2'-O-Methyladenosine	C11H15N5O4	1.60367	-4.63252	246.097	pos	M+H-2H2O	102213	FPUGCISOLXNPPC-IOSLPCCCSA-N	CO[C@@H]1[C@@H]([C@H](O[C@H]1N2C=NC3=C(N=CN=C32)N)CO)O	-0.5		Nucleosides, nucleotides, and analogues	Purine nucleosides		22263.4	28850.6	25038.5
4.31_169.0495m/z	Isovanillic acid	C8H8O4	4.3096	-0.0064378	169.05	pos	M+H	12575	LBKFGYZQBSGRHY-UHFFFAOYSA-N	COC1=C(C=C(C=C1)C(=O)O)O	1.4		Benzenoids	Benzene and substituted derivatives	Benzoic acids and derivatives	1982.31	2140.64	3431.63
8.83_353.2296m/z	Grayanotoxin II	C20H32O5	8.82875	-7.45958	353.23	pos	M+H	14060930	KEOQZUCOGXIEQR-LXFHFZRZSA-N	C[C@]1(C[C@@]23C[C@H]([C@]4([C@@H](C[C@@H](C4(C)C)O)C(=C)[C@@H]2CC[C@@H]1[C@H]3O)O)O)O	0.3	C09103	Organic oxygen compounds	Organooxygen compounds	Alcohols and polyols	776018	772496	710811
10.36_268.2269m/z	Clareolide	C16H26O2	10.3588	-0.699836	268.227	pos	M+NH4	929262	IMKJGXCIJJXALX-SHUKQUCYSA-N	C[C@]12CCCC([C@@H]1CC[C@@]3([C@@H]2CC(=O)O3)C)(C)C	4.3		Organoheterocyclic compounds	Naphthofurans		4695.99	4288.79	4950.54
8.88_302.3052m/z	1-Octanol	C8H18O	8.88062	-0.480731	302.305	pos	2M+ACN+H	957	KBPLFHHGFOOTCA-UHFFFAOYSA-N	CCCCCCCCO	3	C00756	Lipids and lipid-like molecules	Fatty Acyls	Fatty alcohols	237165	486178	1.18174e+06
6.48_147.0439m/z	4-Hydroxycinnamic acid	C9H8O3	6.47905	-0.693212	147.044	pos	M+H-H2O	637542	NGSWKAQJJWESNS-ZZXKWVIFSA-N	C1=CC(=CC=C1/C=C/C(=O)O)O	1.5	C00811	Phenylpropanoids and polyketides	Cinnamic acids and derivatives	Hydroxycinnamic acids and derivatives	1833.57	1875.84	1785.28
13.12_297.1452m/z	Ageratriol	C15H24O3	13.1163	5.8383	297.145	pos	M+2Na-H	181557	QVMGKSVFLSTTEO-YJNKXOJESA-N	CC(=C)[C@H]1C[C@H](C(=C)CC[C@H](C(=C)[C@H](C1)O)O)O	1.2		Lipids and lipid-like molecules	Prenol lipids	Sesquiterpenoids	21113.7	0	0
10.78_349.2736m/z	Anacardic Acid	C22H36O3	10.7775	-0.421476	349.274	pos	M+H	167551	ADFWQBGTDJIESE-UHFFFAOYSA-N	CCCCCCCCCCCCCCCC1=C(C(=CC=C1)O)C(=O)O	9.5	C10759	Benzenoids	Benzene and substituted derivatives	Benzoic acids and derivatives	6395.03	4813.66	5401.37
14.67_120.1021m/z	Valerate	C5H10O2	14.6676	2.0405	120.102	pos	M+NH4					C00803				103406	326276	188956
5.18_209.1536m/z	4,5-Dihydroblumenol A	C13H22O3	5.1795	-0.155037	209.154	pos	M+H-H2O	21630916	IHDJYDVWNNFPHR-CHESLIBASA-N	C[C@@H]1CC(=O)CC([C@]1(/C=C/[C@@H](C)O)O)(C)C	0.9		Lipids and lipid-like molecules	Prenol lipids	Sesquiterpenoids	7777.21	8650.72	10066.7
9.73_330.3366m/z	1-Nonanol	C9H20O	9.73267	-0.365006	330.337	pos	2M+ACN+H	8914	ZWRUINPWMLAQRD-UHFFFAOYSA-N	CCCCCCCCCO	4.3	C14696	Lipids and lipid-like molecules	Fatty Acyls	Fatty alcohols	38745.7	128264	222703
5.67_297.1445m/z	De-O-methylprosolanapyrone I	C17H22O3	5.66713	-5.94379	297.144	pos	M+Na	102077066	WFNXTYLZRVHCCW-JHHIBIJLSA-N	C/C=C/C=C/CCCC/C=C/C1=CC(=C(C(=O)O1)C)O	4.5					336.441	989.978	8011.2
11.72_276.2321m/z	Crucigasterin 275	C18H29NO	11.7228	-0.238736	276.232	pos	M+H	23427563	DBUTWWBBBQFAJO-HPNSCBLISA-N	C[C@H]([C@H](C/C=C/CC/C=C\C/C=C\C/C=C\C=C)O)N	4		Organic nitrogen compounds	Organonitrogen compounds	Amines	18656.1	1500.93	2497.52
11.94_332.2949m/z	N-benzylpentadecanamide	C22H37NO	11.9384	0.209561	332.295	pos	M+H	102326455	CBYQHFBHSMAGBU-UHFFFAOYSA-N	CCCCCCCCCCCCCCC(=O)NCC1=CC=CC=C1	7.8		Lipids and lipid-like molecules	Fatty Acyls	Fatty amides	3194.66	2510.79	5195.97
11.20_451.1648m/z	Ilicicolin C	C23H31ClO4	11.1963	6.17125	451.165	pos	M+2Na-H									0	0	24931.8
