# Supplementary material for: Understanding mechanisms of Polygonatum sibiricum-derived exosome-like nanoparticles against breast cancer through an integrated metabolomics and network pharmacology analysis
Source: Front Chem. 2025 Jun 6;13:1559758. doi: 10.3389/fchem.2025.1559758 (PMC12179076; doi:10.3389/fchem.2025.1559758)
Supplement: Supplementary file 1 [file DataSheet1.zip › raw data/Fig.4/Active ingredientú1⁄42.xlsx]

## Sheet: Sheet1
Ingredient	Target
Stearidonic acid	IL1B
Stearidonic acid	PPARG
Stearidonic acid	TNF
Stearidonic acid	INS
Stearidonic acid	PPARA
Stearidonic acid	PTGS2
Stearidonic acid	CYP1A1
Stearidonic acid	NOTCH1
Stearidonic acid	FGF2
Stearidonic acid	IGF1
linolenic acid	IL1B
linolenic acid	PPARG
linolenic acid	TNF
linolenic acid	INS
linolenic acid	PPARA
linolenic acid	PTGS2
linolenic acid	CYP1A1
linolenic acid	NOTCH1
linolenic acid	FGF2
linolenic acid	IGF1
baicalein	PPARG
baicalein	PPARA
baicalein	PTGS2
6-gingerol	ESR1
6-gingerol	PTGS2
6-gingerol	ESR2
14-deoxyandrographolide	HMGCR
adenine	CAV1
adenine	AKT1
adenine	IL10
adenine	INS
adenine	ABCB1
adenine	EGFR
adenine	HSP90AB1
adenine	ABL1
adenine	CREB1
adenine	ACE
adenine	AGTR1
Isovanillic acid	PTGS2
griffonilide	HMGCR
sedanolide	HMGCR
sedanolide	ESR1
