# Supplementary material for: Understanding mechanisms of Polygonatum sibiricum-derived exosome-like nanoparticles against breast cancer through an integrated metabolomics and network pharmacology analysis
Source: Front Chem. 2025 Jun 6;13:1559758. doi: 10.3389/fchem.2025.1559758 (PMC12179076; doi:10.3389/fchem.2025.1559758)
Supplement: Supplementary file 1 [file DataSheet1.zip › raw data/Fig.4/Active ingredient.xlsx]

## Sheet: Sheet1
Ingredient_name	OB_score	Ingredient_weight	Ingredient_formula
10-gingerol	NA	350.5 g/mol	C21H34O4
(?)-1,10-epoxy-guaia-11-ene	NA	NA	C15H24O
1-nonanol	NA	144.25	C9H20O
1-octanol	NA	130.23 g/mol	C8H18O
(?)-3,4-di-epi-3,7-trifara-9,14-diene	NA	NA	C15H24
(?)-3'-(s)-acetyloxy-4'-(s)-angeloyloxy-3',4'-dihydroseselin	NA	NA	C21H22O7
3s-(?)-mucronulatol-7-d-glucopyranoside	NA	NA	C23H28O10
(?)-4'-o-methyl-nyasol	NA	NA	C18H18O2
(?)-5'-methoxyisolariciresinol	NA	NA	C21H26O7
9(11)-dehydromanogenin	NA	444.6 g/mol	C27H40O5
alginic acid*	NA	0	NA
alismoxide	NA	238.37 g/mol	C15H26O2
alpha-spinasteryl-?-d-glucoside	NA	NA	NA
aluminum*	NA	0	NA
(?)-ampelopsin a	NA	NA	C28H22O7
anemarrhenasaponin i	NA	758.9 g/mol	C39H66O14
anemarrhenasaponin iii	NA	756.92	C39H64O14
apocynol a	NA	224.3 g/mol	C13H20O3
arvenin ii	NA	722.9 g/mol	C38H58O13
astragaloside vi	NA	947.1 g/mol	C47H78O19
atractylodin	NA	182.22	C13H10O
azelaic acid	NA	186.2 g/mol	C9H14O4-2
azetidine-2-carboxylic acid	NA	101.1 g/mol	C4H7NO2
baicalin	NA	446.36	C21H18O11
(?)-catechin	NA	NA	C15H14O6
cinnzeylanol	NA	384.46	C20H32O7
clivorine	NA	405.4 g/mol	C21H27NO7
coronarin b	NA	334.4 g/mol	C20H30O4
cucurbitacin e	NA	556.7 g/mol	C32H44O8
(?)-denudatin b	NA	NA	C21H24O5
(?)-dicentrine	NA	NA	C20H21NO4
(?)dihydrofisetin	NA	NA	C15H12O6
d-mannuronic acid	NA	194.14 g/mol	C6H10O7
eleutheroside e	NA	742.7 g/mol	C34H46O18
(?)-epiafzelechin	NA	NA	C15H14O5
(?)-epicatechin	NA	NA	C15H14O6
(?)-epicatechin-3-o-gallate	NA	NA	C22H18O10
(?)-epicatechin-pentaacetate	NA	NA	C25H24O11
esculin	NA	340.28	C15H16O9
estragole	NA	148.2	C10H12O
ferulic acid	NA	194.18	C10H10O4
fibraurin	NA	372.4 g/mol	C20H20O7
forskolin	NA	410.5 g/mol	C22H34O7
(?)-galbacin	NA	NA	C20H20O5
(?)-galbelgin	NA	NA	C22H28O5
gallic acid	NA	170.12	C7H6O5
(?)-gallocatechin	NA	NA	C15H14O7
gingerglycolipid b	NA	678.81	C33H58O14
gingerol*	NA	0	NA
gitoxin	NA	780.9 g/mol	C41H64O14
(?)-gomisin k1	NA	NA	C23H30O6
(?)-gomisin l1	NA	NA	C22H26O6
(?)-gomisin l2	NA	NA	C22H26O6
grayanotoxin ii	NA	352.5 g/mol	C20H32O5
(?)-guaia-1(10),11-dien-15,2-olide	NA	232.32 g/mol	C15H20O2
(?)-guaia-1(10),11-dien-15-al	NA	218.33 g/mol	C15H22O
guanine	NA	151.13 g/mol	C5H5N5O
gymnemic acid i	NA	807 g/mol	C43H66O14
icariside f2	NA	402.4 g/mol	C18H26O10
indigo	NA	262.26	C16H10N2O2
(?)-isobicyclogermacrenal	NA	NA	C15H22O
(?)-isocaryachine	NA	325.4 g/mol	C19H19NO4
(?)-isolariciresinol-3α-o-β-d-glucopyranoside	NA	NA	C46H56N8O10
(?)-isorotundene	NA	204.35 g/mol	C15H24
isozedoarondiol	NA	252.35 g/mol	C15H24O3
kihadanin b	NA	486.5 g/mol	C26H30O9
(?)-lariciresinol	NA	NA	C20H24O6
l-histidine	NA	191.61 g/mol	C6H10ClN3O2
ligularine	NA	466.5 g/mol	C23H32NO9+
linoleic acid	NA	279.4 g/mol	C18H31O2-
macarangin	NA	422.5 g/mol	C25H26O6
macrophylloside d	NA	558.5 g/mol	C25H34O14
macrostemonoside j	NA	937.1 g/mol	C45H76O20
malic acid	NA	280.4 g/mol	C18H32O2
(?)-medelline	NA	NA	C37H38N2O6
(?)-medicarpin	NA	NA	NA
methyl hexadecanoate	NA	270.5 g/mol	C17H34O2
(?)-methyl selina-3,11-dien-14-oate	NA	NA	NA
myricoside	NA	756.7 g/mol	C34H44O19
(?)-nectandrin a	NA	NA	C21H26O5
nervosine	NA	691.8 g/mol	C36H53NO12
(?)-nissolin	NA	286.28 g/mol	C16H14O5
(?)-nordicentrine	NA	NA	C19H19NO4
(?)-nortrachelogenin	NA	NA	C20H22O7
odoratin i*	NA	NA	C15H22O4
odoratin ii*	NA	NA	C19H22O4
(?)-olivil	NA	NA	NA
ophiopogonin b	NA	897.05	C46H72O17
oxyphyllenone a	NA	210.27 g/mol	C12H18O3
perilloside b	NA	328.36 g/mol	C16H24O7
periplocoside n	NA	464.6 g/mol	C27H44O6
(?)-phaseollidin	NA	NA	C20H20O4
picrotoxinin	NA	292.28 g/mol	C15H16O6
pinoresinol	NA	358.4 g/mol	C20H22O6
prehispanolone	NA	318.4 g/mol	C20H30O3
proline*	NA	0	NA
rabdosin b	NA	448.5 g/mol	C24H32O8
(?)-regiolone	NA	178.18 g/mol	C10H10O3
rehmapicroside	NA	346.37	C16H26O8
secologanin	NA	388.4 g/mol	C17H24O10
shizukaol a	NA	502.6 g/mol	C31H34O6
sibiricose a1	NA	548.5 g/mol	C23H32O15
silicon*	NA	NA	NA
(?)-sparticarpin	NA	300.3 g/mol	C17H16O5
spongipregnoloside a	NA	624.8 g/mol	C33H52O11
stachyose	NA	666.58	C24H42O21
(?)-syringaresinol	NA	NA	NA
syringic acid	NA	198.17	C9H10O5
syringin	NA	372.4 g/mol	C17H24O9
tatsinine	NA	NA	C22H35NO6
tenacigenin B	NA	364.5 g/mol	C21H32O5
(?)-tetrahydroberberine	NA	NA	NA
(?)-tetrahydrocoptisine	NA	NA	NA
(?)-trifara-9,14-diene	NA	204.35 g/mol	C15H24
uracil*	NA	0	NA
valine*	NA	0	NA
verbasoside	NA	462.45	C20H30O12
vitexilactone	NA	378.5 g/mol	C22H34O5
voacamine	NA	704.9 g/mol	C43H52N4O5
withanoside v	NA	766.9 g/mol	C40H62O14
withanoside vi	NA	782.9 g/mol	C40H62O15
wogonoside	NA	460.4 g/mol	C22H20O11
(?)-ε-viniferin	NA	NA	C28H22O6
LEUCINOL	72.6742	87.16	C5H13N
Syringaldehyde	67.061	182.17	C9H10O4
adenine	62.8058	135.13 g/mol	C5H5N5
sedanolide	62.4583	194.27	C12H18O2
panaxydol	61.6666	260.37	C17H24O2
Danshenol B	57.9509	354.44	C22H26O4
14-deoxyandrographolide	56.3041	496.59	C26H40O9
Deoxyandrographolide	56.3041	334.45	C20H30O4
quinic acid	55.9242	192.17	C7H12O6
cedryl acetate	53.9362	264.4	C17H28O2
vanillin	51.996	152.15	C8H8O3
Stearidonic acid	45.7752	276.41	C18H28O2
linolenic acid	45.0091	278.43	C18H30O2
griffonilide	43.1519	168.15	C8H8O4
MAESANIN	42.775	362.5	C22H34O4
betaine	40.9223	117.15 g/mol	C5H11NO2
Eucommiol	40.1671	188.22	C9H16O4
Isovanillic acid	39.4239	168.15	C8H8O4
6-gingerol	35.6385	294.39	C17H26O4
vanillic acid	35.4724	168.15	C8H8O4
indican	34.9044	295.29	C14H17NO6
baicalein	33.5189	270.24	C15H10O5
ethyl brevifolincarboxylate	30.8553	320.25	C15H12O8
succinic acid	29.6203	118.09	C4H6O4
Gracillin	27.3886	885.04	C45H72O17
Sinapinic acid	26.9656	224.21	C11H12O5
Senkyunolide A	26.5613	192.25 g/mol	C12H16O2
alpha-Eudesmol	25.019	222.37	C15H26O
Albaspidin AP	24.4444	418.4 g/mol	C22H26O8
ganoderic acid F	24.0353	570.67	C32H42O9
lauric acid	23.5879	200.32	C12H24O2
Ligustilide	23.5028	190.24	C12H14O2
Kirenol	23.1761	338.48	C20H34O4
esculetin	22.9689	178.14	C9H6O4
1-hexanol	22.043	102.17 g/mol	C6H14O
guanosine	21.4264	283.24	C10H13N5O5
Cucurbitacin C	20.5244	560.72	C32H48O8
cimicifugoside	20.127	674.82	C37H54O11
adenosine	19.8532	267.24	C10H13N5O4
palmitic acid	19.2966	256.42 g/mol	C16H32O2
Pennogenin	16.9258	430.6 g/mol	C27H42O4
desacetyl asperulosidic acid	16.9044	390.34	C16H22O11
stachysterone D	16.3991	462.62	C27H42O6
Cinobufagin	16.2855	442.54	C26H34O6
hemiphroside A	16.0942	668.64	C31H40O16
anacardic acid	15.9401	348.52	C22H36O3
regaloside F	13.7842	430.4	C19H26O11
Ajugoside	12.149	390.43	NA
raffinose	11.7913	504.4 g/mol	C18H32O16
inosine	11.1715	268.23	C10H12N4O5
uridine	10.4879	244.2	C9H12N2O6
rehmannioside C	10.2336	510.49	C21H34O14
specioside	9.68441	460.43	C23H24O10
Osmanthuside H	8.88702	432.42	C19H28O11
sucrose	7.17082	342.3 g/mol	C12H22O11
Secoisolariciresinol	5.99533	362.42	C20H26O6
esculentoside A	5.54099	827 g/mol	C42H66O16
8-epi-Loganic acid	4.43355	376.36	C16H24O10
Nystose	3.95467	666.58	C24H42O21
soyacerebroside ii	3.8597	714 g/mol	C40H75NO9
geniposide	3.77708	388.37	C17H24O10
1F-Fructofuranosylnystose	3.01375	828.72	C30H52O26

## Sheet: Sheet2
Ingredient_name	OB_score	Ingredient_weight	Ingredient_formula	Molecular Weight	PubChem CID
leucinol	72.6742	118.123	C6H15NO	117.19 g/mol	111307			leucinol
Syringaldehyde	67.061	181.05	C9H10O4	182.17g/mol	8655
adenine	62.8058	136.062	C5H5N5	135.13g/mol	190
sedanolide	62.4583	239.128	C12H18O2	194.27g/mol	5018391
panaxydol	61.6666	293.211	C17H24O2	260.399g/mol	126312
Danshenol B	57.9509	396.219	C22H26O4	354.4g/mol	3083515
14-deoxyandrographolide	56.3041	669.431	C26H40O9	334.4g/mol	11624161
Deoxyandrographolide	56.3041	369.181	C20H30O4	334.4g/mol	90476183
quinic acid	55.9242	383.119	C7H12O6	192.17g/mol	6508
cedryl acetate	53.9362	299.179	C17H28O2	264.4g/mol	13918856
vanillin	51.996	151.04	C8H8O3	152.15g/mol	1183
Stearidonic acid	45.7752	294.243	C18H28O2	276.4g/mol	5312508
linolenic acid	45.0091	279.232	C18H30O2	278.4g/mol	5280934
griffonilide	43.1519	381.082	C8H8O4	168.15g/mol	100341
Maesanin	42.775	361.235	C22H34O4	362.5g/mol	5384838
betaine	40.9223	118.086	C5H11NO2	117.15g/mol	247
Eucommiol	40.1671	435.223	C9H16O4	188.22g/mol	154373
Isovanillic acid	39.4239	169.05	C8H8O4	168.15g/mol	12575
6-gingerol	35.6385	293.175	C17H26O4	294.4g/mol	442793
vanillic acid	35.4724	167.035	C8H8O4	168.15g/mol	8468
indican	34.9044	259.081	C14H17NO6	295.29g/mol	441564
baicalein	33.5189	269.045	C15H10O5	270.24g/mol	5281605
ethyl brevifolincarboxylate	30.8553	341.03	C15H12O8	320.25g/mol	5487248
