# Supplementary material for: Understanding mechanisms of Polygonatum sibiricum-derived exosome-like nanoparticles against breast cancer through an integrated metabolomics and network pharmacology analysis
Source: Front Chem. 2025 Jun 6;13:1559758. doi: 10.3389/fchem.2025.1559758 (PMC12179076; doi:10.3389/fchem.2025.1559758)
Supplement: Supplementary file 1 [file DataSheet1.zip › raw data/Fig.4/Breast cancer target pooling.xlsx]

## Sheet: Sheet1
Gene
AAT3
ACH
ACVRLK4
ADH2
AIB1
AIK
ALK4
ALPS1B
ALPS2
ALPS2B
ALPS4
APT1LG1
ARK1
ARMD5
ASV
AT1
ATA
ATBF1
ATFB8
AURORA2
BACH1
BAIPRCK
BAMLAZ
BBDS
BC10
BCC7
BCD1
BCDS1
BCEI
BCL1
BCSG1
BDPLT22
BEK
BHD
BMFS5
BNAH2
BROVCA1
BROVCA2
BROVCA3
BROVCA4
BROVCA5
BTAK
BTPS2
BUBR1
BWSCR1A
C15DUPq
C9orf126
CAGE1
CAPB
CAPOK
CARLO1
CARLO2
CARLO4
CARLO5
CARLO6
CARLO7
CC1
CCM4
CDS1
CFC2
CFD1
CHK2
CKN2
CLAPO
CLOVE
CMM2
CMM6
CMNS
COCA1
COCA2
COFS1
COPEB
COT
COXPD17
CRAC1
CRCS1
CRCS10
CRCS12
CRCS3
CRCS4
CRMO2
CSB
CT47A13
CUDR
CWS1
CWS5
CWS6
CXorf61
CYP2A
CYP2A3
DD3
DEP1
DESMD
DHTR
DIA4
DIRA
DLC1
DOC1
DPC4
DRT
DUH1
DUP15q
ECAD
ECOP
EIF4G
EMS1
EPHT3
ERK
ESR
EST
ESTRR
EVR7
FAL1
FAM4A1
FANCD1
FANCJ
FANCN
FANCO
FANCR
FANCS
FASL
FCC1
FCTCS
FILS
FKHL15
FMRD
FPC
FRP1
FSAP
GASP
GDEP
GLM2
GLM3
GS
GTBP
HER2
HGFAL
HGPPS2
HLRCC
HMH
HNPCC4
HNPCC6
HNPCC7
HPC1
HPC12
HPC13
HPC2
HPC9
HPRL
HR54
HRAD54
HRG22
HYSP1
IMAGEI
IMD117
IMD120
IMPT1
IRHOM2
JDVS
JIP
JWS
KD
KIAA0203
KIAA0790
KIAA0903
KIAA0992
KIAA1020
KIAA1304
KKLC1
KRAS2
LAR
LAS1
LCAM
LDS2
LFS1
LINC00178
LINC00340
LINC00860
LINC00912
LINC00913
LINC00990
LINC01092
LINC01190
LINC01244
LINC01245
LINC01458
LKB1
LNCR2
LOC255313
LYNCH1
LYNCH2
LYNCH4
LYNCH5
MADH4
MADH7
MAR
MCAP
MCH4
MCH5
MCM
MCMTC
MCPH30
MCUL1
MDPL
MFAB
MFS2
MKHK2
MLM
MMAC1
MMRCS1
MMRCS2
MMRCS3
MOM1
MRMV1
MRMV2
MTCL1AS1
MTS1
MVA1
MVA7
MVCD4
MYH
MYHRS
NCMS
NEDSDV
NEU
NGL
NISBD2
NKX2A
NMOR1
NMOR2
NMTC1
NMTC2
NMTC4
NMTC5
NS
NS6
NS7
NSP2
ODCRCS
OES
P16
P450C2A
P53
PAOD2
PARK18
PARK2
PCA2
PCAT114
PCAT8
PCBC
PDGRL
PDJ
PHBP
PJS
PLA2B
PLA2L
PMSL2
PNCA1
PNCA2
PNCA3
PNCA4
PNCA5
POF11
PPP1R54
PRAD1
PRCA1
PRLTS
PSCP
PTPG1
RAD51L3
RAD53
RALD
RASK2
RAY1
RECA
RNF124
RNS4
RSTS2
SAR1
SBMA
SCA4
SCAL1
SCKL1
SH2D3B
SMAX1
SRC1
SSPCS
STK15
STK6
TAOS1
TFM
THC10
THC6
TIL4
TITF1
TITF2
TK14
TNFSF6
TNRC14
TOC
TPDS4
TPL2
TSG7
TTF1
TTF2
TXBP181
UC28
UROC28
UVO
UVSS1
VSCN2
WIP1
ZF9
ABCA1
ABCB1
ABCC1
ABCC2
ABCC4
ABCE1
ABCG2
ABI1
ABL1
ABRAXAS1
ACACA
ACE
ACP3
ACTA2
ACTB
ACTC1
ACTN4
ACVR1B
ADA
ADAM10
ADAM12
ADAM17
ADAMTS3
ADAR
ADARB2-AS1
ADGRB3
ADH1B
ADIPOQ
ADIPOR1
ADRB2
ADRM1
AFAP1
AFAP1-AS1
AFP
AGAP2-AS1
AGER
AGO2
AGR2
AGR3
AGTR1
AHR
AIFM1
AIP
AKAP1
AKAP13
AKAP9
AKIP1
AKR1C3
AKT1
AKT2
AKT3
ALB
ALCAM
ALDH1A1
ALDH2
ALDOA
ALK
ALOX12
ALOX5
AMER1
AMH
AMPH
ANGPT1
ANGPT2
ANKRD17
ANKRD30A
ANXA1
ANXA2
ANXA5
AOPEP
APAF1
APC
APEX1
APOA1
APOB
APOBEC3B
APOD
APOE
APP
AR
ARAF
ARAP3
AREG
ARHGEF15
ARID1A
ARID4B
ARMC12
ARSH
ASAP1-IT1
ATAD2
ATF1
ATF3
ATG13
ATM
ATP2B4
ATP4A
ATP6V0A1
ATP7B
ATR
ATRX
AURKA
AURKB
AXIN1
AXIN2
AXL
AZGP1
B2M
BACE1-AS
BAD
BAG1
BAK1
BANCR
BAP1
BARD1
BAX
BCAR1
BCAR3
BCAR4
BCAS1
BCAS2
BCAS3
BCAS4
BCL10
BCL2
BCL2L1
BCL2L11
BCL6
BCOR
BCPR
BCR
BCYRN1
BDNF
BDNF-AS
BECN1
BEX2
BGLAP
BICDL3P
BID
BIN1
BIRC2
BIRC3
BIRC5
BIVM-ERCC5
BLACAT1
BLCAP
BLID
BLM
BLTP2
BMI1
BMP10
BMP2
BMP4
BMP6
BMP7
BMPR1A
BMPR2
BNAT1
BPIFA4P
BRAF
BRCA1
BRCA2
BRCA3
BRCATA
BRD4
BRF2
BRINP1
BRIP1
BRMS1
BRMS1L
BSCL2
BSG
BTK
BUB1
BUB1B
C11orf65
C3AR1
CA9
CACNA1S
CACNA2D1
CADM1
CALCA
CALML4
CALR
CAND1
CARS2
CASC1
CASC11
CASC15
CASC16
CASC19
CASC2
CASC21
CASC22
CASC8
CASC9
CASP1
CASP10
CASP2
CASP3
CASP7
CASP8
CASP9
CASR
CAST
CAT
CAV1
CBFB
CBL
CBLC
CBR3-AS1
CBS
CBY1
CCAR2
CCAT1
CCAT2
CCDC170
CCDC26
CCEPR
CCL2
CCL3
CCL4
CCL5
CCN1
CCN2
CCN5
CCNA2
CCNB1
CCNB2
CCND1
CCND2
CCND3
CCNE1
CCNE2
CCNG1
CCNH
CCR5
CCR7
CD19
CD24
CD27
CD274
CD276
CD28
CD34
CD36
CD4
CD40
CD40LG
CD44
CD59
CD70
CD79A
CD79B
CD80
CD82
CD86
CD8A
CD9
CDC25A
CDC25B
CDC25C
CDC27
CDC42
CDC6
CDC73
CDH1
CDH13
CDH2
CDH23
CDH3
CDH5
CDK1
CDK12
CDK2
CDK2AP1
CDK4
CDK6
CDK7
CDKN1A
CDKN1B
CDKN1C
CDKN2A
CDKN2AIP
CDKN2B
CDKN2B-AS1
CDKN2C
CDKN3
CDX2
CEACAM3
CEACAM5
CEBPA
CEBPB
CEP57
CEP85L
CERNA2
CERNA3
CFLAR
CFTR
CHAC1
CHD1
CHD7
CHEK1
CHEK2
CHGA
CHGB
CHI3L1
CHKA
CHRNA3
CHRNA5
CHUK
CIP2A
CKAP5
CKB
CKS1B
CLCA2
CLDN1
CLDN4
CLDN7
CLDND1
CLPTM1L
CLU
COL1A1
COL3A1
COLCA1
COMT
COPS5
COPS6
CP
CRCS11
CRCS2
CRCS5
CRCS6
CRCS7
CRCS8
CRCS9
CREB1
CREBBP
CRIPTO
CRNDE
CRP
CSF1
CSF1R
CSF2
CSF3
CSK
CSMD2
CSMD3
CSNK1A1
CSNK1D
CSNK2A1
CSNK2A2
CST3
CST6
CT47A10
CT47A11
CT47A5
CT47A6
CT47A7
CT47A8
CT47A9
CT47B1
CT83
CTAG1A
CTAG1B
CTAG2
CTAG3
CTBP1
CTCF
CTLA4
CTNNA1
CTNNA2
CTNNB1
CTNND1
CTSB
CTSD
CTSE
CTTN
CUBN
CUL1
CUL3
CUL4B
CXCL1
CXCL10
CXCL12
CXCL14
CXCL5
CXCL8
CXCL9
CXCR2
CXCR4
CYCS
CYLD
CYP11A1
CYP17A1
CYP17A1-AS1
CYP19A1
CYP1A1
CYP1A2
CYP1B1
CYP24A1
CYP27B1
CYP2A6
CYP2B6
CYP2C19
CYP2C9
CYP2D6
CYP2E1
CYP3A4
CYP3A5
CYSLTR1
CYTOR
DANCR
DAPK1
DCC
DCK
DCST1-AS1
DCTN5
DDB2
DDIT3
DDR1
DDR2
DDX17
DDX3X
DDX41
DEK
DELEC1
DGCR5
DHFR
DHX29
DIABLO
DICER1
DIRAS3
DIRC1
DIRC3
DIS3L2
DKC1
DKK1
DLEC1
DLEU1
DLEU2
DLL1
DLL4
DMBT1
DMD
DMTF1
DNAH9
DNM3OS
DNMT1
DNMT3A
DNMT3B
DPP10-AS1
DPP4
DPYD
DRAIC
DROSHA
DSC2
DSCAM-AS1
DSG2
DSP
DUSP1
DUXAP10
DUXAP9
E2F1
E2F2
E2F3
E2F4
EBAG9
ECM1
ECT2
EDN1
EDNRA
EED
EFNA1
EFNA3
EGF
EGFR
EGFR-AS1
EGLN1
EGOT
EGR1
EHBP1
EHMT2
EIF2AK3
EIF2S1
EIF3E
EIF3H
EIF4E
EIF4EBP1
EIF4G1
EIF4G3
ELAC2
ELANE
ELAVL1
ELF3
ELK1
EMSY
ENAH
ENG
ENO1
ENO2
ENOX1
ENPP7
ENSG00000215409
ENSG00000230087
ENTPD3-AS1
ENTREP1
EP300
EPAS1
EPB41L4A-DT
EPCAM
EPHA2
EPHA3
EPHA5
EPHB2
EPHB4
EPHX1
EPO
EPOR
EPSTI1
ERBB2
ERBB3
ERBB4
ERCC1
ERCC2
ERCC3
ERCC4
ERCC5
ERCC6
EREG
ERG
ERGIC3
ERLNC1
ERVH48-1
ESR1
ESR2
ESRRA
ESRRG
ETS1
ETV1
ETV4
ETV6
EWSR1
EXO1
EXOC2
EXT1
EXT2
EZH2
EZR
F2
F2R
F3
F5
FADD
FALEC
FAM215A
FAN1
FANCA
FANCB
FANCC
FANCD2
FANCD2OS
FANCE
FANCF
FANCG
FANCI
FANCL
FANCM
FAP
FAS
FASLG
FASN
FBLN1
FBN1
FBXO11
FBXO31
FBXO32
FBXW7
FCGR3A
FENDRR
FER1L4
FEZF1-AS1
FGF1
FGF10
FGF14-AS2
FGF17
FGF19
FGF2
FGF23
FGF3
FGF4
FGF6
FGF7
FGF8
FGF9
FGFR1
FGFR2
FGFR3
FGFR4
FH
FHIT
FLCN
FLT1
FLT3
FLT4
FN1
FOLH1
FOS
FOSL1
FOSL2
FOXA1
FOXC1
FOXC2-AS1
FOXCUT
FOXE1
FOXM1
FOXO1
FOXO3
FOXP1
FOXP3
FPR1
FRGCA
FSCN1
FURIN
FUS
FZD3
FZD7
G6PD
GABRA6
GACAT2
GACAT3
GADD45A
GAEC1
GALNT12
GAPDH
GAPLINC
GAS5
GAST
GATA1
GATA2
GATA3
GATA4
GCRG224
GDF10
GDF15
GEN1
GFAP
GFOD3P
GFRA3
GH1
GHET1
GHR
GHRH
GHRL
GJA1
GJB2
GLA
GLI1
GLI2
GLI3
GLO1
GMNN
GNA11
GNAQ
GNAS
GNG3
GNRH1
GNRHR
GPC3
GPC6
GPER1
GPI
GPR161
GPR55
GPSM2
GPT
GPX1
GPX4
GRB2
GRB7
GREB1
GREB1L
GREM1
GRM1
GRN
GRP
GRWD1
GSK3B
GSN
GSTM1
GSTM3
GSTP1
GSTT1
GZMB
H1-3
H19
H2AX
H3-3A
HABP2
HAGLR
HAGLROS
HAVCR2
HBEGF
HDAC1
HDAC2
HDAC3
HDAC4
HDAC5
HDAC6
HDAC9
HEATR6
HEIH
HEPN1
HERC2
HERPUD1
HES1
HFE
HGF
HIC1
HIC2
HIF1A
HIF1A-AS2
HIP1
HK1
HK2
HLA-A
HLA-B
HLA-DQA1
HLA-DQB1
HLA-DRB1
HLA-G
HMGA1
HMGA2
HMGB1
HMGCR
HMMR
HMMR-AS1
HMOX1
HMPS1
HNF1A
HNF1A-AS1
HNF1B
HNF4A
HNRNPK
HNRNPUL2-BSCL2
HOTAIR
HOTAIRM1
HOTTIP
HOXA11
HOXA11-AS
HOXA13
HOXA-AS2
HOXB13
HOXB-AS3
HP
HPC10
HPC11
HPC14
HPC15
HPC3
HPC4
HPC5
HPC6
HPC7
HPCQTL19
HPCX2
HPGD
HPSE
HRAS
HSD17B1
HSD17B13
HSD3B2
HSP90AA1
HSP90AB1
HSPA1A
HSPA4
HSPA5
HSPA8
HSPA9
HSPB1
HSPB8
HSPD1
HTR2C
HULC
IBSP
ICAM1
ID1
ID3
IDH1
IDH2
IDO1
IFI16
IFI27
IFNA1
IFNA2
IFNB1
IFNG
IGF1
IGF1R
IGF2
IGF2-AS
IGF2BP3
IGF2R
IGFBP1
IGFBP2
IGFBP3
IGFBP4
IGFBP5
IGFBP6
IGKV@
IKBKB
IKBKE
IKBKG
IKZF1
IL10
IL11
IL13
IL15
IL17A
IL18
IL1A
IL1B
IL1RN
IL2
IL24
IL2RA
IL3
IL33
IL4
IL5
IL6
IL6R
IL6ST
IL7
IL7R
ILK
ING1
ING4
INHBA
INPPL1
INS
INSR
IQANK1
IQGAP1
IRAIN
IRAK4
IRF1
IRF4
IRS1
IRS2
ITCH
ITGA2
ITGA3
ITGA5
ITGA6
ITGAV
ITGB1
ITGB1-DT
ITGB3
ITGB3BP
ITGB4
ITIH5
JADRR
JAG1
JAK1
JAK2
JAK3
JUN
JUP
KAT7
KCNH2
KCNK15-AS1
KCNN3
KCNQ1
KCNQ1OT1
KDM1A
KDM3A
KDM4B
KDM5B
KDM6A
KDR
KEAP1
KIF15
KIF16B
KIF1B
KIR3DL1
KISS1
KISS1R
KIT
KITLG
KLC1
KLF3-AS1
KLF4
KLF5
KLF6
KLK10
KLK13
KLK2
KLK3
KLK6
KLLN
KLRK1
KMHN1
KMT2A
KMT2C
KMT2D
KRAS
KREMEN1
KRT14
KRT18
KRT19
KRT20
KRT5
KRT7
KRT8
KSR1
L1CAM
LAMA5
LASP1
LCN2
LCO
LCP1
LDHA
LDLR
LDOC1
LEF1
LEP
LEPR
LGALS1
LGALS3
LGALS3BP
LHCGR
LIF
LIFR
LIG1
LIG4
LIMK1
LINC00052
LINC00092
LINC00160
LINC00261
LINC00339
LINC00472
LINC00473
LINC00511
LINC00515
LINC00520
LINC00574
LINC00598
LINC00623
LINC00628
LINC00636
LINC00668
LINC00673
LINC00857
LINC00901
LINC00941
LINC00958
LINC00963
LINC00993
LINC01016
LINC01088
LINC01089
LINC01116
LINC01133
LINC01234
LINC01405
LINC01488
LINC01554
LINC01671
LINC01672
LINC01772
LINC02099
LINC02130
LINC02605
LINC02620
LINC-PINT
LINC-ROR
LINP1
LMNA
LNC-LBCS
LNCR1
LNCR3
LNCR4
LNCR5
LNCRNA-ATB
LOC100507346
LOC106721785
LOC107303338
LOC107303340
LOC107982234
LOC107988030
LOC109504725
LOC110485084
LOC110806263
LOC111589215
LOC126806658
LOC126806659
LOC126807401
LOC126807437
LOC126860438
LOC126862483
LOC126862571
LOC129390903
LOC129930620
LOC129931529
LOC129933707
LOC129934333
LOC129992784
LOC130001603
LOC130002133
LOC130004273
LOC130004614
LOC130006206
LOC130009266
LOC130058543
LOC130061310
LOC130062899
LOHAN2
LOX
LOXL2
LPAR2
LRATD2
LRP1B
LRP6
LRRC56
LRRK2
LSM1
LSP1
LTA
LTF
LUCAT1
LYN
LYVE1
LZTR1
LZTS1
MACF1
MAD1L1
MAD2L1
MAF
MAGEA1
MAGEA3
MAGEA4
MAGED2
MAGI2
MAGI2-AS3
MALAT1
MALT1
MAML1
MANCR
MAP2K1
MAP2K2
MAP2K3
MAP2K4
MAP2K5
MAP3K1
MAP3K6
MAP3K8
MAPK1
MAPK10
MAPK12
MAPK14
MAPK3
MAPK7
MAPK8
MAPK9
MAPT
MATK
MAX
MBD4
MC1R
MCC
MCL1
MCM2
MDC1-AS1
MDM2
MDM4
MECOM
MED1
MED12
MEFV
MEG3
MELK
MEN1
MET
MFGE8
MGMT
MIAT
MIF
MINPP1
MIR100
MIR100HG
MIR101-1
MIR103A1
MIR106A
MIR106B
MIR107
MIR10A
MIR10B
MIR122
MIR124-1
MIR124-3
MIR125A
MIR125B1
MIR125B2
MIR126
MIR127
MIR128-1
MIR128-2
MIR129-1
MIR129-2
MIR130A
MIR130B
MIR132
MIR133A1
MIR133B
MIR134
MIR135B
MIR136
MIR137
MIR138-1
MIR139
MIR140
MIR141
MIR142
MIR143
MIR144
MIR145
MIR146A
MIR146B
MIR147A
MIR148A
MIR148B
MIR149
MIR150
MIR151A
MIR152
MIR155
MIR15A
MIR15B
MIR16-1
MIR16-2
MIR17
MIR17HG
MIR181A1
MIR181A2
MIR181B1
MIR181C
MIR181D
MIR182
MIR183
MIR184
MIR185
MIR186
MIR18A
MIR190A
MIR191
MIR192
MIR193A
MIR193B
MIR195
MIR196A1
MIR196A2
MIR196B
MIR197
MIR198
MIR199A1
MIR199B
MIR19A
MIR19B1
MIR200A
MIR200B
MIR200C
MIR202
MIR203A
MIR204
MIR205
MIR2052HG
MIR206
MIR20A
MIR20B
MIR21
MIR210
MIR211
MIR212
MIR214
MIR215
MIR216A
MIR218-2
MIR219A1
MIR22
MIR221
MIR222
MIR223
MIR224
MIR22HG
MIR23A
MIR23B
MIR24-1
MIR24-2
MIR25
MIR26A1
MIR26B
MIR27A
MIR27B
MIR28
MIR296
MIR29A
MIR29B1
MIR29B2
MIR29C
MIR301A
MIR302A
MIR302C
MIR30A
MIR30B
MIR30C1
MIR30D
MIR30E
MIR31
MIR31HG
MIR32
MIR320A
MIR324
MIR328
MIR330
MIR331
MIR335
MIR337
MIR338
MIR339
MIR33A
MIR340
MIR342
MIR345
MIR346
MIR34A
MIR34B
MIR34C
MIR361
MIR370
MIR372
MIR373
MIR374A
MIR375
MIR376A1
MIR376B
MIR376C
MIR377
MIR378A
MIR381
MIR409
MIR422A
MIR423
MIR424
MIR425
MIR429
MIR432
MIR4435-2HG
MIR449A
MIR451A
MIR452
MIR455
MIR483
MIR485
MIR486-1
MIR487B
MIR491
MIR494
MIR495
MIR497
MIR498
MIR499A
MIR500A
MIR502
MIR503
MIR508
MIR510
MIR511
MIR512-1
MIR515-1
MIR518B
MIR520C
MIR532
MIR542
MIR551A
MIR572
MIR574
MIR605
MIR608
MIR622
MIR627
MIR637
MIR661
MIR662
MIR663A
MIR675
MIR7-3HG
MIR9-1
MIR92A1
MIR92A2
MIR93
MIR9-3
MIR95
MIR96
MIR98
MIR99A
MIR99B
MIRLET7A1
MIRLET7A2
MIRLET7A3
MIRLET7B
MIRLET7C
MIRLET7D
MIRLET7E
MIRLET7F1
MIRLET7F2
MIRLET7G
MIRLET7I
MITF
MKI67
MLH1
MLH3
MME
MMP1
MMP11
MMP13
MMP14
MMP2
MMP3
MMP7
MMP9
MNX1-AS1
MORC2
MPL
MPO
MRE11
MRPS30-DT
MRTFA
MSH2
MSH3
MSH6
MSLN
MSMB
MSN
MSR1
MST1R
MTA1
MTAP
MT-CO1
MT-CYB
MTDH
MTHFR
MT-ND1
MTOR
MTR
MTRR
MT-TT
MUC1
MUC16
MUC17
MUC2
MUC4
MUC5AC
MUC6
MUCL1
MUTYH
MVP
MXI1
MYB
MYBPC3
MYC
MYCBP2
MYCL
MYCN
MYD88
MYH11
MYH7
MYH9
MYL2
MYL3
MYLK
MYO1B
MYRF
NAA10
NAMPT
NAT1
NAT2
NBAT1
NBN
NBR2
NCAM1
NCL
NCOA1
NCOA2
NCOA3
NCOA6
NCOR1
NCOR2
NCRUPAR
NDRG1
NEAT1
NEK2
NEK9
NET1
NF1
NF2
NFATC1
NFE2L2
NFKB1
NFKB2
NFKBIA
NGF
NGFR
NHERF1
NKILA
NKX2-1
NKX3-1
NLRP3
NME1
NNT-AS1
NOD2
NORAD
NOS2
NOS3
NOTCH1
NOTCH2
NOTCH3
NOTCH4
NPM1
NPTN-IT1
NQO1
NQO2
NR1H2
NR1I2
NR3C1
NR3C2
NRAS
NRCAM
NRG1
NRP1
NSD1
NT5E
NTHL1
NTN4
NTPCR
NTRK1
NTRK2
NTRK3
ODC1
OGG1
OLA1
OPCML
OR3A4P
ORAOV1
OTC
OVAAL
OVCAS1
OXA1L
PAK1
PAK4
PALB2
PALLD
PALM2AKAP2
PANDAR
PARD3
PARP1
PAWR
PAX5
PAX8
PBOV1
PBRM1
PBX1
PCA3
PCAP
PCAT1
PCAT18
PCAT19
PCAT2
PCAT29
PCAT4
PCAT6
PCAT7
PCBP2-OT1
PCGEM1
PCGF2
PCM1
PCNA
PCOTH
PCSK9
PDCD1
PDCD1LG2
PDCD4
PDCD4-AS1
PDGFA
PDGFB
PDGFRA
PDGFRB
PDGFRL
PDK1
PDPN
PEBP1
PECAM1
PEG10
PELP1
PES1
PFKP
PFN1
PGBD3
PGF
PGR
PGR-AS1
PGRMC1
PHB1
PHB2
PHF6
PHGDH
PHOX2B
PHOX2B-AS1
PIAS1
PIK3CA
PIK3CB
PIK3CD
PIK3CG
PIK3R1
PIK3R2
PIM1
PIN1
PINK1-AS
PIP
PKD1P6-NPIPP1
PKHD1
PKM
PKP2
PLA2G2A
PLAT
PLAU
PLAUR
PLCG1
PLG
PLK1
PLK2
PML
PMS1
PMS2
POLD1
POLE
POLH
POLK
POLQ
POLR1HASP
POMC
PON1
POSTN
POT1
POU5F1
POU5F1B
PPARA
PPARG
PPM1D
PPM1L
PPP1R1B
PPP1R3C
PPP2R1A
PPP2R1B
PPP2R2A
PPP2R5C
PRC1
PRC1-AS1
PRDM14
PRDM16-DT
PRDM2
PRECSIT
PREX2
PRF1
PRKAA1
PRKACA
PRKAG2
PRKAR1A
PRKCA
PRKCB
PRKCD
PRKCE
PRKCQ
PRKD1
PRKDC
PRKN
PRL
PRLR
PRMT7
PRNCR1
PROM1
PROX1
PRPF31
PRPF8
PRSS1
PSCA
PSEN1
PSEN2
PSG2
PSMB5
PTCH1
PTCH2
PTEN
PTENP1
PTGFR
PTGS1
PTGS2
PTH
PTHLH
PTK2
PTK2B
PTK6
PTN
PTPA
PTPN11
PTPN12
PTPN3
PTPRC
PTPRD
PTPRF
PTPRG-AS1
PTPRJ
PTPRK
PTTG1
PVT1
PWRN1
PXN
PYCARD
PYHIN1
RAB4B-EGLN2
RABL3
RAC1
RACK1
RAD21
RAD50
RAD51
RAD51B
RAD51C
RAD51D
RAD51L3-RFFL
RAD52
RAD54B
RAD54L
RAF1
RAP1A
RARA
RARB
RARS1
RASA1
RASA2
RASAL2
RASSF1
RASSF1-AS1
RB1
RB1CC1
RBBP4
RBBP8
RBP1
RBX1
RCVRN
RECK
RECQL
RECQL4
RELA
RELB
REST
RET
REV3L
RHBDF2
RHO
RHOA
RHOB
RHOBTB2
RHOC
RINT1
RIOX2
RIPK1
RLIM
RMI1
RMRP
RMST
RNASEL
RNF43
RNY1
RNY3
ROBO1
[truncated: 369 more rows]
