# Supplementary material for: Understanding mechanisms of Polygonatum sibiricum-derived exosome-like nanoparticles against breast cancer through an integrated metabolomics and network pharmacology analysis
Source: Front Chem. 2025 Jun 6;13:1559758. doi: 10.3389/fchem.2025.1559758 (PMC12179076; doi:10.3389/fchem.2025.1559758)
Supplement: Supplementary file 1 [file DataSheet1.zip › raw data/Fig.4/GeneCards-SearchResults.csv]

Gene Symbol	Description	Category	Uniprot ID	Gifts	GC Id	Relevance score	GeneCards Link
BRCA2	BRCA2 DNA Repair Associated	Protein Coding	P51587	60	GC13P032315	600.181396484375	https://www.genecards.org/cgi-bin/carddisp.pl?gene=BRCA2
BRCA1	BRCA1 DNA Repair Associated	Protein Coding	P38398	63	GC17M043044	573.963989257813	https://www.genecards.org/cgi-bin/carddisp.pl?gene=BRCA1
PALB2	Partner And Localizer Of BRCA2	Protein Coding	Q86YC2	57	GC16M023603	378.651550292969	https://www.genecards.org/cgi-bin/carddisp.pl?gene=PALB2
ATM	ATM Serine/Threonine Kinase	Protein Coding	Q13315	66	GC11P108223	371.081695556641	https://www.genecards.org/cgi-bin/carddisp.pl?gene=ATM
CHEK2	Checkpoint Kinase 2	Protein Coding	O96017	67	GC22M028687	348.928039550781	https://www.genecards.org/cgi-bin/carddisp.pl?gene=CHEK2
BRIP1	BRCA1 Interacting Helicase 1	Protein Coding	Q9BX63	62	GC17M061679	343.983520507813	https://www.genecards.org/cgi-bin/carddisp.pl?gene=BRIP1
CDH1	Cadherin 1	Protein Coding	P12830	62	GC16P068737	317.048004150391	https://www.genecards.org/cgi-bin/carddisp.pl?gene=CDH1
BARD1	BRCA1 Associated RING Domain 1	Protein Coding	Q99728	59	GC02M214725	302.695404052734	https://www.genecards.org/cgi-bin/carddisp.pl?gene=BARD1
TP53	Tumor Protein P53	Protein Coding	P04637	66	GC17M007661	291.131286621094	https://www.genecards.org/cgi-bin/carddisp.pl?gene=TP53
MSH6	MutS Homolog 6	Protein Coding	P52701	62	GC02P047695	249.370422363281	https://www.genecards.org/cgi-bin/carddisp.pl?gene=MSH6
MSH2	MutS Homolog 2	Protein Coding	P43246	60	GC02P047403	243.337371826172	https://www.genecards.org/cgi-bin/carddisp.pl?gene=MSH2
MLH1	MutL Homolog 1	Protein Coding	P40692	62	GC03P036993	236.341156005859	https://www.genecards.org/cgi-bin/carddisp.pl?gene=MLH1
C11orf65	Chromosome 11 Open Reading Frame 65	Protein Coding	Q8NCR3	43	GC11M108308	230.848358154297	https://www.genecards.org/cgi-bin/carddisp.pl?gene=C11orf65
LOC126862571	BRD4-Independent Group 4 Enhancer GRCh37_chr17:41243136-41244335	Functional Element		10	GC17P125309	216.564804077148	https://www.genecards.org/cgi-bin/carddisp.pl?gene=LOC126862571
APC	APC Regulator Of WNT Signaling Pathway	Protein Coding	P25054	62	GC05P112707	215.336334228516	https://www.genecards.org/cgi-bin/carddisp.pl?gene=APC
PMS2	PMS1 Homolog 2, Mismatch Repair System Component	Protein Coding	P54278	62	GC07M005973	210.486038208008	https://www.genecards.org/cgi-bin/carddisp.pl?gene=PMS2
PTEN	Phosphatase And Tensin Homolog	Protein Coding	P60484	65	GC10P112611	202.008270263672	https://www.genecards.org/cgi-bin/carddisp.pl?gene=PTEN
RAD51D	RAD51 Paralog D	Protein Coding	O75771	53	GC17M035092	191.801208496094	https://www.genecards.org/cgi-bin/carddisp.pl?gene=RAD51D
EGFR	Epidermal Growth Factor Receptor	Protein Coding	P00533	68	GC07P055019	186.665771484375	https://www.genecards.org/cgi-bin/carddisp.pl?gene=EGFR
ERBB2	Erb-B2 Receptor Tyrosine Kinase 2	Protein Coding	P04626	68	GC17P039687	176.009155273438	https://www.genecards.org/cgi-bin/carddisp.pl?gene=ERBB2
RAD50	RAD50 Double Strand Break Repair Protein	Protein Coding	Q92878	63	GC05P132556	172.667175292969	https://www.genecards.org/cgi-bin/carddisp.pl?gene=RAD50
NF1	Neurofibromin 1	Protein Coding	P21359	60	GC17P031094	172.283752441406	https://www.genecards.org/cgi-bin/carddisp.pl?gene=NF1
RAD51C	RAD51 Paralog C	Protein Coding	O43502	55	GC17P058692	171.404083251953	https://www.genecards.org/cgi-bin/carddisp.pl?gene=RAD51C
RAD51L3-RFFL	RAD51L3-RFFL Readthrough	RNA Gene		18	GC17M035009	169.572082519531	https://www.genecards.org/cgi-bin/carddisp.pl?gene=RAD51L3-RFFL
NBN	Nibrin	Protein Coding	O60934	62	GC08M089933	166.435180664063	https://www.genecards.org/cgi-bin/carddisp.pl?gene=NBN
STK11	Serine/Threonine Kinase 11	Protein Coding	Q15831	63	GC19P001177	163.647506713867	https://www.genecards.org/cgi-bin/carddisp.pl?gene=STK11
POLD1	DNA Polymerase Delta 1, Catalytic Subunit	Protein Coding	P28340	59	GC19P123479	162.820007324219	https://www.genecards.org/cgi-bin/carddisp.pl?gene=POLD1
PIK3CA	Phosphatidylinositol-4,5-Bisphosphate 3-Kinase Catalytic Subunit Alpha	Protein Coding	P42336	66	GC03P179148	161.178787231445	https://www.genecards.org/cgi-bin/carddisp.pl?gene=PIK3CA
DICER1	Dicer 1, Ribonuclease III	Protein Coding	Q9UPY3	61	GC14M095086	156.753936767578	https://www.genecards.org/cgi-bin/carddisp.pl?gene=DICER1
POLE	DNA Polymerase Epsilon, Catalytic Subunit	Protein Coding	Q07864	60	GC12M132789	155.519592285156	https://www.genecards.org/cgi-bin/carddisp.pl?gene=POLE
ESR1	Estrogen Receptor 1	Protein Coding	P03372	67	GC06P151656	154.359252929688	https://www.genecards.org/cgi-bin/carddisp.pl?gene=ESR1
AXIN2	Axin 2	Protein Coding	Q9Y2T1	63	GC17M065528	154.187103271484	https://www.genecards.org/cgi-bin/carddisp.pl?gene=AXIN2
CDKN2A	Cyclin Dependent Kinase Inhibitor 2A	Protein Coding	Q8N726	64	GC09M021967	150.392440795898	https://www.genecards.org/cgi-bin/carddisp.pl?gene=CDKN2A
MUTYH	MutY DNA Glycosylase	Protein Coding	Q9UIF7	58	GC01M045329	147.483184814453	https://www.genecards.org/cgi-bin/carddisp.pl?gene=MUTYH
MET	MET Proto-Oncogene, Receptor Tyrosine Kinase	Protein Coding	P08581	67	GC07P116672	145.948303222656	https://www.genecards.org/cgi-bin/carddisp.pl?gene=MET
SMAD4	SMAD Family Member 4	Protein Coding	Q13485	66	GC18P051028	140.056610107422	https://www.genecards.org/cgi-bin/carddisp.pl?gene=SMAD4
RET	Ret Proto-Oncogene	Protein Coding	P07949	67	GC10P044766	138.678497314453	https://www.genecards.org/cgi-bin/carddisp.pl?gene=RET
RB1	RB Transcriptional Corepressor 1	Protein Coding	P06400	62	GC13P048303	136.856750488281	https://www.genecards.org/cgi-bin/carddisp.pl?gene=RB1
KRAS	KRAS Proto-Oncogene, GTPase	Protein Coding	P01116	66	GC12M031027	135.745376586914	https://www.genecards.org/cgi-bin/carddisp.pl?gene=KRAS
SMARCA4	SWI/SNF Related, Matrix Associated, Actin Dependent Regulator Of Chromatin, Subfamily A, Member 4	Protein Coding	P51532	64	GC19P122306	134.339233398438	https://www.genecards.org/cgi-bin/carddisp.pl?gene=SMARCA4
BLM	BLM RecQ Like Helicase	Protein Coding	P54132	62	GC15P090717	134.320404052734	https://www.genecards.org/cgi-bin/carddisp.pl?gene=BLM
TSC2	TSC Complex Subunit 2	Protein Coding	P49815	64	GC16P095809	132.806228637695	https://www.genecards.org/cgi-bin/carddisp.pl?gene=TSC2
TERT	Telomerase Reverse Transcriptase	Protein Coding	O14746	64	GC05M001253	132.739227294922	https://www.genecards.org/cgi-bin/carddisp.pl?gene=TERT
ALK	ALK Receptor Tyrosine Kinase	Protein Coding	Q9UM73	64	GC02M029190	131.946380615234	https://www.genecards.org/cgi-bin/carddisp.pl?gene=ALK
AKT1	AKT Serine/Threonine Kinase 1	Protein Coding	P31749	66	GC14M104769	131.641265869141	https://www.genecards.org/cgi-bin/carddisp.pl?gene=AKT1
MRE11	MRE11 Homolog, Double Strand Break Repair Nuclease	Protein Coding	P49959	61	GC11M129626	130.446258544922	https://www.genecards.org/cgi-bin/carddisp.pl?gene=MRE11
BAP1	BRCA1 Associated Protein 1	Protein Coding	Q92560	60	GC03M052401	129.768936157227	https://www.genecards.org/cgi-bin/carddisp.pl?gene=BAP1
PTCH1	Patched 1	Protein Coding	Q13635	64	GC09M095442	129.293212890625	https://www.genecards.org/cgi-bin/carddisp.pl?gene=PTCH1
BRAF	B-Raf Proto-Oncogene, Serine/Threonine Kinase	Protein Coding	P15056	67	GC07M140778	127.948669433594	https://www.genecards.org/cgi-bin/carddisp.pl?gene=BRAF
KIT	KIT Proto-Oncogene, Receptor Tyrosine Kinase	Protein Coding	P10721	66	GC04P054657	123.138320922852	https://www.genecards.org/cgi-bin/carddisp.pl?gene=KIT
MSH3	MutS Homolog 3	Protein Coding	P20585	55	GC05P080654	123.052124023438	https://www.genecards.org/cgi-bin/carddisp.pl?gene=MSH3
EPCAM	Epithelial Cell Adhesion Molecule	Protein Coding	P16422	61	GC02P047345	121.411041259766	https://www.genecards.org/cgi-bin/carddisp.pl?gene=EPCAM
CTNNB1	Catenin Beta 1	Protein Coding	P35222	66	GC03P041194	120.706787109375	https://www.genecards.org/cgi-bin/carddisp.pl?gene=CTNNB1
BMPR1A	Bone Morphogenetic Protein Receptor Type 1A	Protein Coding	P36894	64	GC10P112550	120.62801361084	https://www.genecards.org/cgi-bin/carddisp.pl?gene=BMPR1A
CDK4	Cyclin Dependent Kinase 4	Protein Coding	P11802	67	GC12M059651	117.259574890137	https://www.genecards.org/cgi-bin/carddisp.pl?gene=CDK4
TSC1	TSC Complex Subunit 1	Protein Coding	Q92574	61	GC09M132891	116.441650390625	https://www.genecards.org/cgi-bin/carddisp.pl?gene=TSC1
FANCC	FA Complementation Group C	Protein Coding	Q00597	60	GC09M095099	116.212371826172	https://www.genecards.org/cgi-bin/carddisp.pl?gene=FANCC
CCND1	Cyclin D1	Protein Coding	P24385	66	GC11P069641	113.061218261719	https://www.genecards.org/cgi-bin/carddisp.pl?gene=CCND1
AR	Androgen Receptor	Protein Coding	P10275	64	GC0XP067544	112.80517578125	https://www.genecards.org/cgi-bin/carddisp.pl?gene=AR
FGFR2	Fibroblast Growth Factor Receptor 2	Protein Coding	P21802	68	GC10M121478	111.279113769531	https://www.genecards.org/cgi-bin/carddisp.pl?gene=FGFR2
MEN1	Menin 1	Protein Coding	O00255	58	GC11M064803	109.329460144043	https://www.genecards.org/cgi-bin/carddisp.pl?gene=MEN1
HRAS	HRas Proto-Oncogene, GTPase	Protein Coding	P01112	65	GC11M012501	106.059425354004	https://www.genecards.org/cgi-bin/carddisp.pl?gene=HRAS
CTNNA1	Catenin Alpha 1	Protein Coding	P35221	59	GC05P138710	105.700836181641	https://www.genecards.org/cgi-bin/carddisp.pl?gene=CTNNA1
SDHA	Succinate Dehydrogenase Complex Flavoprotein Subunit A	Protein Coding	P31040	60	GC05P000232	105.218368530273	https://www.genecards.org/cgi-bin/carddisp.pl?gene=SDHA
MYC	MYC Proto-Oncogene, BHLH Transcription Factor	Protein Coding	P01106	66	GC08P127735	104.721176147461	https://www.genecards.org/cgi-bin/carddisp.pl?gene=MYC
SDHB	Succinate Dehydrogenase Complex Iron Sulfur Subunit B	Protein Coding	P21912	62	GC01M019397	104.132705688477	https://www.genecards.org/cgi-bin/carddisp.pl?gene=SDHB
PDGFRA	Platelet Derived Growth Factor Receptor Alpha	Protein Coding	P16234	66	GC04P054229	101.677528381348	https://www.genecards.org/cgi-bin/carddisp.pl?gene=PDGFRA
H19	H19 Imprinted Maternally Expressed Transcript	RNA Gene		36	GC11M001995	100.853363037109	https://www.genecards.org/cgi-bin/carddisp.pl?gene=H19
ATR	ATR Serine/Threonine Kinase	Protein Coding	Q13535	66	GC03M142449	98.6664505004883	https://www.genecards.org/cgi-bin/carddisp.pl?gene=ATR
MIR21	MicroRNA 21	RNA Gene		33	GC17P123488	96.1834106445313	https://www.genecards.org/cgi-bin/carddisp.pl?gene=MIR21
FH	Fumarate Hydratase	Protein Coding	P07954	59	GC01M241499	95.2459487915039	https://www.genecards.org/cgi-bin/carddisp.pl?gene=FH
XRCC2	X-Ray Repair Cross Complementing 2	Protein Coding	O43543	53	GC07M152644	94.1843185424805	https://www.genecards.org/cgi-bin/carddisp.pl?gene=XRCC2
RAD51	RAD51 Recombinase	Protein Coding	Q06609	63	GC15P040694	93.5648040771484	https://www.genecards.org/cgi-bin/carddisp.pl?gene=RAD51
FGFR3	Fibroblast Growth Factor Receptor 3	Protein Coding	P22607	68	GC04P004728	92.7843627929688	https://www.genecards.org/cgi-bin/carddisp.pl?gene=FGFR3
SDHC	Succinate Dehydrogenase Complex Subunit C	Protein Coding	Q99643	55	GC01P161314	92.4812927246094	https://www.genecards.org/cgi-bin/carddisp.pl?gene=SDHC
MTOR	Mechanistic Target Of Rapamycin Kinase	Protein Coding	P42345	68	GC01M011106	92.4235610961914	https://www.genecards.org/cgi-bin/carddisp.pl?gene=MTOR
AOPEP	Aminopeptidase O (Putative)	Protein Coding	Q8N6M6	50	GC09P102152	92.0676040649414	https://www.genecards.org/cgi-bin/carddisp.pl?gene=AOPEP
CDKN1B	Cyclin Dependent Kinase Inhibitor 1B	Protein Coding	P46527	62	GC12P043095	91.9378280639648	https://www.genecards.org/cgi-bin/carddisp.pl?gene=CDKN1B
SDHD	Succinate Dehydrogenase Complex Subunit D	Protein Coding	O14521	57	GC11P112613	91.8552703857422	https://www.genecards.org/cgi-bin/carddisp.pl?gene=SDHD
FLCN	Folliculin	Protein Coding	Q8NFG4	55	GC17M017212	91.3275299072266	https://www.genecards.org/cgi-bin/carddisp.pl?gene=FLCN
NTHL1	Nth Like DNA Glycosylase 1	Protein Coding	P78549	56	GC16M025583	90.6135406494141	https://www.genecards.org/cgi-bin/carddisp.pl?gene=NTHL1
ERBB3	Erb-B2 Receptor Tyrosine Kinase 3	Protein Coding	P21860	67	GC12P061993	89.895751953125	https://www.genecards.org/cgi-bin/carddisp.pl?gene=ERBB3
NRAS	NRAS Proto-Oncogene, GTPase	Protein Coding	P01111	63	GC01M114704	89.756217956543	https://www.genecards.org/cgi-bin/carddisp.pl?gene=NRAS
FGFR1	Fibroblast Growth Factor Receptor 1	Protein Coding	P11362	68	GC08M038400	88.2536010742188	https://www.genecards.org/cgi-bin/carddisp.pl?gene=FGFR1
MDM2	MDM2 Proto-Oncogene	Protein Coding	Q00987	67	GC12P068808	88.0343780517578	https://www.genecards.org/cgi-bin/carddisp.pl?gene=MDM2
FANCD2	FA Complementation Group D2	Protein Coding	Q9BXW9	59	GC03P010026	87.9077301025391	https://www.genecards.org/cgi-bin/carddisp.pl?gene=FANCD2
FANCM	FA Complementation Group M	Protein Coding	Q8IYD8	55	GC14P045135	87.2784576416016	https://www.genecards.org/cgi-bin/carddisp.pl?gene=FANCM
VHL	Von Hippel-Lindau Tumor Suppressor	Protein Coding	P40337	60	GC03P022792	86.4539794921875	https://www.genecards.org/cgi-bin/carddisp.pl?gene=VHL
CDC73	Cell Division Cycle 73	Protein Coding	Q6P1J9	58	GC01P193121	85.5591506958008	https://www.genecards.org/cgi-bin/carddisp.pl?gene=CDC73
HOXB13	Homeobox B13	Protein Coding	Q92826	54	GC17M085564	85.364990234375	https://www.genecards.org/cgi-bin/carddisp.pl?gene=HOXB13
PVT1	Pvt1 Oncogene	RNA Gene		35	GC08P128175	85.1273651123047	https://www.genecards.org/cgi-bin/carddisp.pl?gene=PVT1
GAS5	Growth Arrest Specific 5	RNA Gene		33	GC01M173947	85.0995941162109	https://www.genecards.org/cgi-bin/carddisp.pl?gene=GAS5
CASP8	Caspase 8	Protein Coding	Q14790	65	GC02P201233	84.8688049316406	https://www.genecards.org/cgi-bin/carddisp.pl?gene=CASP8
MEG3	Maternally Expressed 3	RNA Gene		37	GC14P117888	84.7847747802734	https://www.genecards.org/cgi-bin/carddisp.pl?gene=MEG3
NF2	NF2, Moesin-Ezrin-Radixin Like (MERLIN) Tumor Suppressor	Protein Coding	P35240	62	GC22P029603	84.4116744995117	https://www.genecards.org/cgi-bin/carddisp.pl?gene=NF2
SRC	SRC Proto-Oncogene, Non-Receptor Tyrosine Kinase	Protein Coding	P12931	64	GC20P037344	84.2191772460938	https://www.genecards.org/cgi-bin/carddisp.pl?gene=SRC
ERCC2	ERCC Excision Repair 2, TFIIH Core Complex Helicase Subunit	Protein Coding	P18074	61	GC19M045349	82.8025283813477	https://www.genecards.org/cgi-bin/carddisp.pl?gene=ERCC2
TGFBR2	Transforming Growth Factor Beta Receptor 2	Protein Coding	P37173	65	GC03P030623	81.1365356445313	https://www.genecards.org/cgi-bin/carddisp.pl?gene=TGFBR2
FBXW7	F-Box And WD Repeat Domain Containing 7	Protein Coding	Q969H0	59	GC04M152321	80.8600234985352	https://www.genecards.org/cgi-bin/carddisp.pl?gene=FBXW7
RECQL4	RecQ Like Helicase 4	Protein Coding	O94761	53	GC08M146813	80.6794891357422	https://www.genecards.org/cgi-bin/carddisp.pl?gene=RECQL4
BCAR4	Breast Cancer Anti-Estrogen Resistance 4	RNA Gene		26	GC16M025969	80.5784759521484	https://www.genecards.org/cgi-bin/carddisp.pl?gene=BCAR4
RAD54L	RAD54 Like	Protein Coding	Q92698	58	GC01P055511	80.2646636962891	https://www.genecards.org/cgi-bin/carddisp.pl?gene=RAD54L
UCA1	Urothelial Cancer Associated 1	RNA Gene		32	GC19P131723	80.2103424072266	https://www.genecards.org/cgi-bin/carddisp.pl?gene=UCA1
MALAT1	Metastasis Associated Lung Adenocarcinoma Transcript 1	RNA Gene		33	GC11P094626	79.9251861572266	https://www.genecards.org/cgi-bin/carddisp.pl?gene=MALAT1
CCAT1	Colon Cancer Associated Transcript 1	RNA Gene		23	GC08M127207	79.7333831787109	https://www.genecards.org/cgi-bin/carddisp.pl?gene=CCAT1
MIR125A	MicroRNA 125a	RNA Gene		31	GC19P123545	79.4076385498047	https://www.genecards.org/cgi-bin/carddisp.pl?gene=MIR125A
PMS1	PMS1 Homolog 1, Mismatch Repair System Component	Protein Coding	P54277	52	GC02P189784	79.2663497924805	https://www.genecards.org/cgi-bin/carddisp.pl?gene=PMS1
HOTAIR	HOX Transcript Antisense RNA	RNA Gene		32	GC12M053962	78.504020690918	https://www.genecards.org/cgi-bin/carddisp.pl?gene=HOTAIR
EP300	E1A Binding Protein P300	Protein Coding	Q09472	65	GC22P076143	78.2126312255859	https://www.genecards.org/cgi-bin/carddisp.pl?gene=EP300
ERBB4	Erb-B2 Receptor Tyrosine Kinase 4	Protein Coding	Q15303	67	GC02M211375	77.7714920043945	https://www.genecards.org/cgi-bin/carddisp.pl?gene=ERBB4
RUNX1	RUNX Family Transcription Factor 1	Protein Coding	Q01196	63	GC21M034787	77.4466705322266	https://www.genecards.org/cgi-bin/carddisp.pl?gene=RUNX1
XIST	X Inactive Specific Transcript	RNA Gene		33	GC0XM073820	77.2763214111328	https://www.genecards.org/cgi-bin/carddisp.pl?gene=XIST
CHEK1	Checkpoint Kinase 1	Protein Coding	O14757	65	GC11P125625	77.2112197875977	https://www.genecards.org/cgi-bin/carddisp.pl?gene=CHEK1
CDKN2B-AS1	CDKN2B Antisense RNA 1	RNA Gene		33	GC09P021994	77.1035385131836	https://www.genecards.org/cgi-bin/carddisp.pl?gene=CDKN2B-AS1
IDH1	Isocitrate Dehydrogenase (NADP(+)) 1	Protein Coding	O75874	66	GC02M208236	75.924201965332	https://www.genecards.org/cgi-bin/carddisp.pl?gene=IDH1
MIR221	MicroRNA 221	RNA Gene		29	GC0XM045746	75.6517333984375	https://www.genecards.org/cgi-bin/carddisp.pl?gene=MIR221
FANCA	FA Complementation Group A	Protein Coding	O15360	62	GC16M090206	75.6159820556641	https://www.genecards.org/cgi-bin/carddisp.pl?gene=FANCA
JUN	Jun Proto-Oncogene, AP-1 Transcription Factor Subunit	Protein Coding	P05412	63	GC01M058780	74.9711303710938	https://www.genecards.org/cgi-bin/carddisp.pl?gene=JUN
GREM1	Gremlin 1, DAN Family BMP Antagonist	Protein Coding	O60565	56	GC15P165907	74.9281158447266	https://www.genecards.org/cgi-bin/carddisp.pl?gene=GREM1
MIR155	MicroRNA 155	RNA Gene		31	GC21P025573	74.874267578125	https://www.genecards.org/cgi-bin/carddisp.pl?gene=MIR155
MIR145	MicroRNA 145	RNA Gene		32	GC05P149430	74.7609252929688	https://www.genecards.org/cgi-bin/carddisp.pl?gene=MIR145
LOC129390903	MPRA-Validated Peak2919 Silencer	Functional Element		10	GC17P128829	73.9559173583984	https://www.genecards.org/cgi-bin/carddisp.pl?gene=LOC129390903
MIR17	MicroRNA 17	RNA Gene		28	GC13P091350	73.9535675048828	https://www.genecards.org/cgi-bin/carddisp.pl?gene=MIR17
CCNE1	Cyclin E1	Protein Coding	P24864	62	GC19P029811	73.7277450561523	https://www.genecards.org/cgi-bin/carddisp.pl?gene=CCNE1
MIR143	MicroRNA 143	RNA Gene		33	GC05P153734	73.6588134765625	https://www.genecards.org/cgi-bin/carddisp.pl?gene=MIR143
RAD51B	RAD51 Paralog B	Protein Coding	O15315	51	GC14P067819	73.4098358154297	https://www.genecards.org/cgi-bin/carddisp.pl?gene=RAD51B
LOC111589215	BRCA1 Promoter Region	Functional Element		9	GC17P124873	73.2666702270508	https://www.genecards.org/cgi-bin/carddisp.pl?gene=LOC111589215
PRKAR1A	Protein Kinase CAMP-Dependent Type I Regulatory Subunit Alpha	Protein Coding	P10644	64	GC17P123720	73.1485366821289	https://www.genecards.org/cgi-bin/carddisp.pl?gene=PRKAR1A
LINC-ROR	Long Intergenic Non-Protein Coding RNA, Regulator Of Reprogramming	RNA Gene		26	GC18M057054	72.9976348876953	https://www.genecards.org/cgi-bin/carddisp.pl?gene=LINC-ROR
PIK3R1	Phosphoinositide-3-Kinase Regulatory Subunit 1	Protein Coding	P27986	64	GC05P068215	72.9471664428711	https://www.genecards.org/cgi-bin/carddisp.pl?gene=PIK3R1
RHOA	Ras Homolog Family Member A	Protein Coding	P61586	63	GC03M049359	72.8729095458984	https://www.genecards.org/cgi-bin/carddisp.pl?gene=RHOA
MAP2K1	Mitogen-Activated Protein Kinase Kinase 1	Protein Coding	Q02750	67	GC15P066386	72.5784912109375	https://www.genecards.org/cgi-bin/carddisp.pl?gene=MAP2K1
MIR146A	MicroRNA 146a	RNA Gene		31	GC05P160485	72.4667816162109	https://www.genecards.org/cgi-bin/carddisp.pl?gene=MIR146A
XRCC3	X-Ray Repair Cross Complementing 3	Protein Coding	O43542	55	GC14M103697	72.4509811401367	https://www.genecards.org/cgi-bin/carddisp.pl?gene=XRCC3
CASC2	Cancer Susceptibility 2	RNA Gene	Q8IU53	35	GC10P118053	72.3921432495117	https://www.genecards.org/cgi-bin/carddisp.pl?gene=CASC2
CDKN2B	Cyclin Dependent Kinase Inhibitor 2B	Protein Coding	P42772	58	GC09M022002	72.3485107421875	https://www.genecards.org/cgi-bin/carddisp.pl?gene=CDKN2B
ARID1A	AT-Rich Interaction Domain 1A	Protein Coding	O14497	58	GC01P026693	71.9201812744141	https://www.genecards.org/cgi-bin/carddisp.pl?gene=ARID1A
MIR34A	MicroRNA 34a	RNA Gene		32	GC01M015281	71.8260040283203	https://www.genecards.org/cgi-bin/carddisp.pl?gene=MIR34A
PPM1D	Protein Phosphatase, Mg2+/Mn2+ Dependent 1D	Protein Coding	O15297	60	GC17P060600	71.6828155517578	https://www.genecards.org/cgi-bin/carddisp.pl?gene=PPM1D
SMARCB1	SWI/SNF Related, Matrix Associated, Actin Dependent Regulator Of Chromatin, Subfamily B, Member 1	Protein Coding	Q12824	59	GC22P023786	71.6709365844727	https://www.genecards.org/cgi-bin/carddisp.pl?gene=SMARCB1
TUG1	Taurine Up-Regulated 1	Protein Coding	A0A6I8PU40	34	GC22P030969	71.6239318847656	https://www.genecards.org/cgi-bin/carddisp.pl?gene=TUG1
GNAS	GNAS Complex Locus	Protein Coding	P84996	62	GC20P058839	71.6069564819336	https://www.genecards.org/cgi-bin/carddisp.pl?gene=GNAS
CYP17A1	Cytochrome P450 Family 17 Subfamily A Member 1	Protein Coding	P05093	62	GC10M102830	70.6025543212891	https://www.genecards.org/cgi-bin/carddisp.pl?gene=CYP17A1
MIR30A	MicroRNA 30a	RNA Gene		28	GC06M071403	70.461311340332	https://www.genecards.org/cgi-bin/carddisp.pl?gene=MIR30A
STAT3	Signal Transducer And Activator Of Transcription 3	Protein Coding	P40763	67	GC17M042313	70.3814010620117	https://www.genecards.org/cgi-bin/carddisp.pl?gene=STAT3
POT1	Protection Of Telomeres 1	Protein Coding	Q9NUX5	55	GC07M124822	70.2687225341797	https://www.genecards.org/cgi-bin/carddisp.pl?gene=POT1
MIR126	MicroRNA 126	RNA Gene		31	GC09P136670	70.2332153320313	https://www.genecards.org/cgi-bin/carddisp.pl?gene=MIR126
CCAT2	Colon Cancer Associated Transcript 2	RNA Gene		21	GC08P127400	70.1164245605469	https://www.genecards.org/cgi-bin/carddisp.pl?gene=CCAT2
IL2	Interleukin 2	Protein Coding	P60568	59	GC04M122451	70.0839385986328	https://www.genecards.org/cgi-bin/carddisp.pl?gene=IL2
MLH3	MutL Homolog 3	Protein Coding	Q9UHC1	51	GC14M075013	69.9518432617188	https://www.genecards.org/cgi-bin/carddisp.pl?gene=MLH3
MIR205	MicroRNA 205	RNA Gene		29	GC01P209432	69.3847274780273	https://www.genecards.org/cgi-bin/carddisp.pl?gene=MIR205
MUC16	Mucin 16, Cell Surface Associated	Protein Coding	Q8WXI7	51	GC19M008848	69.365837097168	https://www.genecards.org/cgi-bin/carddisp.pl?gene=MUC16
WT1	WT1 Transcription Factor	Protein Coding	P19544	61	GC11M032365	68.9254684448242	https://www.genecards.org/cgi-bin/carddisp.pl?gene=WT1
ABRAXAS1	Abraxas 1, BRCA1 A Complex Subunit	Protein Coding	Q6UWZ7	50	GC04M083464	68.7330169677734	https://www.genecards.org/cgi-bin/carddisp.pl?gene=ABRAXAS1
ABCC1	ATP Binding Cassette Subfamily C Member 1 (ABCC1 Blood Group)	Protein Coding	P33527	61	GC16P015949	68.5502395629883	https://www.genecards.org/cgi-bin/carddisp.pl?gene=ABCC1
MIR222	MicroRNA 222	RNA Gene		29	GC0XM045747	68.4326019287109	https://www.genecards.org/cgi-bin/carddisp.pl?gene=MIR222
MIR210	MicroRNA 210	RNA Gene		30	GC11M012505	68.2468566894531	https://www.genecards.org/cgi-bin/carddisp.pl?gene=MIR210
MIR200B	MicroRNA 200b	RNA Gene		30	GC01P001167	68.0502700805664	https://www.genecards.org/cgi-bin/carddisp.pl?gene=MIR200B
NTRK1	Neurotrophic Receptor Tyrosine Kinase 1	Protein Coding	P04629	62	GC01P156815	67.8740005493164	https://www.genecards.org/cgi-bin/carddisp.pl?gene=NTRK1
MIR31	MicroRNA 31	RNA Gene		29	GC09M022191	67.827278137207	https://www.genecards.org/cgi-bin/carddisp.pl?gene=MIR31
MIR27A	MicroRNA 27a	RNA Gene		32	GC19M096311	67.6253662109375	https://www.genecards.org/cgi-bin/carddisp.pl?gene=MIR27A
TMEM127	Transmembrane Protein 127	Protein Coding	O75204	51	GC02M096248	67.6098556518555	https://www.genecards.org/cgi-bin/carddisp.pl?gene=TMEM127
MIR182	MicroRNA 182	RNA Gene		31	GC07M129770	67.4567184448242	https://www.genecards.org/cgi-bin/carddisp.pl?gene=MIR182
CDK12	Cyclin Dependent Kinase 12	Protein Coding	Q9NYV4	60	GC17P039461	67.4445190429688	https://www.genecards.org/cgi-bin/carddisp.pl?gene=CDK12
MIR20A	MicroRNA 20a	RNA Gene		29	GC13P091699	67.3480224609375	https://www.genecards.org/cgi-bin/carddisp.pl?gene=MIR20A
GATA3	GATA Binding Protein 3	Protein Coding	P23771	63	GC10P008045	66.8700256347656	https://www.genecards.org/cgi-bin/carddisp.pl?gene=GATA3
MIR141	MicroRNA 141	RNA Gene		31	GC12P042129	66.7487030029297	https://www.genecards.org/cgi-bin/carddisp.pl?gene=MIR141
LRRC56	Leucine Rich Repeat Containing 56	Protein Coding	Q8IYG6	48	GC11P012231	66.5160903930664	https://www.genecards.org/cgi-bin/carddisp.pl?gene=LRRC56
MIR200C	MicroRNA 200c	RNA Gene		31	GC12P042128	66.4333877563477	https://www.genecards.org/cgi-bin/carddisp.pl?gene=MIR200C
IL1B	Interleukin 1 Beta	Protein Coding	P01584	60	GC02M112829	66.1696090698242	https://www.genecards.org/cgi-bin/carddisp.pl?gene=IL1B
FGFR4	Fibroblast Growth Factor Receptor 4	Protein Coding	P22455	65	GC05P177086	65.7590637207031	https://www.genecards.org/cgi-bin/carddisp.pl?gene=FGFR4
BCL2	BCL2 Apoptosis Regulator	Protein Coding	P10415	64	GC18M063123	65.5036010742188	https://www.genecards.org/cgi-bin/carddisp.pl?gene=BCL2
MIR146B	MicroRNA 146b	RNA Gene		31	GC10P102436	65.4359970092773	https://www.genecards.org/cgi-bin/carddisp.pl?gene=MIR146B
CYP19A1	Cytochrome P450 Family 19 Subfamily A Member 1	Protein Coding	P11511	61	GC15M051208	65.4075927734375	https://www.genecards.org/cgi-bin/carddisp.pl?gene=CYP19A1
MT-CYB	Mitochondrially Encoded Cytochrome B	Protein Coding	P00156	43	GCMTP014749	65.2437057495117	https://www.genecards.org/cgi-bin/carddisp.pl?gene=MT-CYB
HOTTIP	HOXA Distal Transcript Antisense RNA	RNA Gene		31	GC07P027198	65.2055969238281	https://www.genecards.org/cgi-bin/carddisp.pl?gene=HOTTIP
EZH2	Enhancer Of Zeste 2 Polycomb Repressive Complex 2 Subunit	Protein Coding	Q15910	66	GC07M148807	64.9133987426758	https://www.genecards.org/cgi-bin/carddisp.pl?gene=EZH2
SUFU	SUFU Negative Regulator Of Hedgehog Signaling	Protein Coding	Q9UMX1	55	GC10P113124	64.8195571899414	https://www.genecards.org/cgi-bin/carddisp.pl?gene=SUFU
NEAT1	Nuclear Paraspeckle Assembly Transcript 1	RNA Gene		34	GC11P094620	64.6054382324219	https://www.genecards.org/cgi-bin/carddisp.pl?gene=NEAT1
NOTCH1	Notch Receptor 1	Protein Coding	P46531	66	GC09M138850	64.3064041137695	https://www.genecards.org/cgi-bin/carddisp.pl?gene=NOTCH1
SDHAF2	Succinate Dehydrogenase Complex Assembly Factor 2	Protein Coding	Q9NX18	55	GC11P061430	64.1660614013672	https://www.genecards.org/cgi-bin/carddisp.pl?gene=SDHAF2
MIR195	MicroRNA 195	RNA Gene		28	GC17M084118	64.1150054931641	https://www.genecards.org/cgi-bin/carddisp.pl?gene=MIR195
BUB1B	BUB1 Mitotic Checkpoint Serine/Threonine Kinase B	Protein Coding	O60566	63	GC15P040161	63.7116546630859	https://www.genecards.org/cgi-bin/carddisp.pl?gene=BUB1B
MIR18A	MicroRNA 18a	RNA Gene		28	GC13P091701	63.691291809082	https://www.genecards.org/cgi-bin/carddisp.pl?gene=MIR18A
MIR10B	MicroRNA 10b	RNA Gene		31	GC02P176150	63.5673217773438	https://www.genecards.org/cgi-bin/carddisp.pl?gene=MIR10B
CDK2	Cyclin Dependent Kinase 2	Protein Coding	P24941	64	GC12P055966	63.5373306274414	https://www.genecards.org/cgi-bin/carddisp.pl?gene=CDK2
WRN	WRN RecQ Like Helicase	Protein Coding	Q14191	60	GC08P031033	63.1826019287109	https://www.genecards.org/cgi-bin/carddisp.pl?gene=WRN
KRT19	Keratin 19	Protein Coding	P08727	58	GC17M041523	63.1498184204102	https://www.genecards.org/cgi-bin/carddisp.pl?gene=KRT19
SLX4	SLX4 Structure-Specific Endonuclease Subunit	Protein Coding	Q8IY92	50	GC16M003581	63.1403350830078	https://www.genecards.org/cgi-bin/carddisp.pl?gene=SLX4
MIR335	MicroRNA 335	RNA Gene		29	GC07P130496	62.5618553161621	https://www.genecards.org/cgi-bin/carddisp.pl?gene=MIR335
MIR148A	MicroRNA 148a	RNA Gene		29	GC07M025950	62.4336624145508	https://www.genecards.org/cgi-bin/carddisp.pl?gene=MIR148A
FANCE	FA Complementation Group E	Protein Coding	Q9HB96	54	GC06P144891	62.2480850219727	https://www.genecards.org/cgi-bin/carddisp.pl?gene=FANCE
MIR200A	MicroRNA 200a	RNA Gene		29	GC01P050633	62.1730346679688	https://www.genecards.org/cgi-bin/carddisp.pl?gene=MIR200A
ZFAS1	ZNFX1 Antisense RNA 1	RNA Gene		29	GC20P049276	62.0614318847656	https://www.genecards.org/cgi-bin/carddisp.pl?gene=ZFAS1
MIR203A	MicroRNA 203a	RNA Gene		29	GC14P116969	62.0573692321777	https://www.genecards.org/cgi-bin/carddisp.pl?gene=MIR203A
SHC1	SHC Adaptor Protein 1	Protein Coding	P29353	58	GC01M154962	61.9043350219727	https://www.genecards.org/cgi-bin/carddisp.pl?gene=SHC1
TGFB1	Transforming Growth Factor Beta 1	Protein Coding	P01137	66	GC19M041301	61.8072471618652	https://www.genecards.org/cgi-bin/carddisp.pl?gene=TGFB1
MIR191	MicroRNA 191	RNA Gene		31	GC03M053987	61.7958450317383	https://www.genecards.org/cgi-bin/carddisp.pl?gene=MIR191
MAP3K1	Mitogen-Activated Protein Kinase Kinase Kinase 1	Protein Coding	Q13233	62	GC05P056815	61.6151351928711	https://www.genecards.org/cgi-bin/carddisp.pl?gene=MAP3K1
CDKN1A	Cyclin Dependent Kinase Inhibitor 1A	Protein Coding	P38936	63	GC06P144910	61.5858612060547	https://www.genecards.org/cgi-bin/carddisp.pl?gene=CDKN1A
HMMR	Hyaluronan Mediated Motility Receptor	Protein Coding	O75330	57	GC05P163469	61.4414978027344	https://www.genecards.org/cgi-bin/carddisp.pl?gene=HMMR
SMAD7	SMAD Family Member 7	Protein Coding	O15105	57	GC18M048919	61.3507194519043	https://www.genecards.org/cgi-bin/carddisp.pl?gene=SMAD7
FOXA1	Forkhead Box A1	Protein Coding	P55317	58	GC14M037589	61.3206367492676	https://www.genecards.org/cgi-bin/carddisp.pl?gene=FOXA1
RECQL	RecQ Like Helicase	Protein Coding	P46063	54	GC12M021468	61.3120918273926	https://www.genecards.org/cgi-bin/carddisp.pl?gene=RECQL
FANCL	FA Complementation Group L	Protein Coding	Q9NW38	58	GC02M058127	61.2054901123047	https://www.genecards.org/cgi-bin/carddisp.pl?gene=FANCL
SMO	Smoothened, Frizzled Class Receptor	Protein Coding	Q99835	64	GC07P137052	61.1609992980957	https://www.genecards.org/cgi-bin/carddisp.pl?gene=SMO
MIR29C	MicroRNA 29c	RNA Gene		27	GC01M207835	61.1248550415039	https://www.genecards.org/cgi-bin/carddisp.pl?gene=MIR29C
FANCF	FA Complementation Group F	Protein Coding	Q9NPI8	53	GC11M022600	61.0442810058594	https://www.genecards.org/cgi-bin/carddisp.pl?gene=FANCF
DANCR	Differentiation Antagonizing Non-Protein Coding RNA	RNA Gene	P0C864	32	GC04P052712	60.9490013122559	https://www.genecards.org/cgi-bin/carddisp.pl?gene=DANCR
PGR	Progesterone Receptor	Protein Coding	P06401	63	GC11M129695	60.8990173339844	https://www.genecards.org/cgi-bin/carddisp.pl?gene=PGR
CREBBP	CREB Binding Protein	Protein Coding	Q92793	67	GC16M025750	60.8533248901367	https://www.genecards.org/cgi-bin/carddisp.pl?gene=CREBBP
HIF1A	Hypoxia Inducible Factor 1 Subunit Alpha	Protein Coding	Q16665	62	GC14P061695	60.6782989501953	https://www.genecards.org/cgi-bin/carddisp.pl?gene=HIF1A
MIR373	MicroRNA 373	RNA Gene		29	GC19P123654	60.5932159423828	https://www.genecards.org/cgi-bin/carddisp.pl?gene=MIR373
KCNQ1OT1	KCNQ1 Opposite Strand/Antisense Transcript 1	RNA Gene		36	GC11M012603	60.4879837036133	https://www.genecards.org/cgi-bin/carddisp.pl?gene=KCNQ1OT1
SPRY4-IT1	SPRY4 Intronic Transcript 1	RNA Gene		22	GC05M142318	60.3516960144043	https://www.genecards.org/cgi-bin/carddisp.pl?gene=SPRY4-IT1
MIR22	MicroRNA 22	RNA Gene		31	GC17M001713	60.3077583312988	https://www.genecards.org/cgi-bin/carddisp.pl?gene=MIR22
AIP	Aryl Hydrocarbon Receptor Interacting Protein	Protein Coding	O00170	55	GC11P067468	60.1476745605469	https://www.genecards.org/cgi-bin/carddisp.pl?gene=AIP
ERCC4	ERCC Excision Repair 4, Endonuclease Catalytic Subunit	Protein Coding	Q92889	58	GC16P013920	60.0725555419922	https://www.genecards.org/cgi-bin/carddisp.pl?gene=ERCC4
MIR320A	MicroRNA 320a	RNA Gene		31	GC08M022339	59.9368476867676	https://www.genecards.org/cgi-bin/carddisp.pl?gene=MIR320A
LZTR1	Leucine Zipper Like Post Translational Regulator 1	Protein Coding	Q8N653	55	GC22P075449	59.9233207702637	https://www.genecards.org/cgi-bin/carddisp.pl?gene=LZTR1
HNF1A	HNF1 Homeobox A	Protein Coding	P20823	59	GC12P120978	59.8815002441406	https://www.genecards.org/cgi-bin/carddisp.pl?gene=HNF1A
NTRK3	Neurotrophic Receptor Tyrosine Kinase 3	Protein Coding	Q16288	66	GC15M087859	59.8559341430664	https://www.genecards.org/cgi-bin/carddisp.pl?gene=NTRK3
NTRK2	Neurotrophic Receptor Tyrosine Kinase 2	Protein Coding	Q16620	66	GC09P084668	59.6773529052734	https://www.genecards.org/cgi-bin/carddisp.pl?gene=NTRK2
VEGFA	Vascular Endothelial Growth Factor A	Protein Coding	P15692	61	GC06P043770	59.269645690918	https://www.genecards.org/cgi-bin/carddisp.pl?gene=VEGFA
PHB1	Prohibitin 1	Protein Coding	P35232	59	GC17M085589	59.1831359863281	https://www.genecards.org/cgi-bin/carddisp.pl?gene=PHB1
PRKDC	Protein Kinase, DNA-Activated, Catalytic Subunit	Protein Coding	P78527	63	GC08M047773	59.1812133789063	https://www.genecards.org/cgi-bin/carddisp.pl?gene=PRKDC
ITGB1	Integrin Subunit Beta 1	Protein Coding	P05556	63	GC10M036096	59.1430320739746	https://www.genecards.org/cgi-bin/carddisp.pl?gene=ITGB1
MIR127	MicroRNA 127	RNA Gene		30	GC14P116897	58.9934158325195	https://www.genecards.org/cgi-bin/carddisp.pl?gene=MIR127
MIR30E	MicroRNA 30e	RNA Gene		32	GC01P040754	58.7664260864258	https://www.genecards.org/cgi-bin/carddisp.pl?gene=MIR30E
CYTOR	Cytoskeleton Regulator RNA	RNA Gene		30	GC02P089435	58.7063827514648	https://www.genecards.org/cgi-bin/carddisp.pl?gene=CYTOR
MAX	MYC Associated Factor X	Protein Coding	P61244	59	GC14M065341	58.6784248352051	https://www.genecards.org/cgi-bin/carddisp.pl?gene=MAX
MIRLET7D	MicroRNA Let-7d	RNA Gene		31	GC09P094178	58.5416259765625	https://www.genecards.org/cgi-bin/carddisp.pl?gene=MIRLET7D
FANCG	FA Complementation Group G	Protein Coding	O15287	55	GC09M035073	58.2197074890137	https://www.genecards.org/cgi-bin/carddisp.pl?gene=FANCG
MIR204	MicroRNA 204	RNA Gene		32	GC09M070809	58.1059112548828	https://www.genecards.org/cgi-bin/carddisp.pl?gene=MIR204
MIR149	MicroRNA 149	RNA Gene		32	GC02P240456	57.9859085083008	https://www.genecards.org/cgi-bin/carddisp.pl?gene=MIR149
PPARG	Peroxisome Proliferator Activated Receptor Gamma	Protein Coding	P37231	66	GC03P012287	57.7108383178711	https://www.genecards.org/cgi-bin/carddisp.pl?gene=PPARG
MIAT	Myocardial Infarction Associated Transcript	RNA Gene		35	GC22P026646	57.2985610961914	https://www.genecards.org/cgi-bin/carddisp.pl?gene=MIAT
PPP2R1A	Protein Phosphatase 2 Scaffold Subunit Aalpha	Protein Coding	P30153	60	GC19P123559	57.238224029541	https://www.genecards.org/cgi-bin/carddisp.pl?gene=PPP2R1A
ROCK1	Rho Associated Coiled-Coil Containing Protein Kinase 1	Protein Coding	Q13464	62	GC18M035007	57.1361351013184	https://www.genecards.org/cgi-bin/carddisp.pl?gene=ROCK1
MIR98	MicroRNA 98	RNA Gene		28	GC0XM053836	56.9869766235352	https://www.genecards.org/cgi-bin/carddisp.pl?gene=MIR98
SNHG16	Small Nucleolar RNA Host Gene 16	RNA Gene		28	GC17P123913	56.8712501525879	https://www.genecards.org/cgi-bin/carddisp.pl?gene=SNHG16
BCYRN1	Brain Cytoplasmic RNA 1	RNA Gene		28	GC02P047253	56.8517532348633	https://www.genecards.org/cgi-bin/carddisp.pl?gene=BCYRN1
MUC1	Mucin 1, Cell Surface Associated	Protein Coding	P15941	61	GC01M155185	56.8236885070801	https://www.genecards.org/cgi-bin/carddisp.pl?gene=MUC1
IL6	Interleukin 6	Protein Coding	P05231	64	GC07P022725	56.8187828063965	https://www.genecards.org/cgi-bin/carddisp.pl?gene=IL6
MIR497	MicroRNA 497	RNA Gene		28	GC17M084119	56.8010711669922	https://www.genecards.org/cgi-bin/carddisp.pl?gene=MIR497
MIR181A1	MicroRNA 181a-1	RNA Gene		28	GC01M198860	56.8005561828613	https://www.genecards.org/cgi-bin/carddisp.pl?gene=MIR181A1
MIR451A	MicroRNA 451a	RNA Gene		26	GC17M028861	56.7704086303711	https://www.genecards.org/cgi-bin/carddisp.pl?gene=MIR451A
MIR96	MicroRNA 96	RNA Gene		30	GC07M129774	56.7098503112793	https://www.genecards.org/cgi-bin/carddisp.pl?gene=MIR96
MIR9-1	MicroRNA 9-1	RNA Gene		29	GC01M156420	56.2601013183594	https://www.genecards.org/cgi-bin/carddisp.pl?gene=MIR9-1
BAX	BCL2 Associated X, Apoptosis Regulator	Protein Coding	Q07812	64	GC19P048954	55.9945220947266	https://www.genecards.org/cgi-bin/carddisp.pl?gene=BAX
KMT2D	Lysine Methyltransferase 2D	Protein Coding	O14686	56	GC12M049018	55.728832244873	https://www.genecards.org/cgi-bin/carddisp.pl?gene=KMT2D
TH2LCRR	T Helper Type 2 Locus Control Region Associated RNA	RNA Gene		23	GC05M132631	55.7115478515625	https://www.genecards.org/cgi-bin/carddisp.pl?gene=TH2LCRR
MAPK1	Mitogen-Activated Protein Kinase 1	Protein Coding	P28482	66	GC22M021759	55.684326171875	https://www.genecards.org/cgi-bin/carddisp.pl?gene=MAPK1
SRA1	Steroid Receptor RNA Activator 1	Protein Coding	Q9HD15	50	GC05M140537	55.5691604614258	https://www.genecards.org/cgi-bin/carddisp.pl?gene=SRA1
AURKA	Aurora Kinase A	Protein Coding	O14965	65	GC20M056370	54.9730224609375	https://www.genecards.org/cgi-bin/carddisp.pl?gene=AURKA
TNF	Tumor Necrosis Factor	Protein Coding	P01375	65	GC06P144764	54.8550262451172	https://www.genecards.org/cgi-bin/carddisp.pl?gene=TNF
HOXA11-AS	HOXA11 Antisense RNA	RNA Gene		30	GC07P027184	54.6806488037109	https://www.genecards.org/cgi-bin/carddisp.pl?gene=HOXA11-AS
PHOX2B	Paired Like Homeobox 2B	Protein Coding	Q99453	57	GC04M041746	54.656192779541	https://www.genecards.org/cgi-bin/carddisp.pl?gene=PHOX2B
ERCC5	ERCC Excision Repair 5, Endonuclease	Protein Coding	P28715	58	GC13P102845	54.5222015380859	https://www.genecards.org/cgi-bin/carddisp.pl?gene=ERCC5
MSR1	Macrophage Scavenger Receptor 1	Protein Coding	P21757	58	GC08M016107	54.1431999206543	https://www.genecards.org/cgi-bin/carddisp.pl?gene=MSR1
MIR122	MicroRNA 122	RNA Gene		30	GC18P058451	53.8235282897949	https://www.genecards.org/cgi-bin/carddisp.pl?gene=MIR122
HFE	Homeostatic Iron Regulator	Protein Coding	Q30201	58	GC06P026087	53.7333641052246	https://www.genecards.org/cgi-bin/carddisp.pl?gene=HFE
NRG1	Neuregulin 1	Protein Coding	Q02297	62	GC08P031639	53.7059707641602	https://www.genecards.org/cgi-bin/carddisp.pl?gene=NRG1
MIR199B	MicroRNA 199b	RNA Gene		29	GC09M128244	53.4870529174805	https://www.genecards.org/cgi-bin/carddisp.pl?gene=MIR199B
SOX2-OT	SOX2 Overlapping Transcript	RNA Gene		35	GC03P180989	53.2421951293945	https://www.genecards.org/cgi-bin/carddisp.pl?gene=SOX2-OT
MIRLET7C	MicroRNA Let-7c	RNA Gene		31	GC21P018986	53.1596374511719	https://www.genecards.org/cgi-bin/carddisp.pl?gene=MIRLET7C
BTK	Bruton Tyrosine Kinase	Protein Coding	Q06187	67	GC0XM101349	53.1093444824219	https://www.genecards.org/cgi-bin/carddisp.pl?gene=BTK
MAP2K4	Mitogen-Activated Protein Kinase Kinase 4	Protein Coding	P45985	60	GC17P012020	53.0756225585938	https://www.genecards.org/cgi-bin/carddisp.pl?gene=MAP2K4
NCOR1	Nuclear Receptor Corepressor 1	Protein Coding	O75376	56	GC17M016029	52.9907073974609	https://www.genecards.org/cgi-bin/carddisp.pl?gene=NCOR1
TSG101	Tumor Susceptibility 101	Protein Coding	Q99816	57	GC11M018468	52.841178894043	https://www.genecards.org/cgi-bin/carddisp.pl?gene=TSG101
LRP1B	LDL Receptor Related Protein 1B	Protein Coding	Q9NZR2	52	GC02M140231	52.7473106384277	https://www.genecards.org/cgi-bin/carddisp.pl?gene=LRP1B
RB1CC1	RB1 Inducible Coiled-Coil 1	Protein Coding	Q8TDY2	57	GC08M052622	52.2809906005859	https://www.genecards.org/cgi-bin/carddisp.pl?gene=RB1CC1
SF3B1	Splicing Factor 3b Subunit 1	Protein Coding	O75533	57	GC02M197453	52.2214965820313	https://www.genecards.org/cgi-bin/carddisp.pl?gene=SF3B1
SLC22A18	Solute Carrier Family 22 Member 18	Protein Coding	Q96BI1	54	GC11P002899	52.1878509521484	https://www.genecards.org/cgi-bin/carddisp.pl?gene=SLC22A18
BCAR1	BCAR1 Scaffold Protein, Cas Family Member	Protein Coding	P56945	56	GC16M075228	52.1530227661133	https://www.genecards.org/cgi-bin/carddisp.pl?gene=BCAR1
IGF1	Insulin Like Growth Factor 1	Protein Coding	P05019	61	GC12M102395	51.9599685668945	https://www.genecards.org/cgi-bin/carddisp.pl?gene=IGF1
CD274	CD274 Molecule	Protein Coding	Q9NZQ7	58	GC09P005450	51.8481979370117	https://www.genecards.org/cgi-bin/carddisp.pl?gene=CD274
MIR29B2	MicroRNA 29b-2	RNA Gene		27	GC01M207836	51.7215042114258	https://www.genecards.org/cgi-bin/carddisp.pl?gene=MIR29B2
XPO1	Exportin 1	Protein Coding	O14980	61	GC02M061445	51.6598281860352	https://www.genecards.org/cgi-bin/carddisp.pl?gene=XPO1
MIR31HG	MIR31 Host Gene	RNA Gene		27	GC09M022187	51.6530303955078	https://www.genecards.org/cgi-bin/carddisp.pl?gene=MIR31HG
MIR101-1	MicroRNA 101-1	RNA Gene		28	GC01M065058	51.6333122253418	https://www.genecards.org/cgi-bin/carddisp.pl?gene=MIR101-1
RNF43	Ring Finger Protein 43	Protein Coding	Q68DV7	50	GC17M058352	51.6230812072754	https://www.genecards.org/cgi-bin/carddisp.pl?gene=RNF43
IGF1R	Insulin Like Growth Factor 1 Receptor	Protein Coding	P08069	68	GC15P098648	51.4768600463867	https://www.genecards.org/cgi-bin/carddisp.pl?gene=IGF1R
MED12	Mediator Complex Subunit 12	Protein Coding	Q93074	57	GC0XP071118	51.214225769043	https://www.genecards.org/cgi-bin/carddisp.pl?gene=MED12
DRAIC	Downregulated RNA In Cancer, Inhibitor Of Cell Invasion And Migration	RNA Gene		23	GC15P166684	51.1915283203125	https://www.genecards.org/cgi-bin/carddisp.pl?gene=DRAIC
FAS	Fas Cell Surface Death Receptor	Protein Coding	P25445	64	GC10P112626	51.1885147094727	https://www.genecards.org/cgi-bin/carddisp.pl?gene=FAS
PCAT1	Prostate Cancer Associated Transcript 1	RNA Gene		27	GC08P126553	51.1593360900879	https://www.genecards.org/cgi-bin/carddisp.pl?gene=PCAT1
IL1RN	Interleukin 1 Receptor Antagonist	Protein Coding	P18510	63	GC02P146140	51.1260452270508	https://www.genecards.org/cgi-bin/carddisp.pl?gene=IL1RN
CRNDE	Colorectal Neoplasia Differentially Expressed	RNA Gene		30	GC16M054969	51.0858917236328	https://www.genecards.org/cgi-bin/carddisp.pl?gene=CRNDE
RAF1	Raf-1 Proto-Oncogene, Serine/Threonine Kinase	Protein Coding	P04049	67	GC03M012583	50.8874435424805	https://www.genecards.org/cgi-bin/carddisp.pl?gene=RAF1
MIR128-2	MicroRNA 128-2	RNA Gene		28	GC03P035754	50.7450675964355	https://www.genecards.org/cgi-bin/carddisp.pl?gene=MIR128-2
PTENP1	Phosphatase And Tensin Homolog Pseudogene 1	Pseudogene		27	GC09M033673	50.6860961914063	https://www.genecards.org/cgi-bin/carddisp.pl?gene=PTENP1
MIR206	MicroRNA 206	RNA Gene		29	GC06P052144	50.5403137207031	https://www.genecards.org/cgi-bin/carddisp.pl?gene=MIR206
MIR181B1	MicroRNA 181b-1	RNA Gene		29	GC01M198858	50.4862289428711	https://www.genecards.org/cgi-bin/carddisp.pl?gene=MIR181B1
EGF	Epidermal Growth Factor	Protein Coding	P01133	64	GC04P109912	50.2558135986328	https://www.genecards.org/cgi-bin/carddisp.pl?gene=EGF
KDM6A	Lysine Demethylase 6A	Protein Coding	O15550	60	GC0XP044873	50.2392425537109	https://www.genecards.org/cgi-bin/carddisp.pl?gene=KDM6A
FANCI	FA Complementation Group I	Protein Coding	Q9NVI1	55	GC15P089243	50.1483459472656	https://www.genecards.org/cgi-bin/carddisp.pl?gene=FANCI
NFE2L2	NFE2 Like BZIP Transcription Factor 2	Protein Coding	Q16236	64	GC02M177227	50.0802536010742	https://www.genecards.org/cgi-bin/carddisp.pl?gene=NFE2L2
ESR2	Estrogen Receptor 2	Protein Coding	Q92731	61	GC14M064084	50.0536651611328	https://www.genecards.org/cgi-bin/carddisp.pl?gene=ESR2
DHFR	Dihydrofolate Reductase	Protein Coding	P00374	61	GC05M080626	50.0025634765625	https://www.genecards.org/cgi-bin/carddisp.pl?gene=DHFR
ATRX	ATRX Chromatin Remodeler	Protein Coding	P46100	59	GC0XM077504	49.9622116088867	https://www.genecards.org/cgi-bin/carddisp.pl?gene=ATRX
TGFBR1	Transforming Growth Factor Beta Receptor 1	Protein Coding	P36897	67	GC09P102398	49.900260925293	https://www.genecards.org/cgi-bin/carddisp.pl?gene=TGFBR1
EXT2	Exostosin Glycosyltransferase 2	Protein Coding	Q93063	57	GC11P044095	49.8337097167969	https://www.genecards.org/cgi-bin/carddisp.pl?gene=EXT2
IL7R	Interleukin 7 Receptor	Protein Coding	P16871	59	GC05P035852	49.7970733642578	https://www.genecards.org/cgi-bin/carddisp.pl?gene=IL7R
MIR152	MicroRNA 152	RNA Gene		31	GC17M048037	49.5252265930176	https://www.genecards.org/cgi-bin/carddisp.pl?gene=MIR152
RINT1	RAD50 Interactor 1	Protein Coding	Q6NUQ1	51	GC07P105532	49.3933563232422	https://www.genecards.org/cgi-bin/carddisp.pl?gene=RINT1
MIR214	MicroRNA 214	RNA Gene		31	GC01M172234	49.3925628662109	https://www.genecards.org/cgi-bin/carddisp.pl?gene=MIR214
ABCG2	ATP Binding Cassette Subfamily G Member 2 (JR Blood Group)	Protein Coding	Q9UNQ0	63	GC04M088090	49.2260894775391	https://www.genecards.org/cgi-bin/carddisp.pl?gene=ABCG2
NNT-AS1	NNT Antisense RNA 1	RNA Gene		24	GC05M044943	49.0110511779785	https://www.genecards.org/cgi-bin/carddisp.pl?gene=NNT-AS1
IGF2	Insulin Like Growth Factor 2	Protein Coding	P01344	62	GC11M012582	49.0047340393066	https://www.genecards.org/cgi-bin/carddisp.pl?gene=IGF2
SNHG7	Small Nucleolar RNA Host Gene 7	RNA Gene		31	GC09M138861	48.9410514831543	https://www.genecards.org/cgi-bin/carddisp.pl?gene=SNHG7
PANDAR	Promoter Of CDKN1A Antisense DNA Damage Activated RNA	RNA Gene		20	GC06M036673	48.8839530944824	https://www.genecards.org/cgi-bin/carddisp.pl?gene=PANDAR
SMAD3	SMAD Family Member 3	Protein Coding	P84022	66	GC15P067063	48.8612594604492	https://www.genecards.org/cgi-bin/carddisp.pl?gene=SMAD3
MIR202	MicroRNA 202	RNA Gene		28	GC10M133247	48.8347015380859	https://www.genecards.org/cgi-bin/carddisp.pl?gene=MIR202
MIR181A2	MicroRNA 181a-2	RNA Gene		29	GC09P124692	48.7550354003906	https://www.genecards.org/cgi-bin/carddisp.pl?gene=MIR181A2
CXCR4	C-X-C Motif Chemokine Receptor 4	Protein Coding	P61073	66	GC02M136114	48.714111328125	https://www.genecards.org/cgi-bin/carddisp.pl?gene=CXCR4
TH2-LCR	Th2 Cytokine Locus Control Region	Functional Element		10	GC05P132629	48.6913604736328	https://www.genecards.org/cgi-bin/carddisp.pl?gene=TH2-LCR
MIR328	MicroRNA 328	RNA Gene		29	GC16M067593	48.6441345214844	https://www.genecards.org/cgi-bin/carddisp.pl?gene=MIR328
LINC00472	Long Intergenic Non-Protein Coding RNA 472	RNA Gene	Q9H8W2	36	GC06M098589	48.6199493408203	https://www.genecards.org/cgi-bin/carddisp.pl?gene=LINC00472
HULC	Hepatocellular Carcinoma Up-Regulated Long Non-Coding RNA	RNA Gene		29	GC06P008486	48.4899215698242	https://www.genecards.org/cgi-bin/carddisp.pl?gene=HULC
SEPTIN9	Septin 9	Protein Coding	Q9UHD8	53	GC17P123942	48.4663314819336	https://www.genecards.org/cgi-bin/carddisp.pl?gene=SEPTIN9
MIRLET7F1	MicroRNA Let-7f-1	RNA Gene		27	GC09P102116	48.4561309814453	https://www.genecards.org/cgi-bin/carddisp.pl?gene=MIRLET7F1
NORAD	Non-Coding RNA Activated By DNA Damage	RNA Gene		27	GC20M036534	48.4550476074219	https://www.genecards.org/cgi-bin/carddisp.pl?gene=NORAD
PTGS2	Prostaglandin-Endoperoxide Synthase 2	Protein Coding	P35354	62	GC01M186671	48.4443740844727	https://www.genecards.org/cgi-bin/carddisp.pl?gene=PTGS2
PTPN11	Protein Tyrosine Phosphatase Non-Receptor Type 11	Protein Coding	Q06124	67	GC12P112418	48.360912322998	https://www.genecards.org/cgi-bin/carddisp.pl?gene=PTPN11
MIR429	MicroRNA 429	RNA Gene		30	GC01P050634	48.3008270263672	https://www.genecards.org/cgi-bin/carddisp.pl?gene=MIR429
TP53COR1	Tumor Protein P53 Pathway Corepressor 1	RNA Gene		16	GC06U903133	48.208080291748	https://www.genecards.org/cgi-bin/carddisp.pl?gene=TP53COR1
MIR223	MicroRNA 223	RNA Gene		30	GC0XP066018	48.049201965332	https://www.genecards.org/cgi-bin/carddisp.pl?gene=MIR223
GSTM1	Glutathione S-Transferase Mu 1	Protein Coding	P09488	55	GC01P109687	47.9822006225586	https://www.genecards.org/cgi-bin/carddisp.pl?gene=GSTM1
MIRLET7I	MicroRNA Let-7i	RNA Gene		30	GC12P063310	47.8217353820801	https://www.genecards.org/cgi-bin/carddisp.pl?gene=MIRLET7I
KDR	Kinase Insert Domain Receptor	Protein Coding	P35968	67	GC04M055078	47.662281036377	https://www.genecards.org/cgi-bin/carddisp.pl?gene=KDR
XPC	XPC Complex Subunit, DNA Damage Recognition And Repair Factor	Protein Coding	Q01831	59	GC03M026797	47.3657455444336	https://www.genecards.org/cgi-bin/carddisp.pl?gene=XPC
LINC00511	Long Intergenic Non-Protein Coding RNA 511	RNA Gene		26	GC17M087008	47.3063049316406	https://www.genecards.org/cgi-bin/carddisp.pl?gene=LINC00511
MKI67	Marker Of Proliferation Ki-67	Protein Coding	P46013	56	GC10M128096	47.293586730957	https://www.genecards.org/cgi-bin/carddisp.pl?gene=MKI67
PIK3CG	Phosphatidylinositol-4,5-Bisphosphate 3-Kinase Catalytic Subunit Gamma	Protein Coding	P48736	62	GC07P106865	47.2198104858398	https://www.genecards.org/cgi-bin/carddisp.pl?gene=PIK3CG
MMP2	Matrix Metallopeptidase 2	Protein Coding	P08253	66	GC16P097295	47.0985870361328	https://www.genecards.org/cgi-bin/carddisp.pl?gene=MMP2
MIR34C	MicroRNA 34c	RNA Gene		31	GC11P112585	47.0968894958496	https://www.genecards.org/cgi-bin/carddisp.pl?gene=MIR34C
ABCB1	ATP Binding Cassette Subfamily B Member 1	Protein Coding	P08183	64	GC07M087504	47.0701293945313	https://www.genecards.org/cgi-bin/carddisp.pl?gene=ABCB1
EGOT	Eosinophil Granule Ontogeny Transcript	RNA Gene		29	GC03M004740	47.056037902832	https://www.genecards.org/cgi-bin/carddisp.pl?gene=EGOT
MMP9	Matrix Metallopeptidase 9	Protein Coding	P14780	66	GC20P046008	47.0504455566406	https://www.genecards.org/cgi-bin/carddisp.pl?gene=MMP9
CERNA2	Competing Endogenous LncRNA 2 For MicroRNA Let-7b	RNA Gene		20	GC10M084153	47.032585144043	https://www.genecards.org/cgi-bin/carddisp.pl?gene=CERNA2
TP53BP1	Tumor Protein P53 Binding Protein 1	Protein Coding	Q12888	56	GC15M043403	46.8023834228516	https://www.genecards.org/cgi-bin/carddisp.pl?gene=TP53BP1
MIR193B	MicroRNA 193b	RNA Gene		30	GC16P096067	46.6069717407227	https://www.genecards.org/cgi-bin/carddisp.pl?gene=MIR193B
CKS1B	CDC28 Protein Kinase Regulatory Subunit 1B	Protein Coding	P61024	55	GC01P154974	46.5656204223633	https://www.genecards.org/cgi-bin/carddisp.pl?gene=CKS1B
ABCA1	ATP Binding Cassette Subfamily A Member 1	Protein Coding	O95477	62	GC09M104781	46.3324127197266	https://www.genecards.org/cgi-bin/carddisp.pl?gene=ABCA1
FLT1	Fms Related Receptor Tyrosine Kinase 1	Protein Coding	P17948	64	GC13M028300	46.2278747558594	https://www.genecards.org/cgi-bin/carddisp.pl?gene=FLT1
PBRM1	Polybromo 1	Protein Coding	Q86U86	58	GC03M052545	46.2100639343262	https://www.genecards.org/cgi-bin/carddisp.pl?gene=PBRM1
KMT2A	Lysine Methyltransferase 2A	Protein Coding	Q03164	60	GC11P118436	46.1388549804688	https://www.genecards.org/cgi-bin/carddisp.pl?gene=KMT2A
MIR499A	MicroRNA 499a	RNA Gene		31	GC20P034990	46.0420608520508	https://www.genecards.org/cgi-bin/carddisp.pl?gene=MIR499A
CDK6	Cyclin Dependent Kinase 6	Protein Coding	Q00534	64	GC07M092604	45.9835968017578	https://www.genecards.org/cgi-bin/carddisp.pl?gene=CDK6
MITF	Melanocyte Inducing Transcription Factor	Protein Coding	O75030	61	GC03P069740	45.9056625366211	https://www.genecards.org/cgi-bin/carddisp.pl?gene=MITF
SOD2	Superoxide Dismutase 2	Protein Coding	P04179	60	GC06M159669	45.8650970458984	https://www.genecards.org/cgi-bin/carddisp.pl?gene=SOD2
FASLG	Fas Ligand	Protein Coding	P48023	61	GC01P172659	45.8632011413574	https://www.genecards.org/cgi-bin/carddisp.pl?gene=FASLG
GSTP1	Glutathione S-Transferase Pi 1	Protein Coding	P09211	63	GC11P067583	45.6559371948242	https://www.genecards.org/cgi-bin/carddisp.pl?gene=GSTP1
LNCRNA-ATB	LncRNA Activated By TGF-Beta	RNA Gene		15	GC14P048730	45.6282348632813	https://www.genecards.org/cgi-bin/carddisp.pl?gene=LNCRNA-ATB
ERCC3	ERCC Excision Repair 3, TFIIH Core Complex Helicase Subunit	Protein Coding	P19447	59	GC02M127257	45.61376953125	https://www.genecards.org/cgi-bin/carddisp.pl?gene=ERCC3
CBFB	Core-Binding Factor Subunit Beta	Protein Coding	Q13951	60	GC16P097604	45.5731544494629	https://www.genecards.org/cgi-bin/carddisp.pl?gene=CBFB
MIR124-3	MicroRNA 124-3	RNA Gene		25	GC20P067529	45.3993377685547	https://www.genecards.org/cgi-bin/carddisp.pl?gene=MIR124-3
MTHFR	Methylenetetrahydrofolate Reductase	Protein Coding	P42898	61	GC01M011785	45.3533935546875	https://www.genecards.org/cgi-bin/carddisp.pl?gene=MTHFR
WEE1	WEE1 G2 Checkpoint Kinase	Protein Coding	P30291	61	GC11P009573	45.349967956543	https://www.genecards.org/cgi-bin/carddisp.pl?gene=WEE1
GATA2	GATA Binding Protein 2	Protein Coding	P23769	62	GC03M128479	45.3356590270996	https://www.genecards.org/cgi-bin/carddisp.pl?gene=GATA2
MIR128-1	MicroRNA 128-1	RNA Gene		28	GC02P135665	45.3211135864258	https://www.genecards.org/cgi-bin/carddisp.pl?gene=MIR128-1
CXCL8	C-X-C Motif Chemokine Ligand 8	Protein Coding	P10145	56	GC04P073740	45.3040466308594	https://www.genecards.org/cgi-bin/carddisp.pl?gene=CXCL8
MIRLET7A3	MicroRNA Let-7a-3	RNA Gene		28	GC22P046112	45.2471656799316	https://www.genecards.org/cgi-bin/carddisp.pl?gene=MIRLET7A3
KMT2C	Lysine Methyltransferase 2C	Protein Coding	Q8NEZ4	56	GC07M152134	45.0004844665527	https://www.genecards.org/cgi-bin/carddisp.pl?gene=KMT2C
WT1-AS	WT1 Antisense RNA	RNA Gene	Q06250	36	GC11P032434	44.9808883666992	https://www.genecards.org/cgi-bin/carddisp.pl?gene=WT1-AS
MIR502	MicroRNA 502	RNA Gene		24	GC0XP050014	44.8645629882813	https://www.genecards.org/cgi-bin/carddisp.pl?gene=MIR502
NBAT1	Neuroblastoma Associated Transcript 1	RNA Gene		25	GC06M022415	44.8187980651855	https://www.genecards.org/cgi-bin/carddisp.pl?gene=NBAT1
TP63	Tumor Protein P63	Protein Coding	Q9H3D4	59	GC03P189598	44.7405319213867	https://www.genecards.org/cgi-bin/carddisp.pl?gene=TP63
MIR150	MicroRNA 150	RNA Gene		31	GC19M049500	44.6619758605957	https://www.genecards.org/cgi-bin/carddisp.pl?gene=MIR150
HMMR-AS1	HMMR Antisense RNA 1	RNA Gene		25	GC05M163482	44.6246681213379	https://www.genecards.org/cgi-bin/carddisp.pl?gene=HMMR-AS1
NFKB1	Nuclear Factor Kappa B Subunit 1	Protein Coding	P19838	66	GC04P102501	44.6033477783203	https://www.genecards.org/cgi-bin/carddisp.pl?gene=NFKB1
HIF1A-AS2	HIF1A Antisense RNA 2	RNA Gene		24	GC14M061747	44.5389289855957	https://www.genecards.org/cgi-bin/carddisp.pl?gene=HIF1A-AS2
CD44	CD44 Molecule (IN Blood Group)	Protein Coding	P16070	62	GC11P035139	44.4822006225586	https://www.genecards.org/cgi-bin/carddisp.pl?gene=CD44
HOXA-AS2	HOXA Cluster Antisense RNA 2	RNA Gene		27	GC07P027107	44.410400390625	https://www.genecards.org/cgi-bin/carddisp.pl?gene=HOXA-AS2
MIR29A	MicroRNA 29a	RNA Gene		31	GC07M130876	44.264705657959	https://www.genecards.org/cgi-bin/carddisp.pl?gene=MIR29A
MIR181D	MicroRNA 181d	RNA Gene		28	GC19P013874	44.2304992675781	https://www.genecards.org/cgi-bin/carddisp.pl?gene=MIR181D
MIR663A	MicroRNA 663a	RNA Gene		23	GC20M026208	44.2260322570801	https://www.genecards.org/cgi-bin/carddisp.pl?gene=MIR663A
MIR93	MicroRNA 93	RNA Gene		30	GC07M105718	44.2006301879883	https://www.genecards.org/cgi-bin/carddisp.pl?gene=MIR93
SF3B2	Splicing Factor 3b Subunit 2	Protein Coding	Q13435	52	GC11P066050	44.1789169311523	https://www.genecards.org/cgi-bin/carddisp.pl?gene=SF3B2
CASC22	Cancer Susceptibility 22	RNA Gene		22	GC16P052258	44.1540756225586	https://www.genecards.org/cgi-bin/carddisp.pl?gene=CASC22
PTCH2	Patched 2	Protein Coding	Q9Y6C5	57	GC01M044819	44.0852279663086	https://www.genecards.org/cgi-bin/carddisp.pl?gene=PTCH2
CASP3	Caspase 3	Protein Coding	P42574	62	GC04M184627	43.9577789306641	https://www.genecards.org/cgi-bin/carddisp.pl?gene=CASP3
DLEU1	Deleted In Lymphocytic Leukemia 1	RNA Gene	O43261	36	GC13P050806	43.9505081176758	https://www.genecards.org/cgi-bin/carddisp.pl?gene=DLEU1
MIR106B	MicroRNA 106b	RNA Gene		31	GC07M105744	43.7249450683594	https://www.genecards.org/cgi-bin/carddisp.pl?gene=MIR106B
GPC3	Glypican 3	Protein Coding	P51654	59	GC0XM133535	43.5865249633789	https://www.genecards.org/cgi-bin/carddisp.pl?gene=GPC3
DDB2	Damage Specific DNA Binding Protein 2	Protein Coding	Q92466	59	GC11P048082	43.5329284667969	https://www.genecards.org/cgi-bin/carddisp.pl?gene=DDB2
ZNF276	Zinc Finger Protein 276	Protein Coding	Q8N554	47	GC16P089720	43.4966049194336	https://www.genecards.org/cgi-bin/carddisp.pl?gene=ZNF276
BIRC5	Baculoviral IAP Repeat Containing 5	Protein Coding	O15392	59	GC17P078214	43.417724609375	https://www.genecards.org/cgi-bin/carddisp.pl?gene=BIRC5
MIR136	MicroRNA 136	RNA Gene		29	GC14P116900	43.3845977783203	https://www.genecards.org/cgi-bin/carddisp.pl?gene=MIR136
RASSF1	Ras Association Domain Family Member 1	Protein Coding	Q9NS23	56	GC03M050329	43.310619354248	https://www.genecards.org/cgi-bin/carddisp.pl?gene=RASSF1
MIR196A2	MicroRNA 196a-2	RNA Gene		30	GC12P061922	43.2876358032227	https://www.genecards.org/cgi-bin/carddisp.pl?gene=MIR196A2
LINP1	LncRNA In Non-Homologous End Joining Pathway 1	RNA Gene		22	GC10P006709	43.278923034668	https://www.genecards.org/cgi-bin/carddisp.pl?gene=LINP1
ACVR1B	Activin A Receptor Type 1B	Protein Coding	P36896	59	GC12P051951	43.2746124267578	https://www.genecards.org/cgi-bin/carddisp.pl?gene=ACVR1B
MIR199A1	MicroRNA 199a-1	RNA Gene		28	GC19M010817	43.2372245788574	https://www.genecards.org/cgi-bin/carddisp.pl?gene=MIR199A1
EXOC2	Exocyst Complex Component 2	Protein Coding	Q96KP1	54	GC06M000485	43.139778137207	https://www.genecards.org/cgi-bin/carddisp.pl?gene=EXOC2
LINC01234	Long Intergenic Non-Protein Coding RNA 1234	RNA Gene		26	GC12M113584	43.0794982910156	https://www.genecards.org/cgi-bin/carddisp.pl?gene=LINC01234
PARP1	Poly(ADP-Ribose) Polymerase 1	Protein Coding	P09874	64	GC01M226360	43.0539627075195	https://www.genecards.org/cgi-bin/carddisp.pl?gene=PARP1
SNHG15	Small Nucleolar RNA Host Gene 15	RNA Gene		30	GC07M045454	43.0483436584473	https://www.genecards.org/cgi-bin/carddisp.pl?gene=SNHG15
LOC106721785	BRCA2 Promoter/Silencer Region	Functional Element		10	GC13P032314	43.0258445739746	https://www.genecards.org/cgi-bin/carddisp.pl?gene=LOC106721785
CDKN1C	Cyclin Dependent Kinase Inhibitor 1C	Protein Coding	P49918	58	GC11M012606	43.0105285644531	https://www.genecards.org/cgi-bin/carddisp.pl?gene=CDKN1C
XPA	XPA, DNA Damage Recognition And Repair Factor	Protein Coding	P23025	58	GC09M097654	42.9325103759766	https://www.genecards.org/cgi-bin/carddisp.pl?gene=XPA
MT-TT	Mitochondrially Encoded TRNA-Thr (ACN)	RNA Gene		24	GCMTP015890	42.8933486938477	https://www.genecards.org/cgi-bin/carddisp.pl?gene=MT-TT
HERC2	HECT And RLD Domain Containing E3 Ubiquitin Protein Ligase 2	Protein Coding	O95714	57	GC15M028111	42.7992286682129	https://www.genecards.org/cgi-bin/carddisp.pl?gene=HERC2
RNASEL	Ribonuclease L	Protein Coding	Q05823	57	GC01M182573	42.6877632141113	https://www.genecards.org/cgi-bin/carddisp.pl?gene=RNASEL
EPB41L4A-DT	EPB41L4A Divergent Transcript	RNA Gene		29	GC05P112421	42.560115814209	https://www.genecards.org/cgi-bin/carddisp.pl?gene=EPB41L4A-DT
TFF1	Trefoil Factor 1	Protein Coding	P04155	55	GC21M042362	42.5232925415039	https://www.genecards.org/cgi-bin/carddisp.pl?gene=TFF1
SMARCE1	SWI/SNF Related, Matrix Associated, Actin Dependent Regulator Of Chromatin, Subfamily E, Member 1	Protein Coding	Q969G3	58	GC17M040624	42.405517578125	https://www.genecards.org/cgi-bin/carddisp.pl?gene=SMARCE1
IFNG	Interferon Gamma	Protein Coding	P01579	63	GC12M068154	42.3958129882813	https://www.genecards.org/cgi-bin/carddisp.pl?gene=IFNG
MIR140	MicroRNA 140	RNA Gene		33	GC16P097800	42.3677215576172	https://www.genecards.org/cgi-bin/carddisp.pl?gene=MIR140
TYMS	Thymidylate Synthetase	Protein Coding	P04818	63	GC18P000657	42.348388671875	https://www.genecards.org/cgi-bin/carddisp.pl?gene=TYMS
ITCH	Itchy E3 Ubiquitin Protein Ligase	Protein Coding	Q96J02	60	GC20P034363	42.3342437744141	https://www.genecards.org/cgi-bin/carddisp.pl?gene=ITCH
MNX1-AS1	MNX1 Antisense RNA 1 (Head To Head)	RNA Gene		25	GC07P157010	42.3178253173828	https://www.genecards.org/cgi-bin/carddisp.pl?gene=MNX1-AS1
MIR106A	MicroRNA 106a	RNA Gene		28	GC0XM134505	42.298900604248	https://www.genecards.org/cgi-bin/carddisp.pl?gene=MIR106A
MIR99A	MicroRNA 99a	RNA Gene		31	GC21P016539	42.2292442321777	https://www.genecards.org/cgi-bin/carddisp.pl?gene=MIR99A
CYP1A1	Cytochrome P450 Family 1 Subfamily A Member 1	Protein Coding	P04798	60	GC15M074719	42.2234573364258	https://www.genecards.org/cgi-bin/carddisp.pl?gene=CYP1A1
JAK2	Janus Kinase 2	Protein Coding	O60674	66	GC09P004985	42.1923675537109	https://www.genecards.org/cgi-bin/carddisp.pl?gene=JAK2
GLI1	GLI Family Zinc Finger 1	Protein Coding	P08151	60	GC12P062068	42.1503562927246	https://www.genecards.org/cgi-bin/carddisp.pl?gene=GLI1
FOXO1	Forkhead Box O1	Protein Coding	Q12778	64	GC13M040555	42.109302520752	https://www.genecards.org/cgi-bin/carddisp.pl?gene=FOXO1
WWOX	WW Domain Containing Oxidoreductase	Protein Coding	Q9NZC7	59	GC16P078099	42.0922546386719	https://www.genecards.org/cgi-bin/carddisp.pl?gene=WWOX
XRCC1	X-Ray Repair Cross Complementing 1	Protein Coding	P18887	58	GC19M043543	42.0222702026367	https://www.genecards.org/cgi-bin/carddisp.pl?gene=XRCC1
NEK2	NIMA Related Kinase 2	Protein Coding	P51955	63	GC01M211658	42.0202331542969	https://www.genecards.org/cgi-bin/carddisp.pl?gene=NEK2
YAP1	Yes1 Associated Transcriptional Regulator	Protein Coding	P46937	60	GC11P102110	41.9882736206055	https://www.genecards.org/cgi-bin/carddisp.pl?gene=YAP1
IDH2	Isocitrate Dehydrogenase (NADP(+)) 2	Protein Coding	P48735	66	GC15M090083	41.939208984375	https://www.genecards.org/cgi-bin/carddisp.pl?gene=IDH2
KLLN	Killin, P53 Regulated DNA Replication Inhibitor	Protein Coding	B2CW77	43	GC10M088508	41.8673248291016	https://www.genecards.org/cgi-bin/carddisp.pl?gene=KLLN
KLC1	Kinesin Light Chain 1	Protein Coding	Q07866	56	GC14P116957	41.8586807250977	https://www.genecards.org/cgi-bin/carddisp.pl?gene=KLC1
MGMT	O-6-Methylguanine-DNA Methyltransferase	Protein Coding	P16455	62	GC10P129467	41.7384452819824	https://www.genecards.org/cgi-bin/carddisp.pl?gene=MGMT
GALNT12	Polypeptide N-Acetylgalactosaminyltransferase 12	Protein Coding	Q8IXK2	51	GC09P098807	41.7043800354004	https://www.genecards.org/cgi-bin/carddisp.pl?gene=GALNT12
PHB2	Prohibitin 2	Protein Coding	Q99623	54	GC12M006965	41.6636428833008	https://www.genecards.org/cgi-bin/carddisp.pl?gene=PHB2
MIR139	MicroRNA 139	RNA Gene		30	GC11M072615	41.6568412780762	https://www.genecards.org/cgi-bin/carddisp.pl?gene=MIR139
NQO2	N-Ribosyldihydronicotinamide:Quinone Dehydrogenase 2	Protein Coding	P16083	58	GC06P006987	41.5347328186035	https://www.genecards.org/cgi-bin/carddisp.pl?gene=NQO2
KLK3	Kallikrein Related Peptidase 3	Protein Coding	P07288	60	GC19P050854	41.5183029174805	https://www.genecards.org/cgi-bin/carddisp.pl?gene=KLK3
LINC00958	Long Intergenic Non-Protein Coding RNA 958	RNA Gene		25	GC11M012877	41.4842529296875	https://www.genecards.org/cgi-bin/carddisp.pl?gene=LINC00958
CCDC26	CCDC26 Long Non-Coding RNA	RNA Gene		33	GC08M136330	41.4566802978516	https://www.genecards.org/cgi-bin/carddisp.pl?gene=CCDC26
CEBPA	CCAAT Enhancer Binding Protein Alpha	Protein Coding	P49715	59	GC19M033299	41.315315246582	https://www.genecards.org/cgi-bin/carddisp.pl?gene=CEBPA
MIR183	MicroRNA 183	RNA Gene		27	GC07M129887	41.1955718994141	https://www.genecards.org/cgi-bin/carddisp.pl?gene=MIR183
SPEN	Spen Family Transcriptional Repressor	Protein Coding	Q96T58	54	GC01P051542	41.1173477172852	https://www.genecards.org/cgi-bin/carddisp.pl?gene=SPEN
STAG2	STAG2 Cohesin Complex Component	Protein Coding	Q8N3U4	58	GC0XP123960	41.1005783081055	https://www.genecards.org/cgi-bin/carddisp.pl?gene=STAG2
DNMT3A	DNA Methyltransferase 3 Alpha	Protein Coding	Q9Y6K1	64	GC02M025228	41.0917892456055	https://www.genecards.org/cgi-bin/carddisp.pl?gene=DNMT3A
PRLR	Prolactin Receptor	Protein Coding	P16471	61	GC05M035048	41.083080291748	https://www.genecards.org/cgi-bin/carddisp.pl?gene=PRLR
MIRLET7B	MicroRNA Let-7b	RNA Gene		29	GC22P076285	41.0593070983887	https://www.genecards.org/cgi-bin/carddisp.pl?gene=MIRLET7B
MIR142	MicroRNA 142	RNA Gene		31	GC17M058331	40.9983978271484	https://www.genecards.org/cgi-bin/carddisp.pl?gene=MIR142
SMAD2	SMAD Family Member 2	Protein Coding	Q15796	66	GC18M047809	40.9866790771484	https://www.genecards.org/cgi-bin/carddisp.pl?gene=SMAD2
AXL	AXL Receptor Tyrosine Kinase	Protein Coding	P30530	64	GC19P041219	40.9449157714844	https://www.genecards.org/cgi-bin/carddisp.pl?gene=AXL
RMST	Rhabdomyosarcoma 2 Associated Transcript	RNA Gene		29	GC12P097431	40.9056739807129	https://www.genecards.org/cgi-bin/carddisp.pl?gene=RMST
TERC	Telomerase RNA Component	RNA Gene		39	GC03M169765	40.8547706604004	https://www.genecards.org/cgi-bin/carddisp.pl?gene=TERC
IGFBP3	Insulin Like Growth Factor Binding Protein 3	Protein Coding	P17936	59	GC07M045912	40.7171783447266	https://www.genecards.org/cgi-bin/carddisp.pl?gene=IGFBP3
RARB	Retinoic Acid Receptor Beta	Protein Coding	P10826	63	GC03P024689	40.5909996032715	https://www.genecards.org/cgi-bin/carddisp.pl?gene=RARB
MIR19A	MicroRNA 19a	RNA Gene		29	GC13P091695	40.4062881469727	https://www.genecards.org/cgi-bin/carddisp.pl?gene=MIR19A
LEP	Leptin	Protein Coding	P41159	59	GC07P128241	40.3322982788086	https://www.genecards.org/cgi-bin/carddisp.pl?gene=LEP
MIR133B	MicroRNA 133b	RNA Gene		31	GC06P052148	40.2440528869629	https://www.genecards.org/cgi-bin/carddisp.pl?gene=MIR133B
IL10	Interleukin 10	Protein Coding	P22301	60	GC01M206767	40.2168350219727	https://www.genecards.org/cgi-bin/carddisp.pl?gene=IL10
CTSD	Cathepsin D	Protein Coding	P07339	66	GC11M001752	40.1541290283203	https://www.genecards.org/cgi-bin/carddisp.pl?gene=CTSD
UIMC1	Ubiquitin Interaction Motif Containing 1	Protein Coding	Q96RL1	52	GC05M176905	40.0831642150879	https://www.genecards.org/cgi-bin/carddisp.pl?gene=UIMC1
SOX2	SRY-Box Transcription Factor 2	Protein Coding	P48431	59	GC03P181711	39.8752632141113	https://www.genecards.org/cgi-bin/carddisp.pl?gene=SOX2
NCOA3	Nuclear Receptor Coactivator 3	Protein Coding	Q9Y6Q9	59	GC20P047501	39.7452239990234	https://www.genecards.org/cgi-bin/carddisp.pl?gene=NCOA3
MIRLET7F2	MicroRNA Let-7f-2	RNA Gene		26	GC0XM053835	39.6456108093262	https://www.genecards.org/cgi-bin/carddisp.pl?gene=MIRLET7F2
NKILA	NF-KappaB Interacting LncRNA	RNA Gene		21	GC20P057711	39.6261978149414	https://www.genecards.org/cgi-bin/carddisp.pl?gene=NKILA
LOC107303338	3p25 FANCD2 Alu-Mediated Recombination Region	Functional Element		12	GC03P022779	39.4845085144043	https://www.genecards.org/cgi-bin/carddisp.pl?gene=LOC107303338
AKT2	AKT Serine/Threonine Kinase 2	Protein Coding	P31751	67	GC19M040230	39.4579391479492	https://www.genecards.org/cgi-bin/carddisp.pl?gene=AKT2
GSTT1	Glutathione S-Transferase Theta 1	Protein Coding	P30711	44	GC22Mi00270	39.4058036804199	https://www.genecards.org/cgi-bin/carddisp.pl?gene=GSTT1
PRKN	Parkin RBR E3 Ubiquitin Protein Ligase	Protein Coding	O60260	62	GC06M161348	39.3963470458984	https://www.genecards.org/cgi-bin/carddisp.pl?gene=PRKN
ZNF667-AS1	ZNF667 Antisense RNA 1 (Head To Head)	RNA Gene		23	GC19P056477	39.3786926269531	https://www.genecards.org/cgi-bin/carddisp.pl?gene=ZNF667-AS1
GFOD3P	Gfo/Idh/MocA-Like Oxidoreductase Domain Containing 3, Pseudogene	Pseudogene		28	GC01M003735	39.3588905334473	https://www.genecards.org/cgi-bin/carddisp.pl?gene=GFOD3P
MIR224	MicroRNA 224	RNA Gene		25	GC0XM151958	39.3109283447266	https://www.genecards.org/cgi-bin/carddisp.pl?gene=MIR224
LINC00052	Long Intergenic Non-Protein Coding RNA 52	RNA Gene	Q96N35	29	GC15P087576	39.3083686828613	https://www.genecards.org/cgi-bin/carddisp.pl?gene=LINC00052
CCND2	Cyclin D2	Protein Coding	P30279	61	GC12P042059	39.2776756286621	https://www.genecards.org/cgi-bin/carddisp.pl?gene=CCND2
RHBDF2	Rhomboid 5 Homolog 2	Protein Coding	Q6PJF5	54	GC17M076470	39.1740875244141	https://www.genecards.org/cgi-bin/carddisp.pl?gene=RHBDF2
ZEB1	Zinc Finger E-Box Binding Homeobox 1	Protein Coding	P37275	62	GC10P031318	39.1244125366211	https://www.genecards.org/cgi-bin/carddisp.pl?gene=ZEB1
SETD2	SET Domain Containing 2, Histone Lysine Methyltransferase	Protein Coding	Q9BYW2	60	GC03M047033	39.1204681396484	https://www.genecards.org/cgi-bin/carddisp.pl?gene=SETD2
DNMT1	DNA Methyltransferase 1	Protein Coding	P26358	66	GC19M010133	39.0961799621582	https://www.genecards.org/cgi-bin/carddisp.pl?gene=DNMT1
CACNA2D1	Calcium Voltage-Gated Channel Auxiliary Subunit Alpha2delta 1	Protein Coding	P54289	59	GC07M081946	39.0424652099609	https://www.genecards.org/cgi-bin/carddisp.pl?gene=CACNA2D1
CSF3	Colony Stimulating Factor 3	Protein Coding	P09919	54	GC17P040015	38.9662933349609	https://www.genecards.org/cgi-bin/carddisp.pl?gene=CSF3
MIR15A	MicroRNA 15a	RNA Gene		25	GC13M050049	38.9016571044922	https://www.genecards.org/cgi-bin/carddisp.pl?gene=MIR15A
FLT4	Fms Related Receptor Tyrosine Kinase 4	Protein Coding	P35916	65	GC05M182671	38.8704643249512	https://www.genecards.org/cgi-bin/carddisp.pl?gene=FLT4
TCF7L2	Transcription Factor 7 Like 2	Protein Coding	Q9NQB0	59	GC10P112950	38.8422546386719	https://www.genecards.org/cgi-bin/carddisp.pl?gene=TCF7L2
SOX9	SRY-Box Transcription Factor 9	Protein Coding	P48436	58	GC17P072121	38.8130035400391	https://www.genecards.org/cgi-bin/carddisp.pl?gene=SOX9
MIR100	MicroRNA 100	RNA Gene		30	GC11M122152	38.8042373657227	https://www.genecards.org/cgi-bin/carddisp.pl?gene=MIR100
DCTN5	Dynactin Subunit 5	Protein Coding	Q9BTE1	51	GC16P096385	38.7491340637207	https://www.genecards.org/cgi-bin/carddisp.pl?gene=DCTN5
FHIT	Fragile Histidine Triad Diadenosine Triphosphatase	Protein Coding	P49789	56	GC03M059747	38.6379699707031	https://www.genecards.org/cgi-bin/carddisp.pl?gene=FHIT
LINC00339	Long Intergenic Non-Protein Coding RNA 339	RNA Gene		27	GC01P051989	38.5500068664551	https://www.genecards.org/cgi-bin/carddisp.pl?gene=LINC00339
PDGFRB	Platelet Derived Growth Factor Receptor Beta	Protein Coding	P09619	66	GC05M150113	38.4678497314453	https://www.genecards.org/cgi-bin/carddisp.pl?gene=PDGFRB
DPP10-AS1	DPP10 Antisense RNA 1	RNA Gene		23	GC02M115131	38.420783996582	https://www.genecards.org/cgi-bin/carddisp.pl?gene=DPP10-AS1
PBOV1	Prostate And Breast Cancer Overexpressed 1	Protein Coding	Q9GZY1	35	GC06M138215	38.3840217590332	https://www.genecards.org/cgi-bin/carddisp.pl?gene=PBOV1
ERCC1	ERCC Excision Repair 1, Endonuclease Non-Catalytic Subunit	Protein Coding	P07992	59	GC19M097024	38.3151206970215	https://www.genecards.org/cgi-bin/carddisp.pl?gene=ERCC1
DIRC3	Disrupted In Renal Carcinoma 3	RNA Gene		28	GC02M217284	38.3065223693848	https://www.genecards.org/cgi-bin/carddisp.pl?gene=DIRC3
MIR510	MicroRNA 510	RNA Gene		22	GC0XM147272	38.264404296875	https://www.genecards.org/cgi-bin/carddisp.pl?gene=MIR510
GSK3B	Glycogen Synthase Kinase 3 Beta	Protein Coding	P49841	64	GC03M119821	38.2429847717285	https://www.genecards.org/cgi-bin/carddisp.pl?gene=GSK3B
MIR25	MicroRNA 25	RNA Gene		29	GC07M100093	38.1963424682617	https://www.genecards.org/cgi-bin/carddisp.pl?gene=MIR25
IRAK4	Interleukin 1 Receptor Associated Kinase 4	Protein Coding	Q9NWZ3	62	GC12P043758	38.0729904174805	https://www.genecards.org/cgi-bin/carddisp.pl?gene=IRAK4
LOC130062899	ATAC-STARR-Seq Lymphoblastoid Active Region 13597	Functional Element		9	GC19P128195	37.9502182006836	https://www.genecards.org/cgi-bin/carddisp.pl?gene=LOC130062899
TWIST1	Twist Family BHLH Transcription Factor 1	Protein Coding	Q15672	59	GC07M019020	37.9145278930664	https://www.genecards.org/cgi-bin/carddisp.pl?gene=TWIST1
IRAIN	IGF1R Antisense Imprinted Non-Protein Coding RNA	RNA Gene		25	GC15M098645	37.886058807373	https://www.genecards.org/cgi-bin/carddisp.pl?gene=IRAIN
DSCAM-AS1	DSCAM Antisense RNA 1	RNA Gene		24	GC21P040383	37.8857460021973	https://www.genecards.org/cgi-bin/carddisp.pl?gene=DSCAM-AS1
NKX2-1	NK2 Homeobox 1	Protein Coding	P43699	61	GC14M036516	37.8853721618652	https://www.genecards.org/cgi-bin/carddisp.pl?gene=NKX2-1
MIR23A	MicroRNA 23a	RNA Gene		30	GC19M096312	37.8744087219238	https://www.genecards.org/cgi-bin/carddisp.pl?gene=MIR23A
PLAU	Plasminogen Activator, Urokinase	Protein Coding	P00749	64	GC10P073909	37.7912139892578	https://www.genecards.org/cgi-bin/carddisp.pl?gene=PLAU
GNG3	G Protein Subunit Gamma 3	Protein Coding	P63215	48	GC11P094345	37.7800216674805	https://www.genecards.org/cgi-bin/carddisp.pl?gene=GNG3
LINC00628	Long Intergenic Non-Protein Coding RNA 628	RNA Gene		22	GC01M204687	37.7416038513184	https://www.genecards.org/cgi-bin/carddisp.pl?gene=LINC00628
BSCL2	BSCL2 Lipid Droplet Biogenesis Associated, Seipin	Protein Coding	Q96G97	55	GC11M128857	37.7072906494141	https://www.genecards.org/cgi-bin/carddisp.pl?gene=BSCL2
CYP17A1-AS1	CYP17A1 Antisense RNA 1	RNA Gene		24	GC10P113141	37.668643951416	https://www.genecards.org/cgi-bin/carddisp.pl?gene=CYP17A1-AS1
AKT3	AKT Serine/Threonine Kinase 3	Protein Coding	Q9Y243	68	GC01M243488	37.6300430297852	https://www.genecards.org/cgi-bin/carddisp.pl?gene=AKT3
LINC00520	Long Intergenic Non-Protein Coding RNA 520	RNA Gene		25	GC14M055781	37.5802803039551	https://www.genecards.org/cgi-bin/carddisp.pl?gene=LINC00520
MMP1	Matrix Metallopeptidase 1	Protein Coding	P03956	63	GC11M129720	37.4880599975586	https://www.genecards.org/cgi-bin/carddisp.pl?gene=MMP1
IRF1	Interferon Regulatory Factor 1	Protein Coding	P10914	60	GC05M132440	37.4570999145508	https://www.genecards.org/cgi-bin/carddisp.pl?gene=IRF1
PCNA	Proliferating Cell Nuclear Antigen	Protein Coding	P12004	63	GC20M005114	37.4548568725586	https://www.genecards.org/cgi-bin/carddisp.pl?gene=PCNA
MIR125B1	MicroRNA 125b-1	RNA Gene		31	GC11M130263	37.4370803833008	https://www.genecards.org/cgi-bin/carddisp.pl?gene=MIR125B1
SRD5A2	Steroid 5 Alpha-Reductase 2	Protein Coding	P31213	55	GC02M031522	37.2646217346191	https://www.genecards.org/cgi-bin/carddisp.pl?gene=SRD5A2
MIR192	MicroRNA 192	RNA Gene		31	GC11M064891	37.2383041381836	https://www.genecards.org/cgi-bin/carddisp.pl?gene=MIR192
MANCR	Mitotically Associated Long Non Coding RNA	RNA Gene		22	GC10M004577	37.2231140136719	https://www.genecards.org/cgi-bin/carddisp.pl?gene=MANCR
FOXCUT	FOXC1 Upstream Transcript	RNA Gene		21	GC06P001604	37.1800956726074	https://www.genecards.org/cgi-bin/carddisp.pl?gene=FOXCUT
LINC00901	Long Intergenic Non-Protein Coding RNA 901	RNA Gene		23	GC03P116911	37.1791610717773	https://www.genecards.org/cgi-bin/carddisp.pl?gene=LINC00901
PCGF2	Polycomb Group Ring Finger 2	Protein Coding	P35227	52	GC17M038733	37.1638870239258	https://www.genecards.org/cgi-bin/carddisp.pl?gene=PCGF2
LOC126806658	BRD4-Independent Group 4 Enhancer GRCh37_chr3:41265899-41267098	Functional Element		11	GC03P041224	37.1141548156738	https://www.genecards.org/cgi-bin/carddisp.pl?gene=LOC126806658
LINC00993	Long Intergenic Non-Protein Coding RNA 993	RNA Gene		18	GC10P037249	37.1097640991211	https://www.genecards.org/cgi-bin/carddisp.pl?gene=LINC00993
EXT1	Exostosin Glycosyltransferase 1	Protein Coding	Q16394	60	GC08M117798	37.0075454711914	https://www.genecards.org/cgi-bin/carddisp.pl?gene=EXT1
MIR9-3	MicroRNA 9-3	RNA Gene		26	GC15P089368	36.9300804138184	https://www.genecards.org/cgi-bin/carddisp.pl?gene=MIR9-3
HGF	Hepatocyte Growth Factor	Protein Coding	P14210	65	GC07M081699	36.9267501831055	https://www.genecards.org/cgi-bin/carddisp.pl?gene=HGF
LMNA	Lamin A/C	Protein Coding	P02545	62	GC01P156082	36.9264678955078	https://www.genecards.org/cgi-bin/carddisp.pl?gene=LMNA
MIR7-3HG	MIR7-3 Host Gene	RNA Gene	Q8N6C7	35	GC19P122009	36.9170150756836	https://www.genecards.org/cgi-bin/carddisp.pl?gene=MIR7-3HG
PDCD4-AS1	PDCD4 Antisense RNA 1	RNA Gene		23	GC10M110868	36.8198585510254	https://www.genecards.org/cgi-bin/carddisp.pl?gene=PDCD4-AS1
STXBP5-AS1	STXBP5 Antisense RNA 1	RNA Gene		25	GC06M146841	36.8111228942871	https://www.genecards.org/cgi-bin/carddisp.pl?gene=STXBP5-AS1
OR3A4P	Olfactory Receptor Family 3 Subfamily A Member 4 Pseudogene	Pseudogene	P47883	31	GC17P003310	36.8020324707031	https://www.genecards.org/cgi-bin/carddisp.pl?gene=OR3A4P
MIR2052HG	MIR2052 Host Gene	RNA Gene		21	GC08P074599	36.7994842529297	https://www.genecards.org/cgi-bin/carddisp.pl?gene=MIR2052HG
VEGFC	Vascular Endothelial Growth Factor C	Protein Coding	P49767	60	GC04M176683	36.7413101196289	https://www.genecards.org/cgi-bin/carddisp.pl?gene=VEGFC
ENG	Endoglin	Protein Coding	P17813	60	GC09M128107	36.7126312255859	https://www.genecards.org/cgi-bin/carddisp.pl?gene=ENG
NAT2	N-Acetyltransferase 2	Protein Coding	P11245	56	GC08P018391	36.6298980712891	https://www.genecards.org/cgi-bin/carddisp.pl?gene=NAT2
PDCD1	Programmed Cell Death 1	Protein Coding	Q15116	60	GC02M241849	36.5850028991699	https://www.genecards.org/cgi-bin/carddisp.pl?gene=PDCD1
ERVH48-1	Endogenous Retrovirus Group 48 Member 1, Envelope	Protein Coding	M5A8F1	26	GC21M042916	36.5424957275391	https://www.genecards.org/cgi-bin/carddisp.pl?gene=ERVH48-1
AXIN1	Axin 1	Protein Coding	O15169	59	GC16M000287	36.5221405029297	https://www.genecards.org/cgi-bin/carddisp.pl?gene=AXIN1
CASC8	Cancer Susceptibility 8	RNA Gene		24	GC08M136310	36.5037956237793	https://www.genecards.org/cgi-bin/carddisp.pl?gene=CASC8
HNRNPUL2-BSCL2	HNRNPUL2-BSCL2 Readthrough (NMD Candidate)	RNA Gene		25	GC11M128858	36.4378318786621	https://www.genecards.org/cgi-bin/carddisp.pl?gene=HNRNPUL2-BSCL2
TUNAR	TCL1 Upstream Neural Differentiation-Associated RNA	Protein Coding	A0A1B0GTB2	27	GC14P095876	36.4211959838867	https://www.genecards.org/cgi-bin/carddisp.pl?gene=TUNAR
BCL2L1	BCL2 Like 1	Protein Coding	Q07817	62	GC20M031664	36.4057960510254	https://www.genecards.org/cgi-bin/carddisp.pl?gene=BCL2L1
MIRLET7G	MicroRNA Let-7g	RNA Gene		28	GC03M052268	36.4043312072754	https://www.genecards.org/cgi-bin/carddisp.pl?gene=MIRLET7G
PALLD	Palladin, Cytoskeletal Associated Protein	Protein Coding	Q8WX93	54	GC04P168497	36.3139839172363	https://www.genecards.org/cgi-bin/carddisp.pl?gene=PALLD
CDK1	Cyclin Dependent Kinase 1	Protein Coding	P06493	61	GC10P060772	36.2895202636719	https://www.genecards.org/cgi-bin/carddisp.pl?gene=CDK1
LINC01089	Long Intergenic Non-Protein Coding RNA 1089	RNA Gene		24	GC12M123835	36.2857894897461	https://www.genecards.org/cgi-bin/carddisp.pl?gene=LINC01089
PTGFR	Prostaglandin F Receptor	Protein Coding	P43088	56	GC01P078303	36.2659149169922	https://www.genecards.org/cgi-bin/carddisp.pl?gene=PTGFR
ST8SIA6-AS1	ST8SIA6 Antisense RNA 1	RNA Gene		24	GC10P017386	36.1930847167969	https://www.genecards.org/cgi-bin/carddisp.pl?gene=ST8SIA6-AS1
FGF2	Fibroblast Growth Factor 2	Protein Coding	P09038	59	GC04P122826	36.1461563110352	https://www.genecards.org/cgi-bin/carddisp.pl?gene=FGF2
EGFR-AS1	EGFR Antisense RNA 1	RNA Gene		25	GC07M055179	36.1217041015625	https://www.genecards.org/cgi-bin/carddisp.pl?gene=EGFR-AS1
TRAF5	TNF Receptor Associated Factor 5	Protein Coding	O00463	54	GC01P211326	36.1071586608887	https://www.genecards.org/cgi-bin/carddisp.pl?gene=TRAF5
PTPRG-AS1	PTPRG Antisense RNA 1	RNA Gene		25	GC03M062248	36.04296875	https://www.genecards.org/cgi-bin/carddisp.pl?gene=PTPRG-AS1
KCNK15-AS1	KCNK15 And WISP2 Antisense RNA 1	RNA Gene		24	GC20M044694	36.0393524169922	https://www.genecards.org/cgi-bin/carddisp.pl?gene=KCNK15-AS1
FBXO32	F-Box Protein 32	Protein Coding	Q969P5	54	GC08M123613	36.0140991210938	https://www.genecards.org/cgi-bin/carddisp.pl?gene=FBXO32
TOP2A	DNA Topoisomerase II Alpha	Protein Coding	P11388	64	GC17M040388	36.0130996704102	https://www.genecards.org/cgi-bin/carddisp.pl?gene=TOP2A
CAV1	Caveolin 1	Protein Coding	Q03135	62	GC07P116524	35.971435546875	https://www.genecards.org/cgi-bin/carddisp.pl?gene=CAV1
CASR	Calcium Sensing Receptor	Protein Coding	P41180	64	GC03P122183	35.8973655700684	https://www.genecards.org/cgi-bin/carddisp.pl?gene=CASR
MIR520C	MicroRNA 520c	RNA Gene		24	GC19P123648	35.7962303161621	https://www.genecards.org/cgi-bin/carddisp.pl?gene=MIR520C
MAGI2-AS3	MAGI2 Antisense RNA 3	RNA Gene		25	GC07P079452	35.7422981262207	https://www.genecards.org/cgi-bin/carddisp.pl?gene=MAGI2-AS3
E2F1	E2F Transcription Factor 1	Protein Coding	Q01094	56	GC20M033675	35.738410949707	https://www.genecards.org/cgi-bin/carddisp.pl?gene=E2F1
LOC129930620	ATAC-STARR-Seq Lymphoblastoid Silent Region 934	Functional Element		9	GC01P059806	35.6654319763184	https://www.genecards.org/cgi-bin/carddisp.pl?gene=LOC129930620
LOC129931529	ATAC-STARR-Seq Lymphoblastoid Active Region 1799	Functional Element		8	GC01P169146	35.6654319763184	https://www.genecards.org/cgi-bin/carddisp.pl?gene=LOC129931529
LINC00574	Long Intergenic Non-Protein Coding RNA 574	RNA Gene	Q9H8X3	30	GC06P169790	35.6610336303711	https://www.genecards.org/cgi-bin/carddisp.pl?gene=LINC00574
SP1	Sp1 Transcription Factor	Protein Coding	P08047	59	GC12P053380	35.543399810791	https://www.genecards.org/cgi-bin/carddisp.pl?gene=SP1
CLDND1	Claudin Domain Containing 1	Protein Coding	Q9NY35	48	GC03M098497	35.5376815795898	https://www.genecards.org/cgi-bin/carddisp.pl?gene=CLDND1
CYP1B1	Cytochrome P450 Family 1 Subfamily B Member 1	Protein Coding	Q16678	60	GC02M038066	35.5097503662109	https://www.genecards.org/cgi-bin/carddisp.pl?gene=CYP1B1
MIR661	MicroRNA 661	RNA Gene		23	GC08M143945	35.4116401672363	https://www.genecards.org/cgi-bin/carddisp.pl?gene=MIR661
AFAP1-AS1	AFAP1 Antisense RNA 1	RNA Gene		27	GC04P007961	35.3851928710938	https://www.genecards.org/cgi-bin/carddisp.pl?gene=AFAP1-AS1
ADARB2-AS1	ADARB2 Antisense RNA 1	RNA Gene	A8MUL3	32	GC10P001526	35.3446426391602	https://www.genecards.org/cgi-bin/carddisp.pl?gene=ADARB2-AS1
MIR24-1	MicroRNA 24-1	RNA Gene		27	GC09P095086	35.3420639038086	https://www.genecards.org/cgi-bin/carddisp.pl?gene=MIR24-1
DCC	DCC Netrin 1 Receptor	Protein Coding	P43146	59	GC18P052340	35.3244400024414	https://www.genecards.org/cgi-bin/carddisp.pl?gene=DCC
CEACAM5	CEA Cell Adhesion Molecule 5	Protein Coding	P06731	56	GC19P123129	35.3028945922852	https://www.genecards.org/cgi-bin/carddisp.pl?gene=CEACAM5
RASSF1-AS1	RASSF1 Antisense RNA 1	RNA Gene		20	GC03P050337	35.2987632751465	https://www.genecards.org/cgi-bin/carddisp.pl?gene=RASSF1-AS1
NQO1	NAD(P)H Quinone Dehydrogenase 1	Protein Coding	P15559	60	GC16M069706	35.2818031311035	https://www.genecards.org/cgi-bin/carddisp.pl?gene=NQO1
CTLA4	Cytotoxic T-Lymphocyte Associated Protein 4	Protein Coding	P16410	61	GC02P204076	35.2784042358398	https://www.genecards.org/cgi-bin/carddisp.pl?gene=CTLA4
TGFA	Transforming Growth Factor Alpha	Protein Coding	P01135	59	GC02M070447	35.2716255187988	https://www.genecards.org/cgi-bin/carddisp.pl?gene=TGFA
LINC01116	Long Intergenic Non-Protein Coding RNA 1116	RNA Gene		25	GC02M176400	35.2528381347656	https://www.genecards.org/cgi-bin/carddisp.pl?gene=LINC01116
HSP90AA1	Heat Shock Protein 90 Alpha Family Class A Member 1	Protein Coding	P07900	64	GC14M102080	35.218318939209	https://www.genecards.org/cgi-bin/carddisp.pl?gene=HSP90AA1
MAPK3	Mitogen-Activated Protein Kinase 3	Protein Coding	P27361	63	GC16M044882	35.1731338500977	https://www.genecards.org/cgi-bin/carddisp.pl?gene=MAPK3
NSD1	Nuclear Receptor Binding SET Domain Protein 1	Protein Coding	Q96L73	56	GC05P187580	35.0943412780762	https://www.genecards.org/cgi-bin/carddisp.pl?gene=NSD1
FOXC2-AS1	FOXC2 Antisense RNA 1	RNA Gene		25	GC16M086566	35.0302772521973	https://www.genecards.org/cgi-bin/carddisp.pl?gene=FOXC2-AS1
CBL	Cbl Proto-Oncogene	Protein Coding	P22681	64	GC11P119206	34.9683151245117	https://www.genecards.org/cgi-bin/carddisp.pl?gene=CBL
RELA	RELA Proto-Oncogene, NF-KB Subunit	Protein Coding	Q04206	64	GC11M065653	34.9206237792969	https://www.genecards.org/cgi-bin/carddisp.pl?gene=RELA
STAT1	Signal Transducer And Activator Of Transcription 1	Protein Coding	P42224	66	GC02M190908	34.8611946105957	https://www.genecards.org/cgi-bin/carddisp.pl?gene=STAT1
BMP6	Bone Morphogenetic Protein 6	Protein Coding	P22004	57	GC06P007726	34.8542556762695	https://www.genecards.org/cgi-bin/carddisp.pl?gene=BMP6
CD82	CD82 Molecule	Protein Coding	P27701	56	GC11P044564	34.8480377197266	https://www.genecards.org/cgi-bin/carddisp.pl?gene=CD82
PTK2	Protein Tyrosine Kinase 2	Protein Coding	Q05397	61	GC08M140657	34.7837371826172	https://www.genecards.org/cgi-bin/carddisp.pl?gene=PTK2
TNFSF10	TNF Superfamily Member 10	Protein Coding	P50591	57	GC03M172505	34.7642211914063	https://www.genecards.org/cgi-bin/carddisp.pl?gene=TNFSF10
DROSHA	Drosha Ribonuclease III	Protein Coding	Q9NRR4	57	GC05M031401	34.7599296569824	https://www.genecards.org/cgi-bin/carddisp.pl?gene=DROSHA
LINC01016	Long Intergenic Non-Protein Coding RNA 1016	RNA Gene		21	GC06M098590	34.7416954040527	https://www.genecards.org/cgi-bin/carddisp.pl?gene=LINC01016
ITGB1-DT	ITGB1 Divergent Transcript	RNA Gene		21	GC10P032959	34.7270202636719	https://www.genecards.org/cgi-bin/carddisp.pl?gene=ITGB1-DT
ELAC2	ElaC Ribonuclease Z 2	Protein Coding	Q9BQ52	54	GC17M012991	34.7075805664063	https://www.genecards.org/cgi-bin/carddisp.pl?gene=ELAC2
LINC00160	Long Intergenic Non-Protein Coding RNA 160	RNA Gene		24	GC21M034723	34.7015609741211	https://www.genecards.org/cgi-bin/carddisp.pl?gene=LINC00160
ABL1	ABL Proto-Oncogene 1, Non-Receptor Tyrosine Kinase	Protein Coding	P00519	66	GC09P130713	34.6927947998047	https://www.genecards.org/cgi-bin/carddisp.pl?gene=ABL1
MIR23B	MicroRNA 23b	RNA Gene		29	GC09P095085	34.6640777587891	https://www.genecards.org/cgi-bin/carddisp.pl?gene=MIR23B
CXCL12	C-X-C Motif Chemokine Ligand 12	Protein Coding	P48061	59	GC10M044370	34.6362228393555	https://www.genecards.org/cgi-bin/carddisp.pl?gene=CXCL12
FN1	Fibronectin 1	Protein Coding	P02751	63	GC02M215360	34.6204376220703	https://www.genecards.org/cgi-bin/carddisp.pl?gene=FN1
ROS1	ROS Proto-Oncogene 1, Receptor Tyrosine Kinase	Protein Coding	P08922	60	GC06M117287	34.5414810180664	https://www.genecards.org/cgi-bin/carddisp.pl?gene=ROS1
FGF14-AS2	FGF14 Antisense RNA 2	RNA Gene		22	GC13P102394	34.5242195129395	https://www.genecards.org/cgi-bin/carddisp.pl?gene=FGF14-AS2
PCA3	Prostate Cancer Associated 3	RNA Gene		31	GC09P076691	34.5221214294434	https://www.genecards.org/cgi-bin/carddisp.pl?gene=PCA3
EFNA3	Ephrin A3	Protein Coding	P52797	54	GC01P155078	34.4967346191406	https://www.genecards.org/cgi-bin/carddisp.pl?gene=EFNA3
MIR215	MicroRNA 215	RNA Gene		28	GC01M220117	34.4123382568359	https://www.genecards.org/cgi-bin/carddisp.pl?gene=MIR215
LINC01405	Long Intergenic Non-Protein Coding RNA 1405	RNA Gene		24	GC12P110982	34.3827743530273	https://www.genecards.org/cgi-bin/carddisp.pl?gene=LINC01405
HDAC1	Histone Deacetylase 1	Protein Coding	Q13547	63	GC01P032292	34.3514137268066	https://www.genecards.org/cgi-bin/carddisp.pl?gene=HDAC1
LINC00598	Long Intergenic Non-Protein Coding RNA 598	RNA Gene		25	GC13M040676	34.3462905883789	https://www.genecards.org/cgi-bin/carddisp.pl?gene=LINC00598
LINC01671	Long Intergenic Non-Protein Coding RNA 1671	RNA Gene		21	GC21M042579	34.2601013183594	https://www.genecards.org/cgi-bin/carddisp.pl?gene=LINC01671
VDR	Vitamin D Receptor	Protein Coding	P11473	62	GC12M047841	34.1866683959961	https://www.genecards.org/cgi-bin/carddisp.pl?gene=VDR
LINC02099	Long Intergenic Non-Protein Coding RNA 2099	RNA Gene		21	GC08P031446	34.1769027709961	https://www.genecards.org/cgi-bin/carddisp.pl?gene=LINC02099
MIR27B	MicroRNA 27b	RNA Gene		30	GC09P102158	34.1543006896973	https://www.genecards.org/cgi-bin/carddisp.pl?gene=MIR27B
SERPINE1	Serpin Family E Member 1	Protein Coding	P05121	64	GC07P101127	34.1507949829102	https://www.genecards.org/cgi-bin/carddisp.pl?gene=SERPINE1
IGKV@	Immunoglobulin Kappa Variable Cluster	Gene Cluster		12	GC02U990059	34.0930328369141	https://www.genecards.org/cgi-bin/carddisp.pl?gene=IGKV@
COMT	Catechol-O-Methyltransferase	Protein Coding	P21964	64	GC22P019941	34.089973449707	https://www.genecards.org/cgi-bin/carddisp.pl?gene=COMT
KLF3-AS1	KLF3 Antisense RNA 1	RNA Gene		27	GC04M038594	34.0210723876953	https://www.genecards.org/cgi-bin/carddisp.pl?gene=KLF3-AS1
HNF1B	HNF1 Homeobox B	Protein Coding	P35680	56	GC17M037686	33.9811820983887	https://www.genecards.org/cgi-bin/carddisp.pl?gene=HNF1B
LUCAT1	Lung Cancer Associated Transcript 1	RNA Gene		24	GC05M091054	33.9730110168457	https://www.genecards.org/cgi-bin/carddisp.pl?gene=LUCAT1
MIR26B	MicroRNA 26b	RNA Gene		31	GC02P218402	33.9710960388184	https://www.genecards.org/cgi-bin/carddisp.pl?gene=MIR26B
BCAR3	BCAR3 Adaptor Protein, NSP Family Member	Protein Coding	O75815	49	GC01M093561	33.9397964477539	https://www.genecards.org/cgi-bin/carddisp.pl?gene=BCAR3
SNHG1	Small Nucleolar RNA Host Gene 1	RNA Gene		30	GC11M128866	33.9243354797363	https://www.genecards.org/cgi-bin/carddisp.pl?gene=SNHG1
RAC1	Rac Family Small GTPase 1	Protein Coding	P63000	62	GC07P013892	33.8711624145508	https://www.genecards.org/cgi-bin/carddisp.pl?gene=RAC1
PRF1	Perforin 1	Protein Coding	P14222	59	GC10M070597	33.8614730834961	https://www.genecards.org/cgi-bin/carddisp.pl?gene=PRF1
DPYD	Dihydropyrimidine Dehydrogenase	Protein Coding	Q12882	65	GC01M097015	33.8051528930664	https://www.genecards.org/cgi-bin/carddisp.pl?gene=DPYD
PRNCR1	Prostate Cancer Associated Non-Coding RNA 1	RNA Gene		22	GC08P127079	33.7638130187988	https://www.genecards.org/cgi-bin/carddisp.pl?gene=PRNCR1
ACTC1	Actin Alpha Cardiac Muscle 1	Protein Coding	P68032	57	GC15M034790	33.7400169372559	https://www.genecards.org/cgi-bin/carddisp.pl?gene=ACTC1
MIR424	MicroRNA 424	RNA Gene		28	GC0XM134881	33.706974029541	https://www.genecards.org/cgi-bin/carddisp.pl?gene=MIR424
MMP14	Matrix Metallopeptidase 14	Protein Coding	P50281	64	GC14P047982	33.5519714355469	https://www.genecards.org/cgi-bin/carddisp.pl?gene=MMP14
CASP9	Caspase 9	Protein Coding	P55211	60	GC01M015507	33.5141906738281	https://www.genecards.org/cgi-bin/carddisp.pl?gene=CASP9
BANCR	BRAF-Activated Non-Protein Coding RNA	RNA Gene		22	GC09M069296	33.4679794311523	https://www.genecards.org/cgi-bin/carddisp.pl?gene=BANCR
PCAT6	Prostate Cancer Associated Transcript 6	RNA Gene		25	GC01P202810	33.4551620483398	https://www.genecards.org/cgi-bin/carddisp.pl?gene=PCAT6
SPOP	Speckle Type BTB/POZ Protein	Protein Coding	O43791	58	GC17M049598	33.4236831665039	https://www.genecards.org/cgi-bin/carddisp.pl?gene=SPOP
CRP	C-Reactive Protein	Protein Coding	P02741	59	GC01M164127	33.4050178527832	https://www.genecards.org/cgi-bin/carddisp.pl?gene=CRP
SOS1	SOS Ras/Rac Guanine Nucleotide Exchange Factor 1	Protein Coding	Q07889	64	GC02M039300	33.3984451293945	https://www.genecards.org/cgi-bin/carddisp.pl?gene=SOS1
KRT20	Keratin 20	Protein Coding	P35900	54	GC17M040875	33.3943824768066	https://www.genecards.org/cgi-bin/carddisp.pl?gene=KRT20
MAPK8	Mitogen-Activated Protein Kinase 8	Protein Coding	P45983	62	GC10P048306	33.2314720153809	https://www.genecards.org/cgi-bin/carddisp.pl?gene=MAPK8
LINC02130	Long Intergenic Non-Protein Coding RNA 2130	RNA Gene		21	GC16M026030	33.2241134643555	https://www.genecards.org/cgi-bin/carddisp.pl?gene=LINC02130
PRKCA	Protein Kinase C Alpha	Protein Coding	P17252	64	GC17P066302	33.1936492919922	https://www.genecards.org/cgi-bin/carddisp.pl?gene=PRKCA
PINK1-AS	PINK1 Antisense RNA	RNA Gene		24	GC01M020642	33.191780090332	https://www.genecards.org/cgi-bin/carddisp.pl?gene=PINK1-AS
KRT7	Keratin 7	Protein Coding	P08729	56	GC12P052232	33.1862716674805	https://www.genecards.org/cgi-bin/carddisp.pl?gene=KRT7
TLR4	Toll Like Receptor 4	Protein Coding	O00206	64	GC09P117704	33.1725463867188	https://www.genecards.org/cgi-bin/carddisp.pl?gene=TLR4
ZNF226	Zinc Finger Protein 226	Protein Coding	Q9NYT6	44	GC19P044165	33.1690788269043	https://www.genecards.org/cgi-bin/carddisp.pl?gene=ZNF226
B2M	Beta-2-Microglobulin	Protein Coding	P61769	63	GC15P044711	33.166332244873	https://www.genecards.org/cgi-bin/carddisp.pl?gene=B2M
LINC00636	Long Intergenic Non-Protein Coding RNA 636	RNA Gene		24	GC03P107883	33.1515769958496	https://www.genecards.org/cgi-bin/carddisp.pl?gene=LINC00636
INS	Insulin	Protein Coding	P01308	60	GC11M002159	33.0903625488281	https://www.genecards.org/cgi-bin/carddisp.pl?gene=INS
NME1	NME/NM23 Nucleoside Diphosphate Kinase 1	Protein Coding	P15531	59	GC17P123380	33.0822296142578	https://www.genecards.org/cgi-bin/carddisp.pl?gene=NME1
PKD1P6-NPIPP1	PKD1P6-NPIPP1 Readthrough	Pseudogene		16	GC16M026100	33.0797500610352	https://www.genecards.org/cgi-bin/carddisp.pl?gene=PKD1P6-NPIPP1
MCL1	MCL1 Apoptosis Regulator, BCL2 Family Member	Protein Coding	Q07820	62	GC01M163762	33.0537986755371	https://www.genecards.org/cgi-bin/carddisp.pl?gene=MCL1
MIR10A	MicroRNA 10a	RNA Gene		30	GC17M048579	33.0366744995117	https://www.genecards.org/cgi-bin/carddisp.pl?gene=MIR10A
MIRLET7E	MicroRNA Let-7e	RNA Gene		29	GC19P123544	32.9925155639648	https://www.genecards.org/cgi-bin/carddisp.pl?gene=MIRLET7E
ERCC6	ERCC Excision Repair 6, Chromatin Remodeling Factor	Protein Coding	Q03468	58	GC10M049454	32.977970123291	https://www.genecards.org/cgi-bin/carddisp.pl?gene=ERCC6
DLC1	DLC1 Rho GTPase Activating Protein	Protein Coding	Q96QB1	56	GC08M013083	32.9679336547852	https://www.genecards.org/cgi-bin/carddisp.pl?gene=DLC1
ICAM1	Intercellular Adhesion Molecule 1	Protein Coding	P05362	63	GC19P122290	32.909496307373	https://www.genecards.org/cgi-bin/carddisp.pl?gene=ICAM1
MAP2K2	Mitogen-Activated Protein Kinase Kinase 2	Protein Coding	P36507	67	GC19M004090	32.8853378295898	https://www.genecards.org/cgi-bin/carddisp.pl?gene=MAP2K2
DLEC1	DLEC1 Cilia And Flagella Associated Protein	Protein Coding	Q9Y238	49	GC03P038038	32.8763694763184	https://www.genecards.org/cgi-bin/carddisp.pl?gene=DLEC1
KLF6	KLF Transcription Factor 6	Protein Coding	Q99612	56	GC10M003779	32.767520904541	https://www.genecards.org/cgi-bin/carddisp.pl?gene=KLF6
JADRR	JADE1 Adjacent Regulatory RNA	RNA Gene		17	GC04P128768	32.7567291259766	https://www.genecards.org/cgi-bin/carddisp.pl?gene=JADRR
CYLD	CYLD Lysine 63 Deubiquitinase	Protein Coding	Q9NQC7	60	GC16P050742	32.7285461425781	https://www.genecards.org/cgi-bin/carddisp.pl?gene=CYLD
ZBED4	Zinc Finger BED-Type Containing 4	Protein Coding	O75132	45	GC22P076358	32.7271957397461	https://www.genecards.org/cgi-bin/carddisp.pl?gene=ZBED4
CASC9	Cancer Susceptibility 9	RNA Gene		23	GC08M075132	32.723316192627	https://www.genecards.org/cgi-bin/carddisp.pl?gene=CASC9
WRAP53	WD Repeat Containing Antisense To TP53	Protein Coding	Q9BUR4	54	GC17P121930	32.699161529541	https://www.genecards.org/cgi-bin/carddisp.pl?gene=WRAP53
LOC130001603	ATAC-STARR-Seq Lymphoblastoid Silent Region 19811	Functional Element		10	GC09P021974	32.6970329284668	https://www.genecards.org/cgi-bin/carddisp.pl?gene=LOC130001603
TMEM91	Transmembrane Protein 91	Protein Coding	Q6ZNR0	47	GC19P123111	32.6961288452148	https://www.genecards.org/cgi-bin/carddisp.pl?gene=TMEM91
CSF1R	Colony Stimulating Factor 1 Receptor	Protein Coding	P07333	65	GC05M150053	32.647087097168	https://www.genecards.org/cgi-bin/carddisp.pl?gene=CSF1R
NPM1	Nucleophosmin 1	Protein Coding	P06748	63	GC05P171387	32.5008010864258	https://www.genecards.org/cgi-bin/carddisp.pl?gene=NPM1
CDKN3	Cyclin Dependent Kinase Inhibitor 3	Protein Coding	Q16667	54	GC14P054401	32.4958877563477	https://www.genecards.org/cgi-bin/carddisp.pl?gene=CDKN3
PPM1L	Protein Phosphatase, Mg2+/Mn2+ Dependent 1L	Protein Coding	Q5SGD2	49	GC03P160755	32.4880218505859	https://www.genecards.org/cgi-bin/carddisp.pl?gene=PPM1L
KEAP1	Kelch Like ECH Associated Protein 1	Protein Coding	Q14145	61	GC19M010486	32.4380798339844	https://www.genecards.org/cgi-bin/carddisp.pl?gene=KEAP1
SPP1	Secreted Phosphoprotein 1	Protein Coding	P10451	57	GC04P087975	32.3957481384277	https://www.genecards.org/cgi-bin/carddisp.pl?gene=SPP1
MIR342	MicroRNA 342	RNA Gene		29	GC14P100109	32.3643798828125	https://www.genecards.org/cgi-bin/carddisp.pl?gene=MIR342
SNCG	Synuclein Gamma	Protein Coding	O76070	55	GC10P112552	32.2971076965332	https://www.genecards.org/cgi-bin/carddisp.pl?gene=SNCG
CCND3	Cyclin D3	Protein Coding	P30281	60	GC06M041934	32.2881011962891	https://www.genecards.org/cgi-bin/carddisp.pl?gene=CCND3
LINC01672	Long Intergenic Non-Protein Coding RNA 1672	RNA Gene		21	GC01P050860	32.2531967163086	https://www.genecards.org/cgi-bin/carddisp.pl?gene=LINC01672
AHR	Aryl Hydrocarbon Receptor	Protein Coding	P35869	60	GC07P016916	32.1963500976563	https://www.genecards.org/cgi-bin/carddisp.pl?gene=AHR
MAPK10	Mitogen-Activated Protein Kinase 10	Protein Coding	P53779	60	GC04M085990	32.1837768554688	https://www.genecards.org/cgi-bin/carddisp.pl?gene=MAPK10
MIR494	MicroRNA 494	RNA Gene		26	GC14P117924	32.1039810180664	https://www.genecards.org/cgi-bin/carddisp.pl?gene=MIR494
SNAI1	Snail Family Transcriptional Repressor 1	Protein Coding	O95863	57	GC20P049982	32.0664749145508	https://www.genecards.org/cgi-bin/carddisp.pl?gene=SNAI1
TIMP1	TIMP Metallopeptidase Inhibitor 1	Protein Coding	P01033	58	GC0XP058331	32.0625610351563	https://www.genecards.org/cgi-bin/carddisp.pl?gene=TIMP1
MIR15B	MicroRNA 15b	RNA Gene		29	GC03P160404	32.0609474182129	https://www.genecards.org/cgi-bin/carddisp.pl?gene=MIR15B
SNAI2	Snail Family Transcriptional Repressor 2	Protein Coding	O43623	56	GC08M048917	32.046199798584	https://www.genecards.org/cgi-bin/carddisp.pl?gene=SNAI2
JAK1	Janus Kinase 1	Protein Coding	P23458	66	GC01M064833	32.0246353149414	https://www.genecards.org/cgi-bin/carddisp.pl?gene=JAK1
LOC126860438	MED14-Independent Group 3 Enhancer GRCh37_chr8:90959982-90961181	Functional Element		9	GC08P089947	32.0056838989258	https://www.genecards.org/cgi-bin/carddisp.pl?gene=LOC126860438
CASP10	Caspase 10	Protein Coding	Q92851	60	GC02P201182	31.9985771179199	https://www.genecards.org/cgi-bin/carddisp.pl?gene=CASP10
VIM	Vimentin	Protein Coding	P08670	64	GC10P017227	31.9589996337891	https://www.genecards.org/cgi-bin/carddisp.pl?gene=VIM
ZFHX3	Zinc Finger Homeobox 3	Protein Coding	Q15911	55	GC16M072782	31.9540538787842	https://www.genecards.org/cgi-bin/carddisp.pl?gene=ZFHX3
SLC2A1	Solute Carrier Family 2 Member 1	Protein Coding	P11166	66	GC01M042925	31.8777084350586	https://www.genecards.org/cgi-bin/carddisp.pl?gene=SLC2A1
KISS1	KiSS-1 Metastasis Suppressor	Protein Coding	Q15726	52	GC01M204190	31.8644752502441	https://www.genecards.org/cgi-bin/carddisp.pl?gene=KISS1
HNF1A-AS1	HNF1A Antisense RNA 1	RNA Gene		28	GC12M123804	31.8067245483398	https://www.genecards.org/cgi-bin/carddisp.pl?gene=HNF1A-AS1
PIK3CD	Phosphatidylinositol-4,5-Bisphosphate 3-Kinase Catalytic Subunit Delta	Protein Coding	O00329	66	GC01P051042	31.7618446350098	https://www.genecards.org/cgi-bin/carddisp.pl?gene=PIK3CD
INSR	Insulin Receptor	Protein Coding	P06213	67	GC19M007112	31.7565956115723	https://www.genecards.org/cgi-bin/carddisp.pl?gene=INSR
CCL2	C-C Motif Chemokine Ligand 2	Protein Coding	P13500	62	GC17P034255	31.7512130737305	https://www.genecards.org/cgi-bin/carddisp.pl?gene=CCL2
ALB	Albumin	Protein Coding	P02768	62	GC04P073397	31.744213104248	https://www.genecards.org/cgi-bin/carddisp.pl?gene=ALB
CTAG1B	Cancer/Testis Antigen 1B	Protein Coding	P78358	40	GC0XM154617	31.725040435791	https://www.genecards.org/cgi-bin/carddisp.pl?gene=CTAG1B
ETV6	ETS Variant Transcription Factor 6	Protein Coding	P41212	59	GC12P011649	31.6619644165039	https://www.genecards.org/cgi-bin/carddisp.pl?gene=ETV6
FOXO3	Forkhead Box O3	Protein Coding	O43524	60	GC06P108559	31.6539993286133	https://www.genecards.org/cgi-bin/carddisp.pl?gene=FOXO3
TYMP	Thymidine Phosphorylase	Protein Coding	P19971	60	GC22M050525	31.6370506286621	https://www.genecards.org/cgi-bin/carddisp.pl?gene=TYMP
PIK3R2	Phosphoinositide-3-Kinase Regulatory Subunit 2	Protein Coding	O00459	62	GC19P018153	31.5936679840088	https://www.genecards.org/cgi-bin/carddisp.pl?gene=PIK3R2
TBX3	T-Box Transcription Factor 3	Protein Coding	O15119	56	GC12M114670	31.5886001586914	https://www.genecards.org/cgi-bin/carddisp.pl?gene=TBX3
FBN1	Fibrillin 1	Protein Coding	P35555	60	GC15M048408	31.584493637085	https://www.genecards.org/cgi-bin/carddisp.pl?gene=FBN1
PRL	Prolactin	Protein Coding	P01236	56	GC06M022287	31.556224822998	https://www.genecards.org/cgi-bin/carddisp.pl?gene=PRL
EPHB2	EPH Receptor B2	Protein Coding	P29323	65	GC01P022710	31.553918838501	https://www.genecards.org/cgi-bin/carddisp.pl?gene=EPHB2
TOP1	DNA Topoisomerase I	Protein Coding	P11387	62	GC20P041028	31.5463829040527	https://www.genecards.org/cgi-bin/carddisp.pl?gene=TOP1
MAPK14	Mitogen-Activated Protein Kinase 14	Protein Coding	Q16539	64	GC06P144902	31.5451698303223	https://www.genecards.org/cgi-bin/carddisp.pl?gene=MAPK14
CBS	Cystathionine Beta-Synthase	Protein Coding	P35520	64	GC21M043053	31.530855178833	https://www.genecards.org/cgi-bin/carddisp.pl?gene=CBS
DNMT3B	DNA Methyltransferase 3 Beta	Protein Coding	Q9UBC3	64	GC20P032762	31.5121231079102	https://www.genecards.org/cgi-bin/carddisp.pl?gene=DNMT3B
RMRP	RNA Component Of Mitochondrial RNA Processing Endoribonuclease	RNA Gene		33	GC09M035655	31.506462097168	https://www.genecards.org/cgi-bin/carddisp.pl?gene=RMRP
NFKBIA	NFKB Inhibitor Alpha	Protein Coding	P25963	64	GC14M035401	31.456169128418	https://www.genecards.org/cgi-bin/carddisp.pl?gene=NFKBIA
MIR296	MicroRNA 296	RNA Gene		27	GC20M058817	31.4427890777588	https://www.genecards.org/cgi-bin/carddisp.pl?gene=MIR296
IGF2R	Insulin Like Growth Factor 2 Receptor	Protein Coding	P11717	60	GC06P159969	31.3708572387695	https://www.genecards.org/cgi-bin/carddisp.pl?gene=IGF2R
FANCB	FA Complementation Group B	Protein Coding	Q8NB91	52	GC0XM015368	31.3492088317871	https://www.genecards.org/cgi-bin/carddisp.pl?gene=FANCB
MIR423	MicroRNA 423	RNA Gene		28	GC17P030117	31.3353614807129	https://www.genecards.org/cgi-bin/carddisp.pl?gene=MIR423
FOS	Fos Proto-Oncogene, AP-1 Transcription Factor Subunit	Protein Coding	P01100	64	GC14P075278	31.3187446594238	https://www.genecards.org/cgi-bin/carddisp.pl?gene=FOS
BRMS1	BRMS1 Transcriptional Repressor And Anoikis Regulator	Protein Coding	Q9HCU9	48	GC11M129060	31.2399368286133	https://www.genecards.org/cgi-bin/carddisp.pl?gene=BRMS1
TRIM24	Tripartite Motif Containing 24	Protein Coding	O15164	58	GC07P138460	31.2312774658203	https://www.genecards.org/cgi-bin/carddisp.pl?gene=TRIM24
MIR34B	MicroRNA 34b	RNA Gene		30	GC11P112584	31.2212505340576	https://www.genecards.org/cgi-bin/carddisp.pl?gene=MIR34B
IL4	Interleukin 4	Protein Coding	P05112	59	GC05P132673	31.1309242248535	https://www.genecards.org/cgi-bin/carddisp.pl?gene=IL4
GNRH1	Gonadotropin Releasing Hormone 1	Protein Coding	P01148	53	GC08M025419	31.1131362915039	https://www.genecards.org/cgi-bin/carddisp.pl?gene=GNRH1
RHOBTB2	Rho Related BTB Domain Containing 2	Protein Coding	Q9BYZ6	52	GC08P024625	31.1096458435059	https://www.genecards.org/cgi-bin/carddisp.pl?gene=RHOBTB2
RRAS2	RAS Related 2	Protein Coding	P62070	59	GC11M014299	31.075216293335	https://www.genecards.org/cgi-bin/carddisp.pl?gene=RRAS2
CYP2D6	Cytochrome P450 Family 2 Subfamily D Member 6	Protein Coding	P10635	60	GC22M042126	31.0610084533691	https://www.genecards.org/cgi-bin/carddisp.pl?gene=CYP2D6
MIR32	MicroRNA 32	RNA Gene		32	GC09M109046	31.0551490783691	https://www.genecards.org/cgi-bin/carddisp.pl?gene=MIR32
TP73	Tumor Protein P73	Protein Coding	O15350	58	GC01P003652	31.0195808410645	https://www.genecards.org/cgi-bin/carddisp.pl?gene=TP73
CSF2	Colony Stimulating Factor 2	Protein Coding	P04141	58	GC05P132073	31.0112915039063	https://www.genecards.org/cgi-bin/carddisp.pl?gene=CSF2
SNHG12	Small Nucleolar RNA Host Gene 12	RNA Gene	Q9BXW3	31	GC01M031833	30.9736595153809	https://www.genecards.org/cgi-bin/carddisp.pl?gene=SNHG12
HAGLR	HOXD Antisense Growth-Associated Long Non-Coding RNA	RNA Gene		27	GC02M176172	30.9252529144287	https://www.genecards.org/cgi-bin/carddisp.pl?gene=HAGLR
BLTP2	Bridge-Like Lipid Transfer Protein Family Member 2	Protein Coding	Q14667	45	GC17M086573	30.9194602966309	https://www.genecards.org/cgi-bin/carddisp.pl?gene=BLTP2
PLAUR	Plasminogen Activator, Urokinase Receptor	Protein Coding	Q03405	57	GC19M043646	30.7778396606445	https://www.genecards.org/cgi-bin/carddisp.pl?gene=PLAUR
STAT5A	Signal Transducer And Activator Of Transcription 5A	Protein Coding	P42229	63	GC17P042287	30.7638626098633	https://www.genecards.org/cgi-bin/carddisp.pl?gene=STAT5A
ZEB2	Zinc Finger E-Box Binding Homeobox 2	Protein Coding	O60315	61	GC02M144384	30.7543106079102	https://www.genecards.org/cgi-bin/carddisp.pl?gene=ZEB2
MIR211	MicroRNA 211	RNA Gene		31	GC15M031065	30.7434539794922	https://www.genecards.org/cgi-bin/carddisp.pl?gene=MIR211
IRS1	Insulin Receptor Substrate 1	Protein Coding	P35568	61	GC02M226731	30.6961803436279	https://www.genecards.org/cgi-bin/carddisp.pl?gene=IRS1
MIR185	MicroRNA 185	RNA Gene		31	GC22P075390	30.6804122924805	https://www.genecards.org/cgi-bin/carddisp.pl?gene=MIR185
MIR151A	MicroRNA 151a	RNA Gene		28	GC08M140954	30.6639308929443	https://www.genecards.org/cgi-bin/carddisp.pl?gene=MIR151A
PTHLH	Parathyroid Hormone Like Hormone	Protein Coding	P12272	59	GC12M031136	30.5789222717285	https://www.genecards.org/cgi-bin/carddisp.pl?gene=PTHLH
SKP2	S-Phase Kinase Associated Protein 2	Protein Coding	Q13309	58	GC05P036151	30.578067779541	https://www.genecards.org/cgi-bin/carddisp.pl?gene=SKP2
FGF3	Fibroblast Growth Factor 3	Protein Coding	P11487	57	GC11M129196	30.5363731384277	https://www.genecards.org/cgi-bin/carddisp.pl?gene=FGF3
FASN	Fatty Acid Synthase	Protein Coding	P49327	62	GC17M082078	30.5222034454346	https://www.genecards.org/cgi-bin/carddisp.pl?gene=FASN
FOXM1	Forkhead Box M1	Protein Coding	Q08050	56	GC12M002857	30.5205783843994	https://www.genecards.org/cgi-bin/carddisp.pl?gene=FOXM1
CCNB1	Cyclin B1	Protein Coding	P14635	60	GC05P069167	30.44580078125	https://www.genecards.org/cgi-bin/carddisp.pl?gene=CCNB1
RARA	Retinoic Acid Receptor Alpha	Protein Coding	P10276	63	GC17P040309	30.3937187194824	https://www.genecards.org/cgi-bin/carddisp.pl?gene=RARA
ODC1	Ornithine Decarboxylase 1	Protein Coding	P11926	61	GC02M010432	30.3704147338867	https://www.genecards.org/cgi-bin/carddisp.pl?gene=ODC1
TNFRSF10B	TNF Receptor Superfamily Member 10b	Protein Coding	O14763	63	GC08M023020	30.339973449707	https://www.genecards.org/cgi-bin/carddisp.pl?gene=TNFRSF10B
PKM	Pyruvate Kinase M1/2	Protein Coding	P14618	63	GC15M072199	30.3198318481445	https://www.genecards.org/cgi-bin/carddisp.pl?gene=PKM
RPS6KB1	Ribosomal Protein S6 Kinase B1	Protein Coding	P23443	63	GC17P059893	30.3033447265625	https://www.genecards.org/cgi-bin/carddisp.pl?gene=RPS6KB1
PRKACA	Protein Kinase CAMP-Activated Catalytic Subunit Alpha	Protein Coding	P17612	66	GC19M096319	30.2981510162354	https://www.genecards.org/cgi-bin/carddisp.pl?gene=PRKACA
TLR2	Toll Like Receptor 2	Protein Coding	O60603	65	GC04P153684	30.2649078369141	https://www.genecards.org/cgi-bin/carddisp.pl?gene=TLR2
CASC15	Cancer Susceptibility 15	RNA Gene		26	GC06P021686	30.2645587921143	https://www.genecards.org/cgi-bin/carddisp.pl?gene=CASC15
PLK1	Polo Like Kinase 1	Protein Coding	P53350	64	GC16P096393	30.2227363586426	https://www.genecards.org/cgi-bin/carddisp.pl?gene=PLK1
EPHB4	EPH Receptor B4	Protein Coding	P54760	66	GC07M105793	30.1917152404785	https://www.genecards.org/cgi-bin/carddisp.pl?gene=EPHB4
PDGFB	Platelet Derived Growth Factor Subunit B	Protein Coding	P01127	64	GC22M080187	30.1594314575195	https://www.genecards.org/cgi-bin/carddisp.pl?gene=PDGFB
CYCS	Cytochrome C, Somatic	Protein Coding	P99999	61	GC07M025118	30.1035499572754	https://www.genecards.org/cgi-bin/carddisp.pl?gene=CYCS
MIR339	MicroRNA 339	RNA Gene		30	GC07M001022	30.0503158569336	https://www.genecards.org/cgi-bin/carddisp.pl?gene=MIR339
BRCA3	Breast Cancer 3	Genetic Locus		8	GC13U990062	30.0414047241211	https://www.genecards.org/cgi-bin/carddisp.pl?gene=BRCA3
OGG1	8-Oxoguanine DNA Glycosylase	Protein Coding	O15527	60	GC03P022757	30.0112571716309	https://www.genecards.org/cgi-bin/carddisp.pl?gene=OGG1
MIR338	MicroRNA 338	RNA Gene		27	GC17M086431	29.9970302581787	https://www.genecards.org/cgi-bin/carddisp.pl?gene=MIR338
PAK1	P21 (RAC1) Activated Kinase 1	Protein Coding	Q13153	63	GC11M129416	29.8929958343506	https://www.genecards.org/cgi-bin/carddisp.pl?gene=PAK1
SHBG	Sex Hormone Binding Globulin	Protein Coding	P04278	55	GC17P007613	29.8690071105957	https://www.genecards.org/cgi-bin/carddisp.pl?gene=SHBG
MIRLET7A1	MicroRNA Let-7a-1	RNA Gene		31	GC09P094175	29.8036651611328	https://www.genecards.org/cgi-bin/carddisp.pl?gene=MIRLET7A1
LOC100507346	Uncharacterized LOC100507346	RNA Gene		16	GC09P095463	29.7930068969727	https://www.genecards.org/cgi-bin/carddisp.pl?gene=LOC100507346
NOTCH3	Notch Receptor 3	Protein Coding	Q9UM47	64	GC19M015159	29.7219715118408	https://www.genecards.org/cgi-bin/carddisp.pl?gene=NOTCH3
XIAP	X-Linked Inhibitor Of Apoptosis	Protein Coding	P98170	64	GC0XP123859	29.6355628967285	https://www.genecards.org/cgi-bin/carddisp.pl?gene=XIAP
MMP7	Matrix Metallopeptidase 7	Protein Coding	P09237	60	GC11M129716	29.6222362518311	https://www.genecards.org/cgi-bin/carddisp.pl?gene=MMP7
HSPB1	Heat Shock Protein Family B (Small) Member 1	Protein Coding	P04792	64	GC07P076302	29.5632858276367	https://www.genecards.org/cgi-bin/carddisp.pl?gene=HSPB1
LDLR	Low Density Lipoprotein Receptor	Protein Coding	P01130	64	GC19P122311	29.5526542663574	https://www.genecards.org/cgi-bin/carddisp.pl?gene=LDLR
DSP	Desmoplakin	Protein Coding	P15924	63	GC06P007541	29.5477104187012	https://www.genecards.org/cgi-bin/carddisp.pl?gene=DSP
RIPK1	Receptor Interacting Serine/Threonine Kinase 1	Protein Coding	Q13546	63	GC06P007000	29.4773921966553	https://www.genecards.org/cgi-bin/carddisp.pl?gene=RIPK1
IL1A	Interleukin 1 Alpha	Protein Coding	P01583	58	GC02M112773	29.4750556945801	https://www.genecards.org/cgi-bin/carddisp.pl?gene=IL1A
MIR375	MicroRNA 375	RNA Gene		29	GC02M219001	29.4541816711426	https://www.genecards.org/cgi-bin/carddisp.pl?gene=MIR375
MIR345	MicroRNA 345	RNA Gene		29	GC14P100307	29.4094200134277	https://www.genecards.org/cgi-bin/carddisp.pl?gene=MIR345
LEPR	Leptin Receptor	Protein Coding	P48357	63	GC01P065444	29.3915672302246	https://www.genecards.org/cgi-bin/carddisp.pl?gene=LEPR
NOTCH2	Notch Receptor 2	Protein Coding	Q04721	64	GC01M119911	29.3633460998535	https://www.genecards.org/cgi-bin/carddisp.pl?gene=NOTCH2
MIR130A	MicroRNA 130a	RNA Gene		31	GC11P057641	29.345516204834	https://www.genecards.org/cgi-bin/carddisp.pl?gene=MIR130A
TPM1	Tropomyosin 1	Protein Coding	P09493	61	GC15P174366	29.3416614532471	https://www.genecards.org/cgi-bin/carddisp.pl?gene=TPM1
ACTA2	Actin Alpha 2, Smooth Muscle	Protein Coding	P62736	60	GC10M088935	29.2735919952393	https://www.genecards.org/cgi-bin/carddisp.pl?gene=ACTA2
TSHR	Thyroid Stimulating Hormone Receptor	Protein Coding	P16473	61	GC14P080954	29.2411327362061	https://www.genecards.org/cgi-bin/carddisp.pl?gene=TSHR
PPP2R2A	Protein Phosphatase 2 Regulatory Subunit Balpha	Protein Coding	P63151	58	GC08P026292	29.2189407348633	https://www.genecards.org/cgi-bin/carddisp.pl?gene=PPP2R2A
TGFB2	Transforming Growth Factor Beta 2	Protein Coding	P61812	64	GC01P218345	29.1923370361328	https://www.genecards.org/cgi-bin/carddisp.pl?gene=TGFB2
MUC2	Mucin 2, Oligomeric Mucus/Gel-Forming	Protein Coding	Q02817	52	GC11P001074	29.1622619628906	https://www.genecards.org/cgi-bin/carddisp.pl?gene=MUC2
CCNA2	Cyclin A2	Protein Coding	P20248	59	GC04M121816	29.1488666534424	https://www.genecards.org/cgi-bin/carddisp.pl?gene=CCNA2
APOB	Apolipoprotein B	Protein Coding	P04114	59	GC02M020956	29.144962310791	https://www.genecards.org/cgi-bin/carddisp.pl?gene=APOB
AREG	Amphiregulin	Protein Coding	P15514	55	GC04P074445	29.1155300140381	https://www.genecards.org/cgi-bin/carddisp.pl?gene=AREG
MIR26A1	MicroRNA 26a-1	RNA Gene		30	GC03P037969	29.1145839691162	https://www.genecards.org/cgi-bin/carddisp.pl?gene=MIR26A1
SNHG5	Small Nucleolar RNA Host Gene 5	RNA Gene		29	GC06M085650	28.9335041046143	https://www.genecards.org/cgi-bin/carddisp.pl?gene=SNHG5
GREB1	Growth Regulating Estrogen Receptor Binding 1	Protein Coding	Q4ZG55	49	GC02P011482	28.9006385803223	https://www.genecards.org/cgi-bin/carddisp.pl?gene=GREB1
CYP3A4	Cytochrome P450 Family 3 Subfamily A Member 4	Protein Coding	P08684	61	GC07M105725	28.8859157562256	https://www.genecards.org/cgi-bin/carddisp.pl?gene=CYP3A4
CREB1	CAMP Responsive Element Binding Protein 1	Protein Coding	P16220	63	GC02P207529	28.8628158569336	https://www.genecards.org/cgi-bin/carddisp.pl?gene=CREB1
RBBP8	RB Binding Protein 8, Endonuclease	Protein Coding	Q99708	56	GC18P022798	28.829288482666	https://www.genecards.org/cgi-bin/carddisp.pl?gene=RBBP8
BUB1	BUB1 Mitotic Checkpoint Serine/Threonine Kinase	Protein Coding	O43683	62	GC02M110637	28.8075942993164	https://www.genecards.org/cgi-bin/carddisp.pl?gene=BUB1
BNAT1	Breast Cancer Associated ESR1 Regulating Natural Antisense Transcript 1	RNA Gene		21	GC21M053919	28.8039798736572	https://www.genecards.org/cgi-bin/carddisp.pl?gene=BNAT1
NOS2	Nitric Oxide Synthase 2	Protein Coding	P35228	62	GC17M027756	28.783992767334	https://www.genecards.org/cgi-bin/carddisp.pl?gene=NOS2
FALEC	Focally Amplified Long Non-Coding RNA In Epithelial Cancer	RNA Gene		25	GC01P166932	28.7800769805908	https://www.genecards.org/cgi-bin/carddisp.pl?gene=FALEC
TMPRSS2	Transmembrane Serine Protease 2	Protein Coding	O15393	60	GC21M041464	28.7251434326172	https://www.genecards.org/cgi-bin/carddisp.pl?gene=TMPRSS2
DIS3L2	DIS3 Like 3'-5' Exoribonuclease 2	Protein Coding	Q8IYB7	55	GC02P231961	28.7128429412842	https://www.genecards.org/cgi-bin/carddisp.pl?gene=DIS3L2
ACTB	Actin Beta	Protein Coding	P60709	63	GC07M005549	28.6945190429688	https://www.genecards.org/cgi-bin/carddisp.pl?gene=ACTB
CTCF	CCCTC-Binding Factor	Protein Coding	P49711	60	GC16P097654	28.6924324035645	https://www.genecards.org/cgi-bin/carddisp.pl?gene=CTCF
FGF8	Fibroblast Growth Factor 8	Protein Coding	P55075	61	GC10M101770	28.6558647155762	https://www.genecards.org/cgi-bin/carddisp.pl?gene=FGF8
MIR107	MicroRNA 107	RNA Gene		29	GC10M089604	28.6281299591064	https://www.genecards.org/cgi-bin/carddisp.pl?gene=MIR107
LOC129933707	ATAC-STARR-Seq Lymphoblastoid Silent Region 11468	Functional Element		8	GC02P047793	28.6222229003906	https://www.genecards.org/cgi-bin/carddisp.pl?gene=LOC129933707
TIMP2	TIMP Metallopeptidase Inhibitor 2	Protein Coding	P16035	54	GC17M078852	28.5871677398682	https://www.genecards.org/cgi-bin/carddisp.pl?gene=TIMP2
XBP1	X-Box Binding Protein 1	Protein Coding	P17861	59	GC22M028794	28.586540222168	https://www.genecards.org/cgi-bin/carddisp.pl?gene=XBP1
ARAF	A-Raf Proto-Oncogene, Serine/Threonine Kinase	Protein Coding	P10398	60	GC0XP058330	28.5567417144775	https://www.genecards.org/cgi-bin/carddisp.pl?gene=ARAF
IL17A	Interleukin 17A	Protein Coding	Q16552	56	GC06P052186	28.5544338226318	https://www.genecards.org/cgi-bin/carddisp.pl?gene=IL17A
MPO	Myeloperoxidase	Protein Coding	P05164	66	GC17M058269	28.5484466552734	https://www.genecards.org/cgi-bin/carddisp.pl?gene=MPO
LOC107303340	3p25 Von Hippel-Lindau Tumor Suppressor, E3 Ubiquitin Protein Ligase Alu-Mediated Recombination Region	Functional Element		10	GC03P022800	28.5343933105469	https://www.genecards.org/cgi-bin/carddisp.pl?gene=LOC107303340
FOXP3	Forkhead Box P3	Protein Coding	Q9BZS1	60	GC0XM049250	28.5267105102539	https://www.genecards.org/cgi-bin/carddisp.pl?gene=FOXP3
CERNA3	Competing Endogenous LncRNA 3 For MiR-645	RNA Gene		21	GC08P056352	28.4621162414551	https://www.genecards.org/cgi-bin/carddisp.pl?gene=CERNA3
MIR216A	MicroRNA 216a	RNA Gene		29	GC02M055988	28.3468914031982	https://www.genecards.org/cgi-bin/carddisp.pl?gene=MIR216A
GPER1	G Protein-Coupled Estrogen Receptor 1	Protein Coding	Q99527	54	GC07P013618	28.3181838989258	https://www.genecards.org/cgi-bin/carddisp.pl?gene=GPER1
CSF1	Colony Stimulating Factor 1	Protein Coding	P09603	58	GC01P109911	28.3168334960938	https://www.genecards.org/cgi-bin/carddisp.pl?gene=CSF1
GACAT3	Gastric Cancer Associated Transcript 3	RNA Gene		24	GC02P016015	28.3130016326904	https://www.genecards.org/cgi-bin/carddisp.pl?gene=GACAT3
MIR212	MicroRNA 212	RNA Gene		29	GC17M002050	28.2939167022705	https://www.genecards.org/cgi-bin/carddisp.pl?gene=MIR212
MTR	5-Methyltetrahydrofolate-Homocysteine Methyltransferase	Protein Coding	Q99707	60	GC01P236795	28.2901382446289	https://www.genecards.org/cgi-bin/carddisp.pl?gene=MTR
PIK3CB	Phosphatidylinositol-4,5-Bisphosphate 3-Kinase Catalytic Subunit Beta	Protein Coding	P42338	62	GC03M138652	28.2836608886719	https://www.genecards.org/cgi-bin/carddisp.pl?gene=PIK3CB
APEX1	Apurinic/Apyrimidinic Endodeoxyribonuclease 1	Protein Coding	P27695	58	GC14P020455	28.2378387451172	https://www.genecards.org/cgi-bin/carddisp.pl?gene=APEX1
LOC110806263	TERT 5' Regulatory Region	Functional Element		10	GC05P001294	28.2209644317627	https://www.genecards.org/cgi-bin/carddisp.pl?gene=LOC110806263
FGF4	Fibroblast Growth Factor 4	Protein Coding	P08620	57	GC11M129195	28.2076377868652	https://www.genecards.org/cgi-bin/carddisp.pl?gene=FGF4
PTPN3	Protein Tyrosine Phosphatase Non-Receptor Type 3	Protein Coding	P26045	55	GC09M109375	28.1842308044434	https://www.genecards.org/cgi-bin/carddisp.pl?gene=PTPN3
MXI1	MAX Interactor 1, Dimerization Protein	Protein Coding	P50539	54	GC10P113338	28.1759147644043	https://www.genecards.org/cgi-bin/carddisp.pl?gene=MXI1
KRT18	Keratin 18	Protein Coding	P05783	63	GC12P052948	28.1418190002441	https://www.genecards.org/cgi-bin/carddisp.pl?gene=KRT18
NOS3	Nitric Oxide Synthase 3	Protein Coding	P29474	63	GC07P159858	28.1332244873047	https://www.genecards.org/cgi-bin/carddisp.pl?gene=NOS3
LEF1	Lymphoid Enhancer Binding Factor 1	Protein Coding	Q9UJU2	61	GC04M108047	28.1287231445313	https://www.genecards.org/cgi-bin/carddisp.pl?gene=LEF1
SIRT1	Sirtuin 1	Protein Coding	Q96EB6	62	GC10P067884	28.0672035217285	https://www.genecards.org/cgi-bin/carddisp.pl?gene=SIRT1
HSPA5	Heat Shock Protein Family A (Hsp70) Member 5	Protein Coding	P11021	62	GC09M125234	28.051456451416	https://www.genecards.org/cgi-bin/carddisp.pl?gene=HSPA5
BMP4	Bone Morphogenetic Protein 4	Protein Coding	P12644	62	GC14M053949	28.0429039001465	https://www.genecards.org/cgi-bin/carddisp.pl?gene=BMP4
IFI27	Interferon Alpha Inducible Protein 27	Protein Coding	P40305	50	GC14P094104	28.040340423584	https://www.genecards.org/cgi-bin/carddisp.pl?gene=IFI27
PTK2B	Protein Tyrosine Kinase 2 Beta	Protein Coding	Q14289	63	GC08P027311	28.0202369689941	https://www.genecards.org/cgi-bin/carddisp.pl?gene=PTK2B
HDAC4	Histone Deacetylase 4	Protein Coding	P56524	65	GC02M239048	27.9487609863281	https://www.genecards.org/cgi-bin/carddisp.pl?gene=HDAC4
VEGFD	Vascular Endothelial Growth Factor D	Protein Coding	O43915	53	GC0XM015345	27.939079284668	https://www.genecards.org/cgi-bin/carddisp.pl?gene=VEGFD
MIR193A	MicroRNA 193a	RNA Gene		29	GC17P031559	27.9023628234863	https://www.genecards.org/cgi-bin/carddisp.pl?gene=MIR193A
UGT1A1	UDP Glucuronosyltransferase Family 1 Member A1	Protein Coding	P22309	63	GC02P233760	27.9017219543457	https://www.genecards.org/cgi-bin/carddisp.pl?gene=UGT1A1
ADIPOQ	Adiponectin, C1Q And Collagen Domain Containing	Protein Coding	Q15848	59	GC03P186842	27.8833198547363	https://www.genecards.org/cgi-bin/carddisp.pl?gene=ADIPOQ
HMGA2	High Mobility Group AT-Hook 2	Protein Coding	P52926	58	GC12P065824	27.8772430419922	https://www.genecards.org/cgi-bin/carddisp.pl?gene=HMGA2
COL3A1	Collagen Type III Alpha 1 Chain	Protein Coding	P02461	61	GC02P188974	27.8147354125977	https://www.genecards.org/cgi-bin/carddisp.pl?gene=COL3A1
RNY3	RNA, Ro60-Associated Y3	RNA Gene		24	GC07P159771	27.7847518920898	https://www.genecards.org/cgi-bin/carddisp.pl?gene=RNY3
PCAT29	Prostate Cancer Associated Transcript 29	RNA Gene		24	GC15P172483	27.7786407470703	https://www.genecards.org/cgi-bin/carddisp.pl?gene=PCAT29
LCP1	Lymphocyte Cytosolic Protein 1	Protein Coding	P13796	55	GC13M046132	27.7643241882324	https://www.genecards.org/cgi-bin/carddisp.pl?gene=LCP1
REST	RE1 Silencing Transcription Factor	Protein Coding	Q13127	56	GC04P056907	27.7527809143066	https://www.genecards.org/cgi-bin/carddisp.pl?gene=REST
MIR498	MicroRNA 498	RNA Gene		24	GC19P123638	27.740421295166	https://www.genecards.org/cgi-bin/carddisp.pl?gene=MIR498
MIR16-1	MicroRNA 16-1	RNA Gene		29	GC13M050048	27.7338123321533	https://www.genecards.org/cgi-bin/carddisp.pl?gene=MIR16-1
MIR361	MicroRNA 361	RNA Gene		27	GC0XM085903	27.7299671173096	https://www.genecards.org/cgi-bin/carddisp.pl?gene=MIR361
PRKCD	Protein Kinase C Delta	Protein Coding	Q05655	66	GC03P053156	27.6873779296875	https://www.genecards.org/cgi-bin/carddisp.pl?gene=PRKCD
WNT5A	Wnt Family Member 5A	Protein Coding	P41221	64	GC03M055465	27.6852607727051	https://www.genecards.org/cgi-bin/carddisp.pl?gene=WNT5A
MIR331	MicroRNA 331	RNA Gene		29	GC12P095308	27.6650505065918	https://www.genecards.org/cgi-bin/carddisp.pl?gene=MIR331
MYB	MYB Proto-Oncogene, Transcription Factor	Protein Coding	P10242	62	GC06P135181	27.6646270751953	https://www.genecards.org/cgi-bin/carddisp.pl?gene=MYB
CFTR	CF Transmembrane Conductance Regulator	Protein Coding	P13569	66	GC07P117287	27.6418647766113	https://www.genecards.org/cgi-bin/carddisp.pl?gene=CFTR
MIR486-1	MicroRNA 486-1	RNA Gene		28	GC08M041660	27.6070117950439	https://www.genecards.org/cgi-bin/carddisp.pl?gene=MIR486-1
CBR3-AS1	CBR3 Antisense RNA 1	RNA Gene		27	GC21M036090	27.5834522247314	https://www.genecards.org/cgi-bin/carddisp.pl?gene=CBR3-AS1
STAT5B	Signal Transducer And Activator Of Transcription 5B	Protein Coding	P51692	63	GC17M042199	27.5719337463379	https://www.genecards.org/cgi-bin/carddisp.pl?gene=STAT5B
MME	Membrane Metalloendopeptidase	Protein Coding	P08473	63	GC03P155024	27.5608158111572	https://www.genecards.org/cgi-bin/carddisp.pl?gene=MME
UHRF1	Ubiquitin Like With PHD And Ring Finger Domains 1	Protein Coding	Q96T88	52	GC19P122016	27.5139541625977	https://www.genecards.org/cgi-bin/carddisp.pl?gene=UHRF1
KRT8	Keratin 8	Protein Coding	P05787	60	GC12M052897	27.4778671264648	https://www.genecards.org/cgi-bin/carddisp.pl?gene=KRT8
HDAC9	Histone Deacetylase 9	Protein Coding	Q9UKV0	63	GC07P018086	27.477560043335	https://www.genecards.org/cgi-bin/carddisp.pl?gene=HDAC9
CDH2	Cadherin 2	Protein Coding	P19022	64	GC18M035096	27.4493789672852	https://www.genecards.org/cgi-bin/carddisp.pl?gene=CDH2
BCAS1	Brain Enriched Myelin Associated Protein 1	Protein Coding	O75363	48	GC20M053936	27.4388904571533	https://www.genecards.org/cgi-bin/carddisp.pl?gene=BCAS1
THBS1	Thrombospondin 1	Protein Coding	P07996	59	GC15P039581	27.4013710021973	https://www.genecards.org/cgi-bin/carddisp.pl?gene=THBS1
MC1R	Melanocortin 1 Receptor	Protein Coding	Q01726	60	GC16P089912	27.3920478820801	https://www.genecards.org/cgi-bin/carddisp.pl?gene=MC1R
CYP1A2	Cytochrome P450 Family 1 Subfamily A Member 2	Protein Coding	P05177	59	GC15P074748	27.3307418823242	https://www.genecards.org/cgi-bin/carddisp.pl?gene=CYP1A2
MIR483	MicroRNA 483	RNA Gene		29	GC11M012585	27.2978000640869	https://www.genecards.org/cgi-bin/carddisp.pl?gene=MIR483
CCL5	C-C Motif Chemokine Ligand 5	Protein Coding	P13501	56	GC17M035871	27.2650833129883	https://www.genecards.org/cgi-bin/carddisp.pl?gene=CCL5
BIVM-ERCC5	BIVM-ERCC5 Readthrough	Protein Coding		25	GC13P102836	27.2413024902344	https://www.genecards.org/cgi-bin/carddisp.pl?gene=BIVM-ERCC5
EPHA2	EPH Receptor A2	Protein Coding	P29317	66	GC01M016124	27.2399482727051	https://www.genecards.org/cgi-bin/carddisp.pl?gene=EPHA2
DDR2	Discoidin Domain Receptor Tyrosine Kinase 2	Protein Coding	Q16832	64	GC01P167752	27.2022151947021	https://www.genecards.org/cgi-bin/carddisp.pl?gene=DDR2
TIMP3	TIMP Metallopeptidase Inhibitor 3	Protein Coding	P35625	56	GC22P075884	27.1407279968262	https://www.genecards.org/cgi-bin/carddisp.pl?gene=TIMP3
BRCATA	Breast Cancer, 11;22 Translocation Associated	Genetic Locus		8	GC00U936827	27.1149635314941	https://www.genecards.org/cgi-bin/carddisp.pl?gene=BRCATA
PYHIN1	Pyrin And HIN Domain Family Member 1	Protein Coding	Q6K0P9	48	GC01P167500	27.0876560211182	https://www.genecards.org/cgi-bin/carddisp.pl?gene=PYHIN1
LGALS3	Galectin 3	Protein Coding	P17931	58	GC14P055124	27.0540943145752	https://www.genecards.org/cgi-bin/carddisp.pl?gene=LGALS3
POLK	DNA Polymerase Kappa	Protein Coding	Q9UBT6	55	GC05P078907	27.05393409729	https://www.genecards.org/cgi-bin/carddisp.pl?gene=POLK
DDR1	Discoidin Domain Receptor Tyrosine Kinase 1	Protein Coding	Q08345	59	GC06P144744	27.0443820953369	https://www.genecards.org/cgi-bin/carddisp.pl?gene=DDR1
KLK10	Kallikrein Related Peptidase 10	Protein Coding	O43240	51	GC19M051012	26.9968528747559	https://www.genecards.org/cgi-bin/carddisp.pl?gene=KLK10
ETS1	ETS Proto-Oncogene 1, Transcription Factor	Protein Coding	P14921	61	GC11M128458	26.9734268188477	https://www.genecards.org/cgi-bin/carddisp.pl?gene=ETS1
SBDS	SBDS Ribosome Maturation Factor	Protein Coding	Q9Y3A5	56	GC07M066987	26.9062118530273	https://www.genecards.org/cgi-bin/carddisp.pl?gene=SBDS
MIR124-1	MicroRNA 124-1	RNA Gene		28	GC08M009903	26.8946342468262	https://www.genecards.org/cgi-bin/carddisp.pl?gene=MIR124-1
ETV4	ETS Variant Transcription Factor 4	Protein Coding	P43268	55	GC17M043527	26.8656597137451	https://www.genecards.org/cgi-bin/carddisp.pl?gene=ETV4
HSD17B1	Hydroxysteroid 17-Beta Dehydrogenase 1	Protein Coding	P14061	54	GC17P123060	26.8355827331543	https://www.genecards.org/cgi-bin/carddisp.pl?gene=HSD17B1
CD36	CD36 Molecule (CD36 Blood Group)	Protein Coding	P16671	63	GC07P080369	26.8011322021484	https://www.genecards.org/cgi-bin/carddisp.pl?gene=CD36
MIR24-2	MicroRNA 24-2	RNA Gene		28	GC19M096310	26.7939891815186	https://www.genecards.org/cgi-bin/carddisp.pl?gene=MIR24-2
KDM4B	Lysine Demethylase 4B	Protein Coding	O94953	58	GC19P004969	26.7912483215332	https://www.genecards.org/cgi-bin/carddisp.pl?gene=KDM4B
TNFSF11	TNF Superfamily Member 11	Protein Coding	O14788	62	GC13P042562	26.7776832580566	https://www.genecards.org/cgi-bin/carddisp.pl?gene=TNFSF11
SST	Somatostatin	Protein Coding	P61278	53	GC03M187668	26.7702884674072	https://www.genecards.org/cgi-bin/carddisp.pl?gene=SST
TEK	TEK Receptor Tyrosine Kinase	Protein Coding	Q02763	64	GC09P027109	26.7544918060303	https://www.genecards.org/cgi-bin/carddisp.pl?gene=TEK
BMI1	BMI1 Proto-Oncogene, Polycomb Ring Finger	Protein Coding	P35226	55	GC10P022353	26.7443199157715	https://www.genecards.org/cgi-bin/carddisp.pl?gene=BMI1
IL3	Interleukin 3	Protein Coding	P08700	58	GC05P132060	26.7437725067139	https://www.genecards.org/cgi-bin/carddisp.pl?gene=IL3
ALDH1A1	Aldehyde Dehydrogenase 1 Family Member A1	Protein Coding	P00352	60	GC09M072900	26.7268695831299	https://www.genecards.org/cgi-bin/carddisp.pl?gene=ALDH1A1
BAK1	BCL2 Antagonist/Killer 1	Protein Coding	Q16611	57	GC06M033572	26.6958923339844	https://www.genecards.org/cgi-bin/carddisp.pl?gene=BAK1
KIF1B	Kinesin Family Member 1B	Protein Coding	O60333	56	GC01P010210	26.6957302093506	https://www.genecards.org/cgi-bin/carddisp.pl?gene=KIF1B
ROBO1	Roundabout Guidance Receptor 1	Protein Coding	Q9Y6N7	58	GC03M078597	26.6919250488281	https://www.genecards.org/cgi-bin/carddisp.pl?gene=ROBO1
AURKB	Aurora Kinase B	Protein Coding	Q96GD4	64	GC17M084191	26.69140625	https://www.genecards.org/cgi-bin/carddisp.pl?gene=AURKB
SCHLAP1	SWI/SNF Complex Antagonist Associated With Prostate Cancer 1	RNA Gene		24	GC02P180511	26.6703491210938	https://www.genecards.org/cgi-bin/carddisp.pl?gene=SCHLAP1
MIR132	MicroRNA 132	RNA Gene		31	GC17M002049	26.61865234375	https://www.genecards.org/cgi-bin/carddisp.pl?gene=MIR132
CDC25A	Cell Division Cycle 25A	Protein Coding	P30304	60	GC03M048321	26.5930366516113	https://www.genecards.org/cgi-bin/carddisp.pl?gene=CDC25A
MIR30B	MicroRNA 30b	RNA Gene		31	GC08M134800	26.5597152709961	https://www.genecards.org/cgi-bin/carddisp.pl?gene=MIR30B
IL18	Interleukin 18	Protein Coding	Q14116	57	GC11M112143	26.5534572601318	https://www.genecards.org/cgi-bin/carddisp.pl?gene=IL18
BMP2	Bone Morphogenetic Protein 2	Protein Coding	P12643	59	GC20P006767	26.5473175048828	https://www.genecards.org/cgi-bin/carddisp.pl?gene=BMP2
TOE1	Target Of EGR1, Exonuclease	Protein Coding	Q96GM8	51	GC01P055476	26.4896793365479	https://www.genecards.org/cgi-bin/carddisp.pl?gene=TOE1
CLPTM1L	CLPTM1 Like	Protein Coding	Q96KA5	51	GC05M001317	26.4669971466064	https://www.genecards.org/cgi-bin/carddisp.pl?gene=CLPTM1L
PML	PML Nuclear Body Scaffold	Protein Coding	P29590	59	GC15P073994	26.4527130126953	https://www.genecards.org/cgi-bin/carddisp.pl?gene=PML
GRB2	Growth Factor Receptor Bound Protein 2	Protein Coding	P62993	59	GC17M075318	26.419189453125	https://www.genecards.org/cgi-bin/carddisp.pl?gene=GRB2
BCAS3	BCAS3 Microtubule Associated Cell Migration Factor	Protein Coding	Q9H6U6	48	GC17P123524	26.4067363739014	https://www.genecards.org/cgi-bin/carddisp.pl?gene=BCAS3
EPHA3	EPH Receptor A3	Protein Coding	P29320	60	GC03P089077	26.3513832092285	https://www.genecards.org/cgi-bin/carddisp.pl?gene=EPHA3
MIR324	MicroRNA 324	RNA Gene		30	GC17M007223	26.3215980529785	https://www.genecards.org/cgi-bin/carddisp.pl?gene=MIR324
DSG2	Desmoglein 2	Protein Coding	Q14126	58	GC18P031498	26.2988166809082	https://www.genecards.org/cgi-bin/carddisp.pl?gene=DSG2
HMGB1	High Mobility Group Box 1	Protein Coding	P09429	62	GC13M030456	26.2900009155273	https://www.genecards.org/cgi-bin/carddisp.pl?gene=HMGB1
TNFRSF10A	TNF Receptor Superfamily Member 10a	Protein Coding	O00220	57	GC08M023190	26.2691974639893	https://www.genecards.org/cgi-bin/carddisp.pl?gene=TNFRSF10A
LDHA	Lactate Dehydrogenase A	Protein Coding	P00338	63	GC11P018394	26.2660999298096	https://www.genecards.org/cgi-bin/carddisp.pl?gene=LDHA
HSPA4	Heat Shock Protein Family A (Hsp70) Member 4	Protein Coding	P34932	56	GC05P133062	26.2632389068604	https://www.genecards.org/cgi-bin/carddisp.pl?gene=HSPA4
MSMB	Microseminoprotein Beta	Protein Coding	P08118	52	GC10M046033	26.2388191223145	https://www.genecards.org/cgi-bin/carddisp.pl?gene=MSMB
PTK6	Protein Tyrosine Kinase 6	Protein Coding	Q13882	59	GC20M063528	26.2062606811523	https://www.genecards.org/cgi-bin/carddisp.pl?gene=PTK6
SPINK1	Serine Peptidase Inhibitor Kazal Type 1	Protein Coding	P00995	55	GC05M147825	26.2026824951172	https://www.genecards.org/cgi-bin/carddisp.pl?gene=SPINK1
PLCG1	Phospholipase C Gamma 1	Protein Coding	P19174	62	GC20P041136	26.1888790130615	https://www.genecards.org/cgi-bin/carddisp.pl?gene=PLCG1
MIR381	MicroRNA 381	RNA Gene		28	GC14P117912	26.1705684661865	https://www.genecards.org/cgi-bin/carddisp.pl?gene=MIR381
SERPINB5	Serpin Family B Member 5	Protein Coding	P36952	56	GC18P063476	26.1679153442383	https://www.genecards.org/cgi-bin/carddisp.pl?gene=SERPINB5
IRS2	Insulin Receptor Substrate 2	Protein Coding	Q9Y4H2	59	GC13M109752	26.1655788421631	https://www.genecards.org/cgi-bin/carddisp.pl?gene=IRS2
GNAQ	G Protein Subunit Alpha Q	Protein Coding	P50148	62	GC09M077716	26.1448745727539	https://www.genecards.org/cgi-bin/carddisp.pl?gene=GNAQ
LOC130061310	ATAC-STARR-Seq Lymphoblastoid Active Region 12491	Functional Element		5	GC17P130572	26.1081886291504	https://www.genecards.org/cgi-bin/carddisp.pl?gene=LOC130061310
MMP11	Matrix Metallopeptidase 11	Protein Coding	P24347	56	GC22P023768	26.0422992706299	https://www.genecards.org/cgi-bin/carddisp.pl?gene=MMP11
MIR22HG	MIR22 Host Gene	RNA Gene	Q0VDD5	35	GC17M083871	26.0353164672852	https://www.genecards.org/cgi-bin/carddisp.pl?gene=MIR22HG
GDF15	Growth Differentiation Factor 15	Protein Coding	Q99988	56	GC19P122626	26.0259628295898	https://www.genecards.org/cgi-bin/carddisp.pl?gene=GDF15
EPAS1	Endothelial PAS Domain Protein 1	Protein Coding	Q99814	64	GC02P046293	25.9982681274414	https://www.genecards.org/cgi-bin/carddisp.pl?gene=EPAS1
MAP3K6	Mitogen-Activated Protein Kinase Kinase Kinase 6	Protein Coding	O95382	51	GC01M031737	25.9875068664551	https://www.genecards.org/cgi-bin/carddisp.pl?gene=MAP3K6
TMX2-CTNND1	TMX2-CTNND1 Readthrough (NMD Candidate)	RNA Gene		25	GC11P057712	25.9845943450928	https://www.genecards.org/cgi-bin/carddisp.pl?gene=TMX2-CTNND1
LIG4	DNA Ligase 4	Protein Coding	P49917	60	GC13M108207	25.9789848327637	https://www.genecards.org/cgi-bin/carddisp.pl?gene=LIG4
FENDRR	FOXF1 Adjacent Non-Coding Developmental Regulatory RNA	RNA Gene		28	GC16M086511	25.9386157989502	https://www.genecards.org/cgi-bin/carddisp.pl?gene=FENDRR
BCL10	BCL10 Immune Signaling Adaptor	Protein Coding	O95999	58	GC01M085265	25.9366931915283	https://www.genecards.org/cgi-bin/carddisp.pl?gene=BCL10
MIR181C	MicroRNA 181c	RNA Gene		29	GC19P122492	25.934139251709	https://www.genecards.org/cgi-bin/carddisp.pl?gene=MIR181C
KITLG	KIT Ligand	Protein Coding	P21583	60	GC12M088492	25.9153804779053	https://www.genecards.org/cgi-bin/carddisp.pl?gene=KITLG
NRP1	Neuropilin 1	Protein Coding	O14786	60	GC10M033177	25.9119968414307	https://www.genecards.org/cgi-bin/carddisp.pl?gene=NRP1
GJA1	Gap Junction Protein Alpha 1	Protein Coding	P17302	63	GC06P146071	25.9091186523438	https://www.genecards.org/cgi-bin/carddisp.pl?gene=GJA1
MMP3	Matrix Metallopeptidase 3	Protein Coding	P08254	63	GC11M102835	25.8898086547852	https://www.genecards.org/cgi-bin/carddisp.pl?gene=MMP3
MIR503	MicroRNA 503	RNA Gene		29	GC0XM134880	25.8312187194824	https://www.genecards.org/cgi-bin/carddisp.pl?gene=MIR503
TINCR	TINCR Ubiquitin Domain Containing	Protein Coding	A0A2R8Y7D0	33	GC19M005558	25.7968673706055	https://www.genecards.org/cgi-bin/carddisp.pl?gene=TINCR
SULT1A1	Sulfotransferase Family 1A Member 1	Protein Coding	P50225	55	GC16M044696	25.7963790893555	https://www.genecards.org/cgi-bin/carddisp.pl?gene=SULT1A1
GRP	Gastrin Releasing Peptide	Protein Coding	P07492	53	GC18P059220	25.7858123779297	https://www.genecards.org/cgi-bin/carddisp.pl?gene=GRP
POU5F1	POU Class 5 Homeobox 1	Protein Coding	Q01860	60	GC06M097053	25.7556247711182	https://www.genecards.org/cgi-bin/carddisp.pl?gene=POU5F1
GSN	Gelsolin	Protein Coding	P06396	62	GC09P121201	25.7439956665039	https://www.genecards.org/cgi-bin/carddisp.pl?gene=GSN
CDC42	Cell Division Cycle 42	Protein Coding	P60953	63	GC01P022052	25.6398391723633	https://www.genecards.org/cgi-bin/carddisp.pl?gene=CDC42
RECK	Reversion Inducing Cysteine Rich Protein With Kazal Motifs	Protein Coding	O95980	52	GC09P036036	25.5862464904785	https://www.genecards.org/cgi-bin/carddisp.pl?gene=RECK
CA9	Carbonic Anhydrase 9	Protein Coding	Q16790	59	GC09P035673	25.5712661743164	https://www.genecards.org/cgi-bin/carddisp.pl?gene=CA9
PRC1	Protein Regulator Of Cytokinesis 1	Protein Coding	O43663	51	GC15M090966	25.5526828765869	https://www.genecards.org/cgi-bin/carddisp.pl?gene=PRC1
BRMS1L	BRMS1 Like Transcriptional Repressor	Protein Coding	Q5PSV4	47	GC14P035826	25.537052154541	https://www.genecards.org/cgi-bin/carddisp.pl?gene=BRMS1L
EGR1	Early Growth Response 1	Protein Coding	P18146	58	GC05P138465	25.5347328186035	https://www.genecards.org/cgi-bin/carddisp.pl?gene=EGR1
CDH3	Cadherin 3	Protein Coding	P22223	59	GC16P097710	25.517147064209	https://www.genecards.org/cgi-bin/carddisp.pl?gene=CDH3
BIRC3	Baculoviral IAP Repeat Containing 3	Protein Coding	Q13489	58	GC11P102317	25.5103416442871	https://www.genecards.org/cgi-bin/carddisp.pl?gene=BIRC3
ELAVL1	ELAV Like RNA Binding Protein 1	Protein Coding	Q15717	55	GC19M007958	25.4882850646973	https://www.genecards.org/cgi-bin/carddisp.pl?gene=ELAVL1
DKC1	Dyskerin Pseudouridine Synthase 1	Protein Coding	O60832	59	GC0XP154762	25.4728813171387	https://www.genecards.org/cgi-bin/carddisp.pl?gene=DKC1
NCOR2	Nuclear Receptor Corepressor 2	Protein Coding	Q9Y618	56	GC12M124324	25.4269180297852	https://www.genecards.org/cgi-bin/carddisp.pl?gene=NCOR2
BECN1	Beclin 1	Protein Coding	Q14457	59	GC17M042810	25.4193553924561	https://www.genecards.org/cgi-bin/carddisp.pl?gene=BECN1
EZR	Ezrin	Protein Coding	P15311	59	GC06M158765	25.4055480957031	https://www.genecards.org/cgi-bin/carddisp.pl?gene=EZR
MDM4	MDM4 Regulator Of P53	Protein Coding	O15151	59	GC01P204516	25.3441848754883	https://www.genecards.org/cgi-bin/carddisp.pl?gene=MDM4
FANCD2OS	FANCD2 Opposite Strand	Protein Coding	Q96PS1	37	GC03M010889	25.3396759033203	https://www.genecards.org/cgi-bin/carddisp.pl?gene=FANCD2OS
NFKB2	Nuclear Factor Kappa B Subunit 2	Protein Coding	Q00653	66	GC10P102394	25.3362598419189	https://www.genecards.org/cgi-bin/carddisp.pl?gene=NFKB2
GACAT2	Gastric Cancer Associated Transcript 2	RNA Gene		22	GC18M008695	25.3170566558838	https://www.genecards.org/cgi-bin/carddisp.pl?gene=GACAT2
BDNF	Brain Derived Neurotrophic Factor	Protein Coding	P23560	63	GC11M027654	25.3169422149658	https://www.genecards.org/cgi-bin/carddisp.pl?gene=BDNF
KCNH2	Potassium Voltage-Gated Channel Subfamily H Member 2	Protein Coding	Q12809	63	GC07M150944	25.3163642883301	https://www.genecards.org/cgi-bin/carddisp.pl?gene=KCNH2
MCC	MCC Regulator Of WNT Signaling Pathway	Protein Coding	P23508	54	GC05M113022	25.2840061187744	https://www.genecards.org/cgi-bin/carddisp.pl?gene=MCC
CASC19	Cancer Susceptibility 19	RNA Gene		23	GC08M136309	25.2251377105713	https://www.genecards.org/cgi-bin/carddisp.pl?gene=CASC19
EPO	Erythropoietin	Protein Coding	P01588	55	GC07P100720	25.2212982177734	https://www.genecards.org/cgi-bin/carddisp.pl?gene=EPO
PCAT7	Prostate Cancer Associated Transcript 7	RNA Gene		23	GC09P102145	25.1824607849121	https://www.genecards.org/cgi-bin/carddisp.pl?gene=PCAT7
MIR485	MicroRNA 485	RNA Gene		27	GC14P117919	25.1786689758301	https://www.genecards.org/cgi-bin/carddisp.pl?gene=MIR485
MYD88	MYD88 Innate Immune Signal Transduction Adaptor	Protein Coding	Q99836	62	GC03P038324	25.172477722168	https://www.genecards.org/cgi-bin/carddisp.pl?gene=MYD88
IGFBP2	Insulin Like Growth Factor Binding Protein 2	Protein Coding	P18065	56	GC02P216632	25.158805847168	https://www.genecards.org/cgi-bin/carddisp.pl?gene=IGFBP2
RUNX3	RUNX Family Transcription Factor 3	Protein Coding	Q13761	56	GC01M024899	25.1289730072021	https://www.genecards.org/cgi-bin/carddisp.pl?gene=RUNX3
CTTN	Cortactin	Protein Coding	Q14247	56	GC11P070398	25.1211414337158	https://www.genecards.org/cgi-bin/carddisp.pl?gene=CTTN
MYH11	Myosin Heavy Chain 11	Protein Coding	P35749	59	GC16M026124	25.1095123291016	https://www.genecards.org/cgi-bin/carddisp.pl?gene=MYH11
GAPDH	Glyceraldehyde-3-Phosphate Dehydrogenase	Protein Coding	P04406	64	GC12P042102	25.0783748626709	https://www.genecards.org/cgi-bin/carddisp.pl?gene=GAPDH
BCL2L11	BCL2 Like 11	Protein Coding	O43521	58	GC02P111119	25.070743560791	https://www.genecards.org/cgi-bin/carddisp.pl?gene=BCL2L11
SPARC	Secreted Protein Acidic And Cysteine Rich	Protein Coding	P09486	62	GC05M151661	25.0646438598633	https://www.genecards.org/cgi-bin/carddisp.pl?gene=SPARC
S100A4	S100 Calcium Binding Protein A4	Protein Coding	P26447	57	GC01M153543	25.0458641052246	https://www.genecards.org/cgi-bin/carddisp.pl?gene=S100A4
FGF1	Fibroblast Growth Factor 1	Protein Coding	P05230	60	GC05M142555	25.0168972015381	https://www.genecards.org/cgi-bin/carddisp.pl?gene=FGF1
CFLAR	CASP8 And FADD Like Apoptosis Regulator	Protein Coding	O15519	57	GC02P203926	24.9918251037598	https://www.genecards.org/cgi-bin/carddisp.pl?gene=CFLAR
MIR425	MicroRNA 425	RNA Gene		29	GC03M053985	24.9865684509277	https://www.genecards.org/cgi-bin/carddisp.pl?gene=MIR425
ANXA2	Annexin A2	Protein Coding	P07355	60	GC15M060347	24.9770565032959	https://www.genecards.org/cgi-bin/carddisp.pl?gene=ANXA2
WNT1	Wnt Family Member 1	Protein Coding	P04628	60	GC12P061632	24.976354598999	https://www.genecards.org/cgi-bin/carddisp.pl?gene=WNT1
MIR130B	MicroRNA 130b	RNA Gene		28	GC22P080230	24.9516925811768	https://www.genecards.org/cgi-bin/carddisp.pl?gene=MIR130B
KLF4	KLF Transcription Factor 4	Protein Coding	O43474	59	GC09M107484	24.9460945129395	https://www.genecards.org/cgi-bin/carddisp.pl?gene=KLF4
YBX1	Y-Box Binding Protein 1	Protein Coding	P67809	53	GC01P042682	24.9391212463379	https://www.genecards.org/cgi-bin/carddisp.pl?gene=YBX1
CDC27	Cell Division Cycle 27	Protein Coding	P30260	53	GC17M047117	24.8882598876953	https://www.genecards.org/cgi-bin/carddisp.pl?gene=CDC27
FADD	Fas Associated Via Death Domain	Protein Coding	Q13158	59	GC11P070203	24.8849029541016	https://www.genecards.org/cgi-bin/carddisp.pl?gene=FADD
ANKRD30A	Ankyrin Repeat Domain 30A	Protein Coding	Q9BXX3	45	GC10P037134	24.8538093566895	https://www.genecards.org/cgi-bin/carddisp.pl?gene=ANKRD30A
BSG	Basigin (Ok Blood Group)	Protein Coding	P35613	58	GC19P000571	24.8499908447266	https://www.genecards.org/cgi-bin/carddisp.pl?gene=BSG
HNRNPK	Heterogeneous Nuclear Ribonucleoprotein K	Protein Coding	P61978	59	GC09M111065	24.8236122131348	https://www.genecards.org/cgi-bin/carddisp.pl?gene=HNRNPK
SCGB2A2	Secretoglobin Family 2A Member 2	Protein Coding	Q13296	49	GC11P094310	24.8168983459473	https://www.genecards.org/cgi-bin/carddisp.pl?gene=SCGB2A2
RPS20	Ribosomal Protein S20	Protein Coding	P60866	55	GC08M056067	24.8141498565674	https://www.genecards.org/cgi-bin/carddisp.pl?gene=RPS20
PAX5	Paired Box 5	Protein Coding	Q02548	59	GC09M037064	24.7905578613281	https://www.genecards.org/cgi-bin/carddisp.pl?gene=PAX5
FGF7	Fibroblast Growth Factor 7	Protein Coding	P21781	56	GC15P049423	24.7878837585449	https://www.genecards.org/cgi-bin/carddisp.pl?gene=FGF7
SOD1	Superoxide Dismutase 1	Protein Coding	P00441	66	GC21P031659	24.7878513336182	https://www.genecards.org/cgi-bin/carddisp.pl?gene=SOD1
ATP7B	ATPase Copper Transporting Beta	Protein Coding	P35670	61	GC13M051930	24.7759704589844	https://www.genecards.org/cgi-bin/carddisp.pl?gene=ATP7B
BAD	BCL2 Associated Agonist Of Cell Death	Protein Coding	Q92934	57	GC11M128946	24.772346496582	https://www.genecards.org/cgi-bin/carddisp.pl?gene=BAD
EPOR	Erythropoietin Receptor	Protein Coding	P19235	62	GC19M011377	24.7600326538086	https://www.genecards.org/cgi-bin/carddisp.pl?gene=EPOR
NPTN-IT1	NPTN Intronic Transcript 1	RNA Gene		21	GC15M073566	24.7593269348145	https://www.genecards.org/cgi-bin/carddisp.pl?gene=NPTN-IT1
BCAS2	BCAS2 Pre-MRNA Processing Factor	Protein Coding	O75934	48	GC01M114567	24.75661277771	https://www.genecards.org/cgi-bin/carddisp.pl?gene=BCAS2
GHET1	Gastric Carcinoma Proliferation Enhancing Transcript 1	RNA Gene		21	GC07P159772	24.7318439483643	https://www.genecards.org/cgi-bin/carddisp.pl?gene=GHET1
DELEC1	Deleted In Esophageal Cancer 1	RNA Gene	Q9P2X7	33	GC09P126513	24.7281703948975	https://www.genecards.org/cgi-bin/carddisp.pl?gene=DELEC1
CTSB	Cathepsin B	Protein Coding	P07858	64	GC08M011842	24.683500289917	https://www.genecards.org/cgi-bin/carddisp.pl?gene=CTSB
DKK1	Dickkopf WNT Signaling Pathway Inhibitor 1	Protein Coding	O94907	57	GC10P052314	24.6534194946289	https://www.genecards.org/cgi-bin/carddisp.pl?gene=DKK1
NR3C1	Nuclear Receptor Subfamily 3 Group C Member 1	Protein Coding	P04150	62	GC05M143277	24.6464614868164	https://www.genecards.org/cgi-bin/carddisp.pl?gene=NR3C1
MTA1	Metastasis Associated 1	Protein Coding	Q13330	54	GC14P105419	24.5825729370117	https://www.genecards.org/cgi-bin/carddisp.pl?gene=MTA1
KDM1A	Lysine Demethylase 1A	Protein Coding	O60341	62	GC01P023019	24.5688438415527	https://www.genecards.org/cgi-bin/carddisp.pl?gene=KDM1A
PPP2R1B	Protein Phosphatase 2 Scaffold Subunit Abeta	Protein Coding	P30154	58	GC11M129985	24.5485877990723	https://www.genecards.org/cgi-bin/carddisp.pl?gene=PPP2R1B
IGFBP1	Insulin Like Growth Factor Binding Protein 1	Protein Coding	P08833	56	GC07P049854	24.5468521118164	https://www.genecards.org/cgi-bin/carddisp.pl?gene=IGFBP1
HBEGF	Heparin Binding EGF Like Growth Factor	Protein Coding	Q99075	58	GC05M140332	24.5024375915527	https://www.genecards.org/cgi-bin/carddisp.pl?gene=HBEGF
CCN2	Cellular Communication Network Factor 2	Protein Coding	P29279	59	GC06M131948	24.489559173584	https://www.genecards.org/cgi-bin/carddisp.pl?gene=CCN2
LCN2	Lipocalin 2	Protein Coding	P80188	58	GC09P128149	24.4317207336426	https://www.genecards.org/cgi-bin/carddisp.pl?gene=LCN2
ING1	Inhibitor Of Growth Family Member 1	Protein Coding	Q9UK53	56	GC13P110712	24.4310665130615	https://www.genecards.org/cgi-bin/carddisp.pl?gene=ING1
EDN1	Endothelin 1	Protein Coding	P05305	62	GC06P012237	24.3926010131836	https://www.genecards.org/cgi-bin/carddisp.pl?gene=EDN1
HMOX1	Heme Oxygenase 1	Protein Coding	P09601	65	GC22P035380	24.3907928466797	https://www.genecards.org/cgi-bin/carddisp.pl?gene=HMOX1
CDC25C	Cell Division Cycle 25C	Protein Coding	P30307	61	GC05M138285	24.3879222869873	https://www.genecards.org/cgi-bin/carddisp.pl?gene=CDC25C
IL2RA	Interleukin 2 Receptor Subunit Alpha	Protein Coding	P01589	63	GC10M006010	24.3800621032715	https://www.genecards.org/cgi-bin/carddisp.pl?gene=IL2RA
F3	Coagulation Factor III, Tissue Factor	Protein Coding	P13726	58	GC01M094916	24.3748149871826	https://www.genecards.org/cgi-bin/carddisp.pl?gene=F3
TFRC	Transferrin Receptor	Protein Coding	P02786	63	GC03M196520	24.3674774169922	https://www.genecards.org/cgi-bin/carddisp.pl?gene=TFRC
MAD1L1	Mitotic Arrest Deficient 1 Like 1	Protein Coding	Q9Y6D9	59	GC07M001815	24.3328399658203	https://www.genecards.org/cgi-bin/carddisp.pl?gene=MAD1L1
U2AF1	U2 Small Nuclear RNA Auxiliary Factor 1	Protein Coding	Q01081	55	GC21M043092	24.31467628479	https://www.genecards.org/cgi-bin/carddisp.pl?gene=U2AF1
ITGAV	Integrin Subunit Alpha V	Protein Coding	P06756	60	GC02P186589	24.3135757446289	https://www.genecards.org/cgi-bin/carddisp.pl?gene=ITGAV
PCAT2	Prostate Cancer Associated Transcript 2	RNA Gene		24	GC08M127072	24.3097019195557	https://www.genecards.org/cgi-bin/carddisp.pl?gene=PCAT2
ANXA5	Annexin A5	Protein Coding	P08758	60	GC04M121667	24.2967071533203	https://www.genecards.org/cgi-bin/carddisp.pl?gene=ANXA5
NAT1	N-Acetyltransferase 1	Protein Coding	P18440	58	GC08P018183	24.2746086120605	https://www.genecards.org/cgi-bin/carddisp.pl?gene=NAT1
DGCR5	DiGeorge Syndrome Critical Region Gene 5	RNA Gene		29	GC22P075359	24.2588691711426	https://www.genecards.org/cgi-bin/carddisp.pl?gene=DGCR5
PIP	Prolactin Induced Protein	Protein Coding	P12273	51	GC07P143132	24.2496814727783	https://www.genecards.org/cgi-bin/carddisp.pl?gene=PIP
TFAP2A	Transcription Factor AP-2 Alpha	Protein Coding	P05549	60	GC06M010393	24.2358989715576	https://www.genecards.org/cgi-bin/carddisp.pl?gene=TFAP2A
RNY1	RNA, Ro60-Associated Y1	RNA Gene		25	GC07M148987	24.2262554168701	https://www.genecards.org/cgi-bin/carddisp.pl?gene=RNY1
SNHG6	Small Nucleolar RNA Host Gene 6	RNA Gene		27	GC08M066921	24.1950359344482	https://www.genecards.org/cgi-bin/carddisp.pl?gene=SNHG6
GNRHR	Gonadotropin Releasing Hormone Receptor	Protein Coding	P30968	59	GC04M067737	24.1886043548584	https://www.genecards.org/cgi-bin/carddisp.pl?gene=GNRHR
LGALS1	Galectin 1	Protein Coding	P09382	56	GC22P037675	24.1326351165771	https://www.genecards.org/cgi-bin/carddisp.pl?gene=LGALS1
E2F3	E2F Transcription Factor 3	Protein Coding	O00716	55	GC06P020419	24.1204166412354	https://www.genecards.org/cgi-bin/carddisp.pl?gene=E2F3
HDAC6	Histone Deacetylase 6	Protein Coding	Q9UBN7	66	GC0XP048801	24.1047706604004	https://www.genecards.org/cgi-bin/carddisp.pl?gene=HDAC6
MMP13	Matrix Metallopeptidase 13	Protein Coding	P45452	63	GC11M102942	24.0883483886719	https://www.genecards.org/cgi-bin/carddisp.pl?gene=MMP13
MIR378A	MicroRNA 378a	RNA Gene		31	GC05P149732	24.0828266143799	https://www.genecards.org/cgi-bin/carddisp.pl?gene=MIR378A
ESRRA	Estrogen Related Receptor Alpha	Protein Coding	P11474	59	GC11P064305	24.0812797546387	https://www.genecards.org/cgi-bin/carddisp.pl?gene=ESRRA
KRT5	Keratin 5	Protein Coding	P13647	59	GC12M052514	24.0755729675293	https://www.genecards.org/cgi-bin/carddisp.pl?gene=KRT5
BLACAT1	BLACAT1 Overlapping LEMD1 Locus	Protein Coding		24	GC01M205389	24.0685482025146	https://www.genecards.org/cgi-bin/carddisp.pl?gene=BLACAT1
EIF4E	Eukaryotic Translation Initiation Factor 4E	Protein Coding	P06730	62	GC04M098879	24.0672264099121	https://www.genecards.org/cgi-bin/carddisp.pl?gene=EIF4E
CCNG1	Cyclin G1	Protein Coding	P51959	52	GC05P163446	24.0589370727539	https://www.genecards.org/cgi-bin/carddisp.pl?gene=CCNG1
ABCC2	ATP Binding Cassette Subfamily C Member 2	Protein Coding	Q92887	62	GC10P099782	24.0432624816895	https://www.genecards.org/cgi-bin/carddisp.pl?gene=ABCC2
RRAS	RAS Related	Protein Coding	P10301	55	GC19M049635	24.0181999206543	https://www.genecards.org/cgi-bin/carddisp.pl?gene=RRAS
GADD45A	Growth Arrest And DNA Damage Inducible Alpha	Protein Coding	P24522	56	GC01P067685	24.0060615539551	https://www.genecards.org/cgi-bin/carddisp.pl?gene=GADD45A
NCOA1	Nuclear Receptor Coactivator 1	Protein Coding	Q15788	57	GC02P024492	24.0054054260254	https://www.genecards.org/cgi-bin/carddisp.pl?gene=NCOA1
RAD21	RAD21 Cohesin Complex Component	Protein Coding	O60216	58	GC08M116846	23.9809131622314	https://www.genecards.org/cgi-bin/carddisp.pl?gene=RAD21
NR1H2	Nuclear Receptor Subfamily 1 Group H Member 2	Protein Coding	P55055	58	GC19P050329	23.9701232910156	https://www.genecards.org/cgi-bin/carddisp.pl?gene=NR1H2
FLT3	Fms Related Receptor Tyrosine Kinase 3	Protein Coding	P36888	66	GC13M028003	23.9691772460938	https://www.genecards.org/cgi-bin/carddisp.pl?gene=FLT3
CD8A	CD8 Subunit Alpha	Protein Coding	P01732	60	GC02M086784	23.9589939117432	https://www.genecards.org/cgi-bin/carddisp.pl?gene=CD8A
CDKN2C	Cyclin Dependent Kinase Inhibitor 2C	Protein Coding	P42773	56	GC01P050960	23.9540023803711	https://www.genecards.org/cgi-bin/carddisp.pl?gene=CDKN2C
SOCS3	Suppressor Of Cytokine Signaling 3	Protein Coding	O14543	56	GC17M078356	23.9455757141113	https://www.genecards.org/cgi-bin/carddisp.pl?gene=SOCS3
RHO	Rhodopsin	Protein Coding	P08100	60	GC03P140025	23.9417381286621	https://www.genecards.org/cgi-bin/carddisp.pl?gene=RHO
BID	BH3 Interacting Domain Death Agonist	Protein Coding	P55957	58	GC22M017734	23.9250907897949	https://www.genecards.org/cgi-bin/carddisp.pl?gene=BID
HLA-B	Major Histocompatibility Complex, Class I, B	Protein Coding	P01889	59	GC06M097059	23.8808650970459	https://www.genecards.org/cgi-bin/carddisp.pl?gene=HLA-B
NBR2	Neighbor Of BRCA1 LncRNA 2	RNA Gene		31	GC17P043125	23.8504962921143	https://www.genecards.org/cgi-bin/carddisp.pl?gene=NBR2
ITGA6	Integrin Subunit Alpha 6	Protein Coding	P23229	62	GC02P172238	23.8426971435547	https://www.genecards.org/cgi-bin/carddisp.pl?gene=ITGA6
CLU	Clusterin	Protein Coding	P10909	60	GC08M027596	23.8356590270996	https://www.genecards.org/cgi-bin/carddisp.pl?gene=CLU
HLA-A	Major Histocompatibility Complex, Class I, A	Protein Coding	P04439	59	GC06P144720	23.8133811950684	https://www.genecards.org/cgi-bin/carddisp.pl?gene=HLA-A
MIR92A2	MicroRNA 92a-2	RNA Gene		23	GC0XM134501	23.8096790313721	https://www.genecards.org/cgi-bin/carddisp.pl?gene=MIR92A2
MIR377	MicroRNA 377	RNA Gene		28	GC14P117909	23.7942047119141	https://www.genecards.org/cgi-bin/carddisp.pl?gene=MIR377
ENO1	Enolase 1	Protein Coding	P06733	60	GC01M008861	23.7833251953125	https://www.genecards.org/cgi-bin/carddisp.pl?gene=ENO1
TUBB3	Tubulin Beta 3 Class III	Protein Coding	Q13509	63	GC16P098856	23.7808532714844	https://www.genecards.org/cgi-bin/carddisp.pl?gene=TUBB3
CASC11	Cancer Susceptibility 11	RNA Gene		23	GC08M136319	23.7487716674805	https://www.genecards.org/cgi-bin/carddisp.pl?gene=CASC11
IL33	Interleukin 33	Protein Coding	O95760	52	GC09P009584	23.7422676086426	https://www.genecards.org/cgi-bin/carddisp.pl?gene=IL33
CTNNA2	Catenin Alpha 2	Protein Coding	P26232	55	GC02P079185	23.7415504455566	https://www.genecards.org/cgi-bin/carddisp.pl?gene=CTNNA2
CYP2A6	Cytochrome P450 Family 2 Subfamily A Member 6	Protein Coding	P11509	58	GC19M040843	23.7372150421143	https://www.genecards.org/cgi-bin/carddisp.pl?gene=CYP2A6
BMP7	Bone Morphogenetic Protein 7	Protein Coding	P18075	60	GC20M057168	23.7108268737793	https://www.genecards.org/cgi-bin/carddisp.pl?gene=BMP7
SYK	Spleen Associated Tyrosine Kinase	Protein Coding	P43405	64	GC09P101996	23.6948776245117	https://www.genecards.org/cgi-bin/carddisp.pl?gene=SYK
TOX3	TOX High Mobility Group Box Family Member 3	Protein Coding	O15405	48	GC16M052449	23.6729431152344	https://www.genecards.org/cgi-bin/carddisp.pl?gene=TOX3
CHGA	Chromogranin A	Protein Coding	P10645	56	GC14P093363	23.6695556640625	https://www.genecards.org/cgi-bin/carddisp.pl?gene=CHGA
CTNND1	Catenin Delta 1	Protein Coding	O60716	58	GC11P058855	23.663948059082	https://www.genecards.org/cgi-bin/carddisp.pl?gene=CTNND1
TET2	Tet Methylcytosine Dioxygenase 2	Protein Coding	Q6N021	58	GC04P105145	23.6564178466797	https://www.genecards.org/cgi-bin/carddisp.pl?gene=TET2
IDO1	Indoleamine 2,3-Dioxygenase 1	Protein Coding	P14902	59	GC08P040556	23.6550598144531	https://www.genecards.org/cgi-bin/carddisp.pl?gene=IDO1
MIR4435-2HG	MIR4435-2 Host Gene	RNA Gene		24	GC02M113164	23.6540660858154	https://www.genecards.org/cgi-bin/carddisp.pl?gene=MIR4435-2HG
MIR95	MicroRNA 95	RNA Gene		27	GC04M008018	23.6321640014648	https://www.genecards.org/cgi-bin/carddisp.pl?gene=MIR95
ANXA1	Annexin A1	Protein Coding	P04083	60	GC09P073151	23.6112442016602	https://www.genecards.org/cgi-bin/carddisp.pl?gene=ANXA1
MIR148B	MicroRNA 148b	RNA Gene		30	GC12P054337	23.6093978881836	https://www.genecards.org/cgi-bin/carddisp.pl?gene=MIR148B
CTAG2	Cancer/Testis Antigen 2	Protein Coding	O75638	43	GC0XM154651	23.6016235351563	https://www.genecards.org/cgi-bin/carddisp.pl?gene=CTAG2
JAK3	Janus Kinase 3	Protein Coding	P52333	64	GC19M017824	23.6006546020508	https://www.genecards.org/cgi-bin/carddisp.pl?gene=JAK3
CLDN7	Claudin 7	Protein Coding	O95471	52	GC17M007259	23.5951805114746	https://www.genecards.org/cgi-bin/carddisp.pl?gene=CLDN7
GPC6	Glypican 6	Protein Coding	Q9Y625	56	GC13P093218	23.5898952484131	https://www.genecards.org/cgi-bin/carddisp.pl?gene=GPC6
MIR135B	MicroRNA 135b	RNA Gene		30	GC01M205448	23.5862503051758	https://www.genecards.org/cgi-bin/carddisp.pl?gene=MIR135B
CCR7	C-C Motif Chemokine Receptor 7	Protein Coding	P32248	58	GC17M085155	23.5804672241211	https://www.genecards.org/cgi-bin/carddisp.pl?gene=CCR7
HDAC2	Histone Deacetylase 2	Protein Coding	Q92769	66	GC06M113933	23.5785446166992	https://www.genecards.org/cgi-bin/carddisp.pl?gene=HDAC2
MIR92A1	MicroRNA 92a-1	RNA Gene		28	GC13P091700	23.5765361785889	https://www.genecards.org/cgi-bin/carddisp.pl?gene=MIR92A1
ITGB3	Integrin Subunit Beta 3	Protein Coding	P05106	65	GC17P123264	23.5740089416504	https://www.genecards.org/cgi-bin/carddisp.pl?gene=ITGB3
THBS4	Thrombospondin 4	Protein Coding	P35443	54	GC05P079991	23.5693550109863	https://www.genecards.org/cgi-bin/carddisp.pl?gene=THBS4
NCOA2	Nuclear Receptor Coactivator 2	Protein Coding	Q15596	57	GC08M070109	23.5522136688232	https://www.genecards.org/cgi-bin/carddisp.pl?gene=NCOA2
TRRAP	Transformation/Transcription Domain Associated Protein	Protein Coding	Q9Y4A5	58	GC07P098877	23.5516986846924	https://www.genecards.org/cgi-bin/carddisp.pl?gene=TRRAP
FSCN1	Fascin Actin-Bundling Protein 1	Protein Coding	Q16658	56	GC07P005592	23.5198822021484	https://www.genecards.org/cgi-bin/carddisp.pl?gene=FSCN1
PDK1	Pyruvate Dehydrogenase Kinase 1	Protein Coding	Q15118	60	GC02P172555	23.5105133056641	https://www.genecards.org/cgi-bin/carddisp.pl?gene=PDK1
CD24	CD24 Molecule	Protein Coding	P25063	47	GC06M106969	23.4973411560059	https://www.genecards.org/cgi-bin/carddisp.pl?gene=CD24
MIR532	MicroRNA 532	RNA Gene		25	GC0XP058460	23.4803524017334	https://www.genecards.org/cgi-bin/carddisp.pl?gene=MIR532
TSPAN31	Tetraspanin 31	Protein Coding	Q12999	51	GC12P057738	23.4440727233887	https://www.genecards.org/cgi-bin/carddisp.pl?gene=TSPAN31
ERG	ETS Transcription Factor ERG	Protein Coding	P11308	59	GC21M038367	23.4386806488037	https://www.genecards.org/cgi-bin/carddisp.pl?gene=ERG
SOCS1	Suppressor Of Cytokine Signaling 1	Protein Coding	O15524	59	GC16M025937	23.4170627593994	https://www.genecards.org/cgi-bin/carddisp.pl?gene=SOCS1
CASP7	Caspase 7	Protein Coding	P55210	62	GC10P113679	23.3439865112305	https://www.genecards.org/cgi-bin/carddisp.pl?gene=CASP7
POSTN	Periostin	Protein Coding	Q15063	55	GC13M037562	23.3245849609375	https://www.genecards.org/cgi-bin/carddisp.pl?gene=POSTN
MIR184	MicroRNA 184	RNA Gene		31	GC15P079209	23.3209209442139	https://www.genecards.org/cgi-bin/carddisp.pl?gene=MIR184
TCF7	Transcription Factor 7	Protein Coding	P36402	54	GC05P134301	23.3118553161621	https://www.genecards.org/cgi-bin/carddisp.pl?gene=TCF7
CD34	CD34 Molecule	Protein Coding	P28906	58	GC01M207880	23.3102989196777	https://www.genecards.org/cgi-bin/carddisp.pl?gene=CD34
DSC2	Desmocollin 2	Protein Coding	Q02487	58	GC18M031058	23.3063545227051	https://www.genecards.org/cgi-bin/carddisp.pl?gene=DSC2
TGFBR3	Transforming Growth Factor Beta Receptor 3	Protein Coding	Q03167	60	GC01M091680	23.2989616394043	https://www.genecards.org/cgi-bin/carddisp.pl?gene=TGFBR3
SCARNA5	Small Cajal Body-Specific RNA 5	RNA Gene		28	GC02P233275	23.2424564361572	https://www.genecards.org/cgi-bin/carddisp.pl?gene=SCARNA5
MIR675	MicroRNA 675	RNA Gene		28	GC11M012578	23.2329578399658	https://www.genecards.org/cgi-bin/carddisp.pl?gene=MIR675
LOC130004273	ATAC-STARR-Seq Lymphoblastoid Silent Region 2585	Functional Element		8	GC10P114735	23.2121047973633	https://www.genecards.org/cgi-bin/carddisp.pl?gene=LOC130004273
MUC6	Mucin 6, Oligomeric Mucus/Gel-Forming	Protein Coding	Q6W4X9	52	GC11M001012	23.1838417053223	https://www.genecards.org/cgi-bin/carddisp.pl?gene=MUC6
SOX4	SRY-Box Transcription Factor 4	Protein Coding	Q06945	56	GC06P021593	23.1834602355957	https://www.genecards.org/cgi-bin/carddisp.pl?gene=SOX4
TNFRSF1A	TNF Receptor Superfamily Member 1A	Protein Coding	P19438	63	GC12M006328	23.1826095581055	https://www.genecards.org/cgi-bin/carddisp.pl?gene=TNFRSF1A
IFNA1	Interferon Alpha 1	Protein Coding	P01562	51	GC09P021798	23.1713352203369	https://www.genecards.org/cgi-bin/carddisp.pl?gene=IFNA1
MIR302C	MicroRNA 302c	RNA Gene		29	GC04M112937	23.1573486328125	https://www.genecards.org/cgi-bin/carddisp.pl?gene=MIR302C
GNA11	G Protein Subunit Alpha 11	Protein Coding	P29992	60	GC19P003094	23.1547317504883	https://www.genecards.org/cgi-bin/carddisp.pl?gene=GNA11
MED1	Mediator Complex Subunit 1	Protein Coding	Q15648	55	GC17M039404	23.1392860412598	https://www.genecards.org/cgi-bin/carddisp.pl?gene=MED1
TNNT2	Troponin T2, Cardiac Type	Protein Coding	P45379	61	GC01M201359	23.1188812255859	https://www.genecards.org/cgi-bin/carddisp.pl?gene=TNNT2
CXCL1	C-X-C Motif Chemokine Ligand 1	Protein Coding	P09341	56	GC04P073869	23.117733001709	https://www.genecards.org/cgi-bin/carddisp.pl?gene=CXCL1
RUNX2	RUNX Family Transcription Factor 2	Protein Coding	Q13950	59	GC06P144988	23.05832862854	https://www.genecards.org/cgi-bin/carddisp.pl?gene=RUNX2
LINC00673	Long Intergenic Non-Protein Coding RNA 673	RNA Gene		22	GC17M086100	23.0437984466553	https://www.genecards.org/cgi-bin/carddisp.pl?gene=LINC00673
HPSE	Heparanase	Protein Coding	Q9Y251	57	GC04M083292	23.009334564209	https://www.genecards.org/cgi-bin/carddisp.pl?gene=HPSE
TNFRSF11B	TNF Receptor Superfamily Member 11b	Protein Coding	O00300	60	GC08M118923	22.986572265625	https://www.genecards.org/cgi-bin/carddisp.pl?gene=TNFRSF11B
ADAR	Adenosine Deaminase RNA Specific	Protein Coding	P55265	59	GC01M163944	22.97021484375	https://www.genecards.org/cgi-bin/carddisp.pl?gene=ADAR
CHUK	Component Of Inhibitor Of Nuclear Factor Kappa B Kinase Complex	Protein Coding	O15111	63	GC10M100451	22.9659881591797	https://www.genecards.org/cgi-bin/carddisp.pl?gene=CHUK
CAT	Catalase	Protein Coding	P04040	64	GC11P034460	22.9285316467285	https://www.genecards.org/cgi-bin/carddisp.pl?gene=CAT
XRCC5	X-Ray Repair Cross Complementing 5	Protein Coding	P13010	57	GC02P216107	22.9082450866699	https://www.genecards.org/cgi-bin/carddisp.pl?gene=XRCC5
GLA	Galactosidase Alpha	Protein Coding	P06280	63	GC0XM101393	22.9003410339355	https://www.genecards.org/cgi-bin/carddisp.pl?gene=GLA
MTDH	Metadherin	Protein Coding	Q86UE4	52	GC08P097644	22.8950119018555	https://www.genecards.org/cgi-bin/carddisp.pl?gene=MTDH
PXN	Paxillin	Protein Coding	P49023	58	GC12M120210	22.8940620422363	https://www.genecards.org/cgi-bin/carddisp.pl?gene=PXN
HMGA1	High Mobility Group AT-Hook 1	Protein Coding	P17096	59	GC06P144874	22.8455352783203	https://www.genecards.org/cgi-bin/carddisp.pl?gene=HMGA1
TXN	Thioredoxin	Protein Coding	P10599	59	GC09M110243	22.8439998626709	https://www.genecards.org/cgi-bin/carddisp.pl?gene=TXN
SQSTM1	Sequestosome 1	Protein Coding	Q13501	62	GC05P179806	22.8345146179199	https://www.genecards.org/cgi-bin/carddisp.pl?gene=SQSTM1
EREG	Epiregulin	Protein Coding	O14944	54	GC04P074366	22.7816009521484	https://www.genecards.org/cgi-bin/carddisp.pl?gene=EREG
CEP57	Centrosomal Protein 57	Protein Coding	Q86XR8	54	GC11P095789	22.7701034545898	https://www.genecards.org/cgi-bin/carddisp.pl?gene=CEP57
JUP	Junction Plakoglobin	Protein Coding	P14923	62	GC17M041754	22.7684364318848	https://www.genecards.org/cgi-bin/carddisp.pl?gene=JUP
TTK	TTK Protein Kinase	Protein Coding	P33981	59	GC06P080003	22.7617855072021	https://www.genecards.org/cgi-bin/carddisp.pl?gene=TTK
XRCC6	X-Ray Repair Cross Complementing 6	Protein Coding	P12956	58	GC22P076175	22.7449150085449	https://www.genecards.org/cgi-bin/carddisp.pl?gene=XRCC6
CD4	CD4 Molecule	Protein Coding	P01730	63	GC12P006786	22.7347793579102	https://www.genecards.org/cgi-bin/carddisp.pl?gene=CD4
KLF5	KLF Transcription Factor 5	Protein Coding	Q13887	57	GC13P073054	22.7141265869141	https://www.genecards.org/cgi-bin/carddisp.pl?gene=KLF5
SOX10	SRY-Box Transcription Factor 10	Protein Coding	P56693	58	GC22M081070	22.7137413024902	https://www.genecards.org/cgi-bin/carddisp.pl?gene=SOX10
LOX	Lysyl Oxidase	Protein Coding	P28300	60	GC05M122063	22.7071304321289	https://www.genecards.org/cgi-bin/carddisp.pl?gene=LOX
NCAM1	Neural Cell Adhesion Molecule 1	Protein Coding	P13591	61	GC11P112961	22.6835231781006	https://www.genecards.org/cgi-bin/carddisp.pl?gene=NCAM1
SNHG20	Small Nucleolar RNA Host Gene 20	RNA Gene		29	GC17P123938	22.6833896636963	https://www.genecards.org/cgi-bin/carddisp.pl?gene=SNHG20
TKT	Transketolase	Protein Coding	P29401	59	GC03M053224	22.6816711425781	https://www.genecards.org/cgi-bin/carddisp.pl?gene=TKT
BDNF-AS	BDNF Antisense RNA	RNA Gene		31	GC11P027466	22.6780166625977	https://www.genecards.org/cgi-bin/carddisp.pl?gene=BDNF-AS
RACK1	Receptor For Activated C Kinase 1	Protein Coding	P63244	55	GC05M182722	22.6585502624512	https://www.genecards.org/cgi-bin/carddisp.pl?gene=RACK1
ANGPT2	Angiopoietin 2	Protein Coding	O15123	62	GC08M006499	22.6521987915039	https://www.genecards.org/cgi-bin/carddisp.pl?gene=ANGPT2
STS	Steroid Sulfatase	Protein Coding	P08842	59	GC0XP007146	22.6506614685059	https://www.genecards.org/cgi-bin/carddisp.pl?gene=STS
SOD2-OT1	SOD2 Overlapping Transcript 1	RNA Gene		21	GC06M159772	22.6324729919434	https://www.genecards.org/cgi-bin/carddisp.pl?gene=SOD2-OT1
FAN1	FANCD2 And FANCI Associated Nuclease 1	Protein Coding	Q9Y2M0	51	GC15P165799	22.6210384368896	https://www.genecards.org/cgi-bin/carddisp.pl?gene=FAN1
ID1	Inhibitor Of DNA Binding 1	Protein Coding	P41134	54	GC20P031605	22.5651016235352	https://www.genecards.org/cgi-bin/carddisp.pl?gene=ID1
TUBB	Tubulin Beta Class I	Protein Coding	P07437	62	GC06P144741	22.5539054870605	https://www.genecards.org/cgi-bin/carddisp.pl?gene=TUBB
GEN1	GEN1 Holliday Junction 5' Flap Endonuclease	Protein Coding	Q17RS7	50	GC02P017754	22.5349445343018	https://www.genecards.org/cgi-bin/carddisp.pl?gene=GEN1
EIF4EBP1	Eukaryotic Translation Initiation Factor 4E Binding Protein 1	Protein Coding	Q13541	59	GC08P040500	22.5299911499023	https://www.genecards.org/cgi-bin/carddisp.pl?gene=EIF4EBP1
PRC1-AS1	PRC1 Antisense RNA 1	RNA Gene		20	GC15P090966	22.5120849609375	https://www.genecards.org/cgi-bin/carddisp.pl?gene=PRC1-AS1
RIOX2	Ribosomal Oxygenase 2	Protein Coding	Q8IUF8	48	GC03M097942	22.3984909057617	https://www.genecards.org/cgi-bin/carddisp.pl?gene=RIOX2
MIR374A	MicroRNA 374a	RNA Gene		27	GC0XM074300	22.3903388977051	https://www.genecards.org/cgi-bin/carddisp.pl?gene=MIR374A
CUBN	Cubilin	Protein Coding	O60494	58	GC10M016824	22.3720951080322	https://www.genecards.org/cgi-bin/carddisp.pl?gene=CUBN
CYP2E1	Cytochrome P450 Family 2 Subfamily E Member 1	Protein Coding	P05181	59	GC10P133520	22.3541965484619	https://www.genecards.org/cgi-bin/carddisp.pl?gene=CYP2E1
PTPRC	Protein Tyrosine Phosphatase Receptor Type C	Protein Coding	P08575	65	GC01P198607	22.3362464904785	https://www.genecards.org/cgi-bin/carddisp.pl?gene=PTPRC
GPX1	Glutathione Peroxidase 1	Protein Coding	P07203	56	GC03M054007	22.3277912139893	https://www.genecards.org/cgi-bin/carddisp.pl?gene=GPX1
MIR144	MicroRNA 144	RNA Gene		27	GC17M084703	22.3256187438965	https://www.genecards.org/cgi-bin/carddisp.pl?gene=MIR144
SHH	Sonic Hedgehog Signaling Molecule	Protein Coding	Q15465	64	GC07M155799	22.3255767822266	https://www.genecards.org/cgi-bin/carddisp.pl?gene=SHH
NGF	Nerve Growth Factor	Protein Coding	P01138	64	GC01M115285	22.3249282836914	https://www.genecards.org/cgi-bin/carddisp.pl?gene=NGF
IGFBP5	Insulin Like Growth Factor Binding Protein 5	Protein Coding	P24593	55	GC02M216672	22.3197460174561	https://www.genecards.org/cgi-bin/carddisp.pl?gene=IGFBP5
WNT3	Wnt Family Member 3	Protein Coding	P56703	60	GC17M046762	22.3174934387207	https://www.genecards.org/cgi-bin/carddisp.pl?gene=WNT3
CYP24A1	Cytochrome P450 Family 24 Subfamily A Member 1	Protein Coding	Q07973	60	GC20M054153	22.3030776977539	https://www.genecards.org/cgi-bin/carddisp.pl?gene=CYP24A1
APOE	Apolipoprotein E	Protein Coding	P02649	63	GC19P123244	22.3029193878174	https://www.genecards.org/cgi-bin/carddisp.pl?gene=APOE
LHCGR	Luteinizing Hormone/Choriogonadotropin Receptor	Protein Coding	P22888	59	GC02M048686	22.2886333465576	https://www.genecards.org/cgi-bin/carddisp.pl?gene=LHCGR
TNFRSF11A	TNF Receptor Superfamily Member 11a	Protein Coding	Q9Y6Q6	60	GC18P062325	22.2674694061279	https://www.genecards.org/cgi-bin/carddisp.pl?gene=TNFRSF11A
RXRA	Retinoid X Receptor Alpha	Protein Coding	P19793	61	GC09P134317	22.252613067627	https://www.genecards.org/cgi-bin/carddisp.pl?gene=RXRA
AGR3	Anterior Gradient 3, Protein Disulphide Isomerase Family Member	Protein Coding	Q8TD06	47	GC07M016854	22.2206039428711	https://www.genecards.org/cgi-bin/carddisp.pl?gene=AGR3
FEZF1-AS1	FEZF1 Antisense RNA 1	RNA Gene		24	GC07P122303	22.2099170684814	https://www.genecards.org/cgi-bin/carddisp.pl?gene=FEZF1-AS1
MIR542	MicroRNA 542	RNA Gene		27	GC0XM134884	22.2047576904297	https://www.genecards.org/cgi-bin/carddisp.pl?gene=MIR542
PIN1	Peptidylprolyl Cis/Trans Isomerase, NIMA-Interacting 1	Protein Coding	Q13526	60	GC19P009835	22.194896697998	https://www.genecards.org/cgi-bin/carddisp.pl?gene=PIN1
FGF10	Fibroblast Growth Factor 10	Protein Coding	O15520	60	GC05M044965	22.1855010986328	https://www.genecards.org/cgi-bin/carddisp.pl?gene=FGF10
ACE	Angiotensin I Converting Enzyme	Protein Coding	P12821	64	GC17P063477	22.1834239959717	https://www.genecards.org/cgi-bin/carddisp.pl?gene=ACE
EMSY	EMSY Transcriptional Repressor, BRCA2 Interacting	Protein Coding	Q7Z589	48	GC11P095403	22.1806945800781	https://www.genecards.org/cgi-bin/carddisp.pl?gene=EMSY
MYH7	Myosin Heavy Chain 7	Protein Coding	P12883	60	GC14M023412	22.1597576141357	https://www.genecards.org/cgi-bin/carddisp.pl?gene=MYH7
DUXAP9	Double Homeobox A Pseudogene 9	Pseudogene		17	GC14P047645	22.1586723327637	https://www.genecards.org/cgi-bin/carddisp.pl?gene=DUXAP9
MIR511	MicroRNA 511	RNA Gene		25	GC10P017845	22.1480693817139	https://www.genecards.org/cgi-bin/carddisp.pl?gene=MIR511
KRT14	Keratin 14	Protein Coding	P02533	60	GC17M041582	22.1402359008789	https://www.genecards.org/cgi-bin/carddisp.pl?gene=KRT14
CYP3A5	Cytochrome P450 Family 3 Subfamily A Member 5	Protein Coding	P20815	58	GC07M099648	22.1372241973877	https://www.genecards.org/cgi-bin/carddisp.pl?gene=CYP3A5
PAK4	P21 (RAC1) Activated Kinase 4	Protein Coding	O96013	62	GC19P039125	22.1321296691895	https://www.genecards.org/cgi-bin/carddisp.pl?gene=PAK4
KDM3A	Lysine Demethylase 3A	Protein Coding	Q9Y4C1	55	GC02P086709	22.1216430664063	https://www.genecards.org/cgi-bin/carddisp.pl?gene=KDM3A
MUCL1	Mucin Like 1	Protein Coding	Q96DR8	44	GC12P054830	22.1178283691406	https://www.genecards.org/cgi-bin/carddisp.pl?gene=MUCL1
TNNI3	Troponin I3, Cardiac Type	Protein Coding	P19429	62	GC19M055151	22.1087493896484	https://www.genecards.org/cgi-bin/carddisp.pl?gene=TNNI3
RYR2	Ryanodine Receptor 2	Protein Coding	Q92736	60	GC01P237042	22.1062622070313	https://www.genecards.org/cgi-bin/carddisp.pl?gene=RYR2
MIR301A	MicroRNA 301a	RNA Gene		29	GC17M059151	22.0953121185303	https://www.genecards.org/cgi-bin/carddisp.pl?gene=MIR301A
PCSK9	Proprotein Convertase Subtilisin/Kexin Type 9	Protein Coding	Q8NBP7	63	GC01P055039	22.0945682525635	https://www.genecards.org/cgi-bin/carddisp.pl?gene=PCSK9
LOC126806659	BRD4-Independent Group 4 Enhancer GRCh37_chr3:41274918-41276117	Functional Element		10	GC03P041233	22.0822162628174	https://www.genecards.org/cgi-bin/carddisp.pl?gene=LOC126806659
ZEB2-AS1	ZEB2 Antisense RNA 1	RNA Gene		28	GC02P146691	22.0764579772949	https://www.genecards.org/cgi-bin/carddisp.pl?gene=ZEB2-AS1
BCL6	BCL6 Transcription Repressor	Protein Coding	P41182	59	GC03M187721	22.0751991271973	https://www.genecards.org/cgi-bin/carddisp.pl?gene=BCL6
PREX2	Phosphatidylinositol-3,4,5-Trisphosphate Dependent Rac Exchange Factor 2	Protein Coding	Q70Z35	52	GC08P067952	22.030704498291	https://www.genecards.org/cgi-bin/carddisp.pl?gene=PREX2
GREB1L	GREB1 Like Retinoic Acid Receptor Coactivator	Protein Coding	Q9C091	47	GC18P021242	22.0220718383789	https://www.genecards.org/cgi-bin/carddisp.pl?gene=GREB1L
ENO2	Enolase 2	Protein Coding	P09104	60	GC12P006913	22.0097408294678	https://www.genecards.org/cgi-bin/carddisp.pl?gene=ENO2
TACC1	Transforming Acidic Coiled-Coil Containing Protein 1	Protein Coding	O75410	52	GC08P038728	22.0002956390381	https://www.genecards.org/cgi-bin/carddisp.pl?gene=TACC1
MVP	Major Vault Protein	Protein Coding	Q14764	54	GC16P096667	21.9912223815918	https://www.genecards.org/cgi-bin/carddisp.pl?gene=MVP
MIR197	MicroRNA 197	RNA Gene		28	GC01P109598	21.969539642334	https://www.genecards.org/cgi-bin/carddisp.pl?gene=MIR197
POMC	Proopiomelanocortin	Protein Coding	P01189	61	GC02M025160	21.9443950653076	https://www.genecards.org/cgi-bin/carddisp.pl?gene=POMC
SPDEF	SAM Pointed Domain Containing ETS Transcription Factor	Protein Coding	O95238	51	GC06M097245	21.9285125732422	https://www.genecards.org/cgi-bin/carddisp.pl?gene=SPDEF
EXO1	Exonuclease 1	Protein Coding	Q9UQ84	56	GC01P241847	21.9194355010986	https://www.genecards.org/cgi-bin/carddisp.pl?gene=EXO1
JAG1	Jagged Canonical Notch Ligand 1	Protein Coding	P78504	63	GC20M010637	21.9121532440186	https://www.genecards.org/cgi-bin/carddisp.pl?gene=JAG1
MIR33A	MicroRNA 33a	RNA Gene		28	GC22P041900	21.9062118530273	https://www.genecards.org/cgi-bin/carddisp.pl?gene=MIR33A
STMN1	Stathmin 1	Protein Coding	P16949	57	GC01M025884	21.8711986541748	https://www.genecards.org/cgi-bin/carddisp.pl?gene=STMN1
PRSS1	Serine Protease 1	Protein Coding	P07477	57	GC07P159683	21.871150970459	https://www.genecards.org/cgi-bin/carddisp.pl?gene=PRSS1
E2F4	E2F Transcription Factor 4	Protein Coding	Q16254	56	GC16P067192	21.8560962677002	https://www.genecards.org/cgi-bin/carddisp.pl?gene=E2F4
MIR376A1	MicroRNA 376a-1	RNA Gene		24	GC14P117905	21.8546772003174	https://www.genecards.org/cgi-bin/carddisp.pl?gene=MIR376A1
KDM5B	Lysine Demethylase 5B	Protein Coding	Q9UGL1	59	GC01M202696	21.785213470459	https://www.genecards.org/cgi-bin/carddisp.pl?gene=KDM5B
SKIL	SKI Like Proto-Oncogene	Protein Coding	P12757	55	GC03P170357	21.7844352722168	https://www.genecards.org/cgi-bin/carddisp.pl?gene=SKIL
SCN5A	Sodium Voltage-Gated Channel Alpha Subunit 5	Protein Coding	Q14524	63	GC03M038742	21.7765693664551	https://www.genecards.org/cgi-bin/carddisp.pl?gene=SCN5A
CDK7	Cyclin Dependent Kinase 7	Protein Coding	P50613	59	GC05P078530	21.7662868499756	https://www.genecards.org/cgi-bin/carddisp.pl?gene=CDK7
SFRP1	Secreted Frizzled Related Protein 1	Protein Coding	Q8N474	56	GC08M041262	21.7540054321289	https://www.genecards.org/cgi-bin/carddisp.pl?gene=SFRP1
PLAT	Plasminogen Activator, Tissue Type	Protein Coding	P00750	62	GC08M042174	21.7438087463379	https://www.genecards.org/cgi-bin/carddisp.pl?gene=PLAT
PTTG1	PTTG1 Regulator Of Sister Chromatid Separation, Securin	Protein Coding	O95997	54	GC05P160446	21.7323207855225	https://www.genecards.org/cgi-bin/carddisp.pl?gene=PTTG1
LINC02605	Long Intergenic Non-Protein Coding RNA 2605	RNA Gene		22	GC08P078838	21.7010478973389	https://www.genecards.org/cgi-bin/carddisp.pl?gene=LINC02605
E2F2	E2F Transcription Factor 2	Protein Coding	Q14209	54	GC01M031469	21.6999969482422	https://www.genecards.org/cgi-bin/carddisp.pl?gene=E2F2
PPARA	Peroxisome Proliferator Activated Receptor Alpha	Protein Coding	Q07869	58	GC22P046150	21.6893692016602	https://www.genecards.org/cgi-bin/carddisp.pl?gene=PPARA
RHOC	Ras Homolog Family Member C	Protein Coding	P08134	54	GC01M112701	21.6670303344727	https://www.genecards.org/cgi-bin/carddisp.pl?gene=RHOC
PROM1	Prominin 1	Protein Coding	O43490	59	GC04M015965	21.6617832183838	https://www.genecards.org/cgi-bin/carddisp.pl?gene=PROM1
TNFAIP3	TNF Alpha Induced Protein 3	Protein Coding	P21580	62	GC06P137866	21.653902053833	https://www.genecards.org/cgi-bin/carddisp.pl?gene=TNFAIP3
ITGA3	Integrin Subunit Alpha 3	Protein Coding	P26006	62	GC17P050055	21.6497020721436	https://www.genecards.org/cgi-bin/carddisp.pl?gene=ITGA3
COL1A1	Collagen Type I Alpha 1 Chain	Protein Coding	P02452	63	GC17M085601	21.6486911773682	https://www.genecards.org/cgi-bin/carddisp.pl?gene=COL1A1
ITGB4	Integrin Subunit Beta 4	Protein Coding	P16144	62	GC17P075721	21.6294441223145	https://www.genecards.org/cgi-bin/carddisp.pl?gene=ITGB4
MIR196B	MicroRNA 196b	RNA Gene		30	GC07M028050	21.6004676818848	https://www.genecards.org/cgi-bin/carddisp.pl?gene=MIR196B
PCAT18	Prostate Cancer Associated Transcript 18	RNA Gene		28	GC18M035082	21.6001510620117	https://www.genecards.org/cgi-bin/carddisp.pl?gene=PCAT18
MAGED2	MAGE Family Member D2	Protein Coding	Q9UNF1	52	GC0XP054807	21.5357360839844	https://www.genecards.org/cgi-bin/carddisp.pl?gene=MAGED2
RYR1	Ryanodine Receptor 1	Protein Coding	P21817	61	GC19P122999	21.533317565918	https://www.genecards.org/cgi-bin/carddisp.pl?gene=RYR1
OPCML	Opioid Binding Protein/Cell Adhesion Molecule Like	Protein Coding	Q14982	54	GC11M132414	21.506477355957	https://www.genecards.org/cgi-bin/carddisp.pl?gene=OPCML
EPSTI1	Epithelial Stromal Interaction 1	Protein Coding	Q96J88	47	GC13M042886	21.4908142089844	https://www.genecards.org/cgi-bin/carddisp.pl?gene=EPSTI1
BAG1	BAG Cochaperone 1	Protein Coding	Q99933	55	GC09M033245	21.4896507263184	https://www.genecards.org/cgi-bin/carddisp.pl?gene=BAG1
VTN	Vitronectin	Protein Coding	P04004	57	GC17M084696	21.4741897583008	https://www.genecards.org/cgi-bin/carddisp.pl?gene=VTN
SSTR1	Somatostatin Receptor 1	Protein Coding	P30872	56	GC14P038207	21.4489440917969	https://www.genecards.org/cgi-bin/carddisp.pl?gene=SSTR1
ST14	ST14 Transmembrane Serine Protease Matriptase	Protein Coding	Q9Y5Y6	60	GC11P130159	21.4413948059082	https://www.genecards.org/cgi-bin/carddisp.pl?gene=ST14
LINC00261	Long Intergenic Non-Protein Coding RNA 261	RNA Gene		29	GC20M022529	21.4382839202881	https://www.genecards.org/cgi-bin/carddisp.pl?gene=LINC00261
MIR370	MicroRNA 370	RNA Gene		30	GC14P116898	21.4363842010498	https://www.genecards.org/cgi-bin/carddisp.pl?gene=MIR370
HSPA8	Heat Shock Protein Family A (Hsp70) Member 8	Protein Coding	P11142	62	GC11M123057	21.4173126220703	https://www.genecards.org/cgi-bin/carddisp.pl?gene=HSPA8
TG	Thyroglobulin	Protein Coding	P01266	58	GC08P132866	21.4100246429443	https://www.genecards.org/cgi-bin/carddisp.pl?gene=TG
CUL1	Cullin 1	Protein Coding	Q13616	58	GC07P148697	21.3971900939941	https://www.genecards.org/cgi-bin/carddisp.pl?gene=CUL1
HLA-DRB1	Major Histocompatibility Complex, Class II, DR Beta 1	Protein Coding	P01911	59	GC06M097159	21.393856048584	https://www.genecards.org/cgi-bin/carddisp.pl?gene=HLA-DRB1
VCAM1	Vascular Cell Adhesion Molecule 1	Protein Coding	P19320	59	GC01P100719	21.3837051391602	https://www.genecards.org/cgi-bin/carddisp.pl?gene=VCAM1
IKBKE	Inhibitor Of Nuclear Factor Kappa B Kinase Subunit Epsilon	Protein Coding	Q14164	58	GC01P206470	21.3771629333496	https://www.genecards.org/cgi-bin/carddisp.pl?gene=IKBKE
ABCC4	ATP Binding Cassette Subfamily C Member 4 (PEL Blood Group)	Protein Coding	O15439	59	GC13M095019	21.3497886657715	https://www.genecards.org/cgi-bin/carddisp.pl?gene=ABCC4
RABL3	RAB, Member Of RAS Oncogene Family Like 3	Protein Coding	Q5HYI8	44	GC03M120686	21.3389987945557	https://www.genecards.org/cgi-bin/carddisp.pl?gene=RABL3
TNFRSF8	TNF Receptor Superfamily Member 8	Protein Coding	P28908	56	GC01P012063	21.3379211425781	https://www.genecards.org/cgi-bin/carddisp.pl?gene=TNFRSF8
PDPN	Podoplanin	Protein Coding	Q86YL7	54	GC01P013583	21.3251075744629	https://www.genecards.org/cgi-bin/carddisp.pl?gene=PDPN
HLA-G	Major Histocompatibility Complex, Class I, G	Protein Coding	P17693	58	GC06P144710	21.3083763122559	https://www.genecards.org/cgi-bin/carddisp.pl?gene=HLA-G
ZNF217	Zinc Finger Protein 217	Protein Coding	O75362	49	GC20M053567	21.302001953125	https://www.genecards.org/cgi-bin/carddisp.pl?gene=ZNF217
LOC107982234	WT1/WT1-AS Bi-Directional Promoter Region	Functional Element		10	GC11P032430	21.2654190063477	https://www.genecards.org/cgi-bin/carddisp.pl?gene=LOC107982234
FAP	Fibroblast Activation Protein Alpha	Protein Coding	Q12884	59	GC02M162170	21.2374267578125	https://www.genecards.org/cgi-bin/carddisp.pl?gene=FAP
PKP2	Plakophilin 2	Protein Coding	Q99959	56	GC12M032790	21.2121925354004	https://www.genecards.org/cgi-bin/carddisp.pl?gene=PKP2
CSNK2A1	Casein Kinase 2 Alpha 1	Protein Coding	P68400	63	GC20M000472	21.2016906738281	https://www.genecards.org/cgi-bin/carddisp.pl?gene=CSNK2A1
CDH13	Cadherin 13	Protein Coding	P55290	57	GC16P082626	21.1944465637207	https://www.genecards.org/cgi-bin/carddisp.pl?gene=CDH13
CXCL10	C-X-C Motif Chemokine Ligand 10	Protein Coding	P02778	57	GC04M076021	21.189208984375	https://www.genecards.org/cgi-bin/carddisp.pl?gene=CXCL10
ALDH2	Aldehyde Dehydrogenase 2 Family Member	Protein Coding	P05091	64	GC12P111766	21.1823997497559	https://www.genecards.org/cgi-bin/carddisp.pl?gene=ALDH2
PTPN12	Protein Tyrosine Phosphatase Non-Receptor Type 12	Protein Coding	Q05209	60	GC07P077537	21.176061630249	https://www.genecards.org/cgi-bin/carddisp.pl?gene=PTPN12
MIR134	MicroRNA 134	RNA Gene		28	GC14P117894	21.1636199951172	https://www.genecards.org/cgi-bin/carddisp.pl?gene=MIR134
PLK2	Polo Like Kinase 2	Protein Coding	Q9NYY3	53	GC05M058453	21.1543045043945	https://www.genecards.org/cgi-bin/carddisp.pl?gene=PLK2
FGF6	Fibroblast Growth Factor 6	Protein Coding	P10767	53	GC12M030588	21.1468658447266	https://www.genecards.org/cgi-bin/carddisp.pl?gene=FGF6
TGM2	Transglutaminase 2	Protein Coding	P21980	60	GC20M038127	21.1378993988037	https://www.genecards.org/cgi-bin/carddisp.pl?gene=TGM2
TNC	Tenascin C	Protein Coding	P24821	63	GC09M115019	21.1358795166016	https://www.genecards.org/cgi-bin/carddisp.pl?gene=TNC
MIR495	MicroRNA 495	RNA Gene		25	GC14P117925	21.1059188842773	https://www.genecards.org/cgi-bin/carddisp.pl?gene=MIR495
GMNN	Geminin DNA Replication Inhibitor	Protein Coding	O75496	58	GC06P024779	21.0770950317383	https://www.genecards.org/cgi-bin/carddisp.pl?gene=GMNN
CD80	CD80 Molecule	Protein Coding	P33681	56	GC03M119524	21.0747146606445	https://www.genecards.org/cgi-bin/carddisp.pl?gene=CD80
DMD	Dystrophin	Protein Coding	P11532	58	GC0XM031097	21.0621891021729	https://www.genecards.org/cgi-bin/carddisp.pl?gene=DMD
TFDP1	Transcription Factor Dp-1	Protein Coding	Q14186	56	GC13P113584	21.0337677001953	https://www.genecards.org/cgi-bin/carddisp.pl?gene=TFDP1
CHD1	Chromodomain Helicase DNA Binding Protein 1	Protein Coding	O14646	58	GC05M098853	21.0176849365234	https://www.genecards.org/cgi-bin/carddisp.pl?gene=CHD1
MIR376B	MicroRNA 376b	RNA Gene		22	GC14P117907	21.0042400360107	https://www.genecards.org/cgi-bin/carddisp.pl?gene=MIR376B
ADAM17	ADAM Metallopeptidase Domain 17	Protein Coding	P78536	64	GC02M009488	21.0025997161865	https://www.genecards.org/cgi-bin/carddisp.pl?gene=ADAM17
LAMA5	Laminin Subunit Alpha 5	Protein Coding	O15230	56	GC20M062307	20.9975509643555	https://www.genecards.org/cgi-bin/carddisp.pl?gene=LAMA5
KCNQ1	Potassium Voltage-Gated Channel Subfamily Q Member 1	Protein Coding	P51787	62	GC11P002444	20.9957427978516	https://www.genecards.org/cgi-bin/carddisp.pl?gene=KCNQ1
CYP2C19	Cytochrome P450 Family 2 Subfamily C Member 19	Protein Coding	P33261	57	GC10P094762	20.9690113067627	https://www.genecards.org/cgi-bin/carddisp.pl?gene=CYP2C19
PELP1	Proline, Glutamate And Leucine Rich Protein 1	Protein Coding	Q8IZL8	50	GC17M004669	20.9593181610107	https://www.genecards.org/cgi-bin/carddisp.pl?gene=PELP1
PTH	Parathyroid Hormone	Protein Coding	P01270	58	GC11M013492	20.9453277587891	https://www.genecards.org/cgi-bin/carddisp.pl?gene=PTH
LASP1	LIM And SH3 Protein 1	Protein Coding	Q14847	54	GC17P038869	20.9400386810303	https://www.genecards.org/cgi-bin/carddisp.pl?gene=LASP1
LTA	Lymphotoxin Alpha	Protein Coding	P01374	55	GC06P144762	20.9183387756348	https://www.genecards.org/cgi-bin/carddisp.pl?gene=LTA
HABP2	Hyaluronan Binding Protein 2	Protein Coding	Q14520	57	GC10P113550	20.8989448547363	https://www.genecards.org/cgi-bin/carddisp.pl?gene=HABP2
TJP1	Tight Junction Protein 1	Protein Coding	Q07157	58	GC15M029699	20.8925170898438	https://www.genecards.org/cgi-bin/carddisp.pl?gene=TJP1
SEC23B	SEC23 Homolog B, COPII Coat Complex Component	Protein Coding	Q15437	54	GC20P018507	20.8922004699707	https://www.genecards.org/cgi-bin/carddisp.pl?gene=SEC23B
AKR1C3	Aldo-Keto Reductase Family 1 Member C3	Protein Coding	P42330	58	GC10P005035	20.8677520751953	https://www.genecards.org/cgi-bin/carddisp.pl?gene=AKR1C3
MYCN	MYCN Proto-Oncogene, BHLH Transcription Factor	Protein Coding	P04198	59	GC02P015970	20.8606414794922	https://www.genecards.org/cgi-bin/carddisp.pl?gene=MYCN
LINC01133	Long Intergenic Non-Protein Coding RNA 1133	RNA Gene		23	GC01P167527	20.8486175537109	https://www.genecards.org/cgi-bin/carddisp.pl?gene=LINC01133
GJB2	Gap Junction Protein Beta 2	Protein Coding	P29033	58	GC13M020187	20.7449150085449	https://www.genecards.org/cgi-bin/carddisp.pl?gene=GJB2
CLDN1	Claudin 1	Protein Coding	O95832	59	GC03M190305	20.7277450561523	https://www.genecards.org/cgi-bin/carddisp.pl?gene=CLDN1
LRP6	LDL Receptor Related Protein 6	Protein Coding	O75581	60	GC12M030861	20.7157440185547	https://www.genecards.org/cgi-bin/carddisp.pl?gene=LRP6
ARID4B	AT-Rich Interaction Domain 4B	Protein Coding	Q4LE39	49	GC01M235133	20.6776142120361	https://www.genecards.org/cgi-bin/carddisp.pl?gene=ARID4B
MYLK	Myosin Light Chain Kinase	Protein Coding	Q15746	65	GC03M123610	20.6721935272217	https://www.genecards.org/cgi-bin/carddisp.pl?gene=MYLK
ZEB1-AS1	ZEB1 Antisense RNA 1	RNA Gene		27	GC10M031166	20.6510200500488	https://www.genecards.org/cgi-bin/carddisp.pl?gene=ZEB1-AS1
MIR137	MicroRNA 137	RNA Gene		27	GC01M098046	20.6432189941406	https://www.genecards.org/cgi-bin/carddisp.pl?gene=MIR137
HMGCR	3-Hydroxy-3-Methylglutaryl-CoA Reductase	Protein Coding	P04035	61	GC05P075336	20.6264190673828	https://www.genecards.org/cgi-bin/carddisp.pl?gene=HMGCR
MST1R	Macrophage Stimulating 1 Receptor	Protein Coding	Q04912	62	GC03M054040	20.6245269775391	https://www.genecards.org/cgi-bin/carddisp.pl?gene=MST1R
RAD52	RAD52 Homolog, DNA Repair Protein	Protein Coding	P43351	55	GC12M000912	20.6239166259766	https://www.genecards.org/cgi-bin/carddisp.pl?gene=RAD52
SERPINB2	Serpin Family B Member 2	Protein Coding	P05120	56	GC18P063871	20.5879974365234	https://www.genecards.org/cgi-bin/carddisp.pl?gene=SERPINB2
MAP3K8	Mitogen-Activated Protein Kinase Kinase Kinase 8	Protein Coding	P41279	59	GC10P030856	20.563985824585	https://www.genecards.org/cgi-bin/carddisp.pl?gene=MAP3K8
EWSR1	EWS RNA Binding Protein 1	Protein Coding	Q01844	58	GC22P075749	20.5551643371582	https://www.genecards.org/cgi-bin/carddisp.pl?gene=EWSR1
GSTM3	Glutathione S-Transferase Mu 3	Protein Coding	P21266	58	GC01M109733	20.5542297363281	https://www.genecards.org/cgi-bin/carddisp.pl?gene=GSTM3
DLEU2	Deleted In Lymphocytic Leukemia 2	RNA Gene		31	GC13M049913	20.5321826934814	https://www.genecards.org/cgi-bin/carddisp.pl?gene=DLEU2
FGF9	Fibroblast Growth Factor 9	Protein Coding	P31371	57	GC13P021671	20.5127944946289	https://www.genecards.org/cgi-bin/carddisp.pl?gene=FGF9
PLA2G2A	Phospholipase A2 Group IIA	Protein Coding	P14555	59	GC01M019975	20.4774627685547	https://www.genecards.org/cgi-bin/carddisp.pl?gene=PLA2G2A
SYP	Synaptophysin	Protein Coding	P08247	59	GC0XM049187	20.4688911437988	https://www.genecards.org/cgi-bin/carddisp.pl?gene=SYP
PRKAG2	Protein Kinase AMP-Activated Non-Catalytic Subunit Gamma 2	Protein Coding	Q9UGJ0	62	GC07M151556	20.4670257568359	https://www.genecards.org/cgi-bin/carddisp.pl?gene=PRKAG2
MIR190A	MicroRNA 190a	RNA Gene		29	GC15P172409	20.4495887756348	https://www.genecards.org/cgi-bin/carddisp.pl?gene=MIR190A
TGFB3	Transforming Growth Factor Beta 3	Protein Coding	P10600	61	GC14M075958	20.4123916625977	https://www.genecards.org/cgi-bin/carddisp.pl?gene=TGFB3
TGIF1	TGFB Induced Factor Homeobox 1	Protein Coding	Q15583	58	GC18P003411	20.379940032959	https://www.genecards.org/cgi-bin/carddisp.pl?gene=TGIF1
MECOM	MDS1 And EVI1 Complex Locus	Protein Coding	Q03112	60	GC03M169083	20.3723659515381	https://www.genecards.org/cgi-bin/carddisp.pl?gene=MECOM
SDC1	Syndecan 1	Protein Coding	P18827	56	GC02M020200	20.3558769226074	https://www.genecards.org/cgi-bin/carddisp.pl?gene=SDC1
APOD	Apolipoprotein D	Protein Coding	P05090	55	GC03M195568	20.3555717468262	https://www.genecards.org/cgi-bin/carddisp.pl?gene=APOD
H3-3A	H3.3 Histone A	Protein Coding	P84243	55	GC01P226062	20.3303050994873	https://www.genecards.org/cgi-bin/carddisp.pl?gene=H3-3A
BICDL3P	BICD Family Like 3, Pseudogene	RNA Gene		24	GC07P088785	20.3079833984375	https://www.genecards.org/cgi-bin/carddisp.pl?gene=BICDL3P
DUSP1	Dual Specificity Phosphatase 1	Protein Coding	P28562	59	GC05M172768	20.26833152771	https://www.genecards.org/cgi-bin/carddisp.pl?gene=DUSP1
LPAR2	Lysophosphatidic Acid Receptor 2	Protein Coding	Q9HBW0	55	GC19M096566	20.2567958831787	https://www.genecards.org/cgi-bin/carddisp.pl?gene=LPAR2
CYP27B1	Cytochrome P450 Family 27 Subfamily B Member 1	Protein Coding	O15528	59	GC12M059652	20.2441234588623	https://www.genecards.org/cgi-bin/carddisp.pl?gene=CYP27B1
IL11	Interleukin 11	Protein Coding	P20809	54	GC19M055364	20.2322196960449	https://www.genecards.org/cgi-bin/carddisp.pl?gene=IL11
NGFR	Nerve Growth Factor Receptor	Protein Coding	P08138	60	GC17P049495	20.2159843444824	https://www.genecards.org/cgi-bin/carddisp.pl?gene=NGFR
TUSC7	Tumor Suppressor Candidate 7	RNA Gene		24	GC03P116647	20.1939125061035	https://www.genecards.org/cgi-bin/carddisp.pl?gene=TUSC7
SGK1	Serum/Glucocorticoid Regulated Kinase 1	Protein Coding	O00141	62	GC06M134169	20.1880302429199	https://www.genecards.org/cgi-bin/carddisp.pl?gene=SGK1
PSEN2	Presenilin 2	Protein Coding	P49810	62	GC01P226870	20.1814765930176	https://www.genecards.org/cgi-bin/carddisp.pl?gene=PSEN2
LOC130002133	ATAC-STARR-Seq Lymphoblastoid Silent Region 20071	Functional Element		8	GC09P103148	20.1322460174561	https://www.genecards.org/cgi-bin/carddisp.pl?gene=LOC130002133
FOXC1	Forkhead Box C1	Protein Coding	Q12948	55	GC06P001649	20.1310501098633	https://www.genecards.org/cgi-bin/carddisp.pl?gene=FOXC1
RHOB	Ras Homolog Family Member B	Protein Coding	P62745	56	GC02P020447	20.1286602020264	https://www.genecards.org/cgi-bin/carddisp.pl?gene=RHOB
HOTAIRM1	HOXA Transcript Antisense RNA, Myeloid-Specific 1	RNA Gene		28	GC07P027095	20.1275100708008	https://www.genecards.org/cgi-bin/carddisp.pl?gene=HOTAIRM1
ALCAM	Activated Leukocyte Cell Adhesion Molecule	Protein Coding	Q13740	54	GC03P105366	20.1134490966797	https://www.genecards.org/cgi-bin/carddisp.pl?gene=ALCAM
IGF2-AS	IGF2 Antisense RNA	RNA Gene	Q6U949	37	GC11P002140	20.1027431488037	https://www.genecards.org/cgi-bin/carddisp.pl?gene=IGF2-AS
MYL2	Myosin Light Chain 2	Protein Coding	P10916	62	GC12M111791	20.1003456115723	https://www.genecards.org/cgi-bin/carddisp.pl?gene=MYL2
MIR491	MicroRNA 491	RNA Gene		29	GC09P020716	20.0911769866943	https://www.genecards.org/cgi-bin/carddisp.pl?gene=MIR491
MAPT	Microtubule Associated Protein Tau	Protein Coding	P10636	63	GC17P045894	20.0892868041992	https://www.genecards.org/cgi-bin/carddisp.pl?gene=MAPT
DAPK1	Death Associated Protein Kinase 1	Protein Coding	P53355	62	GC09P087497	20.0769462585449	https://www.genecards.org/cgi-bin/carddisp.pl?gene=DAPK1
CCAR2	Cell Cycle And Apoptosis Regulator 2	Protein Coding	Q8N163	50	GC08P022604	20.0448150634766	https://www.genecards.org/cgi-bin/carddisp.pl?gene=CCAR2
GH1	Growth Hormone 1	Protein Coding	P01241	56	GC17M063917	20.0365676879883	https://www.genecards.org/cgi-bin/carddisp.pl?gene=GH1
MIR28	MicroRNA 28	RNA Gene		28	GC03P188688	20.0277233123779	https://www.genecards.org/cgi-bin/carddisp.pl?gene=MIR28
MT-CO1	Mitochondrially Encoded Cytochrome C Oxidase I	Protein Coding	P00395	44	GCMTP005906	20.0190334320068	https://www.genecards.org/cgi-bin/carddisp.pl?gene=MT-CO1
EHBP1	EH Domain Binding Protein 1	Protein Coding	Q8NDI1	52	GC02P062673	20.0186595916748	https://www.genecards.org/cgi-bin/carddisp.pl?gene=EHBP1
MYBPC3	Myosin Binding Protein C3	Protein Coding	Q14896	59	GC11M128621	19.999683380127	https://www.genecards.org/cgi-bin/carddisp.pl?gene=MYBPC3
SERPINB4	Serpin Family B Member 4	Protein Coding	P48594	49	GC18M063637	19.997974395752	https://www.genecards.org/cgi-bin/carddisp.pl?gene=SERPINB4
BCAS4	Breast Carcinoma Amplified Sequence 4	Protein Coding	Q8TDM0	39	GC20P050794	19.9725475311279	https://www.genecards.org/cgi-bin/carddisp.pl?gene=BCAS4
CDC25B	Cell Division Cycle 25B	Protein Coding	P30305	58	GC20P008983	19.9694633483887	https://www.genecards.org/cgi-bin/carddisp.pl?gene=CDC25B
MIR219A1	MicroRNA 219a-1	RNA Gene		31	GC06P033207	19.964204788208	https://www.genecards.org/cgi-bin/carddisp.pl?gene=MIR219A1
SFTA3	Surfactant Associated 3	RNA Gene	P0C7M3	44	GC14M036479	19.9521713256836	https://www.genecards.org/cgi-bin/carddisp.pl?gene=SFTA3
SNHG14	Small Nucleolar RNA Host Gene 14	RNA Gene		26	GC15P165547	19.9507389068604	https://www.genecards.org/cgi-bin/carddisp.pl?gene=SNHG14
SSTR2	Somatostatin Receptor 2	Protein Coding	P30874	59	GC17P073165	19.9415550231934	https://www.genecards.org/cgi-bin/carddisp.pl?gene=SSTR2
DLL1	Delta Like Canonical Notch Ligand 1	Protein Coding	O00548	57	GC06M170282	19.9221115112305	https://www.genecards.org/cgi-bin/carddisp.pl?gene=DLL1
IL13	Interleukin 13	Protein Coding	P35225	57	GC05P132656	19.9048748016357	https://www.genecards.org/cgi-bin/carddisp.pl?gene=IL13
AGTR1	Angiotensin II Receptor Type 1	Protein Coding	P30556	65	GC03P148697	19.9018363952637	https://www.genecards.org/cgi-bin/carddisp.pl?gene=AGTR1
USP28	Ubiquitin Specific Peptidase 28	Protein Coding	Q96RU2	52	GC11M113797	19.8983745574951	https://www.genecards.org/cgi-bin/carddisp.pl?gene=USP28
CD40	CD40 Molecule	Protein Coding	P25942	63	GC20P046118	19.8926696777344	https://www.genecards.org/cgi-bin/carddisp.pl?gene=CD40
CALR	Calreticulin	Protein Coding	P27797	64	GC19P012938	19.8798599243164	https://www.genecards.org/cgi-bin/carddisp.pl?gene=CALR
GRN	Granulin Precursor	Protein Coding	P28799	60	GC17P044345	19.8566379547119	https://www.genecards.org/cgi-bin/carddisp.pl?gene=GRN
WNT10B	Wnt Family Member 10B	Protein Coding	O00744	59	GC12M048965	19.8369750976563	https://www.genecards.org/cgi-bin/carddisp.pl?gene=WNT10B
TMEM43	Transmembrane Protein 43	Protein Coding	Q9BTV4	55	GC03P022877	19.8257522583008	https://www.genecards.org/cgi-bin/carddisp.pl?gene=TMEM43
STAT6	Signal Transducer And Activator Of Transcription 6	Protein Coding	P42226	64	GC12M057095	19.813907623291	https://www.genecards.org/cgi-bin/carddisp.pl?gene=STAT6
GHR	Growth Hormone Receptor	Protein Coding	P10912	59	GC05P042429	19.7811088562012	https://www.genecards.org/cgi-bin/carddisp.pl?gene=GHR
FOXE1	Forkhead Box E1	Protein Coding	O00358	52	GC09P097853	19.7807121276855	https://www.genecards.org/cgi-bin/carddisp.pl?gene=FOXE1
CST3	Cystatin C	Protein Coding	P01034	56	GC20M023970	19.774076461792	https://www.genecards.org/cgi-bin/carddisp.pl?gene=CST3
IFNA2	Interferon Alpha 2	Protein Coding	P01563	55	GC09M021384	19.7514343261719	https://www.genecards.org/cgi-bin/carddisp.pl?gene=IFNA2
EPHA5	EPH Receptor A5	Protein Coding	P54756	58	GC04M065319	19.7378273010254	https://www.genecards.org/cgi-bin/carddisp.pl?gene=EPHA5
SLC16A1	Solute Carrier Family 16 Member 1	Protein Coding	P53985	60	GC01M113114	19.7360725402832	https://www.genecards.org/cgi-bin/carddisp.pl?gene=SLC16A1
SCUBE3	Signal Peptide, CUB Domain And EGF Like Domain Containing 3	Protein Coding	Q8IX30	53	GC06P144887	19.7022533416748	https://www.genecards.org/cgi-bin/carddisp.pl?gene=SCUBE3
CEBPB	CCAAT Enhancer Binding Protein Beta	Protein Coding	P17676	58	GC20P050190	19.6968154907227	https://www.genecards.org/cgi-bin/carddisp.pl?gene=CEBPB
HDAC3	Histone Deacetylase 3	Protein Coding	O15379	62	GC05M141620	19.6871929168701	https://www.genecards.org/cgi-bin/carddisp.pl?gene=HDAC3
CLCA2	Chloride Channel Accessory 2	Protein Coding	Q9UQC9	52	GC01P086424	19.6772041320801	https://www.genecards.org/cgi-bin/carddisp.pl?gene=CLCA2
NT5E	5'-Nucleotidase Ecto	Protein Coding	P21589	65	GC06P085449	19.6723289489746	https://www.genecards.org/cgi-bin/carddisp.pl?gene=NT5E
F2R	Coagulation Factor II Thrombin Receptor	Protein Coding	P25116	59	GC05P076716	19.6574096679688	https://www.genecards.org/cgi-bin/carddisp.pl?gene=F2R
S100A2	S100 Calcium Binding Protein A2	Protein Coding	P29034	54	GC01M153561	19.640998840332	https://www.genecards.org/cgi-bin/carddisp.pl?gene=S100A2
CCN1	Cellular Communication Network Factor 1	Protein Coding	O00622	53	GC01P085585	19.59983253479	https://www.genecards.org/cgi-bin/carddisp.pl?gene=CCN1
AMPH	Amphiphysin	Protein Coding	P49418	56	GC07M039558	19.5720062255859	https://www.genecards.org/cgi-bin/carddisp.pl?gene=AMPH
BRINP1	BMP/Retinoic Acid Inducible Neural Specific 1	Protein Coding	O60477	45	GC09M119153	19.5716133117676	https://www.genecards.org/cgi-bin/carddisp.pl?gene=BRINP1
ITIH5	Inter-Alpha-Trypsin Inhibitor Heavy Chain 5	Protein Coding	Q86UX2	51	GC10M007559	19.5693950653076	https://www.genecards.org/cgi-bin/carddisp.pl?gene=ITIH5
NKX3-1	NK3 Homeobox 1	Protein Coding	Q99801	54	GC08M023678	19.5605182647705	https://www.genecards.org/cgi-bin/carddisp.pl?gene=NKX3-1
CD28	CD28 Molecule	Protein Coding	P10747	59	GC02P203706	19.5573616027832	https://www.genecards.org/cgi-bin/carddisp.pl?gene=CD28
IFNB1	Interferon Beta 1	Protein Coding	P01574	56	GC09M021077	19.5090084075928	https://www.genecards.org/cgi-bin/carddisp.pl?gene=IFNB1
H2AX	H2A.X Variant Histone	Protein Coding	P16104	58	GC11M130186	19.5072784423828	https://www.genecards.org/cgi-bin/carddisp.pl?gene=H2AX
MIR99B	MicroRNA 99b	RNA Gene		29	GC19P051692	19.4791660308838	https://www.genecards.org/cgi-bin/carddisp.pl?gene=MIR99B
FGF19	Fibroblast Growth Factor 19	Protein Coding	O95750	56	GC11M129189	19.4720764160156	https://www.genecards.org/cgi-bin/carddisp.pl?gene=FGF19
MIR422A	MicroRNA 422a	RNA Gene		25	GC15M063870	19.4677429199219	https://www.genecards.org/cgi-bin/carddisp.pl?gene=MIR422A
CCDC170	Coiled-Coil Domain Containing 170	Protein Coding	Q8IYT3	45	GC06P151494	19.4582023620605	https://www.genecards.org/cgi-bin/carddisp.pl?gene=CCDC170
CTSE	Cathepsin E	Protein Coding	P14091	56	GC01M206009	19.446605682373	https://www.genecards.org/cgi-bin/carddisp.pl?gene=CTSE
MUC5AC	Mucin 5AC, Oligomeric Mucus/Gel-Forming	Protein Coding	P98088	52	GC11P012289	19.4367809295654	https://www.genecards.org/cgi-bin/carddisp.pl?gene=MUC5AC
RPSA	Ribosomal Protein SA	Protein Coding	P08865	59	GC03P039406	19.4253978729248	https://www.genecards.org/cgi-bin/carddisp.pl?gene=RPSA
TK1	Thymidine Kinase 1	Protein Coding	P04183	58	GC17M086324	19.4216728210449	https://www.genecards.org/cgi-bin/carddisp.pl?gene=TK1
PSCA	Prostate Stem Cell Antigen	Protein Coding	O43653	52	GC08P142670	19.4206008911133	https://www.genecards.org/cgi-bin/carddisp.pl?gene=PSCA
TLR9	Toll Like Receptor 9	Protein Coding	Q9NR96	59	GC03M054152	19.4184913635254	https://www.genecards.org/cgi-bin/carddisp.pl?gene=TLR9
PTPRJ	Protein Tyrosine Phosphatase Receptor Type J	Protein Coding	Q12913	60	GC11P048133	19.4030456542969	https://www.genecards.org/cgi-bin/carddisp.pl?gene=PTPRJ
NCOA6	Nuclear Receptor Coactivator 6	Protein Coding	Q14686	51	GC20M035891	19.3831634521484	https://www.genecards.org/cgi-bin/carddisp.pl?gene=NCOA6
S100A6	S100 Calcium Binding Protein A6	Protein Coding	P06703	55	GC01M163887	19.372917175293	https://www.genecards.org/cgi-bin/carddisp.pl?gene=S100A6
TCF3	Transcription Factor 3	Protein Coding	P15923	59	GC19M001609	19.3575553894043	https://www.genecards.org/cgi-bin/carddisp.pl?gene=TCF3
LINC01772	Long Intergenic Non-Protein Coding RNA 1772	RNA Gene		24	GC01P051624	19.3509082794189	https://www.genecards.org/cgi-bin/carddisp.pl?gene=LINC01772
TINF2	TERF1 Interacting Nuclear Factor 2	Protein Coding	Q9BSI4	54	GC14M027532	19.3481845855713	https://www.genecards.org/cgi-bin/carddisp.pl?gene=TINF2
ECT2	Epithelial Cell Transforming 2	Protein Coding	Q9H8V3	54	GC03P172750	19.3435134887695	https://www.genecards.org/cgi-bin/carddisp.pl?gene=ECT2
CDX2	Caudal Type Homeobox 2	Protein Coding	Q99626	54	GC13M027962	19.3421669006348	https://www.genecards.org/cgi-bin/carddisp.pl?gene=CDX2
CDH23	Cadherin Related 23	Protein Coding	Q9H251	58	GC10P071396	19.303150177002	https://www.genecards.org/cgi-bin/carddisp.pl?gene=CDH23
IGFBP6	Insulin Like Growth Factor Binding Protein 6	Protein Coding	P24592	56	GC12P053097	19.2998275756836	https://www.genecards.org/cgi-bin/carddisp.pl?gene=IGFBP6
CCR5	C-C Motif Chemokine Receptor 5	Protein Coding	P51681	60	GC03P059720	19.2985305786133	https://www.genecards.org/cgi-bin/carddisp.pl?gene=CCR5
IBSP	Integrin Binding Sialoprotein	Protein Coding	P21815	51	GC04P087799	19.280101776123	https://www.genecards.org/cgi-bin/carddisp.pl?gene=IBSP
CALCA	Calcitonin Related Polypeptide Alpha	Protein Coding	P06881	56	GC11M014966	19.2749977111816	https://www.genecards.org/cgi-bin/carddisp.pl?gene=CALCA
HERPUD1	Homocysteine Inducible ER Protein With Ubiquitin Like Domain 1	Protein Coding	Q15011	47	GC16P056932	19.2660083770752	https://www.genecards.org/cgi-bin/carddisp.pl?gene=HERPUD1
MIR29B1	MicroRNA 29b-1	RNA Gene		29	GC07M130877	19.260311126709	https://www.genecards.org/cgi-bin/carddisp.pl?gene=MIR29B1
TCIM	Transcriptional And Immune Response Regulator	Protein Coding	Q9NR00	41	GC08P040153	19.2568550109863	https://www.genecards.org/cgi-bin/carddisp.pl?gene=TCIM
CDH5	Cadherin 5	Protein Coding	P33151	59	GC16P066366	19.2409133911133	https://www.genecards.org/cgi-bin/carddisp.pl?gene=CDH5
WNT3A	Wnt Family Member 3A	Protein Coding	P56704	60	GC01P231784	19.207763671875	https://www.genecards.org/cgi-bin/carddisp.pl?gene=WNT3A
NOTCH4	Notch Receptor 4	Protein Coding	Q99466	58	GC06M097139	19.2010078430176	https://www.genecards.org/cgi-bin/carddisp.pl?gene=NOTCH4
BRD4	Bromodomain Containing 4	Protein Coding	O60885	60	GC19M096358	19.1910972595215	https://www.genecards.org/cgi-bin/carddisp.pl?gene=BRD4
PTN	Pleiotrophin	Protein Coding	P21246	53	GC07M137227	19.187572479248	https://www.genecards.org/cgi-bin/carddisp.pl?gene=PTN
RAD54B	RAD54 Homolog B	Protein Coding	Q9Y620	52	GC08M094371	19.1782722473145	https://www.genecards.org/cgi-bin/carddisp.pl?gene=RAD54B
MIR455	MicroRNA 455	RNA Gene		29	GC09P114209	19.1264209747314	https://www.genecards.org/cgi-bin/carddisp.pl?gene=MIR455
SPHK1	Sphingosine Kinase 1	Protein Coding	Q9NYA1	58	GC17P076376	19.1261558532715	https://www.genecards.org/cgi-bin/carddisp.pl?gene=SPHK1
LRRK2	Leucine Rich Repeat Kinase 2	Protein Coding	Q5S007	62	GC12P040196	19.1226005554199	https://www.genecards.org/cgi-bin/carddisp.pl?gene=LRRK2
RELB	RELB Proto-Oncogene, NF-KB Subunit	Protein Coding	Q01201	59	GC19P123248	19.1197624206543	https://www.genecards.org/cgi-bin/carddisp.pl?gene=RELB
SERPINA1	Serpin Family A Member 1	Protein Coding	P01009	62	GC14M094376	19.1158237457275	https://www.genecards.org/cgi-bin/carddisp.pl?gene=SERPINA1
BCR	BCR Activator Of RhoGEF And GTPase	Protein Coding	P11274	65	GC22P023179	19.111665725708	https://www.genecards.org/cgi-bin/carddisp.pl?gene=BCR
PECAM1	Platelet And Endothelial Cell Adhesion Molecule 1	Protein Coding	P16284	53	GC17M064319	19.1072196960449	https://www.genecards.org/cgi-bin/carddisp.pl?gene=PECAM1
MIR376C	MicroRNA 376c	RNA Gene		27	GC14P117908	19.1068248748779	https://www.genecards.org/cgi-bin/carddisp.pl?gene=MIR376C
MIR125B2	MicroRNA 125b-2	RNA Gene		29	GC21P016590	19.1004276275635	https://www.genecards.org/cgi-bin/carddisp.pl?gene=MIR125B2
TTR	Transthyretin	Protein Coding	P02766	61	GC18P031557	19.0828819274902	https://www.genecards.org/cgi-bin/carddisp.pl?gene=TTR
EBAG9	Estrogen Receptor Binding Site Associated Antigen 9	Protein Coding	O00559	47	GC08P109550	19.0616893768311	https://www.genecards.org/cgi-bin/carddisp.pl?gene=EBAG9
SFN	Stratifin	Protein Coding	P31947	58	GC01P052767	19.0426750183105	https://www.genecards.org/cgi-bin/carddisp.pl?gene=SFN
MIR198	MicroRNA 198	RNA Gene		23	GC03M120395	19.0411720275879	https://www.genecards.org/cgi-bin/carddisp.pl?gene=MIR198
CAGE1	Cancer Antigen 1	Protein Coding	Q8TC20	45	GC06M007326	19.0402011871338	https://www.genecards.org/cgi-bin/carddisp.pl?gene=CAGE1
POLR1HASP	POLR1H Antisense, Pseudogene	Pseudogene		26	GC06M099697	19.0333251953125	https://www.genecards.org/cgi-bin/carddisp.pl?gene=POLR1HASP
GHRH	Growth Hormone Releasing Hormone	Protein Coding	P01286	51	GC20M037251	19.0181007385254	https://www.genecards.org/cgi-bin/carddisp.pl?gene=GHRH
FER1L4	Fer-1 Like Family Member 4 (Pseudogene)	Pseudogene		31	GC20M035558	19.0028533935547	https://www.genecards.org/cgi-bin/carddisp.pl?gene=FER1L4
TFAP2C	Transcription Factor AP-2 Gamma	Protein Coding	Q92754	54	GC20P056629	18.9913711547852	https://www.genecards.org/cgi-bin/carddisp.pl?gene=TFAP2C
RSPO2	R-Spondin 2	Protein Coding	Q6UXX9	55	GC08M107899	18.990364074707	https://www.genecards.org/cgi-bin/carddisp.pl?gene=RSPO2
RARS1	Arginyl-TRNA Synthetase 1	Protein Coding	P54136	57	GC05P168487	18.9683246612549	https://www.genecards.org/cgi-bin/carddisp.pl?gene=RARS1
AGO2	Argonaute RISC Catalytic Component 2	Protein Coding	Q9UKV8	56	GC08M140949	18.9626369476318	https://www.genecards.org/cgi-bin/carddisp.pl?gene=AGO2
AGR2	Anterior Gradient 2, Protein Disulphide Isomerase Family Member	Protein Coding	O95994	51	GC07M017461	18.9575958251953	https://www.genecards.org/cgi-bin/carddisp.pl?gene=AGR2
ATAD2	ATPase Family AAA Domain Containing 2	Protein Coding	Q6PL18	50	GC08M123319	18.9521675109863	https://www.genecards.org/cgi-bin/carddisp.pl?gene=ATAD2
FBXO11	F-Box Protein 11	Protein Coding	Q86XK2	55	GC02M047789	18.9467926025391	https://www.genecards.org/cgi-bin/carddisp.pl?gene=FBXO11
LDOC1	LDOC1 Regulator Of NFKB Signaling	Protein Coding	O95751	43	GC0XM141111	18.9186630249023	https://www.genecards.org/cgi-bin/carddisp.pl?gene=LDOC1
AKAP9	A-Kinase Anchoring Protein 9	Protein Coding	Q99996	54	GC07P091940	18.918285369873	https://www.genecards.org/cgi-bin/carddisp.pl?gene=AKAP9
DNM3OS	DNM3 Opposite Strand/Antisense RNA	RNA Gene		27	GC01M172226	18.8967094421387	https://www.genecards.org/cgi-bin/carddisp.pl?gene=DNM3OS
YY1	YY1 Transcription Factor	Protein Coding	P25490	61	GC14P100238	18.8814430236816	https://www.genecards.org/cgi-bin/carddisp.pl?gene=YY1
GLI2	GLI Family Zinc Finger 2	Protein Coding	P10070	61	GC02P120735	18.8750610351563	https://www.genecards.org/cgi-bin/carddisp.pl?gene=GLI2
TRB	T Cell Receptor Beta Locus	Protein Coding	P0DSE2	29	GC07P161101	18.8625068664551	https://www.genecards.org/cgi-bin/carddisp.pl?gene=TRB
LOC129992784	ATAC-STARR-Seq Lymphoblastoid Silent Region 15542	Functional Element		5	GC04P083642	18.8506145477295	https://www.genecards.org/cgi-bin/carddisp.pl?gene=LOC129992784
FUS	FUS RNA Binding Protein	Protein Coding	P35637	58	GC16P031180	18.849817276001	https://www.genecards.org/cgi-bin/carddisp.pl?gene=FUS
MIR337	MicroRNA 337	RNA Gene		29	GC14P117903	18.8431262969971	https://www.genecards.org/cgi-bin/carddisp.pl?gene=MIR337
MIR138-1	MicroRNA 138-1	RNA Gene		29	GC03P044115	18.8402824401855	https://www.genecards.org/cgi-bin/carddisp.pl?gene=MIR138-1
MIR103A1	MicroRNA 103a-1	RNA Gene		27	GC05M168560	18.8321971893311	https://www.genecards.org/cgi-bin/carddisp.pl?gene=MIR103A1
CCNE2	Cyclin E2	Protein Coding	O96020	54	GC08M094879	18.7850914001465	https://www.genecards.org/cgi-bin/carddisp.pl?gene=CCNE2
MIR196A1	MicroRNA 196a-1	RNA Gene		31	GC17M048632	18.7617378234863	https://www.genecards.org/cgi-bin/carddisp.pl?gene=MIR196A1
FRGCA	FOXM1-Regulated, Gastric Cancer Associated	RNA Gene		21	GC21M043141	18.7555274963379	https://www.genecards.org/cgi-bin/carddisp.pl?gene=FRGCA
L1CAM	L1 Cell Adhesion Molecule	Protein Coding	P32004	60	GC0XM153864	18.7411308288574	https://www.genecards.org/cgi-bin/carddisp.pl?gene=L1CAM
LOC109504725	Androgen Receptor Repeat Instability Region	Functional Element		11	GC0XP067546	18.7310638427734	https://www.genecards.org/cgi-bin/carddisp.pl?gene=LOC109504725
THADA	THADA Armadillo Repeat Containing	Protein Coding	Q6YHU6	50	GC02M043234	18.7292709350586	https://www.genecards.org/cgi-bin/carddisp.pl?gene=THADA
AFP	Alpha Fetoprotein	Protein Coding	P02771	60	GC04P073431	18.7237663269043	https://www.genecards.org/cgi-bin/carddisp.pl?gene=AFP
GATA4	GATA Binding Protein 4	Protein Coding	P43694	62	GC08P011676	18.7237205505371	https://www.genecards.org/cgi-bin/carddisp.pl?gene=GATA4
PTGS1	Prostaglandin-Endoperoxide Synthase 1	Protein Coding	P23219	60	GC09P122370	18.705883026123	https://www.genecards.org/cgi-bin/carddisp.pl?gene=PTGS1
HEATR6	HEAT Repeat Containing 6	Protein Coding	Q6AI08	43	GC17M060041	18.6907291412354	https://www.genecards.org/cgi-bin/carddisp.pl?gene=HEATR6
EHMT2	Euchromatic Histone Lysine Methyltransferase 2	Protein Coding	Q96KQ7	58	GC06M031879	18.654426574707	https://www.genecards.org/cgi-bin/carddisp.pl?gene=EHMT2
LINC00092	Long Intergenic Non-Protein Coding RNA 92	RNA Gene		27	GC09M111414	18.6245632171631	https://www.genecards.org/cgi-bin/carddisp.pl?gene=LINC00092
RBX1	Ring-Box 1	Protein Coding	P62877	56	GC22P040951	18.6153602600098	https://www.genecards.org/cgi-bin/carddisp.pl?gene=RBX1
MAGI2	Membrane Associated Guanylate Kinase, WW And PDZ Domain Containing 2	Protein Coding	Q86UL8	55	GC07M078017	18.6144561767578	https://www.genecards.org/cgi-bin/carddisp.pl?gene=MAGI2
PDGFRL	Platelet Derived Growth Factor Receptor Like	Protein Coding	Q15198	54	GC08P017576	18.6018753051758	https://www.genecards.org/cgi-bin/carddisp.pl?gene=PDGFRL
MIR432	MicroRNA 432	RNA Gene		28	GC14P116899	18.5964851379395	https://www.genecards.org/cgi-bin/carddisp.pl?gene=MIR432
GATA1	GATA Binding Protein 1	Protein Coding	P15976	60	GC0XP048786	18.5917701721191	https://www.genecards.org/cgi-bin/carddisp.pl?gene=GATA1
PEG10	Paternally Expressed 10	Protein Coding	Q86TG7	51	GC07P094656	18.5620651245117	https://www.genecards.org/cgi-bin/carddisp.pl?gene=PEG10
ENSG00000215409	Pseudogene Similar To Part Of Breast Cancer Antigen NY-BR-1 (NY-BR-1)	Pseudogene		4	GC10M027331	18.5572872161865	https://www.genecards.org/cgi-bin/carddisp.pl?gene=ENSG00000215409
ENSG00000230087	Amphiphysin (Stiff-Man Syndrome With Breast Cancer 128kDa Autoantigen) (AMPH) Pseudogene	Pseudogene		2	GC11P012503	18.5572872161865	https://www.genecards.org/cgi-bin/carddisp.pl?gene=ENSG00000230087
FOLH1	Folate Hydrolase 1	Protein Coding	Q04609	60	GC11M128648	18.545482635498	https://www.genecards.org/cgi-bin/carddisp.pl?gene=FOLH1
SLC5A5	Solute Carrier Family 5 Member 5	Protein Coding	Q92911	59	GC19P122615	18.5382709503174	https://www.genecards.org/cgi-bin/carddisp.pl?gene=SLC5A5
MSN	Moesin	Protein Coding	P26038	60	GC0XP065588	18.532299041748	https://www.genecards.org/cgi-bin/carddisp.pl?gene=MSN
NTN4	Netrin 4	Protein Coding	Q9HB63	53	GC12M095657	18.5245094299316	https://www.genecards.org/cgi-bin/carddisp.pl?gene=NTN4
MACF1	Microtubule Actin Crosslinking Factor 1	Protein Coding	O94854	55	GC01P054194	18.5243492126465	https://www.genecards.org/cgi-bin/carddisp.pl?gene=MACF1
CASP2	Caspase 2	Protein Coding	P42575	60	GC07P159710	18.5070819854736	https://www.genecards.org/cgi-bin/carddisp.pl?gene=CASP2
PSG2	Pregnancy Specific Beta-1-Glycoprotein 2	Protein Coding	P11465	47	GC19M043064	18.4869384765625	https://www.genecards.org/cgi-bin/carddisp.pl?gene=PSG2
ADA	Adenosine Deaminase	Protein Coding	P00813	64	GC20M044620	18.4849185943604	https://www.genecards.org/cgi-bin/carddisp.pl?gene=ADA
ILK	Integrin Linked Kinase	Protein Coding	Q13418	58	GC11P012587	18.4717025756836	https://www.genecards.org/cgi-bin/carddisp.pl?gene=ILK
GZMB	Granzyme B	Protein Coding	P10144	60	GC14M024630	18.4526977539063	https://www.genecards.org/cgi-bin/carddisp.pl?gene=GZMB
ATF1	Activating Transcription Factor 1	Protein Coding	P18846	58	GC12P050763	18.4479370117188	https://www.genecards.org/cgi-bin/carddisp.pl?gene=ATF1
FBLN1	Fibulin 1	Protein Coding	P23142	58	GC22P045502	18.4324188232422	https://www.genecards.org/cgi-bin/carddisp.pl?gene=FBLN1
OLA1	Obg Like ATPase 1	Protein Coding	Q9NTK5	51	GC02M174072	18.4246482849121	https://www.genecards.org/cgi-bin/carddisp.pl?gene=OLA1
MAPK9	Mitogen-Activated Protein Kinase 9	Protein Coding	P45984	60	GC05M180318	18.4205780029297	https://www.genecards.org/cgi-bin/carddisp.pl?gene=MAPK9
CSMD3	CUB And Sushi Multiple Domains 3	Protein Coding	Q7Z407	47	GC08M112223	18.4152870178223	https://www.genecards.org/cgi-bin/carddisp.pl?gene=CSMD3
SEMA3A	Semaphorin 3A	Protein Coding	Q14563	59	GC07M083955	18.3932819366455	https://www.genecards.org/cgi-bin/carddisp.pl?gene=SEMA3A
F2	Coagulation Factor II, Thrombin	Protein Coding	P00734	63	GC11P048054	18.3744983673096	https://www.genecards.org/cgi-bin/carddisp.pl?gene=F2
NCL	Nucleolin	Protein Coding	P19338	56	GC02M231453	18.3730125427246	https://www.genecards.org/cgi-bin/carddisp.pl?gene=NCL
BACE1-AS	BACE1 Antisense RNA	RNA Gene		22	GC11P117475	18.3678092956543	https://www.genecards.org/cgi-bin/carddisp.pl?gene=BACE1-AS
ITGA5	Integrin Subunit Alpha 5	Protein Coding	P08648	60	GC12M056062	18.367036819458	https://www.genecards.org/cgi-bin/carddisp.pl?gene=ITGA5
SKP1	S-Phase Kinase Associated Protein 1	Protein Coding	P63208	56	GC05M134148	18.362735748291	https://www.genecards.org/cgi-bin/carddisp.pl?gene=SKP1
GPSM2	G Protein Signaling Modulator 2	Protein Coding	P81274	54	GC01P108875	18.3602523803711	https://www.genecards.org/cgi-bin/carddisp.pl?gene=GPSM2
SNORD15A	Small Nucleolar RNA, C/D Box 15A	RNA Gene		24	GC11P075400	18.3457641601563	https://www.genecards.org/cgi-bin/carddisp.pl?gene=SNORD15A
CTBP1	C-Terminal Binding Protein 1	Protein Coding	Q13363	60	GC04M001211	18.3428382873535	https://www.genecards.org/cgi-bin/carddisp.pl?gene=CTBP1
PCGEM1	PCGEM1 Prostate-Specific Transcript	RNA Gene		27	GC02P192749	18.3289585113525	https://www.genecards.org/cgi-bin/carddisp.pl?gene=PCGEM1
VIP	Vasoactive Intestinal Peptide	Protein Coding	P01282	57	GC06P152750	18.3064365386963	https://www.genecards.org/cgi-bin/carddisp.pl?gene=VIP
MIR186	MicroRNA 186	RNA Gene		28	GC01M071067	18.2999057769775	https://www.genecards.org/cgi-bin/carddisp.pl?gene=MIR186
MIR515-1	MicroRNA 515-1	RNA Gene		25	GC19P053679	18.2893505096436	https://www.genecards.org/cgi-bin/carddisp.pl?gene=MIR515-1
POU5F1B	POU Class 5 Homeobox 1B	Protein Coding	Q06416	44	GC08P127322	18.2873821258545	https://www.genecards.org/cgi-bin/carddisp.pl?gene=POU5F1B
AZGP1	Alpha-2-Glycoprotein 1, Zinc-Binding	Protein Coding	P25311	55	GC07M105736	18.2609367370605	https://www.genecards.org/cgi-bin/carddisp.pl?gene=AZGP1
CASC16	Cancer Susceptibility 16	RNA Gene		24	GC16M052587	18.2593955993652	https://www.genecards.org/cgi-bin/carddisp.pl?gene=CASC16
BACH1	BTB Domain And CNC Homolog 1	Protein Coding	O14867	53	GC21P029194	18.2375011444092	https://www.genecards.org/cgi-bin/carddisp.pl?gene=BACH1
TYR	Tyrosinase	Protein Coding	P14679	61	GC11P089177	18.2372455596924	https://www.genecards.org/cgi-bin/carddisp.pl?gene=TYR
HLA-DQB1	Major Histocompatibility Complex, Class II, DQ Beta 1	Protein Coding	P01920	55	GC06M097169	18.2335319519043	https://www.genecards.org/cgi-bin/carddisp.pl?gene=HLA-DQB1
NAMPT	Nicotinamide Phosphoribosyltransferase	Protein Coding	P43490	60	GC07M106248	18.2300338745117	https://www.genecards.org/cgi-bin/carddisp.pl?gene=NAMPT
MIR508	MicroRNA 508	RNA Gene		25	GC0XM147236	18.2121639251709	https://www.genecards.org/cgi-bin/carddisp.pl?gene=MIR508
ELANE	Elastase, Neutrophil Expressed	Protein Coding	P08246	64	GC19P121813	18.2112503051758	https://www.genecards.org/cgi-bin/carddisp.pl?gene=ELANE
PIM1	Pim-1 Proto-Oncogene, Serine/Threonine Kinase	Protein Coding	P11309	62	GC06P144918	18.2103691101074	https://www.genecards.org/cgi-bin/carddisp.pl?gene=PIM1
ARHGEF15	Rho Guanine Nucleotide Exchange Factor 15	Protein Coding	O94989	50	GC17P008310	18.1867790222168	https://www.genecards.org/cgi-bin/carddisp.pl?gene=ARHGEF15
MIR100HG	Mir-100-Let-7a-2-Mir-125b-1 Cluster Host Gene	RNA Gene		27	GC11M130261	18.1801795959473	https://www.genecards.org/cgi-bin/carddisp.pl?gene=MIR100HG
SUZ12	SUZ12 Polycomb Repressive Complex 2 Subunit	Protein Coding	Q15022	55	GC17P031937	18.1517848968506	https://www.genecards.org/cgi-bin/carddisp.pl?gene=SUZ12
GFAP	Glial Fibrillary Acidic Protein	Protein Coding	P14136	61	GC17M085348	18.1391487121582	https://www.genecards.org/cgi-bin/carddisp.pl?gene=GFAP
CASP1	Caspase 1	Protein Coding	P29466	62	GC11M105025	18.1383743286133	https://www.genecards.org/cgi-bin/carddisp.pl?gene=CASP1
MUC4	Mucin 4, Cell Surface Associated	Protein Coding	Q99102	52	GC03M195746	18.1379661560059	https://www.genecards.org/cgi-bin/carddisp.pl?gene=MUC4
LINC-PINT	Long Intergenic Non-Protein Coding RNA, P53 Induced Transcript	RNA Gene	A0A455ZAR2	25	GC07M130795	18.1234378814697	https://www.genecards.org/cgi-bin/carddisp.pl?gene=LINC-PINT
PTPRK	Protein Tyrosine Phosphatase Receptor Type K	Protein Coding	Q15262	57	GC06M127949	18.1133575439453	https://www.genecards.org/cgi-bin/carddisp.pl?gene=PTPRK
PON1	Paraoxonase 1	Protein Coding	P27169	60	GC07M095297	18.0977745056152	https://www.genecards.org/cgi-bin/carddisp.pl?gene=PON1
NDRG1	N-Myc Downstream Regulated 1	Protein Coding	Q92597	58	GC08M133237	18.0901107788086	https://www.genecards.org/cgi-bin/carddisp.pl?gene=NDRG1
ELF3	E74 Like ETS Transcription Factor 3	Protein Coding	P78545	51	GC01P202007	18.0841808319092	https://www.genecards.org/cgi-bin/carddisp.pl?gene=ELF3
MEFV	MEFV Innate Immunity Regulator, Pyrin	Protein Coding	O15553	56	GC16M025719	18.0795917510986	https://www.genecards.org/cgi-bin/carddisp.pl?gene=MEFV
IL5	Interleukin 5	Protein Coding	P05113	58	GC05M132541	18.0725898742676	https://www.genecards.org/cgi-bin/carddisp.pl?gene=IL5
MIR340	MicroRNA 340	RNA Gene		28	GC05M180015	18.0389137268066	https://www.genecards.org/cgi-bin/carddisp.pl?gene=MIR340
HIC1	HIC ZBTB Transcriptional Repressor 1	Protein Coding	Q14526	54	GC17P002054	18.0205955505371	https://www.genecards.org/cgi-bin/carddisp.pl?gene=HIC1
LIFR	LIF Receptor Subunit Alpha	Protein Coding	P42702	60	GC05M038555	18.0058307647705	https://www.genecards.org/cgi-bin/carddisp.pl?gene=LIFR
ATP4A	ATPase H+/K+ Transporting Subunit Alpha	Protein Coding	P20648	54	GC19M097614	18.0031032562256	https://www.genecards.org/cgi-bin/carddisp.pl?gene=ATP4A
CD40LG	CD40 Ligand	Protein Coding	P29965	63	GC0XP136649	18.0021457672119	https://www.genecards.org/cgi-bin/carddisp.pl?gene=CD40LG
MFGE8	Milk Fat Globule EGF And Factor V/VIII Domain Containing	Protein Coding	Q08431	55	GC15M088898	17.9929714202881	https://www.genecards.org/cgi-bin/carddisp.pl?gene=MFGE8
RASAL2	RAS Protein Activator Like 2	Protein Coding	Q9UJF2	51	GC01P178093	17.9756393432617	https://www.genecards.org/cgi-bin/carddisp.pl?gene=RASAL2
MAP2K3	Mitogen-Activated Protein Kinase Kinase 3	Protein Coding	P46734	62	GC17P122389	17.9714584350586	https://www.genecards.org/cgi-bin/carddisp.pl?gene=MAP2K3
MYL3	Myosin Light Chain 3	Protein Coding	P08590	58	GC03M046836	17.9691715240479	https://www.genecards.org/cgi-bin/carddisp.pl?gene=MYL3
LINC00963	Long Intergenic Non-Protein Coding RNA 963	RNA Gene		24	GC09P143918	17.9651870727539	https://www.genecards.org/cgi-bin/carddisp.pl?gene=LINC00963
BMPR2	Bone Morphogenetic Protein Receptor Type 2	Protein Coding	Q13873	63	GC02P202376	17.9522132873535	https://www.genecards.org/cgi-bin/carddisp.pl?gene=BMPR2
GRB7	Growth Factor Receptor Bound Protein 7	Protein Coding	Q14451	56	GC17P122962	17.9478282928467	https://www.genecards.org/cgi-bin/carddisp.pl?gene=GRB7
CYP2C9	Cytochrome P450 Family 2 Subfamily C Member 9	Protein Coding	P11712	59	GC10P094938	17.9391632080078	https://www.genecards.org/cgi-bin/carddisp.pl?gene=CYP2C9
HEIH	Hepatocellular Carcinoma Up-Regulated EZH2-Associated Long Non-Coding RNA	RNA Gene		22	GC05M182676	17.9259223937988	https://www.genecards.org/cgi-bin/carddisp.pl?gene=HEIH
ARSH	Arylsulfatase Family Member H	Protein Coding	Q5FYA8	44	GC0XP003006	17.9203987121582	https://www.genecards.org/cgi-bin/carddisp.pl?gene=ARSH
LSP1	Lymphocyte Specific Protein 1	Protein Coding	P33241	51	GC11P012308	17.9131355285645	https://www.genecards.org/cgi-bin/carddisp.pl?gene=LSP1
MAD2L1	Mitotic Arrest Deficient 2 Like 1	Protein Coding	Q13257	56	GC04M120055	17.8846778869629	https://www.genecards.org/cgi-bin/carddisp.pl?gene=MAD2L1
MIR372	MicroRNA 372	RNA Gene		25	GC19P123653	17.8816452026367	https://www.genecards.org/cgi-bin/carddisp.pl?gene=MIR372
CADM1	Cell Adhesion Molecule 1	Protein Coding	Q9BY67	58	GC11M115169	17.878734588623	https://www.genecards.org/cgi-bin/carddisp.pl?gene=CADM1
LINC00473	Long Intergenic Non-Protein Coding RNA 473	RNA Gene	A8K010	30	GC06M165328	17.8700199127197	https://www.genecards.org/cgi-bin/carddisp.pl?gene=LINC00473
AMER1	APC Membrane Recruitment Protein 1	Protein Coding	Q5JTC6	50	GC0XM064185	17.8489437103271	https://www.genecards.org/cgi-bin/carddisp.pl?gene=AMER1
PTPA	Protein Phosphatase 2 Phosphatase Activator	Protein Coding	Q15257	55	GC09P143892	17.8424835205078	https://www.genecards.org/cgi-bin/carddisp.pl?gene=PTPA
PARD3	Par-3 Family Cell Polarity Regulator	Protein Coding	Q8TEW0	54	GC10M036114	17.8239822387695	https://www.genecards.org/cgi-bin/carddisp.pl?gene=PARD3
REV3L	REV3 Like, DNA Directed Polymerase Zeta Catalytic Subunit	Protein Coding	O60673	57	GC06M111299	17.8216972351074	https://www.genecards.org/cgi-bin/carddisp.pl?gene=REV3L
PRKD1	Protein Kinase D1	Protein Coding	Q15139	62	GC14M029576	17.8214778900146	https://www.genecards.org/cgi-bin/carddisp.pl?gene=PRKD1
IGFBP4	Insulin Like Growth Factor Binding Protein 4	Protein Coding	P22692	56	GC17P040443	17.818395614624	https://www.genecards.org/cgi-bin/carddisp.pl?gene=IGFBP4
MIR574	MicroRNA 574	RNA Gene		29	GC04P039149	17.8135681152344	https://www.genecards.org/cgi-bin/carddisp.pl?gene=MIR574
PRDM2	PR/SET Domain 2	Protein Coding	Q13029	52	GC01P013700	17.8119697570801	https://www.genecards.org/cgi-bin/carddisp.pl?gene=PRDM2
DUXAP10	Double Homeobox A Pseudogene 10	Pseudogene		18	GC14M019294	17.7987289428711	https://www.genecards.org/cgi-bin/carddisp.pl?gene=DUXAP10
ZNF703	Zinc Finger Protein 703	Protein Coding	Q9H7S9	45	GC08P037695	17.7929344177246	https://www.genecards.org/cgi-bin/carddisp.pl?gene=ZNF703
IKZF1	IKAROS Family Zinc Finger 1	Protein Coding	Q13422	61	GC07P050303	17.7866096496582	https://www.genecards.org/cgi-bin/carddisp.pl?gene=IKZF1
HOXA11	Homeobox A11	Protein Coding	P31270	54	GC07M028066	17.7801055908203	https://www.genecards.org/cgi-bin/carddisp.pl?gene=HOXA11
LOC107988030	MITF-M Promoter Region	Functional Element		6	GC03P069934	17.7600746154785	https://www.genecards.org/cgi-bin/carddisp.pl?gene=LOC107988030
CAST	Calpastatin	Protein Coding	P20810	61	GC05P095975	17.7399044036865	https://www.genecards.org/cgi-bin/carddisp.pl?gene=CAST
MIR449A	MicroRNA 449a	RNA Gene		29	GC05M055171	17.7380752563477	https://www.genecards.org/cgi-bin/carddisp.pl?gene=MIR449A
H1-3	H1.3 Linker Histone, Cluster Member	Protein Coding	P16402	51	GC06M098177	17.7296314239502	https://www.genecards.org/cgi-bin/carddisp.pl?gene=H1-3
IL7	Interleukin 7	Protein Coding	P13232	55	GC08M078689	17.6919918060303	https://www.genecards.org/cgi-bin/carddisp.pl?gene=IL7
FOXP1	Forkhead Box P1	Protein Coding	Q9H334	58	GC03M070954	17.6866226196289	https://www.genecards.org/cgi-bin/carddisp.pl?gene=FOXP1
SULT1E1	Sulfotransferase Family 1E Member 1	Protein Coding	P49888	54	GC04M069823	17.6813812255859	https://www.genecards.org/cgi-bin/carddisp.pl?gene=SULT1E1
LZTS1	Leucine Zipper Tumor Suppressor 1	Protein Coding	Q9Y250	50	GC08M020246	17.6769790649414	https://www.genecards.org/cgi-bin/carddisp.pl?gene=LZTS1
FBXO31	F-Box Protein 31	Protein Coding	Q5XUX0	49	GC16M087326	17.6747169494629	https://www.genecards.org/cgi-bin/carddisp.pl?gene=FBXO31
ELK1	ETS Transcription Factor ELK1	Protein Coding	P19419	58	GC0XM047635	17.6703567504883	https://www.genecards.org/cgi-bin/carddisp.pl?gene=ELK1
PTPRD	Protein Tyrosine Phosphatase Receptor Type D	Protein Coding	P23468	59	GC09M008307	17.6397438049316	https://www.genecards.org/cgi-bin/carddisp.pl?gene=PTPRD
BGLAP	Bone Gamma-Carboxyglutamate Protein	Protein Coding	P02818	53	GC01P156242	17.6361770629883	https://www.genecards.org/cgi-bin/carddisp.pl?gene=BGLAP
FZD7	Frizzled Class Receptor 7	Protein Coding	O75084	56	GC02P203991	17.6305713653564	https://www.genecards.org/cgi-bin/carddisp.pl?gene=FZD7
MAPK7	Mitogen-Activated Protein Kinase 7	Protein Coding	Q13164	60	GC17P122318	17.6066093444824	https://www.genecards.org/cgi-bin/carddisp.pl?gene=MAPK7
DCST1-AS1	DCST1 Antisense RNA 1	RNA Gene		23	GC01M163969	17.5865135192871	https://www.genecards.org/cgi-bin/carddisp.pl?gene=DCST1-AS1
KISS1R	KISS1 Receptor	Protein Coding	Q969F8	58	GC19P000917	17.5819358825684	https://www.genecards.org/cgi-bin/carddisp.pl?gene=KISS1R
IKBKG	Inhibitor Of Nuclear Factor Kappa B Kinase Regulatory Subunit Gamma	Protein Coding	Q9Y6K9	60	GC0XP154541	17.5804557800293	https://www.genecards.org/cgi-bin/carddisp.pl?gene=IKBKG
PKHD1	PKHD1 Ciliary IPT Domain Containing Fibrocystin/Polyductin	Protein Coding	P08F94	51	GC06M097451	17.5765972137451	https://www.genecards.org/cgi-bin/carddisp.pl?gene=PKHD1
LOC126807401	BRD4-Independent Group 4 Enhancer GRCh37_chr5:57752058-57753257	Functional Element		5	GC05P058456	17.5699138641357	https://www.genecards.org/cgi-bin/carddisp.pl?gene=LOC126807401
RUNX1T1	RUNX1 Partner Transcriptional Co-Repressor 1	Protein Coding	Q06455	53	GC08M091954	17.5639953613281	https://www.genecards.org/cgi-bin/carddisp.pl?gene=RUNX1T1
CSNK2A2	Casein Kinase 2 Alpha 2	Protein Coding	P19784	57	GC16M058157	17.5494060516357	https://www.genecards.org/cgi-bin/carddisp.pl?gene=CSNK2A2
HSPD1	Heat Shock Protein Family D (Hsp60) Member 1	Protein Coding	P10809	62	GC02M197486	17.5414505004883	https://www.genecards.org/cgi-bin/carddisp.pl?gene=HSPD1
MIR20B	MicroRNA 20b	RNA Gene		24	GC0XM134503	17.5398330688477	https://www.genecards.org/cgi-bin/carddisp.pl?gene=MIR20B
TXNIP	Thioredoxin Interacting Protein	Protein Coding	Q9H3M7	52	GC01M145992	17.5340881347656	https://www.genecards.org/cgi-bin/carddisp.pl?gene=TXNIP
KIF15	Kinesin Family Member 15	Protein Coding	Q9NS87	49	GC03P059687	17.5331878662109	https://www.genecards.org/cgi-bin/carddisp.pl?gene=KIF15
MAPK12	Mitogen-Activated Protein Kinase 12	Protein Coding	P53778	59	GC22M079483	17.5067672729492	https://www.genecards.org/cgi-bin/carddisp.pl?gene=MAPK12
DPP4	Dipeptidyl Peptidase 4	Protein Coding	P27487	62	GC02M161992	17.4993476867676	https://www.genecards.org/cgi-bin/carddisp.pl?gene=DPP4
NFATC1	Nuclear Factor Of Activated T Cells 1	Protein Coding	O95644	60	GC18P079395	17.4905490875244	https://www.genecards.org/cgi-bin/carddisp.pl?gene=NFATC1
PDCD1LG2	Programmed Cell Death 1 Ligand 2	Protein Coding	Q9BQ51	56	GC09P005510	17.4904270172119	https://www.genecards.org/cgi-bin/carddisp.pl?gene=PDCD1LG2
KAT7	Lysine Acetyltransferase 7	Protein Coding	O95251	57	GC17P049788	17.4880218505859	https://www.genecards.org/cgi-bin/carddisp.pl?gene=KAT7
LOC130004614	ATAC-STARR-Seq Lymphoblastoid Silent Region 2764	Functional Element		8	GC10P115370	17.485143661499	https://www.genecards.org/cgi-bin/carddisp.pl?gene=LOC130004614
ADRB2	Adrenoceptor Beta 2	Protein Coding	P07550	62	GC05P153697	17.4766120910645	https://www.genecards.org/cgi-bin/carddisp.pl?gene=ADRB2
HAGLROS	HAGLR Opposite Strand LncRNA	RNA Gene		22	GC02P176385	17.4715557098389	https://www.genecards.org/cgi-bin/carddisp.pl?gene=HAGLROS
SNCA	Synuclein Alpha	Protein Coding	P37840	64	GC04M089724	17.4697399139404	https://www.genecards.org/cgi-bin/carddisp.pl?gene=SNCA
OTC	Ornithine Transcarbamylase	Protein Coding	P00480	59	GC0XP038340	17.4571762084961	https://www.genecards.org/cgi-bin/carddisp.pl?gene=OTC
MCM2	Minichromosome Maintenance Complex Component 2	Protein Coding	P49736	60	GC03P127598	17.4518280029297	https://www.genecards.org/cgi-bin/carddisp.pl?gene=MCM2
CT83	Cancer/Testis Antigen 83	Protein Coding	Q5H943	37	GC0XM116461	17.4388236999512	https://www.genecards.org/cgi-bin/carddisp.pl?gene=CT83
CD70	CD70 Molecule	Protein Coding	P32970	56	GC19M096006	17.4386596679688	https://www.genecards.org/cgi-bin/carddisp.pl?gene=CD70
ECM1	Extracellular Matrix Protein 1	Protein Coding	Q16610	58	GC01P150508	17.4339962005615	https://www.genecards.org/cgi-bin/carddisp.pl?gene=ECM1
ST18	ST18 C2H2C-Type Zinc Finger Transcription Factor	Protein Coding	O60284	47	GC08M052110	17.4311256408691	https://www.genecards.org/cgi-bin/carddisp.pl?gene=ST18
INHBA	Inhibin Subunit Beta A	Protein Coding	P08476	58	GC07M041670	17.4233665466309	https://www.genecards.org/cgi-bin/carddisp.pl?gene=INHBA
CSK	C-Terminal Src Kinase	Protein Coding	P41240	59	GC15P074782	17.4228343963623	https://www.genecards.org/cgi-bin/carddisp.pl?gene=CSK
EIF3H	Eukaryotic Translation Initiation Factor 3 Subunit H	Protein Coding	O15372	52	GC08M116642	17.4212112426758	https://www.genecards.org/cgi-bin/carddisp.pl?gene=EIF3H
CRIPTO	Cripto, EGF-CFC Family Member	Protein Coding	P13385	53	GC03P060225	17.4210987091064	https://www.genecards.org/cgi-bin/carddisp.pl?gene=CRIPTO
IKBKB	Inhibitor Of Nuclear Factor Kappa B Kinase Subunit Beta	Protein Coding	O14920	67	GC08P042271	17.4166564941406	https://www.genecards.org/cgi-bin/carddisp.pl?gene=IKBKB
ROR2	Receptor Tyrosine Kinase Like Orphan Receptor 2	Protein Coding	Q01974	62	GC09M111268	17.4147338867188	https://www.genecards.org/cgi-bin/carddisp.pl?gene=ROR2
AGER	Advanced Glycosylation End-Product Specific Receptor	Protein Coding	Q15109	59	GC06M032180	17.4110450744629	https://www.genecards.org/cgi-bin/carddisp.pl?gene=AGER
NEK9	NIMA Related Kinase 9	Protein Coding	Q8TD19	58	GC14M075079	17.4032306671143	https://www.genecards.org/cgi-bin/carddisp.pl?gene=NEK9
BEX2	Brain Expressed X-Linked 2	Protein Coding	Q9BXY8	40	GC0XM103309	17.4032039642334	https://www.genecards.org/cgi-bin/carddisp.pl?gene=BEX2
LINC00857	Long Intergenic Non-Protein Coding RNA 857	RNA Gene		21	GC10P112494	17.3886699676514	https://www.genecards.org/cgi-bin/carddisp.pl?gene=LINC00857
DDX41	DEAD-Box Helicase 41	Protein Coding	Q9UJV9	56	GC05M177511	17.3832187652588	https://www.genecards.org/cgi-bin/carddisp.pl?gene=DDX41
LOC126862483	BRD4-Independent Group 4 Enhancer GRCh37_chr17:7589699-7590898	Functional Element		8	GC17P125225	17.3826904296875	https://www.genecards.org/cgi-bin/carddisp.pl?gene=LOC126862483
MIR608	MicroRNA 608	RNA Gene		26	GC10P100974	17.3800601959229	https://www.genecards.org/cgi-bin/carddisp.pl?gene=MIR608
ALOX5	Arachidonate 5-Lipoxygenase	Protein Coding	P09917	62	GC10P045374	17.3655052185059	https://www.genecards.org/cgi-bin/carddisp.pl?gene=ALOX5
PFKP	Phosphofructokinase, Platelet	Protein Coding	Q01813	56	GC10P003066	17.314001083374	https://www.genecards.org/cgi-bin/carddisp.pl?gene=PFKP
PRKCB	Protein Kinase C Beta	Protein Coding	P05771	62	GC16P096397	17.3126888275146	https://www.genecards.org/cgi-bin/carddisp.pl?gene=PRKCB
AKAP1	A-Kinase Anchoring Protein 1	Protein Coding	Q92667	54	GC17P057085	17.3106803894043	https://www.genecards.org/cgi-bin/carddisp.pl?gene=AKAP1
MIR512-1	MicroRNA 512-1	RNA Gene		25	GC19P123640	17.2876739501953	https://www.genecards.org/cgi-bin/carddisp.pl?gene=MIR512-1
MSLN	Mesothelin	Protein Coding	Q13421	55	GC16P095754	17.2804431915283	https://www.genecards.org/cgi-bin/carddisp.pl?gene=MSLN
ETV1	ETS Variant Transcription Factor 1	Protein Coding	P50549	57	GC07M013891	17.2671127319336	https://www.genecards.org/cgi-bin/carddisp.pl?gene=ETV1
IL6R	Interleukin 6 Receptor	Protein Coding	P08887	63	GC01P154405	17.2481689453125	https://www.genecards.org/cgi-bin/carddisp.pl?gene=IL6R
CBLC	Cbl Proto-Oncogene C	Protein Coding	Q9ULV8	50	GC19P044777	17.2371406555176	https://www.genecards.org/cgi-bin/carddisp.pl?gene=CBLC
PYCARD	PYD And CARD Domain Containing	Protein Coding	Q9ULZ3	54	GC16M031201	17.2304801940918	https://www.genecards.org/cgi-bin/carddisp.pl?gene=PYCARD
SETBP1	SET Binding Protein 1	Protein Coding	Q9Y6X0	54	GC18P044680	17.2206497192383	https://www.genecards.org/cgi-bin/carddisp.pl?gene=SETBP1
COPS5	COP9 Signalosome Subunit 5	Protein Coding	Q92905	55	GC08M067043	17.2101364135742	https://www.genecards.org/cgi-bin/carddisp.pl?gene=COPS5
CSNK1D	Casein Kinase 1 Delta	Protein Coding	P48730	60	GC17M082239	17.1998767852783	https://www.genecards.org/cgi-bin/carddisp.pl?gene=CSNK1D
RUNX1-AS1	RUNX1 Antisense RNA 1	RNA Gene		17	GC21P034848	17.1994380950928	https://www.genecards.org/cgi-bin/carddisp.pl?gene=RUNX1-AS1
PCM1	Pericentriolar Material 1	Protein Coding	Q15154	53	GC08P017922	17.1864471435547	https://www.genecards.org/cgi-bin/carddisp.pl?gene=PCM1
TMEM238L	Transmembrane Protein 238 Like	Protein Coding	A6NJY4	25	GC17M084249	17.167573928833	https://www.genecards.org/cgi-bin/carddisp.pl?gene=TMEM238L
LINC00941	Long Intergenic Non-Protein Coding RNA 941	RNA Gene		21	GC12P043418	17.1638412475586	https://www.genecards.org/cgi-bin/carddisp.pl?gene=LINC00941
OXA1L	OXA1L Mitochondrial Inner Membrane Protein	Protein Coding	Q15070	51	GC14P022766	17.1418151855469	https://www.genecards.org/cgi-bin/carddisp.pl?gene=OXA1L
MIR622	MicroRNA 622	RNA Gene		21	GC13P090231	17.1236763000488	https://www.genecards.org/cgi-bin/carddisp.pl?gene=MIR622
MPL	MPL Proto-Oncogene, Thrombopoietin Receptor	Protein Coding	P40238	61	GC01P043337	17.1108245849609	https://www.genecards.org/cgi-bin/carddisp.pl?gene=MPL
F5	Coagulation Factor V	Protein Coding	P12259	59	GC01M169511	17.1015281677246	https://www.genecards.org/cgi-bin/carddisp.pl?gene=F5
GAST	Gastrin	Protein Coding	P01350	52	GC17P041712	17.0827693939209	https://www.genecards.org/cgi-bin/carddisp.pl?gene=GAST
MIR452	MicroRNA 452	RNA Gene		25	GC0XM151959	17.0734901428223	https://www.genecards.org/cgi-bin/carddisp.pl?gene=MIR452
HTR2C	5-Hydroxytryptamine Receptor 2C	Protein Coding	P28335	58	GC0XP114584	17.0628662109375	https://www.genecards.org/cgi-bin/carddisp.pl?gene=HTR2C
MIR637	MicroRNA 637	RNA Gene		23	GC19M003961	17.0551490783691	https://www.genecards.org/cgi-bin/carddisp.pl?gene=MIR637
MIR627	MicroRNA 627	RNA Gene		26	GC15M042199	17.0548324584961	https://www.genecards.org/cgi-bin/carddisp.pl?gene=MIR627
NLRP3	NLR Family Pyrin Domain Containing 3	Protein Coding	Q96P20	61	GC01P247496	17.0501937866211	https://www.genecards.org/cgi-bin/carddisp.pl?gene=NLRP3
DNAH9	Dynein Axonemal Heavy Chain 9	Protein Coding	Q9NYC9	50	GC17P011598	17.0353851318359	https://www.genecards.org/cgi-bin/carddisp.pl?gene=DNAH9
GPR161	G Protein-Coupled Receptor 161	Protein Coding	Q8N6U8	51	GC01M168080	17.0102272033691	https://www.genecards.org/cgi-bin/carddisp.pl?gene=GPR161
APP	Amyloid Beta Precursor Protein	Protein Coding	P05067	63	GC21M025880	17.0095291137695	https://www.genecards.org/cgi-bin/carddisp.pl?gene=APP
KLK6	Kallikrein Related Peptidase 6	Protein Coding	Q92876	57	GC19M050958	16.9900569915771	https://www.genecards.org/cgi-bin/carddisp.pl?gene=KLK6
FURIN	Furin, Paired Basic Amino Acid Cleaving Enzyme	Protein Coding	P09958	61	GC15P090868	16.9898357391357	https://www.genecards.org/cgi-bin/carddisp.pl?gene=FURIN
YWHAE	Tyrosine 3-Monooxygenase/Tryptophan 5-Monooxygenase Activation Protein Epsilon	Protein Coding	P62258	63	GC17M083833	16.9863986968994	https://www.genecards.org/cgi-bin/carddisp.pl?gene=YWHAE
HIP1	Huntingtin Interacting Protein 1	Protein Coding	O00291	55	GC07M075533	16.9766902923584	https://www.genecards.org/cgi-bin/carddisp.pl?gene=HIP1
MIR16-2	MicroRNA 16-2	RNA Gene		28	GC03P160418	16.9564571380615	https://www.genecards.org/cgi-bin/carddisp.pl?gene=MIR16-2
HSPA9	Heat Shock Protein Family A (Hsp70) Member 9	Protein Coding	P38646	61	GC05M138554	16.9355068206787	https://www.genecards.org/cgi-bin/carddisp.pl?gene=HSPA9
KIF16B	Kinesin Family Member 16B	Protein Coding	Q96L93	48	GC20M016272	16.9249935150146	https://www.genecards.org/cgi-bin/carddisp.pl?gene=KIF16B
AKAP13	A-Kinase Anchoring Protein 13	Protein Coding	Q12802	56	GC15P167167	16.9170513153076	https://www.genecards.org/cgi-bin/carddisp.pl?gene=AKAP13
CP	Ceruloplasmin	Protein Coding	P00450	61	GC03M149162	16.91335105896	https://www.genecards.org/cgi-bin/carddisp.pl?gene=CP
MIR605	MicroRNA 605	RNA Gene		27	GC10P051299	16.9114799499512	https://www.genecards.org/cgi-bin/carddisp.pl?gene=MIR605
GFRA3	GDNF Family Receptor Alpha 3	Protein Coding	O60609	55	GC05M138263	16.910472869873	https://www.genecards.org/cgi-bin/carddisp.pl?gene=GFRA3
CCNH	Cyclin H	Protein Coding	P51946	58	GC05M087311	16.8884735107422	https://www.genecards.org/cgi-bin/carddisp.pl?gene=CCNH
NHERF1	NHERF Family PDZ Scaffold Protein 1	Protein Coding	O14745	57	GC17P123825	16.8714942932129	https://www.genecards.org/cgi-bin/carddisp.pl?gene=NHERF1
BPIFA4P	BPI Fold Containing Family A Member 4, Pseudogene	Pseudogene	Q86YQ2	24	GC20P033193	16.8574390411377	https://www.genecards.org/cgi-bin/carddisp.pl?gene=BPIFA4P
FAM215A	Family With Sequence Similarity 215 Member A	RNA Gene	Q9Y5M1	32	GC17P043917	16.8465900421143	https://www.genecards.org/cgi-bin/carddisp.pl?gene=FAM215A
CCL3	C-C Motif Chemokine Ligand 3	Protein Coding	P10147	54	GC17M036088	16.8354568481445	https://www.genecards.org/cgi-bin/carddisp.pl?gene=CCL3
ERGIC3	ERGIC And Golgi 3	Protein Coding	Q9Y282	47	GC20P035542	16.8340549468994	https://www.genecards.org/cgi-bin/carddisp.pl?gene=ERGIC3
ACACA	Acetyl-CoA Carboxylase Alpha	Protein Coding	Q13085	62	GC17M037084	16.8212413787842	https://www.genecards.org/cgi-bin/carddisp.pl?gene=ACACA
THBS3	Thrombospondin 3	Protein Coding	P49746	52	GC01M155195	16.8179874420166	https://www.genecards.org/cgi-bin/carddisp.pl?gene=THBS3
TPX2	TPX2 Microtubule Nucleation Factor	Protein Coding	Q9ULW0	54	GC20P031739	16.8044528961182	https://www.genecards.org/cgi-bin/carddisp.pl?gene=TPX2
NET1	Neuroepithelial Cell Transforming 1	Protein Coding	Q7Z628	52	GC10P005418	16.7992000579834	https://www.genecards.org/cgi-bin/carddisp.pl?gene=NET1
ING4	Inhibitor Of Growth Family Member 4	Protein Coding	Q9UNL4	51	GC12M006650	16.7981281280518	https://www.genecards.org/cgi-bin/carddisp.pl?gene=ING4
CUL3	Cullin 3	Protein Coding	Q13618	61	GC02M224470	16.7939186096191	https://www.genecards.org/cgi-bin/carddisp.pl?gene=CUL3
HDAC5	Histone Deacetylase 5	Protein Coding	Q9UQL6	60	GC17M044076	16.7905330657959	https://www.genecards.org/cgi-bin/carddisp.pl?gene=HDAC5
NR1I2	Nuclear Receptor Subfamily 1 Group I Member 2	Protein Coding	O75469	56	GC03P119780	16.7902679443359	https://www.genecards.org/cgi-bin/carddisp.pl?gene=NR1I2
USP16	Ubiquitin Specific Peptidase 16	Protein Coding	Q9Y5T5	52	GC21P029024	16.7724132537842	https://www.genecards.org/cgi-bin/carddisp.pl?gene=USP16
HP	Haptoglobin	Protein Coding	P00738	58	GC16P097888	16.7648468017578	https://www.genecards.org/cgi-bin/carddisp.pl?gene=HP
LOC126807437	MED14-Independent Group 3 Enhancer GRCh37_chr5:79968379-79969578	Functional Element		6	GC05P080672	16.7627735137939	https://www.genecards.org/cgi-bin/carddisp.pl?gene=LOC126807437
MIRLET7A2	MicroRNA Let-7a-2	RNA Gene		26	GC11M122146	16.7618255615234	https://www.genecards.org/cgi-bin/carddisp.pl?gene=MIRLET7A2
ITGA2	Integrin Subunit Alpha 2	Protein Coding	P17301	59	GC05P052989	16.7610912322998	https://www.genecards.org/cgi-bin/carddisp.pl?gene=ITGA2
MIR487B	MicroRNA 487b	RNA Gene		27	GC14P117921	16.7583141326904	https://www.genecards.org/cgi-bin/carddisp.pl?gene=MIR487B
YTHDC2	YTH N6-Methyladenosine RNA Binding Protein C2	Protein Coding	Q9H6S0	51	GC05P113513	16.7541828155518	https://www.genecards.org/cgi-bin/carddisp.pl?gene=YTHDC2
IRF4	Interferon Regulatory Factor 4	Protein Coding	Q15306	58	GC06P000391	16.7535800933838	https://www.genecards.org/cgi-bin/carddisp.pl?gene=IRF4
INPPL1	Inositol Polyphosphate Phosphatase Like 1	Protein Coding	O15357	60	GC11P072223	16.752950668335	https://www.genecards.org/cgi-bin/carddisp.pl?gene=INPPL1
S100A8	S100 Calcium Binding Protein A8	Protein Coding	P05109	55	GC01M163874	16.7516899108887	https://www.genecards.org/cgi-bin/carddisp.pl?gene=S100A8
GPT	Glutamic--Pyruvic Transaminase	Protein Coding	P24298	55	GC08P144502	16.7499179840088	https://www.genecards.org/cgi-bin/carddisp.pl?gene=GPT
CHGB	Chromogranin B	Protein Coding	P05060	55	GC20P005911	16.7393016815186	https://www.genecards.org/cgi-bin/carddisp.pl?gene=CHGB
CCEPR	Cervical Carcinoma Expressed PCNA Regulatory LncRNA	RNA Gene		18	GC10M059174	16.7391471862793	https://www.genecards.org/cgi-bin/carddisp.pl?gene=CCEPR
LYN	LYN Proto-Oncogene, Src Family Tyrosine Kinase	Protein Coding	P07948	63	GC08P055879	16.7379493713379	https://www.genecards.org/cgi-bin/carddisp.pl?gene=LYN
ADIPOR1	Adiponectin Receptor 1	Protein Coding	Q96A54	57	GC01M202940	16.7240791320801	https://www.genecards.org/cgi-bin/carddisp.pl?gene=ADIPOR1
MIR346	MicroRNA 346	RNA Gene		28	GC10M086264	16.6979484558105	https://www.genecards.org/cgi-bin/carddisp.pl?gene=MIR346
PPP2R5C	Protein Phosphatase 2 Regulatory Subunit B'Gamma	Protein Coding	Q13362	55	GC14P117999	16.69309425354	https://www.genecards.org/cgi-bin/carddisp.pl?gene=PPP2R5C
STUB1	STIP1 Homology And U-Box Containing Protein 1	Protein Coding	Q9UNE7	58	GC16P095752	16.6920108795166	https://www.genecards.org/cgi-bin/carddisp.pl?gene=STUB1
IL24	Interleukin 24	Protein Coding	Q13007	54	GC01P206897	16.6881923675537	https://www.genecards.org/cgi-bin/carddisp.pl?gene=IL24
CKAP5	Cytoskeleton Associated Protein 5	Protein Coding	Q14008	52	GC11M128603	16.6836490631104	https://www.genecards.org/cgi-bin/carddisp.pl?gene=CKAP5
ERLNC1	Estrogen Receptor Responsive LncRNA 1	RNA Gene		22	GC01P204141	16.683048248291	https://www.genecards.org/cgi-bin/carddisp.pl?gene=ERLNC1
RCVRN	Recoverin	Protein Coding	P35243	52	GC17M009896	16.6818370819092	https://www.genecards.org/cgi-bin/carddisp.pl?gene=RCVRN
PDGFA	Platelet Derived Growth Factor Subunit A	Protein Coding	P04085	57	GC07M000497	16.6815872192383	https://www.genecards.org/cgi-bin/carddisp.pl?gene=PDGFA
MAML1	Mastermind Like Transcriptional Coactivator 1	Protein Coding	Q92585	52	GC05P179732	16.6796340942383	https://www.genecards.org/cgi-bin/carddisp.pl?gene=MAML1
PSMB5	Proteasome 20S Subunit Beta 5	Protein Coding	P28074	56	GC14M023016	16.6681060791016	https://www.genecards.org/cgi-bin/carddisp.pl?gene=PSMB5
LRATD2	LRAT Domain Containing 2	Protein Coding	Q96KN1	43	GC08M136511	16.6638946533203	https://www.genecards.org/cgi-bin/carddisp.pl?gene=LRATD2
ENPP7	Ectonucleotide Pyrophosphatase/Phosphodiesterase 7	Protein Coding	Q6UWV6	51	GC17P079730	16.6616020202637	https://www.genecards.org/cgi-bin/carddisp.pl?gene=ENPP7
DIABLO	Diablo IAP-Binding Mitochondrial Protein	Protein Coding	Q9NR28	59	GC12M123845	16.6596031188965	https://www.genecards.org/cgi-bin/carddisp.pl?gene=DIABLO
CEACAM3	CEA Cell Adhesion Molecule 3	Protein Coding	P40198	54	GC19P041796	16.6426296234131	https://www.genecards.org/cgi-bin/carddisp.pl?gene=CEACAM3
RBBP4	RB Binding Protein 4, Chromatin Remodeling Factor	Protein Coding	Q09028	56	GC01P032651	16.6406764984131	https://www.genecards.org/cgi-bin/carddisp.pl?gene=RBBP4
PBX1	PBX Homeobox 1	Protein Coding	P40424	60	GC01P167803	16.6388244628906	https://www.genecards.org/cgi-bin/carddisp.pl?gene=PBX1
S100A7	S100 Calcium Binding Protein A7	Protein Coding	P31151	52	GC01M153457	16.6383399963379	https://www.genecards.org/cgi-bin/carddisp.pl?gene=S100A7
TNFRSF1B	TNF Receptor Superfamily Member 1B	Protein Coding	P20333	61	GC01P051309	16.6362781524658	https://www.genecards.org/cgi-bin/carddisp.pl?gene=TNFRSF1B
CYP2B6	Cytochrome P450 Family 2 Subfamily B Member 6	Protein Coding	P20813	59	GC19P040991	16.6360664367676	https://www.genecards.org/cgi-bin/carddisp.pl?gene=CYP2B6
PDCD4	Programmed Cell Death 4	Protein Coding	Q53EL6	55	GC10P110871	16.6209945678711	https://www.genecards.org/cgi-bin/carddisp.pl?gene=PDCD4
ID3	Inhibitor Of DNA Binding 3	Protein Coding	Q02535	53	GC01M023557	16.577486038208	https://www.genecards.org/cgi-bin/carddisp.pl?gene=ID3
SBNO1	Strawberry Notch Homolog 1	Protein Coding	A3KN83	48	GC12M123289	16.5728607177734	https://www.genecards.org/cgi-bin/carddisp.pl?gene=SBNO1
MYCBP2	MYC Binding Protein 2	Protein Coding	O75592	51	GC13M077044	16.5610198974609	https://www.genecards.org/cgi-bin/carddisp.pl?gene=MYCBP2
CACNA1S	Calcium Voltage-Gated Channel Subunit Alpha1 S	Protein Coding	Q13698	61	GC01M201008	16.5599250793457	https://www.genecards.org/cgi-bin/carddisp.pl?gene=CACNA1S
GRWD1	Glutamate Rich WD Repeat Containing 1	Protein Coding	Q9BQ67	47	GC19P048445	16.5455131530762	https://www.genecards.org/cgi-bin/carddisp.pl?gene=GRWD1
MBD4	Methyl-CpG Binding Domain 4, DNA Glycosylase	Protein Coding	O95243	56	GC03M129430	16.5440998077393	https://www.genecards.org/cgi-bin/carddisp.pl?gene=MBD4
PRPF8	Pre-MRNA Processing Factor 8	Protein Coding	Q6P2Q9	55	GC17M001650	16.5422401428223	https://www.genecards.org/cgi-bin/carddisp.pl?gene=PRPF8
FPR1	Formyl Peptide Receptor 1	Protein Coding	P21462	59	GC19M051745	16.5422286987305	https://www.genecards.org/cgi-bin/carddisp.pl?gene=FPR1
CHAC1	ChaC Glutathione Specific Gamma-Glutamylcyclotransferase 1	Protein Coding	Q9BUX1	49	GC15P040952	16.5368728637695	https://www.genecards.org/cgi-bin/carddisp.pl?gene=CHAC1
CYP11A1	Cytochrome P450 Family 11 Subfamily A Member 1	Protein Coding	P05108	62	GC15M074337	16.526195526123	https://www.genecards.org/cgi-bin/carddisp.pl?gene=CYP11A1
CCNB2	Cyclin B2	Protein Coding	O95067	56	GC15P059105	16.5240879058838	https://www.genecards.org/cgi-bin/carddisp.pl?gene=CCNB2
RLIM	Ring Finger Protein, LIM Domain Interacting	Protein Coding	Q9NVW2	52	GC0XM074809	16.5199851989746	https://www.genecards.org/cgi-bin/carddisp.pl?gene=RLIM
LYVE1	Lymphatic Vessel Endothelial Hyaluronan Receptor 1	Protein Coding	Q9Y5Y7	54	GC11M012945	16.5195121765137	https://www.genecards.org/cgi-bin/carddisp.pl?gene=LYVE1
PHGDH	Phosphoglycerate Dehydrogenase	Protein Coding	O43175	63	GC01P119664	16.518138885498	https://www.genecards.org/cgi-bin/carddisp.pl?gene=PHGDH
CXCR2	C-X-C Motif Chemokine Receptor 2	Protein Coding	P25025	63	GC02P218125	16.5038585662842	https://www.genecards.org/cgi-bin/carddisp.pl?gene=CXCR2
IL15	Interleukin 15	Protein Coding	P40933	55	GC04P141636	16.5015087127686	https://www.genecards.org/cgi-bin/carddisp.pl?gene=IL15
LIMK1	LIM Domain Kinase 1	Protein Coding	P53667	62	GC07P074082	16.5008811950684	https://www.genecards.org/cgi-bin/carddisp.pl?gene=LIMK1
TIMELESS	Timeless Circadian Regulator	Protein Coding	Q9UNS1	52	GC12M056416	16.4863567352295	https://www.genecards.org/cgi-bin/carddisp.pl?gene=TIMELESS
GDF10	Growth Differentiation Factor 10	Protein Coding	P55107	52	GC10P047300	16.4847812652588	https://www.genecards.org/cgi-bin/carddisp.pl?gene=GDF10
RASA2	RAS P21 Protein Activator 2	Protein Coding	Q15283	51	GC03P141487	16.4703178405762	https://www.genecards.org/cgi-bin/carddisp.pl?gene=RASA2
LOHAN2	LncRNA Oncogene In Head And Neck Cancer 2	RNA Gene		18	GC16P073386	16.4700984954834	https://www.genecards.org/cgi-bin/carddisp.pl?gene=LOHAN2
AKIP1	A-Kinase Interacting Protein 1	Protein Coding	Q9NQ31	44	GC11P008911	16.4671783447266	https://www.genecards.org/cgi-bin/carddisp.pl?gene=AKIP1
DDX3X	DEAD-Box Helicase 3 X-Linked	Protein Coding	O00571	62	GC0XP041333	16.4615745544434	https://www.genecards.org/cgi-bin/carddisp.pl?gene=DDX3X
MYRF	Myelin Regulatory Factor	Protein Coding	Q9Y2G1	50	GC11P093690	16.4604034423828	https://www.genecards.org/cgi-bin/carddisp.pl?gene=MYRF
EIF2S1	Eukaryotic Translation Initiation Factor 2 Subunit Alpha	Protein Coding	P05198	58	GC14P067359	16.4451179504395	https://www.genecards.org/cgi-bin/carddisp.pl?gene=EIF2S1
IQANK1	IQ Motif And Ankyrin Repeat Containing 1	Protein Coding	A8MXQ7	27	GC08P147386	16.4374351501465	https://www.genecards.org/cgi-bin/carddisp.pl?gene=IQANK1
ADRM1	ADRM1 26S Proteasome Ubiquitin Receptor	Protein Coding	Q16186	54	GC20P062302	16.4359359741211	https://www.genecards.org/cgi-bin/carddisp.pl?gene=ADRM1
LINC02620	Long Intergenic Non-Protein Coding RNA 2620	RNA Gene		18	GC10M104475	16.4285144805908	https://www.genecards.org/cgi-bin/carddisp.pl?gene=LINC02620
CLDN4	Claudin 4	Protein Coding	O14493	54	GC07P073799	16.4209403991699	https://www.genecards.org/cgi-bin/carddisp.pl?gene=CLDN4
GAPLINC	Gastric Adenocarcinoma Associated, Positive CD44 Regulator, Long Intergenic Non-Coding RNA	RNA Gene		24	GC18P003513	16.410400390625	https://www.genecards.org/cgi-bin/carddisp.pl?gene=GAPLINC
TF	Transferrin	Protein Coding	P02787	64	GC03P140082	16.4059619903564	https://www.genecards.org/cgi-bin/carddisp.pl?gene=TF
CST6	Cystatin E/M	Protein Coding	Q15828	54	GC11P094677	16.3931407928467	https://www.genecards.org/cgi-bin/carddisp.pl?gene=CST6
ZNF304	Zinc Finger Protein 304	Protein Coding	Q9HCX3	43	GC19P057351	16.3873271942139	https://www.genecards.org/cgi-bin/carddisp.pl?gene=ZNF304
CD27	CD27 Molecule	Protein Coding	P26842	59	GC12P042087	16.3724212646484	https://www.genecards.org/cgi-bin/carddisp.pl?gene=CD27
PES1	Pescadillo Ribosomal Biogenesis Factor 1	Protein Coding	O00541	50	GC22M030576	16.3723239898682	https://www.genecards.org/cgi-bin/carddisp.pl?gene=PES1
IFI16	Interferon Gamma Inducible Protein 16	Protein Coding	Q16666	55	GC01P158999	16.3636627197266	https://www.genecards.org/cgi-bin/carddisp.pl?gene=IFI16
PIAS1	Protein Inhibitor Of Activated STAT 1	Protein Coding	O75925	58	GC15P068054	16.3621406555176	https://www.genecards.org/cgi-bin/carddisp.pl?gene=PIAS1
SF3B3	Splicing Factor 3b Subunit 3	Protein Coding	Q15393	52	GC16P070523	16.3601570129395	https://www.genecards.org/cgi-bin/carddisp.pl?gene=SF3B3
MIR129-2	MicroRNA 129-2	RNA Gene		27	GC11P044042	16.3555755615234	https://www.genecards.org/cgi-bin/carddisp.pl?gene=MIR129-2
SELE	Selectin E	Protein Coding	P16581	57	GC01M169722	16.3538875579834	https://www.genecards.org/cgi-bin/carddisp.pl?gene=SELE
MAGEA3	MAGE Family Member A3	Protein Coding	P43357	49	GC0XP152698	16.3528633117676	https://www.genecards.org/cgi-bin/carddisp.pl?gene=MAGEA3
ACTN4	Actinin Alpha 4	Protein Coding	O43707	60	GC19P038647	16.3439674377441	https://www.genecards.org/cgi-bin/carddisp.pl?gene=ACTN4
PLG	Plasminogen	Protein Coding	P00747	62	GC06P160702	16.3426628112793	https://www.genecards.org/cgi-bin/carddisp.pl?gene=PLG
GRM1	Glutamate Metabotropic Receptor 1	Protein Coding	Q13255	63	GC06P148246	16.3407764434814	https://www.genecards.org/cgi-bin/carddisp.pl?gene=GRM1
BIN1	Bridging Integrator 1	Protein Coding	O00499	59	GC02M127048	16.3393230438232	https://www.genecards.org/cgi-bin/carddisp.pl?gene=BIN1
CEP85L	Centrosomal Protein 85 Like	Protein Coding	Q5SZL2	48	GC06M118460	16.3217029571533	https://www.genecards.org/cgi-bin/carddisp.pl?gene=CEP85L
MIR30C1	MicroRNA 30c-1	RNA Gene		31	GC01P040757	16.3186683654785	https://www.genecards.org/cgi-bin/carddisp.pl?gene=MIR30C1
ZMYND8	Zinc Finger MYND-Type Containing 8	Protein Coding	Q9ULU4	51	GC20M047209	16.2735214233398	https://www.genecards.org/cgi-bin/carddisp.pl?gene=ZMYND8
ATG13	Autophagy Related 13	Protein Coding	O75143	53	GC11P048048	16.2597808837891	https://www.genecards.org/cgi-bin/carddisp.pl?gene=ATG13
COPS6	COP9 Signalosome Subunit 6	Protein Coding	Q7L5N1	50	GC07P100088	16.2434883117676	https://www.genecards.org/cgi-bin/carddisp.pl?gene=COPS6
HK1	Hexokinase 1	Protein Coding	P19367	63	GC10P069269	16.2373390197754	https://www.genecards.org/cgi-bin/carddisp.pl?gene=HK1
PCBP2-OT1	PCBP2 Overlapping Transcript 1	RNA Gene		16	GC12P053464	16.2214221954346	https://www.genecards.org/cgi-bin/carddisp.pl?gene=PCBP2-OT1
MIR551A	MicroRNA 551a	RNA Gene		25	GC01M003560	16.2188320159912	https://www.genecards.org/cgi-bin/carddisp.pl?gene=MIR551A
POLQ	DNA Polymerase Theta	Protein Coding	O75417	51	GC03M121431	16.2057800292969	https://www.genecards.org/cgi-bin/carddisp.pl?gene=POLQ
ATP2B4	ATPase Plasma Membrane Ca2+ Transporting 4	Protein Coding	P23634	56	GC01P203626	16.2052726745605	https://www.genecards.org/cgi-bin/carddisp.pl?gene=ATP2B4
CHKA	Choline Kinase Alpha	Protein Coding	P35790	55	GC11M068052	16.1987953186035	https://www.genecards.org/cgi-bin/carddisp.pl?gene=CHKA
APOA1	Apolipoprotein A1	Protein Coding	P02647	63	GC11M116835	16.1824073791504	https://www.genecards.org/cgi-bin/carddisp.pl?gene=APOA1
NTPCR	Nucleoside-Triphosphatase, Cancer-Related	Protein Coding	Q9BSD7	47	GC01P232950	16.1815280914307	https://www.genecards.org/cgi-bin/carddisp.pl?gene=NTPCR
CUL4B	Cullin 4B	Protein Coding	Q13620	56	GC0XM120524	16.1806755065918	https://www.genecards.org/cgi-bin/carddisp.pl?gene=CUL4B
RPS6KB2	Ribosomal Protein S6 Kinase B2	Protein Coding	Q9UBS0	58	GC11P067428	16.1719646453857	https://www.genecards.org/cgi-bin/carddisp.pl?gene=RPS6KB2
MAP2K5	Mitogen-Activated Protein Kinase Kinase 5	Protein Coding	Q13163	57	GC15P166678	16.1712074279785	https://www.genecards.org/cgi-bin/carddisp.pl?gene=MAP2K5
HES1	Hes Family BHLH Transcription Factor 1	Protein Coding	Q14469	58	GC03P194136	16.157995223999	https://www.genecards.org/cgi-bin/carddisp.pl?gene=HES1
EDNRA	Endothelin Receptor Type A	Protein Coding	P25101	62	GC04P147480	16.1466941833496	https://www.genecards.org/cgi-bin/carddisp.pl?gene=EDNRA
FOSL2	FOS Like 2, AP-1 Transcription Factor Subunit	Protein Coding	P15408	55	GC02P028392	16.1416664123535	https://www.genecards.org/cgi-bin/carddisp.pl?gene=FOSL2
EPHX1	Epoxide Hydrolase 1	Protein Coding	P07099	57	GC01P225810	16.1384010314941	https://www.genecards.org/cgi-bin/carddisp.pl?gene=EPHX1
LOC130058543	ATAC-STARR-Seq Lymphoblastoid Active Region 10486	Functional Element		10	GC16P102293	16.1376399993896	https://www.genecards.org/cgi-bin/carddisp.pl?gene=LOC130058543
CAND1	Cullin Associated And Neddylation Dissociated 1	Protein Coding	Q86VP6	51	GC12P067282	16.1318473815918	https://www.genecards.org/cgi-bin/carddisp.pl?gene=CAND1
TRIP12	Thyroid Hormone Receptor Interactor 12	Protein Coding	Q14669	56	GC02M229763	16.1222629547119	https://www.genecards.org/cgi-bin/carddisp.pl?gene=TRIP12
PRPF31	Pre-MRNA Processing Factor 31	Protein Coding	Q8WWY3	55	GC19P123664	16.1217918395996	https://www.genecards.org/cgi-bin/carddisp.pl?gene=PRPF31
MIR218-2	MicroRNA 218-2	RNA Gene		25	GC05M168768	16.1150283813477	https://www.genecards.org/cgi-bin/carddisp.pl?gene=MIR218-2
GHRL	Ghrelin And Obestatin Prepropeptide	Protein Coding	Q9UBU3	55	GC03M010285	16.1104984283447	https://www.genecards.org/cgi-bin/carddisp.pl?gene=GHRL
MYH9	Myosin Heavy Chain 9	Protein Coding	P35579	61	GC22M036281	16.1068592071533	https://www.genecards.org/cgi-bin/carddisp.pl?gene=MYH9
MAGEA1	MAGE Family Member A1	Protein Coding	P43355	48	GC0XP153179	16.1031246185303	https://www.genecards.org/cgi-bin/carddisp.pl?gene=MAGEA1
SOS2	SOS Ras/Rho Guanine Nucleotide Exchange Factor 2	Protein Coding	Q07890	57	GC14M050117	16.0978870391846	https://www.genecards.org/cgi-bin/carddisp.pl?gene=SOS2
SPAAR	Small Regulatory Polypeptide Of Amino Acid Response	Protein Coding	A0A1B0GVQ0	26	GC09P058597	16.0888843536377	https://www.genecards.org/cgi-bin/carddisp.pl?gene=SPAAR
PAX8	Paired Box 8	Protein Coding	Q06710	58	GC02M113215	16.0824928283691	https://www.genecards.org/cgi-bin/carddisp.pl?gene=PAX8
SRD5A1	Steroid 5 Alpha-Reductase 1	Protein Coding	P18405	56	GC05P006633	16.0774993896484	https://www.genecards.org/cgi-bin/carddisp.pl?gene=SRD5A1
NAA10	N-Alpha-Acetyltransferase 10, NatA Catalytic Subunit	Protein Coding	P41227	58	GC0XM153929	16.0727958679199	https://www.genecards.org/cgi-bin/carddisp.pl?gene=NAA10
RPL34-DT	RPL34 Divergent Transcript	RNA Gene		25	GC04M108539	16.0677318572998	https://www.genecards.org/cgi-bin/carddisp.pl?gene=RPL34-DT
CCL4	C-C Motif Chemokine Ligand 4	Protein Coding	P13236	53	GC17P036103	16.0666160583496	https://www.genecards.org/cgi-bin/carddisp.pl?gene=CCL4
DLL4	Delta Like Canonical Notch Ligand 4	Protein Coding	Q9NR61	60	GC15P040929	16.0595455169678	https://www.genecards.org/cgi-bin/carddisp.pl?gene=DLL4
LOXL2	Lysyl Oxidase Like 2	Protein Coding	Q9Y4K0	59	GC08M023296	16.0576763153076	https://www.genecards.org/cgi-bin/carddisp.pl?gene=LOXL2
ANGPT1	Angiopoietin 1	Protein Coding	Q15389	58	GC08M107246	16.0508670806885	https://www.genecards.org/cgi-bin/carddisp.pl?gene=ANGPT1
TUSC8	Tumor Suppressor Candidate 8	RNA Gene		20	GC13M044400	16.0486030578613	https://www.genecards.org/cgi-bin/carddisp.pl?gene=TUSC8
RRM2	Ribonucleotide Reductase Regulatory Subunit M2	Protein Coding	P31350	60	GC02P010300	16.0274505615234	https://www.genecards.org/cgi-bin/carddisp.pl?gene=RRM2
MAF	MAF BZIP Transcription Factor	Protein Coding	O75444	58	GC16M079204	16.0237808227539	https://www.genecards.org/cgi-bin/carddisp.pl?gene=MAF
BCOR	BCL6 Corepressor	Protein Coding	Q6W2J9	56	GC0XM040049	16.0193691253662	https://www.genecards.org/cgi-bin/carddisp.pl?gene=BCOR
TP53TG1	TP53 Target 1	RNA Gene		28	GC07M087325	16.0091724395752	https://www.genecards.org/cgi-bin/carddisp.pl?gene=TP53TG1
KLRK1	Killer Cell Lectin Like Receptor K1	Protein Coding	P26718	53	GC12M030833	16.0062026977539	https://www.genecards.org/cgi-bin/carddisp.pl?gene=KLRK1
HK2	Hexokinase 2	Protein Coding	P52789	59	GC02P075073	15.9982757568359	https://www.genecards.org/cgi-bin/carddisp.pl?gene=HK2
SRGAP1	SLIT-ROBO Rho GTPase Activating Protein 1	Protein Coding	Q7Z6B7	53	GC12P063847	15.9753580093384	https://www.genecards.org/cgi-bin/carddisp.pl?gene=SRGAP1
RPS27A	Ribosomal Protein S27a	Protein Coding	P62979	55	GC02P055231	15.9703226089478	https://www.genecards.org/cgi-bin/carddisp.pl?gene=RPS27A
TNFRSF9	TNF Receptor Superfamily Member 9	Protein Coding	Q07011	58	GC01M007915	15.9624805450439	https://www.genecards.org/cgi-bin/carddisp.pl?gene=TNFRSF9
CSNK1A1	Casein Kinase 1 Alpha 1	Protein Coding	P48729	62	GC05M149492	15.9610290527344	https://www.genecards.org/cgi-bin/carddisp.pl?gene=CSNK1A1
RBP1	Retinol Binding Protein 1	Protein Coding	P09455	52	GC03M139517	15.9565658569336	https://www.genecards.org/cgi-bin/carddisp.pl?gene=RBP1
KIR3DL1	Killer Cell Immunoglobulin Like Receptor, Three Ig Domains And Long Cytoplasmic Tail 1	Protein Coding	P43629	52	GC19P123690	15.9362878799438	https://www.genecards.org/cgi-bin/carddisp.pl?gene=KIR3DL1
MIR518B	MicroRNA 518b	RNA Gene		26	GC19P123647	15.934609413147	https://www.genecards.org/cgi-bin/carddisp.pl?gene=MIR518B
TNFRSF19	TNF Receptor Superfamily Member 19	Protein Coding	Q9NS68	51	GC13P023570	15.933066368103	https://www.genecards.org/cgi-bin/carddisp.pl?gene=TNFRSF19
ABCE1	ATP Binding Cassette Subfamily E Member 1	Protein Coding	P61221	51	GC04P145097	15.9276609420776	https://www.genecards.org/cgi-bin/carddisp.pl?gene=ABCE1
ZKSCAN1	Zinc Finger With KRAB And SCAN Domains 1	Protein Coding	P17029	50	GC07P100015	15.9175662994385	https://www.genecards.org/cgi-bin/carddisp.pl?gene=ZKSCAN1
SAFB	Scaffold Attachment Factor B	Protein Coding	Q15424	51	GC19P005623	15.9171752929688	https://www.genecards.org/cgi-bin/carddisp.pl?gene=SAFB
DIRAS3	DIRAS Family GTPase 3	Protein Coding	O95661	42	GC01M068045	15.91530418396	https://www.genecards.org/cgi-bin/carddisp.pl?gene=DIRAS3
MT-ND1	Mitochondrially Encoded NADH:Ubiquinone Oxidoreductase Core Subunit 1	Protein Coding	P03886	45	GCMTP003309	15.9136781692505	https://www.genecards.org/cgi-bin/carddisp.pl?gene=MT-ND1
ADAMTS3	ADAM Metallopeptidase With Thrombospondin Type 1 Motif 3	Protein Coding	O15072	52	GC04M072280	15.9119701385498	https://www.genecards.org/cgi-bin/carddisp.pl?gene=ADAMTS3
KLK13	Kallikrein Related Peptidase 13	Protein Coding	Q9UKR3	51	GC19M097289	15.9100704193115	https://www.genecards.org/cgi-bin/carddisp.pl?gene=KLK13
MTRR	5-Methyltetrahydrofolate-Homocysteine Methyltransferase Reductase	Protein Coding	Q9UBK8	56	GC05P007851	15.8905658721924	https://www.genecards.org/cgi-bin/carddisp.pl?gene=MTRR
EIF3E	Eukaryotic Translation Initiation Factor 3 Subunit E	Protein Coding	P60228	51	GC08M108163	15.8876190185547	https://www.genecards.org/cgi-bin/carddisp.pl?gene=EIF3E
USP48	Ubiquitin Specific Peptidase 48	Protein Coding	Q86UV5	52	GC01M021678	15.8798513412476	https://www.genecards.org/cgi-bin/carddisp.pl?gene=USP48
EIF4G3	Eukaryotic Translation Initiation Factor 4 Gamma 3	Protein Coding	O43432	55	GC01M020806	15.8653688430786	https://www.genecards.org/cgi-bin/carddisp.pl?gene=EIF4G3
MIF	Macrophage Migration Inhibitory Factor	Protein Coding	P14174	60	GC22P023894	15.8574590682983	https://www.genecards.org/cgi-bin/carddisp.pl?gene=MIF
AFAP1	Actin Filament Associated Protein 1	Protein Coding	Q8N556	50	GC04M007758	15.8464164733887	https://www.genecards.org/cgi-bin/carddisp.pl?gene=AFAP1
MDC1-AS1	MDC1 Antisense RNA 1	RNA Gene		22	GC06P144740	15.8359365463257	https://www.genecards.org/cgi-bin/carddisp.pl?gene=MDC1-AS1
SLC1A5	Solute Carrier Family 1 Member 5	Protein Coding	Q15758	57	GC19M097092	15.833137512207	https://www.genecards.org/cgi-bin/carddisp.pl?gene=SLC1A5
SLC19A1	Solute Carrier Family 19 Member 1	Protein Coding	P41440	59	GC21M045493	15.8287744522095	https://www.genecards.org/cgi-bin/carddisp.pl?gene=SLC19A1
PRDM14	PR/SET Domain 14	Protein Coding	Q9GZV8	50	GC08M070051	15.8144903182983	https://www.genecards.org/cgi-bin/carddisp.pl?gene=PRDM14
BMP10	Bone Morphogenetic Protein 10	Protein Coding	O95393	51	GC02M068865	15.7924404144287	https://www.genecards.org/cgi-bin/carddisp.pl?gene=BMP10
ZNF224	Zinc Finger Protein 224	Protein Coding	Q9NZL3	47	GC19P044094	15.7821960449219	https://www.genecards.org/cgi-bin/carddisp.pl?gene=ZNF224
DDIT3	DNA Damage Inducible Transcript 3	Protein Coding	P35638	60	GC12M057516	15.7808361053467	https://www.genecards.org/cgi-bin/carddisp.pl?gene=DDIT3
BIRC2	Baculoviral IAP Repeat Containing 2	Protein Coding	Q13490	60	GC11P102347	15.7806301116943	https://www.genecards.org/cgi-bin/carddisp.pl?gene=BIRC2
ALDOA	Aldolase, Fructose-Bisphosphate A	Protein Coding	P04075	62	GC16P030064	15.7776365280151	https://www.genecards.org/cgi-bin/carddisp.pl?gene=ALDOA
PRKAA1	Protein Kinase AMP-Activated Catalytic Subunit Alpha 1	Protein Coding	Q13131	60	GC05M040759	15.7757663726807	https://www.genecards.org/cgi-bin/carddisp.pl?gene=PRKAA1
HPGD	15-Hydroxyprostaglandin Dehydrogenase	Protein Coding	P15428	59	GC04M174490	15.7712554931641	https://www.genecards.org/cgi-bin/carddisp.pl?gene=HPGD
EFNA1	Ephrin A1	Protein Coding	P20827	55	GC01P155127	15.7709865570068	https://www.genecards.org/cgi-bin/carddisp.pl?gene=EFNA1
FZD3	Frizzled Class Receptor 3	Protein Coding	Q9NPG1	56	GC08P028494	15.7709255218506	https://www.genecards.org/cgi-bin/carddisp.pl?gene=FZD3
TRIM25	Tripartite Motif Containing 25	Protein Coding	Q14258	58	GC17M056836	15.7651538848877	https://www.genecards.org/cgi-bin/carddisp.pl?gene=TRIM25
S100A14	S100 Calcium Binding Protein A14	Protein Coding	Q9HCY8	47	GC01M153614	15.7637462615967	https://www.genecards.org/cgi-bin/carddisp.pl?gene=S100A14
PGRMC1	Progesterone Receptor Membrane Component 1	Protein Coding	O00264	56	GC0XP119236	15.7584934234619	https://www.genecards.org/cgi-bin/carddisp.pl?gene=PGRMC1
CD79A	CD79a Molecule	Protein Coding	P11912	60	GC19P041877	15.7501106262207	https://www.genecards.org/cgi-bin/carddisp.pl?gene=CD79A
KCNN3	Potassium Calcium-Activated Channel Subfamily N Member 3	Protein Coding	Q9UGI6	55	GC01M154697	15.7481374740601	https://www.genecards.org/cgi-bin/carddisp.pl?gene=KCNN3
LOC129934333	ATAC-STARR-Seq Lymphoblastoid Silent Region 11759	Functional Element		8	GC02P098256	15.7470684051514	https://www.genecards.org/cgi-bin/carddisp.pl?gene=LOC129934333
MIR17HG	MiR-17-92a-1 Cluster Host Gene	RNA Gene	Q75NE6	36	GC13P091347	15.7378978729248	https://www.genecards.org/cgi-bin/carddisp.pl?gene=MIR17HG
PWRN1	Prader-Willi Region Non-Protein Coding RNA 1	RNA Gene		27	GC15P174218	15.7321996688843	https://www.genecards.org/cgi-bin/carddisp.pl?gene=PWRN1
EGLN1	Egl-9 Family Hypoxia Inducible Factor 1	Protein Coding	Q9GZT9	63	GC01M231363	15.7248029708862	https://www.genecards.org/cgi-bin/carddisp.pl?gene=EGLN1
SLC7A11	Solute Carrier Family 7 Member 11	Protein Coding	Q9UPY5	56	GC04M138164	15.7185554504395	https://www.genecards.org/cgi-bin/carddisp.pl?gene=SLC7A11
CYSLTR1	Cysteinyl Leukotriene Receptor 1	Protein Coding	Q9Y271	55	GC0XM078271	15.7160615921021	https://www.genecards.org/cgi-bin/carddisp.pl?gene=CYSLTR1
AIFM1	Apoptosis Inducing Factor Mitochondria Associated 1	Protein Coding	O95831	62	GC0XM130129	15.715503692627	https://www.genecards.org/cgi-bin/carddisp.pl?gene=AIFM1
HSP90AB1	Heat Shock Protein 90 Alpha Family Class B Member 1	Protein Coding	P08238	63	GC06P044246	15.7048978805542	https://www.genecards.org/cgi-bin/carddisp.pl?gene=HSP90AB1
MAGEA4	MAGE Family Member A4	Protein Coding	P43358	50	GC0XP151912	15.697979927063	https://www.genecards.org/cgi-bin/carddisp.pl?gene=MAGEA4
LTF	Lactotransferrin	Protein Coding	P02788	58	GC03M046435	15.6913242340088	https://www.genecards.org/cgi-bin/carddisp.pl?gene=LTF
APOBEC3B	Apolipoprotein B MRNA Editing Enzyme Catalytic Subunit 3B	Protein Coding	Q9UH17	51	GC22P038982	15.6831169128418	https://www.genecards.org/cgi-bin/carddisp.pl?gene=APOBEC3B
NRCAM	Neuronal Cell Adhesion Molecule	Protein Coding	Q92823	58	GC07M108147	15.6751394271851	https://www.genecards.org/cgi-bin/carddisp.pl?gene=NRCAM
NR3C2	Nuclear Receptor Subfamily 3 Group C Member 2	Protein Coding	P08235	59	GC04M148078	15.6729469299316	https://www.genecards.org/cgi-bin/carddisp.pl?gene=NR3C2
LNC-LBCS	LncRNA Bladder And Prostate Cancer Suppressor, HnRNPK Interacting	RNA Gene		21	GC06M019225	15.669584274292	https://www.genecards.org/cgi-bin/carddisp.pl?gene=LNC-LBCS
MIR129-1	MicroRNA 129-1	RNA Gene		27	GC07P128207	15.6572103500366	https://www.genecards.org/cgi-bin/carddisp.pl?gene=MIR129-1
COLCA1	Colorectal Cancer Associated 1	RNA Gene	Q6ZS62	29	GC11M111290	15.6447868347168	https://www.genecards.org/cgi-bin/carddisp.pl?gene=COLCA1
PROX1	Prospero Homeobox 1	Protein Coding	Q92786	55	GC01P213983	15.6281518936157	https://www.genecards.org/cgi-bin/carddisp.pl?gene=PROX1
TBL1XR1	TBL1X/Y Related 1	Protein Coding	Q9BZK7	59	GC03M177019	15.6160039901733	https://www.genecards.org/cgi-bin/carddisp.pl?gene=TBL1XR1
CSMD2	CUB And Sushi Multiple Domains 2	Protein Coding	Q7Z408	50	GC01M033513	15.6033802032471	https://www.genecards.org/cgi-bin/carddisp.pl?gene=CSMD2
PFN1	Profilin 1	Protein Coding	P07737	59	GC17M004945	15.6027698516846	https://www.genecards.org/cgi-bin/carddisp.pl?gene=PFN1
FGF23	Fibroblast Growth Factor 23	Protein Coding	Q9GZV9	59	GC12M004368	15.6024608612061	https://www.genecards.org/cgi-bin/carddisp.pl?gene=FGF23
RAB4B-EGLN2	RAB4B-EGLN2 Readthrough (NMD Candidate)	RNA Gene		20	GC19P040778	15.6019916534424	https://www.genecards.org/cgi-bin/carddisp.pl?gene=RAB4B-EGLN2
LINC01488	Long Intergenic Non-Protein Coding RNA 1488	RNA Gene		20	GC11P094905	15.6003513336182	https://www.genecards.org/cgi-bin/carddisp.pl?gene=LINC01488
RTEL1	Regulator Of Telomere Elongation Helicase 1	Protein Coding	Q9NZ71	54	GC20P067548	15.597583770752	https://www.genecards.org/cgi-bin/carddisp.pl?gene=RTEL1
DEK	DEK Proto-Oncogene	Protein Coding	P35659	54	GC06M018224	15.5864238739014	https://www.genecards.org/cgi-bin/carddisp.pl?gene=DEK
MALT1	MALT1 Paracaspase	Protein Coding	Q9UDY8	61	GC18P058671	15.581075668335	https://www.genecards.org/cgi-bin/carddisp.pl?gene=MALT1
CTAG1A	Cancer/Testis Antigen 1A	Protein Coding	P78358	29	GC0XP154585	15.5723152160645	https://www.genecards.org/cgi-bin/carddisp.pl?gene=CTAG1A
KLK2	Kallikrein Related Peptidase 2	Protein Coding	P20151	58	GC19P050861	15.5691080093384	https://www.genecards.org/cgi-bin/carddisp.pl?gene=KLK2
ADGRB3	Adhesion G Protein-Coupled Receptor B3	Protein Coding	O60242	51	GC06P068635	15.5668210983276	https://www.genecards.org/cgi-bin/carddisp.pl?gene=ADGRB3
TYK2	Tyrosine Kinase 2	Protein Coding	P29597	66	GC19M010350	15.5665273666382	https://www.genecards.org/cgi-bin/carddisp.pl?gene=TYK2
PPP1R3C	Protein Phosphatase 1 Regulatory Subunit 3C	Protein Coding	Q9UQK1	51	GC10M091628	15.5447044372559	https://www.genecards.org/cgi-bin/carddisp.pl?gene=PPP1R3C
MIR147A	MicroRNA 147a	RNA Gene		24	GC09M120244	15.5427513122559	https://www.genecards.org/cgi-bin/carddisp.pl?gene=MIR147A
ARAP3	ArfGAP With RhoGAP Domain, Ankyrin Repeat And PH Domain 3	Protein Coding	Q8WWN8	52	GC05M141653	15.52317237854	https://www.genecards.org/cgi-bin/carddisp.pl?gene=ARAP3
PTPRF	Protein Tyrosine Phosphatase Receptor Type F	Protein Coding	P10586	61	GC01P055343	15.5148544311523	https://www.genecards.org/cgi-bin/carddisp.pl?gene=PTPRF
HOXA13	Homeobox A13	Protein Coding	P31271	52	GC07M028070	15.5060682296753	https://www.genecards.org/cgi-bin/carddisp.pl?gene=HOXA13
ADAM12	ADAM Metallopeptidase Domain 12	Protein Coding	O43184	58	GC10M126012	15.5034580230713	https://www.genecards.org/cgi-bin/carddisp.pl?gene=ADAM12
PEBP1	Phosphatidylethanolamine Binding Protein 1	Protein Coding	P30086	58	GC12P118158	15.5028810501099	https://www.genecards.org/cgi-bin/carddisp.pl?gene=PEBP1
MIR30D	MicroRNA 30d	RNA Gene		27	GC08M134804	15.5017375946045	https://www.genecards.org/cgi-bin/carddisp.pl?gene=MIR30D
RAP1A	RAP1A, Member Of RAS Oncogene Family	Protein Coding	P62834	57	GC01P111542	15.5006246566772	https://www.genecards.org/cgi-bin/carddisp.pl?gene=RAP1A
ARMC12	Armadillo Repeat Containing 12	Protein Coding	Q5T9G4	46	GC06P144899	15.4922332763672	https://www.genecards.org/cgi-bin/carddisp.pl?gene=ARMC12
ZFP36	ZFP36 Ring Finger Protein	Protein Coding	P26651	48	GC19P039406	15.4904670715332	https://www.genecards.org/cgi-bin/carddisp.pl?gene=ZFP36
SLC16A1-AS1	SLC16A1 Antisense RNA 1	RNA Gene		24	GC01P113183	15.4870738983154	https://www.genecards.org/cgi-bin/carddisp.pl?gene=SLC16A1-AS1
ATF3	Activating Transcription Factor 3	Protein Coding	P18847	58	GC01P212565	15.4821557998657	https://www.genecards.org/cgi-bin/carddisp.pl?gene=ATF3
CD9	CD9 Molecule	Protein Coding	P21926	56	GC12P042075	15.4712285995483	https://www.genecards.org/cgi-bin/carddisp.pl?gene=CD9
SFTA1P	Surfactant Associated 1, LncRNA	Pseudogene		25	GC10M010784	15.4627704620361	https://www.genecards.org/cgi-bin/carddisp.pl?gene=SFTA1P
CHD7	Chromodomain Helicase DNA Binding Protein 7	Protein Coding	Q9P2D1	57	GC08P060678	15.4568347930908	https://www.genecards.org/cgi-bin/carddisp.pl?gene=CHD7
MTAP	Methylthioadenosine Phosphorylase	Protein Coding	Q13126	62	GC09P021841	15.4488315582275	https://www.genecards.org/cgi-bin/carddisp.pl?gene=MTAP
MIR409	MicroRNA 409	RNA Gene		28	GC14P117915	15.4468555450439	https://www.genecards.org/cgi-bin/carddisp.pl?gene=MIR409
LOC110485084	BRCA1 Intronic Recombination Region	Functional Element		4	GC17P124870	15.4256706237793	https://www.genecards.org/cgi-bin/carddisp.pl?gene=LOC110485084
HNF4A	Hepatocyte Nuclear Factor 4 Alpha	Protein Coding	P41235	63	GC20P044355	15.4231739044189	https://www.genecards.org/cgi-bin/carddisp.pl?gene=HNF4A
CDC6	Cell Division Cycle 6	Protein Coding	Q99741	59	GC17P040287	15.4206504821777	https://www.genecards.org/cgi-bin/carddisp.pl?gene=CDC6
WWTR1	WW Domain Containing Transcription Regulator 1	Protein Coding	Q9GZV5	51	GC03M149517	15.4196376800537	https://www.genecards.org/cgi-bin/carddisp.pl?gene=WWTR1
FCGR3A	Fc Gamma Receptor IIIa	Protein Coding	P08637	59	GC01M161541	15.4167251586914	https://www.genecards.org/cgi-bin/carddisp.pl?gene=FCGR3A
APAF1	Apoptotic Peptidase Activating Factor 1	Protein Coding	O14727	60	GC12P098645	15.4162797927856	https://www.genecards.org/cgi-bin/carddisp.pl?gene=APAF1
CXCL9	C-X-C Motif Chemokine Ligand 9	Protein Coding	Q07325	52	GC04M076001	15.4156169891357	https://www.genecards.org/cgi-bin/carddisp.pl?gene=CXCL9
TRAF2	TNF Receptor Associated Factor 2	Protein Coding	Q12933	58	GC09P136881	15.4123430252075	https://www.genecards.org/cgi-bin/carddisp.pl?gene=TRAF2
TRAF3	TNF Receptor Associated Factor 3	Protein Coding	Q13114	59	GC14P116951	15.412223815918	https://www.genecards.org/cgi-bin/carddisp.pl?gene=TRAF3
FGF17	Fibroblast Growth Factor 17	Protein Coding	O60258	58	GC08P022084	15.4116802215576	https://www.genecards.org/cgi-bin/carddisp.pl?gene=FGF17
STRADB	STE20 Related Adaptor Beta	Protein Coding	Q9C0K7	51	GC02P201387	15.407057762146	https://www.genecards.org/cgi-bin/carddisp.pl?gene=STRADB
VTRNA2-1	Vault RNA 2-1	RNA Gene		21	GC05M136081	15.3981828689575	https://www.genecards.org/cgi-bin/carddisp.pl?gene=VTRNA2-1
SPATA18	Spermatogenesis Associated 18	Protein Coding	Q8TC71	47	GC04P052051	15.3955478668213	https://www.genecards.org/cgi-bin/carddisp.pl?gene=SPATA18
SLC39A1	Solute Carrier Family 39 Member 1	Protein Coding	Q9NY26	51	GC01M163912	15.390323638916	https://www.genecards.org/cgi-bin/carddisp.pl?gene=SLC39A1
SMAD1	SMAD Family Member 1	Protein Coding	Q15797	56	GC04P145481	15.3846368789673	https://www.genecards.org/cgi-bin/carddisp.pl?gene=SMAD1
GPI	Glucose-6-Phosphate Isomerase	Protein Coding	P06744	60	GC19P034359	15.380350112915	https://www.genecards.org/cgi-bin/carddisp.pl?gene=GPI
LSM1	LSM1 Homolog, MRNA Degradation Associated	Protein Coding	O15116	51	GC08M038163	15.3694858551025	https://www.genecards.org/cgi-bin/carddisp.pl?gene=LSM1
SNHG8	Small Nucleolar RNA Host Gene 8	RNA Gene		27	GC04P118278	15.3678226470947	https://www.genecards.org/cgi-bin/carddisp.pl?gene=SNHG8
SORBS1	Sorbin And SH3 Domain Containing 1	Protein Coding	Q9BX66	54	GC10M095311	15.3634433746338	https://www.genecards.org/cgi-bin/carddisp.pl?gene=SORBS1
SH2B3	SH2B Adaptor Protein 3	Protein Coding	Q9UQQ2	59	GC12P111405	15.3516321182251	https://www.genecards.org/cgi-bin/carddisp.pl?gene=SH2B3
FOSL1	FOS Like 1, AP-1 Transcription Factor Subunit	Protein Coding	P15407	58	GC11M129040	15.349946975708	https://www.genecards.org/cgi-bin/carddisp.pl?gene=FOSL1
UBE2I	Ubiquitin Conjugating Enzyme E2 I	Protein Coding	P63279	59	GC16P095761	15.3385972976685	https://www.genecards.org/cgi-bin/carddisp.pl?gene=UBE2I
SUMO1P3	SUMO1 Pseudogene 3	Pseudogene		17	GC01P160317	15.3308506011963	https://www.genecards.org/cgi-bin/carddisp.pl?gene=SUMO1P3
S100A9	S100 Calcium Binding Protein A9	Protein Coding	P06702	56	GC01P153357	15.3304948806763	https://www.genecards.org/cgi-bin/carddisp.pl?gene=S100A9
AMH	Anti-Mullerian Hormone	Protein Coding	P03971	58	GC19P121901	15.3260126113892	https://www.genecards.org/cgi-bin/carddisp.pl?gene=AMH
STIM1	Stromal Interaction Molecule 1	Protein Coding	Q13586	62	GC11P012431	15.3167915344238	https://www.genecards.org/cgi-bin/carddisp.pl?gene=STIM1
HSD3B2	Hydroxy-Delta-5-Steroid Dehydrogenase, 3 Beta- And Steroid Delta-Isomerase 2	Protein Coding	P26439	56	GC01P119414	15.2949895858765	https://www.genecards.org/cgi-bin/carddisp.pl?gene=HSD3B2
URB2	URB2 Ribosome Biogenesis Homolog	Protein Coding	Q14146	46	GC01P229626	15.2856559753418	https://www.genecards.org/cgi-bin/carddisp.pl?gene=URB2
SCGB1D2	Secretoglobin Family 1D Member 2	Protein Coding	O95969	41	GC11P094309	15.284236907959	https://www.genecards.org/cgi-bin/carddisp.pl?gene=SCGB1D2
LINC00623	Long Intergenic Non-Protein Coding RNA 623	RNA Gene		23	GC01P123275	15.2832984924316	https://www.genecards.org/cgi-bin/carddisp.pl?gene=LINC00623
MUC17	Mucin 17, Cell Surface Associated	Protein Coding	Q685J3	50	GC07P101020	15.2768182754517	https://www.genecards.org/cgi-bin/carddisp.pl?gene=MUC17
PALM2AKAP2	PALM2 And AKAP2 Fusion	Protein Coding	Q9Y2D5	41	GC09P109499	15.2716913223267	https://www.genecards.org/cgi-bin/carddisp.pl?gene=PALM2AKAP2
HSPA1A	Heat Shock Protein Family A (Hsp70) Member 1A	Protein Coding	P0DMV8	59	GC06P144781	15.2695217132568	https://www.genecards.org/cgi-bin/carddisp.pl?gene=HSPA1A
KSR1	Kinase Suppressor Of Ras 1	Protein Coding	Q8IVT5	53	GC17P027456	15.2584266662598	https://www.genecards.org/cgi-bin/carddisp.pl?gene=KSR1
MIR330	MicroRNA 330	RNA Gene		30	GC19M097040	15.2490148544312	https://www.genecards.org/cgi-bin/carddisp.pl?gene=MIR330
ABI1	Abl Interactor 1	Protein Coding	Q8IZP0	54	GC10M026746	15.2258710861206	https://www.genecards.org/cgi-bin/carddisp.pl?gene=ABI1
IL6ST	Interleukin 6 Cytokine Family Signal Transducer	Protein Coding	P40189	63	GC05M055935	15.217737197876	https://www.genecards.org/cgi-bin/carddisp.pl?gene=IL6ST
PRMT7	Protein Arginine Methyltransferase 7	Protein Coding	Q9NVM4	56	GC16P097697	15.1996574401855	https://www.genecards.org/cgi-bin/carddisp.pl?gene=PRMT7
CD86	CD86 Molecule	Protein Coding	P42081	57	GC03P122055	15.1923952102661	https://www.genecards.org/cgi-bin/carddisp.pl?gene=CD86
C3AR1	Complement C3a Receptor 1	Protein Coding	Q16581	56	GC12M030755	15.191520690918	https://www.genecards.org/cgi-bin/carddisp.pl?gene=C3AR1
ESRRG	Estrogen Related Receptor Gamma	Protein Coding	P62508	56	GC01M216503	15.1706285476685	https://www.genecards.org/cgi-bin/carddisp.pl?gene=ESRRG
POLH	DNA Polymerase Eta	Protein Coding	Q9Y253	58	GC06P043576	15.1637210845947	https://www.genecards.org/cgi-bin/carddisp.pl?gene=POLH
RPTOR	Regulatory Associated Protein Of MTOR Complex 1	Protein Coding	Q8N122	56	GC17P080544	15.1570110321045	https://www.genecards.org/cgi-bin/carddisp.pl?gene=RPTOR
MRTFA	Myocardin Related Transcription Factor A	Protein Coding	Q969V6	52	GC22M080180	15.1524829864502	https://www.genecards.org/cgi-bin/carddisp.pl?gene=MRTFA
DMBT1	Deleted In Malignant Brain Tumors 1	Protein Coding	Q9UGM3	52	GC10P122560	15.151177406311	https://www.genecards.org/cgi-bin/carddisp.pl?gene=DMBT1
ENOX1	Ecto-NOX Disulfide-Thiol Exchanger 1	Protein Coding	Q8TC92	50	GC13M043213	15.1456336975098	https://www.genecards.org/cgi-bin/carddisp.pl?gene=ENOX1
MYO1B	Myosin IB	Protein Coding	O43795	51	GC02P191246	15.1410655975342	https://www.genecards.org/cgi-bin/carddisp.pl?gene=MYO1B
GLO1	Glyoxalase I	Protein Coding	Q04760	58	GC06M097273	15.1291742324829	https://www.genecards.org/cgi-bin/carddisp.pl?gene=GLO1
LGALS3BP	Galectin 3 Binding Protein	Protein Coding	Q08380	55	GC17M078971	15.122486114502	https://www.genecards.org/cgi-bin/carddisp.pl?gene=LGALS3BP
MIR662	MicroRNA 662	RNA Gene		23	GC16P095755	15.1146965026855	https://www.genecards.org/cgi-bin/carddisp.pl?gene=MIR662
SMARCA2	SWI/SNF Related, Matrix Associated, Actin Dependent Regulator Of Chromatin, Subfamily A, Member 2	Protein Coding	P51531	62	GC09P001980	15.1130676269531	https://www.genecards.org/cgi-bin/carddisp.pl?gene=SMARCA2
DHX29	DExH-Box Helicase 29	Protein Coding	Q7Z478	51	GC05M055256	15.1003932952881	https://www.genecards.org/cgi-bin/carddisp.pl?gene=DHX29
MYCL	MYCL Proto-Oncogene, BHLH Transcription Factor	Protein Coding	P12524	51	GC01M039895	15.0982151031494	https://www.genecards.org/cgi-bin/carddisp.pl?gene=MYCL
MIR572	MicroRNA 572	RNA Gene		22	GC04P025692	15.087532043457	https://www.genecards.org/cgi-bin/carddisp.pl?gene=MIR572
TP53I3	Tumor Protein P53 Inducible Protein 3	Protein Coding	Q53FA7	49	GC02M024078	15.0782194137573	https://www.genecards.org/cgi-bin/carddisp.pl?gene=TP53I3
KREMEN1	Kringle Containing Transmembrane Protein 1	Protein Coding	Q96MU8	56	GC22P029073	15.0722513198853	https://www.genecards.org/cgi-bin/carddisp.pl?gene=KREMEN1
PHOX2B-AS1	PHOX2B Antisense RNA 1	RNA Gene		19	GC04P041755	15.0703153610229	https://www.genecards.org/cgi-bin/carddisp.pl?gene=PHOX2B-AS1
SLC39A6	Solute Carrier Family 39 Member 6	Protein Coding	Q13433	54	GC18M036108	15.0699253082275	https://www.genecards.org/cgi-bin/carddisp.pl?gene=SLC39A6
RMI1	RecQ Mediated Genome Instability 1	Protein Coding	Q9H9A7	51	GC09P083980	15.0675745010376	https://www.genecards.org/cgi-bin/carddisp.pl?gene=RMI1
MIR19B1	MicroRNA 19b-1	RNA Gene		27	GC13P091696	15.059832572937	https://www.genecards.org/cgi-bin/carddisp.pl?gene=MIR19B1
TDRG1	Testis Development Related 1	RNA Gene	Q3Y452	29	GC06P144938	15.0575790405273	https://www.genecards.org/cgi-bin/carddisp.pl?gene=TDRG1
TRC-GCA24-1	TRNA-Cys (GCA) 24-1	RNA Gene		14	GC17M085080	15.0507364273071	https://www.genecards.org/cgi-bin/carddisp.pl?gene=TRC-GCA24-1
CARS2	Cysteinyl-TRNA Synthetase 2, Mitochondrial	Protein Coding	Q9HA77	52	GC13M110641	15.0448322296143	https://www.genecards.org/cgi-bin/carddisp.pl?gene=CARS2
SNHG17	Small Nucleolar RNA Host Gene 17	RNA Gene		24	GC20M038907	15.0445013046265	https://www.genecards.org/cgi-bin/carddisp.pl?gene=SNHG17
ZNF365	Zinc Finger Protein 365	Protein Coding	Q70YC4	49	GC10P062374	15.0405254364014	https://www.genecards.org/cgi-bin/carddisp.pl?gene=ZNF365
PGBD3	PiggyBac Transposable Element Derived 3	Protein Coding	Q8N328	36	GC10M049517	15.0379285812378	https://www.genecards.org/cgi-bin/carddisp.pl?gene=PGBD3
RASA1	RAS P21 Protein Activator 1	Protein Coding	P20936	59	GC05P087267	15.0363550186157	https://www.genecards.org/cgi-bin/carddisp.pl?gene=RASA1
DCK	Deoxycytidine Kinase	Protein Coding	P27707	56	GC04P070992	15.034122467041	https://www.genecards.org/cgi-bin/carddisp.pl?gene=DCK
ASAP1-IT1	ASAP1 Intronic Transcript 1	RNA Gene		24	GC08M130295	15.0330085754395	https://www.genecards.org/cgi-bin/carddisp.pl?gene=ASAP1-IT1
G6PD	Glucose-6-Phosphate Dehydrogenase	Protein Coding	P11413	63	GC0XM154605	15.0327014923096	https://www.genecards.org/cgi-bin/carddisp.pl?gene=G6PD
PRECSIT	P53 Regulated Carcinoma Associated Stat3 Activating Long Intergenic Non-Protein Coding Transcript	RNA Gene		27	GC13M110866	15.0312757492065	https://www.genecards.org/cgi-bin/carddisp.pl?gene=PRECSIT
HAVCR2	Hepatitis A Virus Cellular Receptor 2	Protein Coding	Q8TDQ0	59	GC05M157063	15.0277290344238	https://www.genecards.org/cgi-bin/carddisp.pl?gene=HAVCR2
TERF2	Telomeric Repeat Binding Factor 2	Protein Coding	Q15554	55	GC16M069355	15.0182552337646	https://www.genecards.org/cgi-bin/carddisp.pl?gene=TERF2
ATP6V0A1	ATPase H+ Transporting V0 Subunit A1	Protein Coding	Q93050	54	GC17P042458	15.0093908309937	https://www.genecards.org/cgi-bin/carddisp.pl?gene=ATP6V0A1
ANKRD17	Ankyrin Repeat Domain 17	Protein Coding	O75179	49	GC04M073074	15.0081596374512	https://www.genecards.org/cgi-bin/carddisp.pl?gene=ANKRD17
MIR302A	MicroRNA 302a	RNA Gene		29	GC04M112936	15.001669883728	https://www.genecards.org/cgi-bin/carddisp.pl?gene=MIR302A
TCF4	Transcription Factor 4	Protein Coding	P15884	60	GC18M055222	15.0016422271729	https://www.genecards.org/cgi-bin/carddisp.pl?gene=TCF4
MATK	Megakaryocyte-Associated Tyrosine Kinase	Protein Coding	P42679	55	GC19M003777	14.9991931915283	https://www.genecards.org/cgi-bin/carddisp.pl?gene=MATK
VTCN1	V-Set Domain Containing T Cell Activation Inhibitor 1	Protein Coding	Q7Z7D3	52	GC01M117143	14.9970169067383	https://www.genecards.org/cgi-bin/carddisp.pl?gene=VTCN1
HSPB8	Heat Shock Protein Family B (Small) Member 8	Protein Coding	Q9UJY1	58	GC12P119173	14.9867725372314	https://www.genecards.org/cgi-bin/carddisp.pl?gene=HSPB8
CD276	CD276 Molecule	Protein Coding	Q5ZPR3	55	GC15P073683	14.9834308624268	https://www.genecards.org/cgi-bin/carddisp.pl?gene=CD276
PRDM16-DT	PRDM16 Divergent Transcript	RNA Gene		27	GC01M015092	14.9829874038696	https://www.genecards.org/cgi-bin/carddisp.pl?gene=PRDM16-DT
MIR133A1	MicroRNA 133a-1	RNA Gene		25	GC18M035028	14.9827194213867	https://www.genecards.org/cgi-bin/carddisp.pl?gene=MIR133A1
NCRUPAR	Non-Protein Coding RNA, Upstream Of F2R/PAR1	RNA Gene		19	GC05P076711	14.9782085418701	https://www.genecards.org/cgi-bin/carddisp.pl?gene=NCRUPAR
CALML4	Calmodulin Like 4	Protein Coding	Q96GE6	47	GC15M068190	14.9690246582031	https://www.genecards.org/cgi-bin/carddisp.pl?gene=CALML4
LINC01554	Long Intergenic Non-Protein Coding RNA 1554	RNA Gene	Q52M75	29	GC05P095838	14.9641170501709	https://www.genecards.org/cgi-bin/carddisp.pl?gene=LINC01554
ADAM10	ADAM Metallopeptidase Domain 10	Protein Coding	O14672	67	GC15M058588	14.9590425491333	https://www.genecards.org/cgi-bin/carddisp.pl?gene=ADAM10
PRKCE	Protein Kinase C Epsilon	Protein Coding	Q02156	61	GC02P045651	14.9517698287964	https://www.genecards.org/cgi-bin/carddisp.pl?gene=PRKCE
PCAT19	Prostate Cancer Associated Transcript 19	RNA Gene		19	GC19M098604	14.9375810623169	https://www.genecards.org/cgi-bin/carddisp.pl?gene=PCAT19
BRF2	BRF2 RNA Polymerase III Transcription Initiation Factor Subunit	Protein Coding	Q9HAW0	50	GC08M037843	14.9252433776855	https://www.genecards.org/cgi-bin/carddisp.pl?gene=BRF2
OVCAS1	Ovarian Cancer, Epithelial, Susceptibility To	Genetic Locus		8	GC03U900587	14.9251165390015	https://www.genecards.org/cgi-bin/carddisp.pl?gene=OVCAS1
GABRA6	Gamma-Aminobutyric Acid Type A Receptor Subunit Alpha6	Protein Coding	Q16445	58	GC05P161547	14.9250326156616	https://www.genecards.org/cgi-bin/carddisp.pl?gene=GABRA6
TAC1	Tachykinin Precursor 1	Protein Coding	P20366	53	GC07P097734	14.924690246582	https://www.genecards.org/cgi-bin/carddisp.pl?gene=TAC1
AGAP2-AS1	AGAP2 Antisense RNA 1	RNA Gene		21	GC12P057726	14.9231052398682	https://www.genecards.org/cgi-bin/carddisp.pl?gene=AGAP2-AS1
GPR55	G Protein-Coupled Receptor 55	Protein Coding	Q9Y2T6	53	GC02M230907	14.9182395935059	https://www.genecards.org/cgi-bin/carddisp.pl?gene=GPR55
EIF2AK3	Eukaryotic Translation Initiation Factor 2 Alpha Kinase 3	Protein Coding	Q9NZJ5	63	GC02M088556	14.916558265686	https://www.genecards.org/cgi-bin/carddisp.pl?gene=EIF2AK3
MORC2	MORC Family CW-Type Zinc Finger 2	Protein Coding	Q9Y6X9	52	GC22M030925	14.9154624938965	https://www.genecards.org/cgi-bin/carddisp.pl?gene=MORC2
SGO1	Shugoshin 1	Protein Coding	Q5FBB7	53	GC03M026906	14.9124250411987	https://www.genecards.org/cgi-bin/carddisp.pl?gene=SGO1
EED	Embryonic Ectoderm Development	Protein Coding	O75530	56	GC11P095624	14.8940963745117	https://www.genecards.org/cgi-bin/carddisp.pl?gene=EED
HSD17B13	Hydroxysteroid 17-Beta Dehydrogenase 13	Protein Coding	Q7Z5P4	51	GC04M087303	14.8774461746216	https://www.genecards.org/cgi-bin/carddisp.pl?gene=HSD17B13
CD19	CD19 Molecule	Protein Coding	P15391	64	GC16P096580	14.8744449615479	https://www.genecards.org/cgi-bin/carddisp.pl?gene=CD19
CHI3L1	Chitinase 3 Like 1	Protein Coding	P36222	58	GC01M203148	14.8584585189819	https://www.genecards.org/cgi-bin/carddisp.pl?gene=CHI3L1
PHF6	PHD Finger Protein 6	Protein Coding	Q8IWS0	52	GC0XP134373	14.8583431243896	https://www.genecards.org/cgi-bin/carddisp.pl?gene=PHF6
DMTF1	Cyclin D Binding Myb Like Transcription Factor 1	Protein Coding	Q9Y222	45	GC07P088743	14.8490934371948	https://www.genecards.org/cgi-bin/carddisp.pl?gene=DMTF1
NOD2	Nucleotide Binding Oligomerization Domain Containing 2	Protein Coding	Q9HC29	60	GC16P050693	14.8427209854126	https://www.genecards.org/cgi-bin/carddisp.pl?gene=NOD2
PSEN1	Presenilin 1	Protein Coding	P49768	66	GC14P073136	14.8410120010376	https://www.genecards.org/cgi-bin/carddisp.pl?gene=PSEN1
SERPINA3	Serpin Family A Member 3	Protein Coding	P01011	56	GC14P094612	14.8397235870361	https://www.genecards.org/cgi-bin/carddisp.pl?gene=SERPINA3
SMC1A	Structural Maintenance Of Chromosomes 1A	Protein Coding	Q14683	61	GC0XM053374	14.8383054733276	https://www.genecards.org/cgi-bin/carddisp.pl?gene=SMC1A
HOXB-AS3	HOXB Cluster Antisense RNA 3	RNA Gene	C0HLZ6	27	GC17P048549	14.8295230865479	https://www.genecards.org/cgi-bin/carddisp.pl?gene=HOXB-AS3
EIF4G1	Eukaryotic Translation Initiation Factor 4 Gamma 1	Protein Coding	Q04637	60	GC03P184314	14.8210172653198	https://www.genecards.org/cgi-bin/carddisp.pl?gene=EIF4G1
MELK	Maternal Embryonic Leucine Zipper Kinase	Protein Coding	Q14680	56	GC09P036572	14.8117399215698	https://www.genecards.org/cgi-bin/carddisp.pl?gene=MELK
DDX17	DEAD-Box Helicase 17	Protein Coding	Q92841	54	GC22M038483	14.8106269836426	https://www.genecards.org/cgi-bin/carddisp.pl?gene=DDX17
VTI1A	Vesicle Transport Through Interaction With T-SNAREs 1A	Protein Coding	Q96AJ9	50	GC10P112446	14.8104877471924	https://www.genecards.org/cgi-bin/carddisp.pl?gene=VTI1A
OVAAL	Ovarian Adenocarcinoma Amplified Long Non-Coding RNA	RNA Gene		24	GC01P180509	14.8041896820068	https://www.genecards.org/cgi-bin/carddisp.pl?gene=OVAAL
ALOX12	Arachidonate 12-Lipoxygenase, 12S Type	Protein Coding	P18054	57	GC17P121868	14.7970161437988	https://www.genecards.org/cgi-bin/carddisp.pl?gene=ALOX12
BLID	BH3-Like Motif Containing, Cell Death Inducer	Protein Coding	Q8IZY5	38	GC11M122115	14.7936601638794	https://www.genecards.org/cgi-bin/carddisp.pl?gene=BLID
CDKN2AIP	CDKN2A Interacting Protein	Protein Coding	Q9NXV6	48	GC04P183444	14.7900457382202	https://www.genecards.org/cgi-bin/carddisp.pl?gene=CDKN2AIP
SNHG3	Small Nucleolar RNA Host Gene 3	RNA Gene		29	GC01P053466	14.7838163375854	https://www.genecards.org/cgi-bin/carddisp.pl?gene=SNHG3
PPP1R1B	Protein Phosphatase 1 Regulatory Inhibitor Subunit 1B	Protein Coding	Q9UD71	56	GC17P039626	14.7834806442261	https://www.genecards.org/cgi-bin/carddisp.pl?gene=PPP1R1B
TRPC4	Transient Receptor Potential Cation Channel Subfamily C Member 4	Protein Coding	Q9UBN4	56	GC13M040627	14.7646713256836	https://www.genecards.org/cgi-bin/carddisp.pl?gene=TRPC4
IGF2BP3	Insulin Like Growth Factor 2 MRNA Binding Protein 3	Protein Coding	O00425	55	GC07M023633	14.7614669799805	https://www.genecards.org/cgi-bin/carddisp.pl?gene=IGF2BP3
CXCL14	C-X-C Motif Chemokine Ligand 14	Protein Coding	O95715	48	GC05M135617	14.7589454650879	https://www.genecards.org/cgi-bin/carddisp.pl?gene=CXCL14
THPO	Thrombopoietin	Protein Coding	P40225	56	GC03M184371	14.7549476623535	https://www.genecards.org/cgi-bin/carddisp.pl?gene=THPO
PRKCQ	Protein Kinase C Theta	Protein Coding	Q04759	62	GC10M006978	14.7455272674561	https://www.genecards.org/cgi-bin/carddisp.pl?gene=PRKCQ
LOC130006206	ATAC-STARR-Seq Lymphoblastoid Active Region 5107	Functional Element		6	GC11P097958	14.7447090148926	https://www.genecards.org/cgi-bin/carddisp.pl?gene=LOC130006206
CBY1	Chibby 1, Beta Catenin Antagonist	Protein Coding	Q9Y3M2	52	GC22P038656	14.7438764572144	https://www.genecards.org/cgi-bin/carddisp.pl?gene=CBY1
UGCG	UDP-Glucose Ceramide Glucosyltransferase	Protein Coding	Q16739	56	GC09P111896	14.7351245880127	https://www.genecards.org/cgi-bin/carddisp.pl?gene=UGCG
LINC00515	Long Intergenic Non-Protein Coding RNA 515	RNA Gene		25	GC21M025582	14.7318820953369	https://www.genecards.org/cgi-bin/carddisp.pl?gene=LINC00515
ENAH	ENAH Actin Regulator	Protein Coding	Q8N8S7	54	GC01M225486	14.7295808792114	https://www.genecards.org/cgi-bin/carddisp.pl?gene=ENAH
PCOTH	Prostate And Testis Expressed Opposite C1QTNF9B And MIPEP	RNA Gene	Q58A44	34	GC13P023889	14.7273006439209	https://www.genecards.org/cgi-bin/carddisp.pl?gene=PCOTH
WNK2	WNK Lysine Deficient Protein Kinase 2	Protein Coding	Q9Y3S1	49	GC09P093184	14.7147588729858	https://www.genecards.org/cgi-bin/carddisp.pl?gene=WNK2
LIF	LIF Interleukin 6 Family Cytokine	Protein Coding	P15018	56	GC22M030240	14.7112417221069	https://www.genecards.org/cgi-bin/carddisp.pl?gene=LIF
LINC00668	Long Intergenic Non-Protein Coding RNA 668	RNA Gene		22	GC18M007664	14.7091617584229	https://www.genecards.org/cgi-bin/carddisp.pl?gene=LINC00668
PAWR	Pro-Apoptotic WT1 Regulator	Protein Coding	Q96IZ0	54	GC12M079574	14.7086219787598	https://www.genecards.org/cgi-bin/carddisp.pl?gene=PAWR
GPX4	Glutathione Peroxidase 4	Protein Coding	P36969	60	GC19P001103	14.7067470550537	https://www.genecards.org/cgi-bin/carddisp.pl?gene=GPX4
HLA-DQA1	Major Histocompatibility Complex, Class II, DQ Alpha 1	Protein Coding	P01909	55	GC06P144795	14.7019157409668	https://www.genecards.org/cgi-bin/carddisp.pl?gene=HLA-DQA1
CD79B	CD79b Molecule	Protein Coding	P40259	58	GC17M063928	14.7008857727051	https://www.genecards.org/cgi-bin/carddisp.pl?gene=CD79B
CKB	Creatine Kinase B	Protein Coding	P12277	58	GC14M103519	14.6977691650391	https://www.genecards.org/cgi-bin/carddisp.pl?gene=CKB
MIR500A	MicroRNA 500a	RNA Gene		25	GC0XP050008	14.6961660385132	https://www.genecards.org/cgi-bin/carddisp.pl?gene=MIR500A
ACP3	Acid Phosphatase 3	Protein Coding	P15309	55	GC03P140065	14.6932573318481	https://www.genecards.org/cgi-bin/carddisp.pl?gene=ACP3
PGF	Placental Growth Factor	Protein Coding	P49763	57	GC14M074941	14.6927423477173	https://www.genecards.org/cgi-bin/carddisp.pl?gene=PGF
PGR-AS1	PGR Antisense RNA 1	RNA Gene		20	GC11P101131	14.6896018981934	https://www.genecards.org/cgi-bin/carddisp.pl?gene=PGR-AS1
MRPS30-DT	MRPS30 Divergent Transcript	RNA Gene		20	GC05M044967	14.683066368103	https://www.genecards.org/cgi-bin/carddisp.pl?gene=MRPS30-DT
ITGB3BP	Integrin Subunit Beta 3 Binding Protein	Protein Coding	Q13352	50	GC01M063440	14.6805114746094	https://www.genecards.org/cgi-bin/carddisp.pl?gene=ITGB3BP
CD59	CD59 Molecule (CD59 Blood Group)	Protein Coding	P13987	59	GC11M033724	14.6617698669434	https://www.genecards.org/cgi-bin/carddisp.pl?gene=CD59
MINPP1	Multiple Inositol-Polyphosphate Phosphatase 1	Protein Coding	Q9UNW1	56	GC10P087504	14.6584787368774	https://www.genecards.org/cgi-bin/carddisp.pl?gene=MINPP1
CIP2A	Cellular Inhibitor Of PP2A	Protein Coding	Q8TCG1	48	GC03M108606	14.6469783782959	https://www.genecards.org/cgi-bin/carddisp.pl?gene=CIP2A
SPHK2	Sphingosine Kinase 2	Protein Coding	Q9NRA0	56	GC19P048619	14.6352596282959	https://www.genecards.org/cgi-bin/carddisp.pl?gene=SPHK2
CXCL5	C-X-C Motif Chemokine Ligand 5	Protein Coding	P42830	52	GC04M073995	14.6322555541992	https://www.genecards.org/cgi-bin/carddisp.pl?gene=CXCL5
GLI3	GLI Family Zinc Finger 3	Protein Coding	P10071	62	GC07M041960	14.6254749298096	https://www.genecards.org/cgi-bin/carddisp.pl?gene=GLI3
SORCS1	Sortilin Related VPS10 Domain Containing Receptor 1	Protein Coding	Q8WY21	52	GC10M106573	14.6168584823608	https://www.genecards.org/cgi-bin/carddisp.pl?gene=SORCS1
ENTPD3-AS1	ENTPD3 Antisense RNA 1	RNA Gene		24	GC03M040086	14.613525390625	https://www.genecards.org/cgi-bin/carddisp.pl?gene=ENTPD3-AS1
WNT4	Wnt Family Member 4	Protein Coding	P56705	60	GC01M022190	14.6105337142944	https://www.genecards.org/cgi-bin/carddisp.pl?gene=WNT4
SAFB2	Scaffold Attachment Factor B2	Protein Coding	Q14151	47	GC19M095958	14.5909795761108	https://www.genecards.org/cgi-bin/carddisp.pl?gene=SAFB2
TRIO	Trio Rho Guanine Nucleotide Exchange Factor	Protein Coding	O75962	57	GC05P014143	14.5860385894775	https://www.genecards.org/cgi-bin/carddisp.pl?gene=TRIO
LIG1	DNA Ligase 1	Protein Coding	P18858	59	GC19M048115	14.57093334198	https://www.genecards.org/cgi-bin/carddisp.pl?gene=LIG1
LOC130009266	ATAC-STARR-Seq Lymphoblastoid Silent Region 5123	Functional Element		6	GC12P135001	14.5630474090576	https://www.genecards.org/cgi-bin/carddisp.pl?gene=LOC130009266
ZNF300P1	Zinc Finger Protein 300 Pseudogene 1	Pseudogene		21	GC05M150930	14.5533885955811	https://www.genecards.org/cgi-bin/carddisp.pl?gene=ZNF300P1
LINC01088	Long Intergenic Non-Protein Coding RNA 1088	RNA Gene		25	GC04P079036	14.5447254180908	https://www.genecards.org/cgi-bin/carddisp.pl?gene=LINC01088
ENTREP1	Endosomal Transmembrane Epsin Interactor 1	Protein Coding	Q15884	45	GC09P072427	14.5429582595825	https://www.genecards.org/cgi-bin/carddisp.pl?gene=ENTREP1
SUSD2	Sushi Domain Containing 2	Protein Coding	Q9UGT4	51	GC22P024181	14.5351028442383	https://www.genecards.org/cgi-bin/carddisp.pl?gene=SUSD2
CCN5	Cellular Communication Network Factor 5	Protein Coding	O76076	48	GC20P044750	14.5334644317627	https://www.genecards.org/cgi-bin/carddisp.pl?gene=CCN5
[truncated: 16,183 more rows]
