# Supplementary material for: Understanding mechanisms of Polygonatum sibiricum-derived exosome-like nanoparticles against breast cancer through an integrated metabolomics and network pharmacology analysis
Source: Front Chem. 2025 Jun 6;13:1559758. doi: 10.3389/fchem.2025.1559758 (PMC12179076; doi:10.3389/fchem.2025.1559758)
Supplement: Supplementary file 1 [file DataSheet1.zip › raw data/Fig.4/Gene-pathway.xlsx]

## Sheet: Sheet1
gene	GOterm1	GOterm2	GOterm3	GOterm4	GOterm5
PPARG	hsa05200:Pathways in cancer
	hsa04152:AMPK signaling pathway
CAV1	hsa05205:Proteoglycans in cancer
ESR1	hsa05200:Pathways in cancer
	hsa05207:Chemical carcinogenesis - receptor activation
	hsa05224:Breast cancer
	hsa05205:Proteoglycans in cancer
	hsa01522:Endocrine resistance
	hsa04915:Estrogen signaling pathway
FGF2	hsa05200:Pathways in cancer
	hsa05207:Chemical carcinogenesis - receptor activation
	hsa05224:Breast cancer
	hsa05205:Proteoglycans in cancer
	hsa04010:MAPK signaling pathway
	hsa04151:PI3K-Akt signaling pathway
	hsa04014:Ras signaling pathway

## Sheet: Sheet2
name	Pathways in cancer	Chemical carcinogenesis - receptor activation	Breast cancer	Proteoglycans in cancer	MAPK signaling pathway	PI3K-Akt signaling pathway	Endocrine resistance	AMPK signaling pathway	Estrogen signaling pathway	Ras signaling pathway	logFC
PPARG	1	0	0	0	0	0	0	1	0	0	2.46721
CAV1	0	0	0	1	0	0	0	0	0	0	2.33723
ESR1	1	1	1	1	0	0	1	0	1	0	-1.7889
FGF2	1	1	1	1	1	1	0	0	0	1	1.5255
