# Supplementary material for: Understanding mechanisms of Polygonatum sibiricum-derived exosome-like nanoparticles against breast cancer through an integrated metabolomics and network pharmacology analysis
Source: Front Chem. 2025 Jun 6;13:1559758. doi: 10.3389/fchem.2025.1559758 (PMC12179076; doi:10.3389/fchem.2025.1559758)
Supplement: Supplementary file 1 [file DataSheet1.zip › raw data/Fig.4/GO/BP.txt]

Category	Term	Count	%	PValue	Genes	List Total	Pop Hits	Pop Total	Fold Enrichment	Bonferroni	Benjamini	FDR
GOTERM_BP_DIRECT	GO:0045893~positive regulation of DNA-templated transcription	13	56.52173913043478	2.09612575750233E-12	IL10, NOTCH1, IGF1, FGF2, ESR1, TNF, EGFR, ESR2, CREB1, IL1B, AKT1, PPARG, PPARA	23	713	19734	15.6437587657784	2.460822656757955E-9	2.4608516393077355E-9	2.2889693271925444E-9
GOTERM_BP_DIRECT	GO:0045944~positive regulation of transcription by RNA polymerase II	14	60.86956521739131	7.673402926556287E-11	IL10, NOTCH1, IGF1, FGF2, ESR1, TNF, EGFR, ESR2, CREB1, IL1B, ABL1, AKT1, PPARG, PPARA	23	1256	19734	9.563694267515924	9.00857864971627E-8	4.50428751788854E-8	4.1896779978997326E-8
GOTERM_BP_DIRECT	GO:0051091~positive regulation of DNA-binding transcription factor activity	7	30.434782608695656	6.971316495138592E-10	IL10, IL1B, AKT1, PPARG, ESR1, TNF, ESR2	23	94	19734	63.8936170212766	8.184322644044784E-7	2.6194000457568175E-7	2.4364436541451827E-7
GOTERM_BP_DIRECT	GO:0010629~negative regulation of gene expression	9	39.130434782608695	8.950337149399858E-10	NOTCH1, ACE, AKT1, PPARG, IGF1, ESR1, TNF, FGF2, INS	23	310	19734	24.909677419354843	1.050769028454468E-6	2.6194000457568175E-7	2.4364436541451827E-7
GOTERM_BP_DIRECT	GO:0045429~positive regulation of nitric oxide biosynthetic process	6	26.08695652173913	1.1155877537294792E-9	HSP90AB1, IL1B, AKT1, PTGS2, ESR1, TNF	23	44	19734	117.0	1.309699141915921E-6	2.6194000457568175E-7	2.4364436541451827E-7
GOTERM_BP_DIRECT	GO:0048661~positive regulation of smooth muscle cell proliferation	6	26.08695652173913	3.2253726253526486E-9	AKT1, IGF1, PTGS2, TNF, FGF2, EGFR	23	54	19734	95.33333333333333	3.7865803111936103E-6	6.310979103606682E-7	5.87017817814182E-7
GOTERM_BP_DIRECT	GO:0009410~response to xenobiotic stimulus	8	34.78260869565217	7.793180901293501E-9	IL10, ACE, CREB1, ABCB1, ABL1, PPARG, PTGS2, TNF	23	254	19734	27.023622047244096	9.14915253313886E-6	1.307027768302653E-6	1.2157362206017862E-6
GOTERM_BP_DIRECT	GO:0045907~positive regulation of vasoconstriction	5	21.73913043478261	3.572417545158317E-8	ACE, CAV1, ABL1, PTGS2, EGFR	23	31	19734	138.38709677419354	4.1939303316862464E-5	5.242522747519831E-6	4.876349949141103E-6
GOTERM_BP_DIRECT	GO:0010628~positive regulation of gene expression	9	39.130434782608695	4.313750471732861E-8	NOTCH1, IL1B, CAV1, AKT1, PPARG, IGF1, TNF, FGF2, INS	23	509	19734	15.170923379174853	5.064214922900767E-5	5.627047837571532E-6	5.234017239035872E-6
GOTERM_BP_DIRECT	GO:1902895~positive regulation of miRNA transcription	5	21.73913043478261	5.420376313659172E-7	IL10, PPARG, TNF, FGF2, EGFR	23	60	19734	71.5	6.361499224337708E-4	5.879725399527491E-5	5.469046112678041E-5
GOTERM_BP_DIRECT	GO:0030335~positive regulation of cell migration	7	30.434782608695656	5.509112384565792E-7	NOTCH1, IL1B, CAV1, AKT1, IGF1, EGFR, INS	23	287	19734	20.926829268292686	6.465608614314444E-4	5.879725399527491E-5	5.469046112678041E-5
GOTERM_BP_DIRECT	GO:0046889~positive regulation of lipid biosynthetic process	4	17.391304347826086	1.151851318390919E-6	CREB1, AKT1, PPARA, INS	23	19	19734	180.6315789473684	0.0013513603158619159	1.0822677880138348E-4	1.006674978288848E-4
GOTERM_BP_DIRECT	GO:0033138~positive regulation of peptidyl-serine phosphorylation	5	21.73913043478261	1.1984225932010095E-6	CAV1, AKT1, PTGS2, TNF, EGFR	23	73	19734	58.76712328767123	0.0014059596787483475	1.0822677880138348E-4	1.006674978288848E-4
GOTERM_BP_DIRECT	GO:0001934~positive regulation of protein phosphorylation	6	26.08695652173913	2.690997715079419E-6	IL1B, ABL1, AKT1, TNF, FGF2, EGFR	23	206	19734	24.99029126213592	0.0031542504347135125	2.2565937982165987E-4	2.0989782177619469E-4
GOTERM_BP_DIRECT	GO:0007165~signal transduction	10	43.47826086956522	3.4956891879085357E-6	CREB1, IL1B, ABL1, AKT1, PPARG, IGF1, ESR1, FGF2, EGFR, ESR2	23	1240	19734	6.919354838709678	0.004095536600342342	2.7359594044030805E-4	2.544861728797414E-4
GOTERM_BP_DIRECT	GO:1902894~negative regulation of miRNA transcription	4	17.391304347826086	3.868949654841339E-6	PPARG, PPARA, ESR1, TNF	23	28	19734	122.57142857142856	0.004531855693012621	2.8388418092398324E-4	2.640558139429214E-4
GOTERM_BP_DIRECT	GO:0070374~positive regulation of ERK1 and ERK2 cascade	6	26.08695652173913	4.419961663508646E-6	NOTCH1, ABL1, IGF1, TNF, FGF2, EGFR	23	228	19734	22.57894736842105	0.00517560661584382	3.0523735252700886E-4	2.8391753744420244E-4
GOTERM_BP_DIRECT	GO:0045930~negative regulation of mitotic cell cycle	4	17.391304347826086	5.29709513136597E-6	IL10, ABL1, TNF, EGFR	23	31	19734	110.70967741935485	0.0061995094017498475	3.2730472022229727E-4	3.0444357281324416E-4
GOTERM_BP_DIRECT	GO:0045840~positive regulation of mitotic nuclear division	4	17.391304347826086	5.29709513136597E-6	IL1B, IGF1, TNF, INS	23	31	19734	110.70967741935485	0.0061995094017498475	3.2730472022229727E-4	3.0444357281324416E-4
GOTERM_BP_DIRECT	GO:0071392~cellular response to estradiol stimulus	4	17.391304347826086	9.891196173603738E-6	IL10, ESR1, EGFR, ESR2	23	38	19734	90.3157894736842	0.011545158952995016	5.806132153905394E-4	5.40059311078764E-4
GOTERM_BP_DIRECT	GO:0031622~positive regulation of fever generation	3	13.043478260869565	1.1840037914276348E-5	IL1B, PTGS2, TNF	23	5	19734	514.8000000000001	0.013804123894595843	6.61914500540973E-4	6.156819715423701E-4
GOTERM_BP_DIRECT	GO:0043066~negative regulation of apoptotic process	7	30.434782608695656	1.4674961526428747E-5	IL10, CREB1, HSP90AB1, AKT1, IGF1, TNF, EGFR	23	507	19734	11.846153846153847	0.017080968745522118	7.831093105466977E-4	7.284117266754632E-4
GOTERM_BP_DIRECT	GO:0032496~response to lipopolysaccharide	5	21.73913043478261	1.562426748301722E-5	NOTCH1, ACE, IL1B, CYP1A1, PTGS2	23	139	19734	30.863309352517984	0.018175823825263948	7.975169576114006E-4	7.418130474545567E-4
GOTERM_BP_DIRECT	GO:1904707~positive regulation of vascular associated smooth muscle cell proliferation	4	17.391304347826086	2.7170989291037747E-5	IL10, IGF1, TNF, FGF2	23	53	19734	64.75471698113208	0.03139576312388148	0.0013291142261532632	0.0012362800127422174
GOTERM_BP_DIRECT	GO:0048146~positive regulation of fibroblast proliferation	4	17.391304347826086	2.8748513507747368E-5	ABL1, IGF1, ESR1, EGFR	23	54	19734	63.55555555555555	0.03318802113516506	0.0013500301943238165	0.001255735070018405
GOTERM_BP_DIRECT	GO:0043406~positive regulation of MAP kinase activity	4	17.391304347826086	3.0385130139927424E-5	IL1B, TNF, FGF2, EGFR	23	55	19734	62.39999999999999	0.035043913355694345	0.0013720054917028767	0.0012761754658769519
GOTERM_BP_DIRECT	GO:2000272~negative regulation of signaling receptor activity	3	13.043478260869565	3.308495930445394E-5	PPARG, PPARA, TNF	23	8	19734	321.75	0.038097692353669554	0.0014385830453121824	0.0013381027985356925
GOTERM_BP_DIRECT	GO:0001666~response to hypoxia	5	21.73913043478261	4.033197779542888E-5	ACE, CAV1, CYP1A1, PPARA, TNF	23	177	19734	24.23728813559322	0.046247139154276695	0.0016910622118511966	0.0015729471340217263
GOTERM_BP_DIRECT	GO:0051897~positive regulation of phosphatidylinositol 3-kinase/protein kinase B signal transduction	5	21.73913043478261	5.538096096470346E-5	IGF1, TNF, FGF2, EGFR, INS	23	192	19734	22.34375	0.0629503862738694	0.0022419740749159266	0.0020853796335674546
GOTERM_BP_DIRECT	GO:0050679~positive regulation of epithelial cell proliferation	4	17.391304347826086	6.007183847841356E-5	NOTCH1, IGF1, FGF2, EGFR	23	69	19734	49.73913043478261	0.06809691590105105	0.0023508112791219174	0.0021866149206142536
GOTERM_BP_DIRECT	GO:0030514~negative regulation of BMP signaling pathway	4	17.391304347826086	7.405548429539943E-5	NOTCH1, CAV1, ABL1, PPARG	23	74	19734	46.37837837837838	0.08327189716031813	0.0028045528568644814	0.0026086641564701993
GOTERM_BP_DIRECT	GO:0071260~cellular response to mechanical stimulus	4	17.391304347826086	8.338635361547469E-5	IL1B, PTGS2, FGF2, EGFR	23	77	19734	44.57142857142857	0.09326011939146617	0.0030592368482677277	0.002845559317128074
GOTERM_BP_DIRECT	GO:0042060~wound healing	4	17.391304347826086	8.665921390629269E-5	IGF1, PPARA, FGF2, INS	23	78	19734	44.0	0.096737730792122	0.0030829671856359886	0.0028676321692627763
GOTERM_BP_DIRECT	GO:0034116~positive regulation of heterotypic cell-cell adhesion	3	13.043478260869565	1.2348318036225047E-4	IL10, IL1B, TNF	23	15	19734	171.6	0.13495885362193105	0.003918087939061677	0.0036444225123129057
GOTERM_BP_DIRECT	GO:0045725~positive regulation of glycogen biosynthetic process	3	13.043478260869565	1.2348318036225047E-4	AKT1, IGF1, INS	23	15	19734	171.6	0.13495885362193105	0.003918087939061677	0.0036444225123129057
GOTERM_BP_DIRECT	GO:0038166~angiotensin-activated signaling pathway	3	13.043478260869565	1.2348318036225047E-4	ACE, CAV1, AGTR1	23	15	19734	171.6	0.13495885362193105	0.003918087939061677	0.0036444225123129057
GOTERM_BP_DIRECT	GO:0051000~positive regulation of nitric-oxide synthase activity	3	13.043478260869565	1.2348318036225047E-4	AKT1, ESR1, INS	23	15	19734	171.6	0.13495885362193105	0.003918087939061677	0.0036444225123129057
GOTERM_BP_DIRECT	GO:0048143~astrocyte activation	3	13.043478260869565	1.7956836574992293E-4	IL1B, TNF, EGFR	23	18	19734	143.0	0.19009003462606133	0.005547717405010777	0.00516022777365568
GOTERM_BP_DIRECT	GO:0008284~positive regulation of cell population proliferation	6	26.08695652173913	1.993622210335207E-4	NOTCH1, IL1B, IGF1, FGF2, EGFR, INS	23	506	19734	10.173913043478262	0.20869720252479018	0.005886393264015612	0.005475248248982153
GOTERM_BP_DIRECT	GO:0050995~negative regulation of lipid catabolic process	3	13.043478260869565	2.0055854391876017E-4	IL1B, TNF, INS	23	19	19734	135.4736842105263	0.20980801578169705	0.005886393264015612	0.005475248248982153
GOTERM_BP_DIRECT	GO:0060252~positive regulation of glial cell proliferation	3	13.043478260869565	2.459674903613655E-4	IL1B, TNF, EGFR	23	21	19734	122.57142857142857	0.2508389907998405	0.007043069114249831	0.0065511341335271
GOTERM_BP_DIRECT	GO:2000010~positive regulation of protein localization to cell surface	3	13.043478260869565	2.7038157572852864E-4	HSP90AB1, AKT1, TNF	23	22	19734	117.0	0.2720121285202791	0.007557808807268872	0.007029920968941745
GOTERM_BP_DIRECT	GO:0050768~negative regulation of neurogenesis	3	13.043478260869565	3.2261728890957983E-4	NOTCH1, IL1B, TNF	23	24	19734	107.25	0.31532691746029495	0.008808202259996435	0.008192978592773516
GOTERM_BP_DIRECT	GO:0051247~positive regulation of protein metabolic process	3	13.043478260869565	3.793808558613852E-4	AGTR1, AKT1, INS	23	26	19734	99.0	0.3594817296837626	0.01012257101775605	0.009415543059105287
GOTERM_BP_DIRECT	GO:0043065~positive regulation of apoptotic process	5	21.73913043478261	4.0343967283137645E-4	ACE, ABL1, PPARG, PTGS2, TNF	23	322	19734	13.322981366459627	0.3773269789643937	0.010525292797867465	0.009790136060708068
GOTERM_BP_DIRECT	GO:0000122~negative regulation of transcription by RNA polymerase II	7	30.434782608695656	5.05537313410996E-4	NOTCH1, CAV1, PPARG, PPARA, ESR1, TNF, ESR2	23	963	19734	6.236760124610592	0.4476928050582233	0.012902191433576288	0.012001016222713209
GOTERM_BP_DIRECT	GO:0097421~liver regeneration	3	13.043478260869565	5.409772291164495E-4	IL10, TNF, EGFR	23	31	19734	83.03225806451613	0.4702124057069468	0.013512920574100251	0.012569087961599211
GOTERM_BP_DIRECT	GO:0070372~regulation of ERK1 and ERK2 cascade	3	13.043478260869565	7.304675190870675E-4	IL1B, HMGCR, EGFR	23	36	19734	71.5	0.5759408094422693	0.017093607346284474	0.015899675657702422
GOTERM_BP_DIRECT	GO:0090050~positive regulation of cell migration involved in sprouting angiogenesis	3	13.043478260869565	7.304675190870675E-4	ABL1, PTGS2, FGF2	23	36	19734	71.5	0.5759408094422693	0.017093607346284474	0.015899675657702422
GOTERM_BP_DIRECT	GO:0030154~cell differentiation	6	26.08695652173913	7.636383549495126E-4	NOTCH1, CAV1, AKT1, PPARG, PPARA, FGF2	23	678	19734	7.5929203539823	0.5921492206371887	0.017093607346284474	0.015899675657702422
GOTERM_BP_DIRECT	GO:0031100~animal organ regeneration	3	13.043478260869565	7.716875548152275E-4	NOTCH1, ACE, PPARG	23	37	19734	69.56756756756756	0.5959880930385988	0.017093607346284474	0.015899675657702422
GOTERM_BP_DIRECT	GO:2001240~negative regulation of extrinsic apoptotic signaling pathway in absence of ligand	3	13.043478260869565	7.716875548152275E-4	IL1B, AKT1, TNF	23	37	19734	69.56756756756756	0.5959880930385988	0.017093607346284474	0.015899675657702422
GOTERM_BP_DIRECT	GO:0046326~positive regulation of glucose import	3	13.043478260869565	7.716875548152275E-4	AKT1, IGF1, INS	23	37	19734	69.56756756756756	0.5959880930385988	0.017093607346284474	0.015899675657702422
GOTERM_BP_DIRECT	GO:0043537~negative regulation of blood vessel endothelial cell migration	3	13.043478260869565	9.475647304915717E-4	PPARG, TNF, FGF2	23	41	19734	62.78048780487805	0.6714178452313162	0.020600759140687132	0.01916186454994067
GOTERM_BP_DIRECT	GO:0046427~positive regulation of receptor signaling pathway via JAK-STAT	3	13.043478260869565	0.0010420696629518055	IL10, NOTCH1, TNF	23	43	19734	59.86046511627907	0.7059565272776327	0.022243450623734902	0.020689819489879486
GOTERM_BP_DIRECT	GO:0042177~negative regulation of protein catabolic process	3	13.043478260869565	0.001140927952272874	HMGCR, EGFR, INS	23	45	19734	57.199999999999996	0.7382103879639512	0.02321092866218602	0.02158972240128376
GOTERM_BP_DIRECT	GO:0042311~vasodilation	3	13.043478260869565	0.001140927952272874	TNF, EGFR, INS	23	45	19734	57.199999999999996	0.7382103879639512	0.02321092866218602	0.02158972240128376
GOTERM_BP_DIRECT	GO:0043410~positive regulation of MAPK cascade	4	17.391304347826086	0.0011467068674674524	IGF1, TNF, FGF2, INS	23	188	19734	18.25531914893617	0.739982494345583	0.02321092866218602	0.02158972240128376
GOTERM_BP_DIRECT	GO:0071222~cellular response to lipopolysaccharide	4	17.391304347826086	0.0012001873827216592	IL10, IL1B, ABL1, TNF	23	191	19734	17.968586387434556	0.7558240503582152	0.023881694700258096	0.022213637659865285
GOTERM_BP_DIRECT	GO:0051384~response to glucocorticoid	3	13.043478260869565	0.0014070010347722122	IL10, PTGS2, TNF	23	50	19734	51.48	0.8085220004189366	0.027530320247042953	0.02560741883285426
GOTERM_BP_DIRECT	GO:1900087~positive regulation of G1/S transition of mitotic cell cycle	3	13.043478260869565	0.0015795336955678704	CYP1A1, AKT1, EGFR	23	53	19734	48.56603773584905	0.8436782076063132	0.030399550140929175	0.028276242550165812
GOTERM_BP_DIRECT	GO:0045600~positive regulation of fat cell differentiation	3	13.043478260869565	0.0017616591085500507	CREB1, AKT1, PPARG	23	56	19734	45.96428571428571	0.8738156891964034	0.03282837767361523	0.030535424548200876
GOTERM_BP_DIRECT	GO:0043627~response to estrogen	3	13.043478260869565	0.0017616591085500507	CAV1, PPARG, ESR1	23	56	19734	45.96428571428571	0.8738156891964034	0.03282837767361523	0.030535424548200876
GOTERM_BP_DIRECT	GO:0007173~epidermal growth factor receptor signaling pathway	3	13.043478260869565	0.0018244889034776542	ABL1, AKT1, EGFR	23	57	19734	45.1578947368421	0.8828038596556693	0.03295307650281178	0.030651413578424592
GOTERM_BP_DIRECT	GO:1903078~positive regulation of protein localization to plasma membrane	3	13.043478260869565	0.0018244889034776542	AKT1, TNF, EGFR	23	57	19734	45.1578947368421	0.8828038596556693	0.03295307650281178	0.030651413578424592
GOTERM_BP_DIRECT	GO:0043123~positive regulation of canonical NF-kappaB signal transduction	4	17.391304347826086	0.0019680796371146086	IL1B, CAV1, ABL1, TNF	23	227	19734	15.118942731277532	0.9010165020998734	0.03500796202988713	0.03256277217771444
GOTERM_BP_DIRECT	GO:0006955~immune response	5	21.73913043478261	0.0021488388490789037	IL10, NOTCH1, IL1B, AGTR1, TNF	23	505	19734	8.495049504950494	0.9199777994104638	0.037652788191322874	0.03502286601782333
GOTERM_BP_DIRECT	GO:0002439~chronic inflammatory response to antigenic stimulus	2	8.695652173913043	0.0022284679965478746	IL10, TNF	23	2	19734	858.0	0.9271345616314133	0.037916252578944994	0.035267928293192446
GOTERM_BP_DIRECT	GO:1903597~negative regulation of gap junction assembly	2	8.695652173913043	0.0022284679965478746	ACE, IL1B	23	2	19734	858.0	0.9271345616314133	0.037916252578944994	0.035267928293192446
GOTERM_BP_DIRECT	GO:0006006~glucose metabolic process	3	13.043478260869565	0.0023649919810163505	AKT1, TNF, INS	23	65	19734	39.6	0.937948399392585	0.03966429408161708	0.03689387490385507
GOTERM_BP_DIRECT	GO:0010595~positive regulation of endothelial cell migration	3	13.043478260869565	0.0024372548720596817	ABL1, AKT1, FGF2	23	66	19734	39.0	0.9430071695058941	0.040300524222507975	0.037485666482946094
GOTERM_BP_DIRECT	GO:1901224~positive regulation of non-canonical NF-kappaB signal transduction	3	13.043478260869565	0.0025105548866257163	IL1B, TNF, EGFR	23	67	19734	38.417910447761194	0.9477177019664266	0.0409359921791471	0.03807674911382336
GOTERM_BP_DIRECT	GO:0001819~positive regulation of cytokine production	3	13.043478260869565	0.002584889836964651	IL10, TNF, INS	23	68	19734	37.85294117647059	0.9520975952530328	0.04100892795400676	0.038144590567099984
GOTERM_BP_DIRECT	GO:0007623~circadian rhythm	3	13.043478260869565	0.002584889836964651	CREB1, TNF, EGFR	23	68	19734	37.85294117647059	0.9520975952530328	0.04100892795400676	0.038144590567099984
GOTERM_BP_DIRECT	GO:0045668~negative regulation of osteoblast differentiation	3	13.043478260869565	0.0026602575383943058	NOTCH1, PPARG, TNF	23	69	19734	37.30434782608695	0.9561641767629055	0.04164189800099887	0.038733349759021096
GOTERM_BP_DIRECT	GO:0071300~cellular response to retinoic acid	3	13.043478260869565	0.0027366558095073563	CREB1, PPARG, TNF	23	70	19734	36.77142857142857	0.9599344400486117	0.042274130531074164	0.03932142294713201
GOTERM_BP_DIRECT	GO:0001938~positive regulation of endothelial cell proliferation	3	13.043478260869565	0.0028925353511633613	IL10, AKT1, FGF2	23	72	19734	35.75	0.966651993454037	0.04410177275669852	0.0410214104346804
GOTERM_BP_DIRECT	GO:0008217~regulation of blood pressure	3	13.043478260869565	0.0033001170913454446	ACE, PPARG, PTGS2	23	77	19734	33.42857142857142	0.9793645425758367	0.04845873659398411	0.04507405482166153
GOTERM_BP_DIRECT	GO:0070141~response to UV-A	2	8.695652173913043	0.003340923586652281	AKT1, EGFR	23	3	19734	572.0	0.9803329548632602	0.04845873659398411	0.04507405482166153
GOTERM_BP_DIRECT	GO:0060559~positive regulation of calcidiol 1-monooxygenase activity	2	8.695652173913043	0.003340923586652281	IL1B, TNF	23	3	19734	572.0	0.9803329548632602	0.04845873659398411	0.04507405482166153
GOTERM_BP_DIRECT	GO:0043491~phosphatidylinositol 3-kinase/protein kinase B signal transduction	3	13.043478260869565	0.0033846817723225697	AKT1, TNF, FGF2	23	78	19734	33.0	0.9813210176710104	0.04845873659398411	0.04507405482166153
GOTERM_BP_DIRECT	GO:0032729~positive regulation of type II interferon production	3	13.043478260869565	0.0033846817723225697	IL1B, ABL1, TNF	23	78	19734	33.0	0.9813210176710104	0.04845873659398411	0.04507405482166153
GOTERM_BP_DIRECT	GO:0030324~lung development	3	13.043478260869565	0.003733029821077634	NOTCH1, FGF2, EGFR	23	82	19734	31.390243902439025	0.9876089094700149	0.05280213264994147	0.04911407909176839
GOTERM_BP_DIRECT	GO:0030307~positive regulation of cell growth	3	13.043478260869565	0.004285584369057801	AKT1, EGFR, INS	23	88	19734	29.25	0.9935397543104804	0.05989614344373641	0.05571259679775142
GOTERM_BP_DIRECT	GO:0060978~angiogenesis involved in coronary vascular morphogenesis	2	8.695652173913043	0.004452195173550948	ACE, FGF2	23	4	19734	429.0	0.9946920380122316	0.060777641090102474	0.056532524761832965
GOTERM_BP_DIRECT	GO:0030730~sequestering of triglyceride	2	8.695652173913043	0.004452195173550948	IL1B, TNF	23	4	19734	429.0	0.9946920380122316	0.060777641090102474	0.056532524761832965
GOTERM_BP_DIRECT	GO:0006631~fatty acid metabolic process	3	13.043478260869565	0.004975232242415523	CYP1A1, PPARG, PPARA	23	95	19734	27.094736842105263	0.997135899672156	0.06713704198386004	0.062447742628939665
GOTERM_BP_DIRECT	GO:0060355~positive regulation of cell adhesion molecule production	2	8.695652173913043	0.00556228395734639	IL1B, CAV1	23	5	19734	343.2	0.9985675230323439	0.07310641900385415	0.06800017849421526
GOTERM_BP_DIRECT	GO:0045923~positive regulation of fatty acid metabolic process	2	8.695652173913043	0.00556228395734639	PPARG, PPARA	23	5	19734	343.2	0.9985675230323439	0.07310641900385415	0.06800017849421526
GOTERM_BP_DIRECT	GO:0050727~regulation of inflammatory response	3	13.043478260869565	0.005604410315457302	AGTR1, PTGS2, ESR1	23	101	19734	25.485148514851485	0.9986370232913276	0.07310641900385415	0.06800017849421526
GOTERM_BP_DIRECT	GO:0050729~positive regulation of inflammatory response	3	13.043478260869565	0.00661300236471427	IL1B, AGTR1, TNF	23	110	19734	23.4	0.9995859190534755	0.07991814688700355	0.07433612981312425
GOTERM_BP_DIRECT	GO:0010891~negative regulation of sequestering of triglyceride	2	8.695652173913043	0.006671191137075254	PPARG, PPARA	23	6	19734	286.0	0.9996134384599412	0.07991814688700355	0.07433612981312425
GOTERM_BP_DIRECT	GO:0071455~cellular response to hyperoxia	2	8.695652173913043	0.006671191137075254	CAV1, PPARG	23	6	19734	286.0	0.9996134384599412	0.07991814688700355	0.07433612981312425
GOTERM_BP_DIRECT	GO:0046321~positive regulation of fatty acid oxidation	2	8.695652173913043	0.006671191137075254	PPARG, PPARA	23	6	19734	286.0	0.9996134384599412	0.07991814688700355	0.07433612981312425
GOTERM_BP_DIRECT	GO:0003081~regulation of systemic arterial blood pressure by renin-angiotensin	2	8.695652173913043	0.006671191137075254	ACE, AGTR1	23	6	19734	286.0	0.9996134384599412	0.07991814688700355	0.07433612981312425
GOTERM_BP_DIRECT	GO:1903721~positive regulation of I-kappaB phosphorylation	2	8.695652173913043	0.006671191137075254	AKT1, TNF	23	6	19734	286.0	0.9996134384599412	0.07991814688700355	0.07433612981312425
GOTERM_BP_DIRECT	GO:1903038~negative regulation of leukocyte cell-cell adhesion	2	8.695652173913043	0.006671191137075254	AKT1, PPARA	23	6	19734	286.0	0.9996134384599412	0.07991814688700355	0.07433612981312425
GOTERM_BP_DIRECT	GO:0009750~response to fructose	2	8.695652173913043	0.006671191137075254	PTGS2, TNF	23	6	19734	286.0	0.9996134384599412	0.07991814688700355	0.07433612981312425
GOTERM_BP_DIRECT	GO:0042593~glucose homeostasis	3	13.043478260869565	0.007085894716680965	AKT1, PPARG, INS	23	114	19734	22.57894736842105	0.9997632376315329	0.08402869088266114	0.07815956596581429
GOTERM_BP_DIRECT	GO:0019217~regulation of fatty acid metabolic process	2	8.695652173913043	0.007778917911094459	CAV1, PPARA	23	7	19734	245.1428571428571	0.999895691239199	0.08781201565023937	0.08167863806649182
GOTERM_BP_DIRECT	GO:0010573~vascular endothelial growth factor production	2	8.695652173913043	0.007778917911094459	IL1B, TNF	23	7	19734	245.1428571428571	0.999895691239199	0.08781201565023937	0.08167863806649182
GOTERM_BP_DIRECT	GO:0002719~negative regulation of cytokine production involved in immune response	2	8.695652173913043	0.007778917911094459	IL10, TNF	23	7	19734	245.1428571428571	0.999895691239199	0.08781201565023937	0.08167863806649182
GOTERM_BP_DIRECT	GO:0031394~positive regulation of prostaglandin biosynthetic process	2	8.695652173913043	0.007778917911094459	IL1B, PTGS2	23	7	19734	245.1428571428571	0.999895691239199	0.08781201565023937	0.08167863806649182
GOTERM_BP_DIRECT	GO:0009624~response to nematode	2	8.695652173913043	0.007778917911094459	CYP1A1, PTGS2	23	7	19734	245.1428571428571	0.999895691239199	0.08781201565023937	0.08167863806649182
GOTERM_BP_DIRECT	GO:0006979~response to oxidative stress	3	13.043478260869565	0.008204440605887695	ABL1, AKT1, PTGS2	23	123	19734	20.926829268292682	0.999936960142303	0.0917334597267824	0.08532618230123203
GOTERM_BP_DIRECT	GO:0002674~negative regulation of acute inflammatory response	2	8.695652173913043	0.008885465475341163	PPARG, INS	23	8	19734	214.5	0.9999718554651945	0.09841072139670308	0.09153705942521273
GOTERM_BP_DIRECT	GO:1903140~regulation of establishment of endothelial barrier	2	8.695652173913043	0.009990835026718988	IL1B, TNF	23	9	19734	190.66666666666666	0.9999924065610537	0.10860407704970455	0.10101844304793643
GOTERM_BP_DIRECT	GO:0046209~nitric oxide metabolic process	2	8.695652173913043	0.009990835026718988	CYP1A1, PPARA	23	9	19734	190.66666666666666	0.9999924065610537	0.10860407704970455	0.10101844304793643
GOTERM_BP_DIRECT	GO:0051092~positive regulation of NF-kappaB transcription factor activity	3	13.043478260869565	0.010091572167908763	IL1B, TNF, INS	23	137	19734	18.78832116788321	0.9999932616195826	0.10869271307454026	0.10110088814088412
GOTERM_BP_DIRECT	GO:0071456~cellular response to hypoxia	3	13.043478260869565	0.010808083487229685	NOTCH1, PPARG, PTGS2	23	142	19734	18.12676056338028	0.9999971201096559	0.11535172740006953	0.10729479243686196
GOTERM_BP_DIRECT	GO:0006954~inflammatory response	4	17.391304347826086	0.01105560589273333	IL1B, AGTR1, AKT1, TNF	23	422	19734	8.132701421800947	0.9999978532628112	0.11629966597117185	0.10817652064780209
GOTERM_BP_DIRECT	GO:0010888~negative regulation of lipid storage	2	8.695652173913043	0.011095027758748932	PPARG, TNF	23	10	19734	171.6	0.9999979514145884	0.11629966597117185	0.10817652064780209
GOTERM_BP_DIRECT	GO:0050728~negative regulation of inflammatory response	3	13.043478260869565	0.011546587981690596	IL10, PPARG, PPARA	23	147	19734	17.51020408163265	0.999998801647662	0.1199618963761483	0.11158295642483301
GOTERM_BP_DIRECT	GO:0046777~protein autophosphorylation	3	13.043478260869565	0.011848093232680787	ABL1, AKT1, EGFR	23	149	19734	17.2751677852349	0.9999991623953652	0.12034037537770789	0.11193499992543185
GOTERM_BP_DIRECT	GO:0008285~negative regulation of cell population proliferation	4	17.391304347826086	0.011924826684314152	IL10, NOTCH1, IL1B, PTGS2	23	434	19734	7.9078341013824875	0.999999235381171	0.12034037537770789	0.11193499992543185
GOTERM_BP_DIRECT	GO:0010887~negative regulation of cholesterol storage	2	8.695652173913043	0.012198044863668857	PPARG, PPARA	23	11	19734	156.0	0.9999994473619505	0.12034037537770789	0.11193499992543185
GOTERM_BP_DIRECT	GO:0072577~endothelial cell apoptotic process	2	8.695652173913043	0.012198044863668857	IL10, TNF	23	11	19734	156.0	0.9999994473619505	0.12034037537770789	0.11193499992543185
GOTERM_BP_DIRECT	GO:0150078~positive regulation of neuroinflammatory response	2	8.695652173913043	0.012198044863668857	IL1B, TNF	23	11	19734	156.0	0.9999994473619505	0.12034037537770789	0.11193499992543185
GOTERM_BP_DIRECT	GO:1900222~negative regulation of amyloid-beta clearance	2	8.695652173913043	0.012198044863668857	HMGCR, TNF	23	11	19734	156.0	0.9999994473619505	0.12034037537770789	0.11193499992543185
GOTERM_BP_DIRECT	GO:0019221~cytokine-mediated signaling pathway	3	13.043478260869565	0.012773333541184791	IL1B, CAV1, AKT1	23	155	19734	16.606451612903225	0.9999997211218289	0.12496577981125787	0.1162373352247816
GOTERM_BP_DIRECT	GO:0007204~positive regulation of cytosolic calcium ion concentration	3	13.043478260869565	0.012930542345516991	AGTR1, ABL1, ESR1	23	156	19734	16.5	0.9999997686783858	0.1254583199474128	0.11669547306863268
GOTERM_BP_DIRECT	GO:0034392~negative regulation of smooth muscle cell apoptotic process	2	8.695652173913043	0.013299887534904603	IGF1, ESR1	23	12	19734	143.0	0.9999998509271261	0.1279841636555574	0.11904489498455596
GOTERM_BP_DIRECT	GO:0006355~regulation of DNA-templated transcription	5	21.73913043478261	0.013883998720871529	NOTCH1, ABL1, ESR1, ESR2, INS	23	858	19734	5.0	0.9999999256160895	0.1325188170593754	0.12326281791212773
GOTERM_BP_DIRECT	GO:0060644~mammary gland epithelial cell differentiation	2	8.695652173913043	0.014400556964431767	AKT1, FGF2	23	13	19734	132.0	0.9999999597905997	0.1341766180654198	0.12480482702507531
GOTERM_BP_DIRECT	GO:0051450~myoblast proliferation	2	8.695652173913043	0.014400556964431767	ABL1, IGF1	23	13	19734	132.0	0.9999999597905997	0.1341766180654198	0.12480482702507531
GOTERM_BP_DIRECT	GO:0032966~negative regulation of collagen biosynthetic process	2	8.695652173913043	0.014400556964431767	NOTCH1, PPARG	23	13	19734	132.0	0.9999999597905997	0.1341766180654198	0.12480482702507531
GOTERM_BP_DIRECT	GO:0045737~positive regulation of cyclin-dependent protein serine/threonine kinase activity	2	8.695652173913043	0.01550005433977094	AKT1, EGFR	23	14	19734	122.57142857142856	0.9999999891550465	0.14106251003791537	0.131209762318061
GOTERM_BP_DIRECT	GO:0010745~negative regulation of macrophage derived foam cell differentiation	2	8.695652173913043	0.01550005433977094	PPARG, PPARA	23	14	19734	122.57142857142856	0.9999999891550465	0.14106251003791537	0.131209762318061
GOTERM_BP_DIRECT	GO:0038083~peptidyl-tyrosine autophosphorylation	2	8.695652173913043	0.01550005433977094	ABL1, EGFR	23	14	19734	122.57142857142856	0.9999999891550465	0.14106251003791537	0.131209762318061
GOTERM_BP_DIRECT	GO:0035729~cellular response to hepatocyte growth factor stimulus	2	8.695652173913043	0.01659838085087715	IL10, CREB1	23	15	19734	114.4	0.9999999970751815	0.14989614706869056	0.13942639914736807
GOTERM_BP_DIRECT	GO:1903427~negative regulation of reactive oxygen species biosynthetic process	2	8.695652173913043	0.01769553768543163	PPARA, INS	23	16	19734	107.25	0.9999999992112466	0.15503403912460248	0.14420542651112941
GOTERM_BP_DIRECT	GO:0050793~regulation of developmental process	2	8.695652173913043	0.01769553768543163	NOTCH1, TNF	23	16	19734	107.25	0.9999999992112466	0.15503403912460248	0.14420542651112941
GOTERM_BP_DIRECT	GO:0090336~positive regulation of brown fat cell differentiation	2	8.695652173913043	0.01769553768543163	PTGS2, INS	23	16	19734	107.25	0.9999999992112466	0.15503403912460248	0.14420542651112941
GOTERM_BP_DIRECT	GO:0046325~negative regulation of glucose import	2	8.695652173913043	0.01769553768543163	ACE, TNF	23	16	19734	107.25	0.9999999992112466	0.15503403912460248	0.14420542651112941
GOTERM_BP_DIRECT	GO:0050708~regulation of protein secretion	2	8.695652173913043	0.01879152602999213	TNF, INS	23	17	19734	100.94117647058823	0.9999999997873062	0.15871403999432204	0.14762839154497415
GOTERM_BP_DIRECT	GO:0051044~positive regulation of membrane protein ectodomain proteolysis	2	8.695652173913043	0.01879152602999213	IL1B, TNF	23	17	19734	100.94117647058823	0.9999999997873062	0.15871403999432204	0.14762839154497415
GOTERM_BP_DIRECT	GO:0033189~response to vitamin A	2	8.695652173913043	0.01879152602999213	CYP1A1, PPARG	23	17	19734	100.94117647058823	0.9999999997873062	0.15871403999432204	0.14762839154497415
GOTERM_BP_DIRECT	GO:0071901~negative regulation of protein serine/threonine kinase activity	2	8.695652173913043	0.01879152602999213	ABL1, AKT1	23	17	19734	100.94117647058823	0.9999999997873062	0.15871403999432204	0.14762839154497415
GOTERM_BP_DIRECT	GO:2000573~positive regulation of DNA biosynthetic process	2	8.695652173913043	0.01879152602999213	TNF, FGF2	23	17	19734	100.94117647058823	0.9999999997873062	0.15871403999432204	0.14762839154497415
GOTERM_BP_DIRECT	GO:0045019~negative regulation of nitric oxide biosynthetic process	2	8.695652173913043	0.01988634706885116	IL10, CAV1	23	18	19734	95.33333333333333	0.9999999999426492	0.16441247506219198	0.15292880985341878
GOTERM_BP_DIRECT	GO:0043388~positive regulation of DNA binding	2	8.695652173913043	0.01988634706885116	PPARG, IGF1	23	18	19734	95.33333333333333	0.9999999999426492	0.16441247506219198	0.15292880985341878
GOTERM_BP_DIRECT	GO:0071380~cellular response to prostaglandin E stimulus	2	8.695652173913043	0.01988634706885116	AKT1, PPARG	23	18	19734	95.33333333333333	0.9999999999426492	0.16441247506219198	0.15292880985341878
GOTERM_BP_DIRECT	GO:0042310~vasoconstriction	2	8.695652173913043	0.02098000198674681	ACE, CAV1	23	19	19734	90.3157894736842	0.9999999999845369	0.16870220775644354	0.15691891896936655
GOTERM_BP_DIRECT	GO:2000811~negative regulation of anoikis	2	8.695652173913043	0.02098000198674681	NOTCH1, CAV1	23	19	19734	90.3157894736842	0.9999999999845369	0.16870220775644354	0.15691891896936655
GOTERM_BP_DIRECT	GO:1902176~negative regulation of oxidative stress-induced intrinsic apoptotic signaling pathway	2	8.695652173913043	0.02098000198674681	AKT1, INS	23	19	19734	90.3157894736842	0.9999999999845369	0.16870220775644354	0.15691891896936655
GOTERM_BP_DIRECT	GO:0019229~regulation of vasoconstriction	2	8.695652173913043	0.02098000198674681	ACE, AGTR1	23	19	19734	90.3157894736842	0.9999999999845369	0.16870220775644354	0.15691891896936655
GOTERM_BP_DIRECT	GO:0090201~negative regulation of release of cytochrome c from mitochondria	2	8.695652173913043	0.022072491966787	AKT1, IGF1	23	20	19734	85.8	0.9999999999958311	0.17508855114194555	0.16285919748467165
GOTERM_BP_DIRECT	GO:0043401~steroid hormone receptor signaling pathway	2	8.695652173913043	0.022072491966787	PPARA, ESR1	23	20	19734	85.8	0.9999999999958311	0.17508855114194555	0.16285919748467165
GOTERM_BP_DIRECT	GO:0007507~heart development	3	13.043478260869565	0.023040117124341387	NOTCH1, PPARG, PPARA	23	212	19734	12.141509433962263	0.999999999998696	0.17774067030703294	0.16532607493635432
GOTERM_BP_DIRECT	GO:0032148~activation of protein kinase B activity	2	8.695652173913043	0.02316381819163206	IGF1, INS	23	21	19734	81.71428571428571	0.9999999999988761	0.17774067030703294	0.16532607493635432
GOTERM_BP_DIRECT	GO:0070886~positive regulation of calcineurin-NFAT signaling cascade	2	8.695652173913043	0.02316381819163206	IGF1, TNF	23	21	19734	81.71428571428571	0.9999999999988761	0.17774067030703294	0.16532607493635432
GOTERM_BP_DIRECT	GO:0002042~cell migration involved in sprouting angiogenesis	2	8.695652173913043	0.02316381819163206	AKT1, FGF2	23	21	19734	81.71428571428571	0.9999999999988761	0.17774067030703294	0.16532607493635432
GOTERM_BP_DIRECT	GO:0071391~cellular response to estrogen stimulus	2	8.695652173913043	0.02316381819163206	ESR1, ESR2	23	21	19734	81.71428571428571	0.9999999999988761	0.17774067030703294	0.16532607493635432
GOTERM_BP_DIRECT	GO:0050709~negative regulation of protein secretion	2	8.695652173913043	0.024253981839459947	HMGCR, INS	23	22	19734	78.0	0.999999999999697	0.18370435277113534	0.17087321399155006
GOTERM_BP_DIRECT	GO:0030520~estrogen receptor signaling pathway	2	8.695652173913043	0.024253981839459947	ESR1, ESR2	23	22	19734	78.0	0.999999999999697	0.18370435277113534	0.17087321399155006
GOTERM_BP_DIRECT	GO:0009792~embryo development ending in birth or egg hatching	2	8.695652173913043	0.025342984091210847	ACE, FGF2	23	23	19734	74.6086956521739	0.9999999999999183	0.18830799571570592	0.17515530776963448
GOTERM_BP_DIRECT	GO:0046579~positive regulation of Ras protein signal transduction	2	8.695652173913043	0.025342984091210847	NOTCH1, IGF1	23	23	19734	74.6086956521739	0.9999999999999183	0.18830799571570592	0.17515530776963448
GOTERM_BP_DIRECT	GO:0045821~positive regulation of glycolytic process	2	8.695652173913043	0.025342984091210847	IGF1, INS	23	23	19734	74.6086956521739	0.9999999999999183	0.18830799571570592	0.17515530776963448
GOTERM_BP_DIRECT	GO:0006809~nitric oxide biosynthetic process	2	8.695652173913043	0.026430826126199947	CAV1, AKT1	23	24	19734	71.5	0.999999999999978	0.19393618670099214	0.18039038831131465
GOTERM_BP_DIRECT	GO:0045861~negative regulation of proteolysis	2	8.695652173913043	0.026430826126199947	AKT1, INS	23	24	19734	71.5	0.999999999999978	0.19393618670099214	0.18039038831131465
GOTERM_BP_DIRECT	GO:0050807~regulation of synapse organization	2	8.695652173913043	0.027517509121172387	IL10, TNF	23	25	19734	68.64	0.9999999999999941	0.19689467391376272	0.1831422350202972
GOTERM_BP_DIRECT	GO:0032094~response to food	2	8.695652173913043	0.027517509121172387	CYP1A1, AKT1	23	25	19734	68.64	0.9999999999999941	0.19689467391376272	0.1831422350202972
GOTERM_BP_DIRECT	GO:0060038~cardiac muscle cell proliferation	2	8.695652173913043	0.027517509121172387	NOTCH1, ABL1	23	25	19734	68.64	0.9999999999999941	0.19689467391376272	0.1831422350202972
GOTERM_BP_DIRECT	GO:0010608~post-transcriptional regulation of gene expression	2	8.695652173913043	0.027517509121172387	ACE, CAV1	23	25	19734	68.64	0.9999999999999941	0.19689467391376272	0.1831422350202972
GOTERM_BP_DIRECT	GO:0007267~cell-cell signaling	3	13.043478260869565	0.027672590456363586	IL1B, ESR2, INS	23	234	19734	11.0	0.9999999999999951	0.19689467391376272	0.1831422350202972
GOTERM_BP_DIRECT	GO:0006366~transcription by RNA polymerase II	3	13.043478260869565	0.027891479609490892	NOTCH1, ESR1, FGF2	23	235	19734	10.953191489361702	0.9999999999999962	0.19725660880447174	0.18347888996122924
GOTERM_BP_DIRECT	GO:0050821~protein stabilization	3	13.043478260869565	0.028774118761898008	CREB1, HSP90AB1, IGF1	23	239	19734	10.769874476987448	0.9999999999999987	0.2010762823004063	0.18703177195233706
GOTERM_BP_DIRECT	GO:0051726~regulation of cell cycle	3	13.043478260869565	0.028774118761898008	HSP90AB1, ABL1, FGF2	23	239	19734	10.769874476987448	0.9999999999999987	0.2010762823004063	0.18703177195233706
GOTERM_BP_DIRECT	GO:0010875~positive regulation of cholesterol efflux	2	8.695652173913043	0.029687402693575105	CAV1, PPARG	23	27	19734	63.55555555555555	0.9999999999999996	0.2050177103662187	0.19069790436108244
GOTERM_BP_DIRECT	GO:0035902~response to immobilization stress	2	8.695652173913043	0.029687402693575105	CYP1A1, PPARG	23	27	19734	63.55555555555555	0.9999999999999996	0.2050177103662187	0.19069790436108244
GOTERM_BP_DIRECT	GO:0097746~blood vessel diameter maintenance	2	8.695652173913043	0.030770615619331608	ACE, AGTR1	23	28	19734	61.28571428571428	0.9999999999999999	0.21002734149474014	0.19535762939715182
GOTERM_BP_DIRECT	GO:0045662~negative regulation of myoblast differentiation	2	8.695652173913043	0.030770615619331608	NOTCH1, TNF	23	28	19734	61.28571428571428	0.9999999999999999	0.21002734149474014	0.19535762939715182
GOTERM_BP_DIRECT	GO:0045672~positive regulation of osteoclast differentiation	2	8.695652173913043	0.031852674204462625	CREB1, TNF	23	29	19734	59.17241379310345	1.0	0.21615629778057296	0.20105849844666582
GOTERM_BP_DIRECT	GO:0001525~angiogenesis	3	13.043478260869565	0.032883673867956875	NOTCH1, CAV1, PTGS2	23	257	19734	10.01556420233463	1.0	0.21968194585551185	0.20433789171568903
GOTERM_BP_DIRECT	GO:1903672~positive regulation of sprouting angiogenesis	2	8.695652173913043	0.03293357961718065	IL10, FGF2	23	30	19734	57.2	1.0	0.21968194585551185	0.20433789171568903
GOTERM_BP_DIRECT	GO:2001238~positive regulation of extrinsic apoptotic signaling pathway	2	8.695652173913043	0.03293357961718065	CAV1, TNF	23	30	19734	57.2	1.0	0.21968194585551185	0.20433789171568903
GOTERM_BP_DIRECT	GO:0043122~regulation of canonical NF-kappaB signal transduction	2	8.695652173913043	0.034013333028972734	IL1B, TNF	23	31	19734	55.35483870967742	1.0	0.22433512907873027	0.20866606554852937
GOTERM_BP_DIRECT	GO:0001935~endothelial cell proliferation	2	8.695652173913043	0.034013333028972734	CAV1, FGF2	23	31	19734	55.35483870967742	1.0	0.22433512907873027	0.20866606554852937
GOTERM_BP_DIRECT	GO:0010575~positive regulation of vascular endothelial growth factor production	2	8.695652173913043	0.035091935612348864	IL1B, PTGS2	23	32	19734	53.625	1.0	0.22887740227165315	0.21289107604824978
GOTERM_BP_DIRECT	GO:0048009~insulin-like growth factor receptor signaling pathway	2	8.695652173913043	0.035091935612348864	AKT1, IGF1	23	32	19734	53.625	1.0	0.22887740227165315	0.21289107604824978
GOTERM_BP_DIRECT	GO:0035924~cellular response to vascular endothelial growth factor stimulus	2	8.695652173913043	0.03616938853183866	NOTCH1, AKT1	23	33	19734	52.0	1.0	0.23203749801299772	0.21583044959982414
GOTERM_BP_DIRECT	GO:0060045~positive regulation of cardiac muscle cell proliferation	2	8.695652173913043	0.03616938853183866	NOTCH1, FGF2	23	33	19734	52.0	1.0	0.23203749801299772	0.21583044959982414
GOTERM_BP_DIRECT	GO:0051968~positive regulation of synaptic transmission, glutamatergic	2	8.695652173913043	0.03616938853183866	PTGS2, EGFR	23	33	19734	52.0	1.0	0.23203749801299772	0.21583044959982414
GOTERM_BP_DIRECT	GO:0071276~cellular response to cadmium ion	2	8.695652173913043	0.03832085004904126	AKT1, EGFR	23	35	19734	49.028571428571425	1.0	0.24318204301391588	0.22619658515434085
GOTERM_BP_DIRECT	GO:0032743~positive regulation of interleukin-2 production	2	8.695652173913043	0.03832085004904126	IL1B, ABL1	23	35	19734	49.028571428571425	1.0	0.24318204301391588	0.22619658515434085
GOTERM_BP_DIRECT	GO:0001890~placenta development	2	8.695652173913043	0.04046772690877696	HSP90AB1, PPARG	23	37	19734	46.37837837837838	1.0	0.254059419202696	0.23631421275071893
GOTERM_BP_DIRECT	GO:0043407~negative regulation of MAP kinase activity	2	8.695652173913043	0.04046772690877696	IL1B, PPARG	23	37	19734	46.37837837837838	1.0	0.254059419202696	0.23631421275071893
GOTERM_BP_DIRECT	GO:0002052~positive regulation of neuroblast proliferation	2	8.695652173913043	0.041539448997430055	NOTCH1, FGF2	23	38	19734	45.1578947368421	1.0	0.2580281117618142	0.24000570531848475
GOTERM_BP_DIRECT	GO:2000352~negative regulation of endothelial cell apoptotic process	2	8.695652173913043	0.041539448997430055	IL10, ABL1	23	38	19734	45.1578947368421	1.0	0.2580281117618142	0.24000570531848475
GOTERM_BP_DIRECT	GO:0001937~negative regulation of endothelial cell proliferation	2	8.695652173913043	0.04261002841141973	CAV1, TNF	23	39	19734	44.0	1.0	0.26190666678014013	0.2436133561532479
GOTERM_BP_DIRECT	GO:0048144~fibroblast proliferation	2	8.695652173913043	0.04261002841141973	CAV1, ESR1	23	39	19734	44.0	1.0	0.26190666678014013	0.2436133561532479
GOTERM_BP_DIRECT	GO:1900182~positive regulation of protein localization to nucleus	2	8.695652173913043	0.04367946630779551	AKT1, INS	23	40	19734	42.9	1.0	0.26708173669454127	0.24842696462558697
GOTERM_BP_DIRECT	GO:0007595~lactation	2	8.695652173913043	0.04474776384724182	CREB1, CAV1	23	41	19734	41.853658536585364	1.0	0.27079316884877264	0.2518791655731344
GOTERM_BP_DIRECT	GO:0086091~regulation of heart rate by cardiac conduction	2	8.695652173913043	0.04474776384724182	ACE, CAV1	23	41	19734	41.853658536585364	1.0	0.27079316884877264	0.2518791655731344
GOTERM_BP_DIRECT	GO:0043154~negative regulation of cysteine-type endopeptidase activity involved in apoptotic process	2	8.695652173913043	0.0458149221855547	AKT1, TNF	23	42	19734	40.857142857142854	1.0	0.2758293263889293	0.2565635642391063
GOTERM_BP_DIRECT	GO:0031295~T cell costimulation	2	8.695652173913043	0.04688094248520644	CAV1, AKT1	23	43	19734	39.906976744186046	1.0	0.2765740024001626	0.25725622710475093
GOTERM_BP_DIRECT	GO:1904706~negative regulation of vascular associated smooth muscle cell proliferation	2	8.695652173913043	0.04688094248520644	IL10, PPARG	23	43	19734	39.906976744186046	1.0	0.2765740024001626	0.25725622710475093
GOTERM_BP_DIRECT	GO:0009408~response to heat	2	8.695652173913043	0.04688094248520644	AKT1, IGF1	23	43	19734	39.906976744186046	1.0	0.2765740024001626	0.25725622710475093
GOTERM_BP_DIRECT	GO:0050796~regulation of insulin secretion	2	8.695652173913043	0.04688094248520644	IL1B, TNF	23	43	19734	39.906976744186046	1.0	0.2765740024001626	0.25725622710475093
GOTERM_BP_DIRECT	GO:0031667~response to nutrient levels	2	8.695652173913043	0.049009573577673785	ACE, TNF	23	45	19734	38.13333333333333	1.0	0.28066946039116597	0.26106563096009644
GOTERM_BP_DIRECT	GO:0071364~cellular response to epidermal growth factor stimulus	2	8.695652173913043	0.049009573577673785	AKT1, EGFR	23	45	19734	38.13333333333333	1.0	0.28066946039116597	0.26106563096009644
GOTERM_BP_DIRECT	GO:0009755~hormone-mediated signaling pathway	2	8.695652173913043	0.049009573577673785	PPARG, PPARA	23	45	19734	38.13333333333333	1.0	0.28066946039116597	0.26106563096009644
GOTERM_BP_DIRECT	GO:0030316~osteoclast differentiation	2	8.695652173913043	0.049009573577673785	CREB1, TNF	23	45	19734	38.13333333333333	1.0	0.28066946039116597	0.26106563096009644
GOTERM_BP_DIRECT	GO:0007566~embryo implantation	2	8.695652173913043	0.049009573577673785	IL1B, PTGS2	23	45	19734	38.13333333333333	1.0	0.28066946039116597	0.26106563096009644
GOTERM_BP_DIRECT	GO:1904646~cellular response to amyloid-beta	2	8.695652173913043	0.049009573577673785	IGF1, TNF	23	45	19734	38.13333333333333	1.0	0.28066946039116597	0.26106563096009644
GOTERM_BP_DIRECT	GO:0050714~positive regulation of protein secretion	2	8.695652173913043	0.0521940137619926	IGF1, INS	23	48	19734	35.75	1.0	0.2974552046435889	0.2766789467383297
GOTERM_BP_DIRECT	GO:0051781~positive regulation of cell division	2	8.695652173913043	0.05325323004394569	IL1B, FGF2	23	49	19734	35.0204081632653	1.0	0.29913536876359925	0.2782417569760225
GOTERM_BP_DIRECT	GO:0072089~stem cell proliferation	2	8.695652173913043	0.05325323004394569	ABCB1, FGF2	23	49	19734	35.0204081632653	1.0	0.29913536876359925	0.2782417569760225
GOTERM_BP_DIRECT	GO:0042789~mRNA transcription by RNA polymerase II	2	8.695652173913043	0.05325323004394569	CREB1, PPARG	23	49	19734	35.0204081632653	1.0	0.29913536876359925	0.2782417569760225
GOTERM_BP_DIRECT	GO:0043536~positive regulation of blood vessel endothelial cell migration	2	8.695652173913043	0.05431131635018835	AKT1, FGF2	23	50	19734	34.32	1.0	0.2993496966907095	0.27844111480941636
GOTERM_BP_DIRECT	GO:0014823~response to activity	2	8.695652173913043	0.05431131635018835	IL10, TNF	23	50	19734	34.32	1.0	0.2993496966907095	0.27844111480941636
GOTERM_BP_DIRECT	GO:0018108~peptidyl-tyrosine phosphorylation	2	8.695652173913043	0.05431131635018835	ABL1, EGFR	23	50	19734	34.32	1.0	0.2993496966907095	0.27844111480941636
GOTERM_BP_DIRECT	GO:0050673~epithelial cell proliferation	2	8.695652173913043	0.05431131635018835	NOTCH1, EGFR	23	50	19734	34.32	1.0	0.2993496966907095	0.27844111480941636
GOTERM_BP_DIRECT	GO:0008630~intrinsic apoptotic signaling pathway in response to DNA damage	2	8.695652173913043	0.05536827382904224	ABL1, TNF	23	51	19734	33.64705882352941	1.0	0.30374931530511956	0.28253343467903796
GOTERM_BP_DIRECT	GO:0070371~ERK1 and ERK2 cascade	2	8.695652173913043	0.056424103629338154	ABL1, FGF2	23	52	19734	33.0	1.0	0.3081018495853163	0.28658195889877797
GOTERM_BP_DIRECT	GO:0051592~response to calcium ion	2	8.695652173913043	0.057478806897319656	CAV1, EGFR	23	53	19734	32.37735849056604	1.0	0.3095418316396939	0.2879213629902434
GOTERM_BP_DIRECT	GO:0034614~cellular response to reactive oxygen species	2	8.695652173913043	0.057478806897319656	AKT1, EGFR	23	53	19734	32.37735849056604	1.0	0.3095418316396939	0.2879213629902434
GOTERM_BP_DIRECT	GO:0007249~canonical NF-kappaB signal transduction	2	8.695652173913043	0.057478806897319656	ABL1, AKT1	23	53	19734	32.37735849056604	1.0	0.3095418316396939	0.2879213629902434
GOTERM_BP_DIRECT	GO:0001837~epithelial to mesenchymal transition	2	8.695652173913043	0.05853238477979206	NOTCH1, IGF1	23	54	19734	31.777777777777775	1.0	0.3137763458058259	0.29186011040882615
GOTERM_BP_DIRECT	GO:0050890~cognition	2	8.695652173913043	0.05958483841249218	TNF, INS	23	55	19734	31.199999999999996	1.0	0.31796636498302644	0.295757470665643
GOTERM_BP_DIRECT	GO:0031397~negative regulation of protein ubiquitination	2	8.695652173913043	0.0627354652701515	CAV1, AKT1	23	58	19734	29.586206896551726	1.0	0.3332644173174564	0.30998700486427805
GOTERM_BP_DIRECT	GO:0007584~response to nutrient	2	8.695652173913043	0.06483028286631423	PPARG, PPARA	23	60	19734	28.6	1.0	0.3397272020652608	0.3159983855666651
GOTERM_BP_DIRECT	GO:0045597~positive regulation of cell differentiation	2	8.695652173913043	0.06483028286631423	HSP90AB1, INS	23	60	19734	28.6	1.0	0.3397272020652608	0.3159983855666651
GOTERM_BP_DIRECT	GO:0034605~cellular response to heat	2	8.695652173913043	0.06483028286631423	HSP90AB1, PTGS2	23	60	19734	28.6	1.0	0.3397272020652608	0.3159983855666651
GOTERM_BP_DIRECT	GO:0006468~protein phosphorylation	3	13.043478260869565	0.06510955746565901	CREB1, ABL1, AKT1	23	376	19734	6.845744680851063	1.0	0.3397272020652608	0.3159983855666651
GOTERM_BP_DIRECT	GO:0007254~JNK cascade	2	8.695652173913043	0.06587601499276569	IL1B, TNF	23	61	19734	28.13114754098361	1.0	0.34069798062337847	0.3169013584674015
GOTERM_BP_DIRECT	GO:0010507~negative regulation of autophagy	2	8.695652173913043	0.06587601499276569	IL10, AKT1	23	61	19734	28.13114754098361	1.0	0.34069798062337847	0.3169013584674015
GOTERM_BP_DIRECT	GO:0006959~humoral immune response	2	8.695652173913043	0.06796413156394288	NOTCH1, TNF	23	63	19734	27.238095238095237	1.0	0.3484274692404757	0.3240909679817713
GOTERM_BP_DIRECT	GO:0048167~regulation of synaptic plasticity	2	8.695652173913043	0.06796413156394288	ACE, INS	23	63	19734	27.238095238095237	1.0	0.3484274692404757	0.3240909679817713
GOTERM_BP_DIRECT	GO:0071230~cellular response to amino acid stimulus	2	8.695652173913043	0.06900651827977997	TNF, EGFR	23	64	19734	26.8125	1.0	0.35070845220979086	0.3262126318680508
GOTERM_BP_DIRECT	GO:0032757~positive regulation of interleukin-8 production	2	8.695652173913043	0.06900651827977997	IL1B, TNF	23	64	19734	26.8125	1.0	0.35070845220979086	0.3262126318680508
GOTERM_BP_DIRECT	GO:0043525~positive regulation of neuron apoptotic process	2	8.695652173913043	0.07004779212487902	ABL1, TNF	23	65	19734	26.4	1.0	0.3544659825629654	0.3297077112084823
GOTERM_BP_DIRECT	GO:0022008~neurogenesis	2	8.695652173913043	0.0710879542391156	AGTR1, EGFR	23	66	19734	26.0	1.0	0.35818565784000733	0.33316757952409537
GOTERM_BP_DIRECT	GO:0042752~regulation of circadian rhythm	2	8.695652173913043	0.07212700574349304	PPARG, PPARA	23	67	19734	25.611940298507463	1.0	0.36032810528876946	0.33516038413572086
GOTERM_BP_DIRECT	GO:0042531~positive regulation of tyrosine phosphorylation of STAT protein	2	8.695652173913043	0.07212700574349304	IGF1, TNF	23	67	19734	25.611940298507463	1.0	0.36032810528876946	0.33516038413572086
GOTERM_BP_DIRECT	GO:0032715~negative regulation of interleukin-6 production	2	8.695652173913043	0.07316494777177208	IL10, TNF	23	68	19734	25.235294117647058	1.0	0.36242889740109885	0.3371144428977853
GOTERM_BP_DIRECT	GO:0071466~cellular response to xenobiotic stimulus	2	8.695652173913043	0.07316494777177208	IL1B, EGFR	23	68	19734	25.235294117647058	1.0	0.36242889740109885	0.3371144428977853
GOTERM_BP_DIRECT	GO:0071560~cellular response to transforming growth factor beta stimulus	2	8.695652173913043	0.07420178145270173	CAV1, ABL1	23	69	19734	24.869565217391305	1.0	0.36602055220786484	0.3404552325476903
GOTERM_BP_DIRECT	GO:0008286~insulin receptor signaling pathway	2	8.695652173913043	0.07627212827147158	AKT1, INS	23	71	19734	24.16901408450704	1.0	0.37465890623727044	0.34849022624454795
GOTERM_BP_DIRECT	GO:0032868~response to insulin	2	8.695652173913043	0.08142867799976676	IL10, PPARA	23	76	19734	22.57894736842105	1.0	0.3983219498821924	0.3705004848989387
GOTERM_BP_DIRECT	GO:0009267~cellular response to starvation	2	8.695652173913043	0.08245668538237261	CAV1, PPARA	23	77	19734	22.285714285714285	1.0	0.4016769653066615	0.37362116364129
GOTERM_BP_DIRECT	GO:0045669~positive regulation of osteoblast differentiation	2	8.695652173913043	0.08450940653280578	IGF1, FGF2	23	79	19734	21.721518987341774	1.0	0.4066149314324343	0.3782142292369833
GOTERM_BP_DIRECT	GO:0006919~activation of cysteine-type endopeptidase activity involved in apoptotic process	2	8.695652173913043	0.08450940653280578	PPARG, TNF	23	79	19734	21.721518987341774	1.0	0.4066149314324343	0.3782142292369833
GOTERM_BP_DIRECT	GO:0032720~negative regulation of tumor necrosis factor production	2	8.695652173913043	0.08450940653280578	IL10, IGF1	23	79	19734	21.721518987341774	1.0	0.4066149314324343	0.3782142292369833
GOTERM_BP_DIRECT	GO:0007186~G protein-coupled receptor signaling pathway	4	17.391304347826086	0.08528335245695869	AGTR1, AKT1, PPARG, INS	23	943	19734	3.6394485683987274	1.0	0.40866390116109996	0.38012008523673013
GOTERM_BP_DIRECT	GO:0050731~positive regulation of peptidyl-tyrosine phosphorylation	2	8.695652173913043	0.08962204875340807	ABL1, IGF1	23	84	19734	20.428571428571427	1.0	0.4277084765711426	0.3978344603200066
GOTERM_BP_DIRECT	GO:0032355~response to estradiol	2	8.695652173913043	0.09165946475656005	PTGS2, ESR1	23	86	19734	19.953488372093023	1.0	0.4339040791298447	0.4035973206216273
GOTERM_BP_DIRECT	GO:0030509~BMP signaling pathway	2	8.695652173913043	0.09165946475656005	ABL1, PPARG	23	86	19734	19.953488372093023	1.0	0.4339040791298447	0.4035973206216273
GOTERM_BP_DIRECT	GO:0007613~memory	2	8.695652173913043	0.09267653986840321	CREB1, PTGS2	23	87	19734	19.724137931034484	1.0	0.4369568586566481	0.40643687363974423
GOTERM_BP_DIRECT	GO:0007265~Ras protein signal transduction	2	8.695652173913043	0.09470742985147036	IGF1, FGF2	23	89	19734	19.280898876404493	1.0	0.4447460905825048	0.41368205359122256
GOTERM_BP_DIRECT	GO:0006357~regulation of transcription by RNA polymerase II	5	21.73913043478261	0.09863702268205601	NOTCH1, CREB1, PPARG, ESR1, ESR2	23	1606	19734	2.6712328767123283	1.0	0.46007848628780657	0.42794353239036176
GOTERM_BP_DIRECT	GO:0032880~regulation of protein localization	2	8.695652173913043	0.09875619978239118	HSP90AB1, INS	23	93	19734	18.451612903225804	1.0	0.46007848628780657	0.42794353239036176
GOTERM_BP_DIRECT	GO:0032869~cellular response to insulin stimulus	2	8.695652173913043	0.09976568828063677	AKT1, PPARG	23	94	19734	18.25531914893617	1.0	0.462944340084852	0.43060921581998163
