# Supplementary material for: Understanding mechanisms of Polygonatum sibiricum-derived exosome-like nanoparticles against breast cancer through an integrated metabolomics and network pharmacology analysis
Source: Front Chem. 2025 Jun 6;13:1559758. doi: 10.3389/fchem.2025.1559758 (PMC12179076; doi:10.3389/fchem.2025.1559758)
Supplement: Supplementary file 1 [file DataSheet1.zip › raw data/Fig.4/GO/BP.xlsx]

## Sheet: Sheet1
Category	Term	Count	%	PValue	Genes	List Total	Pop Hits	Pop Total	Fold Enrichment	Bonferroni	Benjamini	FDR
GOTERM_BP_DIRECT	GO:0045944~positive regulation of transcription by RNA polymerase II	14	60.8696	7.6734e-11	IL10, NOTCH1, IGF1, FGF2, ESR1, TNF, EGFR, ESR2, CREB1, IL1B, ABL1, AKT1, PPARG, PPARA	23	1256	19734	9.56369	9.00858e-08	4.50429e-08	4.18968e-08
GOTERM_BP_DIRECT	GO:0045893~positive regulation of DNA-templated transcription	13	56.5217	2.09613e-12	IL10, NOTCH1, IGF1, FGF2, ESR1, TNF, EGFR, ESR2, CREB1, IL1B, AKT1, PPARG, PPARA	23	713	19734	15.6438	2.46082e-09	2.46085e-09	2.28897e-09
GOTERM_BP_DIRECT	GO:0007165~signal transduction	10	43.4783	3.49569e-06	CREB1, IL1B, ABL1, AKT1, PPARG, IGF1, ESR1, FGF2, EGFR, ESR2	23	1240	19734	6.91935	0.00409554	0.000273596	0.000254486
GOTERM_BP_DIRECT	GO:0010629~negative regulation of gene expression	9	39.1304	8.95034e-10	NOTCH1, ACE, AKT1, PPARG, IGF1, ESR1, TNF, FGF2, INS	23	310	19734	24.9097	1.05077e-06	2.6194e-07	2.43644e-07
GOTERM_BP_DIRECT	GO:0010628~positive regulation of gene expression	9	39.1304	4.31375e-08	NOTCH1, IL1B, CAV1, AKT1, PPARG, IGF1, TNF, FGF2, INS	23	509	19734	15.1709	5.06421e-05	5.62705e-06	5.23402e-06
GOTERM_BP_DIRECT	GO:0009410~response to xenobiotic stimulus	8	34.7826	7.79318e-09	IL10, ACE, CREB1, ABCB1, ABL1, PPARG, PTGS2, TNF	23	254	19734	27.0236	9.14915e-06	1.30703e-06	1.21574e-06
GOTERM_BP_DIRECT	GO:0051091~positive regulation of DNA-binding transcription factor activity	7	30.4348	6.97132e-10	IL10, IL1B, AKT1, PPARG, ESR1, TNF, ESR2	23	94	19734	63.8936	8.18432e-07	2.6194e-07	2.43644e-07
GOTERM_BP_DIRECT	GO:0030335~positive regulation of cell migration	7	30.4348	5.50911e-07	NOTCH1, IL1B, CAV1, AKT1, IGF1, EGFR, INS	23	287	19734	20.9268	0.000646561	5.87973e-05	5.46905e-05
GOTERM_BP_DIRECT	GO:0043066~negative regulation of apoptotic process	7	30.4348	1.4675e-05	IL10, CREB1, HSP90AB1, AKT1, IGF1, TNF, EGFR	23	507	19734	11.8462	0.017081	0.000783109	0.000728412
GOTERM_BP_DIRECT	GO:0000122~negative regulation of transcription by RNA polymerase II	7	30.4348	0.000505537	NOTCH1, CAV1, PPARG, PPARA, ESR1, TNF, ESR2	23	963	19734	6.23676	0.447693	0.0129022	0.012001
GOTERM_BP_DIRECT	GO:0045429~positive regulation of nitric oxide biosynthetic process	6	26.087	1.11559e-09	HSP90AB1, IL1B, AKT1, PTGS2, ESR1, TNF	23	44	19734	117	1.3097e-06	2.6194e-07	2.43644e-07
GOTERM_BP_DIRECT	GO:0048661~positive regulation of smooth muscle cell proliferation	6	26.087	3.22537e-09	AKT1, IGF1, PTGS2, TNF, FGF2, EGFR	23	54	19734	95.3333	3.78658e-06	6.31098e-07	5.87018e-07
GOTERM_BP_DIRECT	GO:0001934~positive regulation of protein phosphorylation	6	26.087	2.691e-06	IL1B, ABL1, AKT1, TNF, FGF2, EGFR	23	206	19734	24.9903	0.00315425	0.000225659	0.000209898
GOTERM_BP_DIRECT	GO:0070374~positive regulation of ERK1 and ERK2 cascade	6	26.087	4.41996e-06	NOTCH1, ABL1, IGF1, TNF, FGF2, EGFR	23	228	19734	22.5789	0.00517561	0.000305237	0.000283918
GOTERM_BP_DIRECT	GO:0008284~positive regulation of cell population proliferation	6	26.087	0.000199362	NOTCH1, IL1B, IGF1, FGF2, EGFR, INS	23	506	19734	10.1739	0.208697	0.00588639	0.00547525
GOTERM_BP_DIRECT	GO:0030154~cell differentiation	6	26.087	0.000763638	NOTCH1, CAV1, AKT1, PPARG, PPARA, FGF2	23	678	19734	7.59292	0.592149	0.0170936	0.0158997
GOTERM_BP_DIRECT	GO:0045907~positive regulation of vasoconstriction	5	21.7391	3.57242e-08	ACE, CAV1, ABL1, PTGS2, EGFR	23	31	19734	138.387	4.19393e-05	5.24252e-06	4.87635e-06
GOTERM_BP_DIRECT	GO:1902895~positive regulation of miRNA transcription	5	21.7391	5.42038e-07	IL10, PPARG, TNF, FGF2, EGFR	23	60	19734	71.5	0.00063615	5.87973e-05	5.46905e-05
GOTERM_BP_DIRECT	GO:0033138~positive regulation of peptidyl-serine phosphorylation	5	21.7391	1.19842e-06	CAV1, AKT1, PTGS2, TNF, EGFR	23	73	19734	58.7671	0.00140596	0.000108227	0.000100667
GOTERM_BP_DIRECT	GO:0032496~response to lipopolysaccharide	5	21.7391	1.56243e-05	NOTCH1, ACE, IL1B, CYP1A1, PTGS2	23	139	19734	30.8633	0.0181758	0.000797517	0.000741813
GOTERM_BP_DIRECT	GO:0001666~response to hypoxia	5	21.7391	4.0332e-05	ACE, CAV1, CYP1A1, PPARA, TNF	23	177	19734	24.2373	0.0462471	0.00169106	0.00157295
GOTERM_BP_DIRECT	GO:0051897~positive regulation of phosphatidylinositol 3-kinase/protein kinase B signal transduction	5	21.7391	5.5381e-05	IGF1, TNF, FGF2, EGFR, INS	23	192	19734	22.3438	0.0629504	0.00224197	0.00208538
GOTERM_BP_DIRECT	GO:0043065~positive regulation of apoptotic process	5	21.7391	0.00040344	ACE, ABL1, PPARG, PTGS2, TNF	23	322	19734	13.323	0.377327	0.0105253	0.00979014
GOTERM_BP_DIRECT	GO:0006955~immune response	5	21.7391	0.00214884	IL10, NOTCH1, IL1B, AGTR1, TNF	23	505	19734	8.49505	0.919978	0.0376528	0.0350229
GOTERM_BP_DIRECT	GO:0006355~regulation of DNA-templated transcription	5	21.7391	0.013884	NOTCH1, ABL1, ESR1, ESR2, INS	23	858	19734	5	1	0.132519	0.123263
GOTERM_BP_DIRECT	GO:0006357~regulation of transcription by RNA polymerase II	5	21.7391	0.098637	NOTCH1, CREB1, PPARG, ESR1, ESR2	23	1606	19734	2.67123	1	0.460078	0.427944
GOTERM_BP_DIRECT	GO:0046889~positive regulation of lipid biosynthetic process	4	17.3913	1.15185e-06	CREB1, AKT1, PPARA, INS	23	19	19734	180.632	0.00135136	0.000108227	0.000100667
GOTERM_BP_DIRECT	GO:1902894~negative regulation of miRNA transcription	4	17.3913	3.86895e-06	PPARG, PPARA, ESR1, TNF	23	28	19734	122.571	0.00453186	0.000283884	0.000264056
GOTERM_BP_DIRECT	GO:0045930~negative regulation of mitotic cell cycle	4	17.3913	5.2971e-06	IL10, ABL1, TNF, EGFR	23	31	19734	110.71	0.00619951	0.000327305	0.000304444
GOTERM_BP_DIRECT	GO:0045840~positive regulation of mitotic nuclear division	4	17.3913	5.2971e-06	IL1B, IGF1, TNF, INS	23	31	19734	110.71	0.00619951	0.000327305	0.000304444
GOTERM_BP_DIRECT	GO:0071392~cellular response to estradiol stimulus	4	17.3913	9.8912e-06	IL10, ESR1, EGFR, ESR2	23	38	19734	90.3158	0.0115452	0.000580613	0.000540059
GOTERM_BP_DIRECT	GO:1904707~positive regulation of vascular associated smooth muscle cell proliferation	4	17.3913	2.7171e-05	IL10, IGF1, TNF, FGF2	23	53	19734	64.7547	0.0313958	0.00132911	0.00123628
GOTERM_BP_DIRECT	GO:0048146~positive regulation of fibroblast proliferation	4	17.3913	2.87485e-05	ABL1, IGF1, ESR1, EGFR	23	54	19734	63.5556	0.033188	0.00135003	0.00125574
GOTERM_BP_DIRECT	GO:0043406~positive regulation of MAP kinase activity	4	17.3913	3.03851e-05	IL1B, TNF, FGF2, EGFR	23	55	19734	62.4	0.0350439	0.00137201	0.00127618
GOTERM_BP_DIRECT	GO:0050679~positive regulation of epithelial cell proliferation	4	17.3913	6.00718e-05	NOTCH1, IGF1, FGF2, EGFR	23	69	19734	49.7391	0.0680969	0.00235081	0.00218661
GOTERM_BP_DIRECT	GO:0030514~negative regulation of BMP signaling pathway	4	17.3913	7.40555e-05	NOTCH1, CAV1, ABL1, PPARG	23	74	19734	46.3784	0.0832719	0.00280455	0.00260866
GOTERM_BP_DIRECT	GO:0071260~cellular response to mechanical stimulus	4	17.3913	8.33864e-05	IL1B, PTGS2, FGF2, EGFR	23	77	19734	44.5714	0.0932601	0.00305924	0.00284556
GOTERM_BP_DIRECT	GO:0042060~wound healing	4	17.3913	8.66592e-05	IGF1, PPARA, FGF2, INS	23	78	19734	44	0.0967377	0.00308297	0.00286763
GOTERM_BP_DIRECT	GO:0043410~positive regulation of MAPK cascade	4	17.3913	0.00114671	IGF1, TNF, FGF2, INS	23	188	19734	18.2553	0.739982	0.0232109	0.0215897
GOTERM_BP_DIRECT	GO:0071222~cellular response to lipopolysaccharide	4	17.3913	0.00120019	IL10, IL1B, ABL1, TNF	23	191	19734	17.9686	0.755824	0.0238817	0.0222136
GOTERM_BP_DIRECT	GO:0043123~positive regulation of canonical NF-kappaB signal transduction	4	17.3913	0.00196808	IL1B, CAV1, ABL1, TNF	23	227	19734	15.1189	0.901017	0.035008	0.0325628
GOTERM_BP_DIRECT	GO:0006954~inflammatory response	4	17.3913	0.0110556	IL1B, AGTR1, AKT1, TNF	23	422	19734	8.1327	0.999998	0.1163	0.108177
GOTERM_BP_DIRECT	GO:0008285~negative regulation of cell population proliferation	4	17.3913	0.0119248	IL10, NOTCH1, IL1B, PTGS2	23	434	19734	7.90783	0.999999	0.12034	0.111935
GOTERM_BP_DIRECT	GO:0007186~G protein-coupled receptor signaling pathway	4	17.3913	0.0852834	AGTR1, AKT1, PPARG, INS	23	943	19734	3.63945	1	0.408664	0.38012
GOTERM_BP_DIRECT	GO:0031622~positive regulation of fever generation	3	13.0435	1.184e-05	IL1B, PTGS2, TNF	23	5	19734	514.8	0.0138041	0.000661915	0.000615682
GOTERM_BP_DIRECT	GO:2000272~negative regulation of signaling receptor activity	3	13.0435	3.3085e-05	PPARG, PPARA, TNF	23	8	19734	321.75	0.0380977	0.00143858	0.0013381
GOTERM_BP_DIRECT	GO:0034116~positive regulation of heterotypic cell-cell adhesion	3	13.0435	0.000123483	IL10, IL1B, TNF	23	15	19734	171.6	0.134959	0.00391809	0.00364442
GOTERM_BP_DIRECT	GO:0045725~positive regulation of glycogen biosynthetic process	3	13.0435	0.000123483	AKT1, IGF1, INS	23	15	19734	171.6	0.134959	0.00391809	0.00364442
GOTERM_BP_DIRECT	GO:0038166~angiotensin-activated signaling pathway	3	13.0435	0.000123483	ACE, CAV1, AGTR1	23	15	19734	171.6	0.134959	0.00391809	0.00364442
GOTERM_BP_DIRECT	GO:0051000~positive regulation of nitric-oxide synthase activity	3	13.0435	0.000123483	AKT1, ESR1, INS	23	15	19734	171.6	0.134959	0.00391809	0.00364442
GOTERM_BP_DIRECT	GO:0048143~astrocyte activation	3	13.0435	0.000179568	IL1B, TNF, EGFR	23	18	19734	143	0.19009	0.00554772	0.00516023
GOTERM_BP_DIRECT	GO:0050995~negative regulation of lipid catabolic process	3	13.0435	0.000200559	IL1B, TNF, INS	23	19	19734	135.474	0.209808	0.00588639	0.00547525
GOTERM_BP_DIRECT	GO:0060252~positive regulation of glial cell proliferation	3	13.0435	0.000245967	IL1B, TNF, EGFR	23	21	19734	122.571	0.250839	0.00704307	0.00655113
GOTERM_BP_DIRECT	GO:2000010~positive regulation of protein localization to cell surface	3	13.0435	0.000270382	HSP90AB1, AKT1, TNF	23	22	19734	117	0.272012	0.00755781	0.00702992
GOTERM_BP_DIRECT	GO:0050768~negative regulation of neurogenesis	3	13.0435	0.000322617	NOTCH1, IL1B, TNF	23	24	19734	107.25	0.315327	0.0088082	0.00819298
GOTERM_BP_DIRECT	GO:0051247~positive regulation of protein metabolic process	3	13.0435	0.000379381	AGTR1, AKT1, INS	23	26	19734	99	0.359482	0.0101226	0.00941554
GOTERM_BP_DIRECT	GO:0097421~liver regeneration	3	13.0435	0.000540977	IL10, TNF, EGFR	23	31	19734	83.0323	0.470212	0.0135129	0.0125691
GOTERM_BP_DIRECT	GO:0070372~regulation of ERK1 and ERK2 cascade	3	13.0435	0.000730468	IL1B, HMGCR, EGFR	23	36	19734	71.5	0.575941	0.0170936	0.0158997
GOTERM_BP_DIRECT	GO:0090050~positive regulation of cell migration involved in sprouting angiogenesis	3	13.0435	0.000730468	ABL1, PTGS2, FGF2	23	36	19734	71.5	0.575941	0.0170936	0.0158997
GOTERM_BP_DIRECT	GO:0031100~animal organ regeneration	3	13.0435	0.000771688	NOTCH1, ACE, PPARG	23	37	19734	69.5676	0.595988	0.0170936	0.0158997
GOTERM_BP_DIRECT	GO:2001240~negative regulation of extrinsic apoptotic signaling pathway in absence of ligand	3	13.0435	0.000771688	IL1B, AKT1, TNF	23	37	19734	69.5676	0.595988	0.0170936	0.0158997
GOTERM_BP_DIRECT	GO:0046326~positive regulation of glucose import	3	13.0435	0.000771688	AKT1, IGF1, INS	23	37	19734	69.5676	0.595988	0.0170936	0.0158997
GOTERM_BP_DIRECT	GO:0043537~negative regulation of blood vessel endothelial cell migration	3	13.0435	0.000947565	PPARG, TNF, FGF2	23	41	19734	62.7805	0.671418	0.0206008	0.0191619
GOTERM_BP_DIRECT	GO:0046427~positive regulation of receptor signaling pathway via JAK-STAT	3	13.0435	0.00104207	IL10, NOTCH1, TNF	23	43	19734	59.8605	0.705957	0.0222435	0.0206898
GOTERM_BP_DIRECT	GO:0042177~negative regulation of protein catabolic process	3	13.0435	0.00114093	HMGCR, EGFR, INS	23	45	19734	57.2	0.73821	0.0232109	0.0215897
GOTERM_BP_DIRECT	GO:0042311~vasodilation	3	13.0435	0.00114093	TNF, EGFR, INS	23	45	19734	57.2	0.73821	0.0232109	0.0215897
GOTERM_BP_DIRECT	GO:0051384~response to glucocorticoid	3	13.0435	0.001407	IL10, PTGS2, TNF	23	50	19734	51.48	0.808522	0.0275303	0.0256074
GOTERM_BP_DIRECT	GO:1900087~positive regulation of G1/S transition of mitotic cell cycle	3	13.0435	0.00157953	CYP1A1, AKT1, EGFR	23	53	19734	48.566	0.843678	0.0303996	0.0282762
GOTERM_BP_DIRECT	GO:0045600~positive regulation of fat cell differentiation	3	13.0435	0.00176166	CREB1, AKT1, PPARG	23	56	19734	45.9643	0.873816	0.0328284	0.0305354
GOTERM_BP_DIRECT	GO:0043627~response to estrogen	3	13.0435	0.00176166	CAV1, PPARG, ESR1	23	56	19734	45.9643	0.873816	0.0328284	0.0305354
GOTERM_BP_DIRECT	GO:0007173~epidermal growth factor receptor signaling pathway	3	13.0435	0.00182449	ABL1, AKT1, EGFR	23	57	19734	45.1579	0.882804	0.0329531	0.0306514
GOTERM_BP_DIRECT	GO:1903078~positive regulation of protein localization to plasma membrane	3	13.0435	0.00182449	AKT1, TNF, EGFR	23	57	19734	45.1579	0.882804	0.0329531	0.0306514
GOTERM_BP_DIRECT	GO:0006006~glucose metabolic process	3	13.0435	0.00236499	AKT1, TNF, INS	23	65	19734	39.6	0.937948	0.0396643	0.0368939
GOTERM_BP_DIRECT	GO:0010595~positive regulation of endothelial cell migration	3	13.0435	0.00243725	ABL1, AKT1, FGF2	23	66	19734	39	0.943007	0.0403005	0.0374857
GOTERM_BP_DIRECT	GO:1901224~positive regulation of non-canonical NF-kappaB signal transduction	3	13.0435	0.00251055	IL1B, TNF, EGFR	23	67	19734	38.4179	0.947718	0.040936	0.0380767
GOTERM_BP_DIRECT	GO:0001819~positive regulation of cytokine production	3	13.0435	0.00258489	IL10, TNF, INS	23	68	19734	37.8529	0.952098	0.0410089	0.0381446
GOTERM_BP_DIRECT	GO:0007623~circadian rhythm	3	13.0435	0.00258489	CREB1, TNF, EGFR	23	68	19734	37.8529	0.952098	0.0410089	0.0381446
GOTERM_BP_DIRECT	GO:0045668~negative regulation of osteoblast differentiation	3	13.0435	0.00266026	NOTCH1, PPARG, TNF	23	69	19734	37.3043	0.956164	0.0416419	0.0387333
GOTERM_BP_DIRECT	GO:0071300~cellular response to retinoic acid	3	13.0435	0.00273666	CREB1, PPARG, TNF	23	70	19734	36.7714	0.959934	0.0422741	0.0393214
GOTERM_BP_DIRECT	GO:0001938~positive regulation of endothelial cell proliferation	3	13.0435	0.00289254	IL10, AKT1, FGF2	23	72	19734	35.75	0.966652	0.0441018	0.0410214
GOTERM_BP_DIRECT	GO:0008217~regulation of blood pressure	3	13.0435	0.00330012	ACE, PPARG, PTGS2	23	77	19734	33.4286	0.979365	0.0484587	0.0450741
GOTERM_BP_DIRECT	GO:0043491~phosphatidylinositol 3-kinase/protein kinase B signal transduction	3	13.0435	0.00338468	AKT1, TNF, FGF2	23	78	19734	33	0.981321	0.0484587	0.0450741
GOTERM_BP_DIRECT	GO:0032729~positive regulation of type II interferon production	3	13.0435	0.00338468	IL1B, ABL1, TNF	23	78	19734	33	0.981321	0.0484587	0.0450741
GOTERM_BP_DIRECT	GO:0030324~lung development	3	13.0435	0.00373303	NOTCH1, FGF2, EGFR	23	82	19734	31.3902	0.987609	0.0528021	0.0491141
GOTERM_BP_DIRECT	GO:0030307~positive regulation of cell growth	3	13.0435	0.00428558	AKT1, EGFR, INS	23	88	19734	29.25	0.99354	0.0598961	0.0557126
GOTERM_BP_DIRECT	GO:0006631~fatty acid metabolic process	3	13.0435	0.00497523	CYP1A1, PPARG, PPARA	23	95	19734	27.0947	0.997136	0.067137	0.0624477
GOTERM_BP_DIRECT	GO:0050727~regulation of inflammatory response	3	13.0435	0.00560441	AGTR1, PTGS2, ESR1	23	101	19734	25.4851	0.998637	0.0731064	0.0680002
GOTERM_BP_DIRECT	GO:0050729~positive regulation of inflammatory response	3	13.0435	0.006613	IL1B, AGTR1, TNF	23	110	19734	23.4	0.999586	0.0799181	0.0743361
GOTERM_BP_DIRECT	GO:0042593~glucose homeostasis	3	13.0435	0.00708589	AKT1, PPARG, INS	23	114	19734	22.5789	0.999763	0.0840287	0.0781596
GOTERM_BP_DIRECT	GO:0006979~response to oxidative stress	3	13.0435	0.00820444	ABL1, AKT1, PTGS2	23	123	19734	20.9268	0.999937	0.0917335	0.0853262
GOTERM_BP_DIRECT	GO:0051092~positive regulation of NF-kappaB transcription factor activity	3	13.0435	0.0100916	IL1B, TNF, INS	23	137	19734	18.7883	0.999993	0.108693	0.101101
GOTERM_BP_DIRECT	GO:0071456~cellular response to hypoxia	3	13.0435	0.0108081	NOTCH1, PPARG, PTGS2	23	142	19734	18.1268	0.999997	0.115352	0.107295
GOTERM_BP_DIRECT	GO:0050728~negative regulation of inflammatory response	3	13.0435	0.0115466	IL10, PPARG, PPARA	23	147	19734	17.5102	0.999999	0.119962	0.111583
GOTERM_BP_DIRECT	GO:0046777~protein autophosphorylation	3	13.0435	0.0118481	ABL1, AKT1, EGFR	23	149	19734	17.2752	0.999999	0.12034	0.111935
GOTERM_BP_DIRECT	GO:0019221~cytokine-mediated signaling pathway	3	13.0435	0.0127733	IL1B, CAV1, AKT1	23	155	19734	16.6065	1	0.124966	0.116237
GOTERM_BP_DIRECT	GO:0007204~positive regulation of cytosolic calcium ion concentration	3	13.0435	0.0129305	AGTR1, ABL1, ESR1	23	156	19734	16.5	1	0.125458	0.116695
GOTERM_BP_DIRECT	GO:0007507~heart development	3	13.0435	0.0230401	NOTCH1, PPARG, PPARA	23	212	19734	12.1415	1	0.177741	0.165326
GOTERM_BP_DIRECT	GO:0007267~cell-cell signaling	3	13.0435	0.0276726	IL1B, ESR2, INS	23	234	19734	11	1	0.196895	0.183142
GOTERM_BP_DIRECT	GO:0006366~transcription by RNA polymerase II	3	13.0435	0.0278915	NOTCH1, ESR1, FGF2	23	235	19734	10.9532	1	0.197257	0.183479
GOTERM_BP_DIRECT	GO:0050821~protein stabilization	3	13.0435	0.0287741	CREB1, HSP90AB1, IGF1	23	239	19734	10.7699	1	0.201076	0.187032
GOTERM_BP_DIRECT	GO:0051726~regulation of cell cycle	3	13.0435	0.0287741	HSP90AB1, ABL1, FGF2	23	239	19734	10.7699	1	0.201076	0.187032
GOTERM_BP_DIRECT	GO:0001525~angiogenesis	3	13.0435	0.0328837	NOTCH1, CAV1, PTGS2	23	257	19734	10.0156	1	0.219682	0.204338
GOTERM_BP_DIRECT	GO:0006468~protein phosphorylation	3	13.0435	0.0651096	CREB1, ABL1, AKT1	23	376	19734	6.84574	1	0.339727	0.315998
GOTERM_BP_DIRECT	GO:0002439~chronic inflammatory response to antigenic stimulus	2	8.69565	0.00222847	IL10, TNF	23	2	19734	858	0.927135	0.0379163	0.0352679
GOTERM_BP_DIRECT	GO:1903597~negative regulation of gap junction assembly	2	8.69565	0.00222847	ACE, IL1B	23	2	19734	858	0.927135	0.0379163	0.0352679
GOTERM_BP_DIRECT	GO:0070141~response to UV-A	2	8.69565	0.00334092	AKT1, EGFR	23	3	19734	572	0.980333	0.0484587	0.0450741
GOTERM_BP_DIRECT	GO:0060559~positive regulation of calcidiol 1-monooxygenase activity	2	8.69565	0.00334092	IL1B, TNF	23	3	19734	572	0.980333	0.0484587	0.0450741
GOTERM_BP_DIRECT	GO:0060978~angiogenesis involved in coronary vascular morphogenesis	2	8.69565	0.0044522	ACE, FGF2	23	4	19734	429	0.994692	0.0607776	0.0565325
GOTERM_BP_DIRECT	GO:0030730~sequestering of triglyceride	2	8.69565	0.0044522	IL1B, TNF	23	4	19734	429	0.994692	0.0607776	0.0565325
GOTERM_BP_DIRECT	GO:0060355~positive regulation of cell adhesion molecule production	2	8.69565	0.00556228	IL1B, CAV1	23	5	19734	343.2	0.998568	0.0731064	0.0680002
GOTERM_BP_DIRECT	GO:0045923~positive regulation of fatty acid metabolic process	2	8.69565	0.00556228	PPARG, PPARA	23	5	19734	343.2	0.998568	0.0731064	0.0680002
GOTERM_BP_DIRECT	GO:0010891~negative regulation of sequestering of triglyceride	2	8.69565	0.00667119	PPARG, PPARA	23	6	19734	286	0.999613	0.0799181	0.0743361
GOTERM_BP_DIRECT	GO:0071455~cellular response to hyperoxia	2	8.69565	0.00667119	CAV1, PPARG	23	6	19734	286	0.999613	0.0799181	0.0743361
GOTERM_BP_DIRECT	GO:0046321~positive regulation of fatty acid oxidation	2	8.69565	0.00667119	PPARG, PPARA	23	6	19734	286	0.999613	0.0799181	0.0743361
GOTERM_BP_DIRECT	GO:0003081~regulation of systemic arterial blood pressure by renin-angiotensin	2	8.69565	0.00667119	ACE, AGTR1	23	6	19734	286	0.999613	0.0799181	0.0743361
GOTERM_BP_DIRECT	GO:1903721~positive regulation of I-kappaB phosphorylation	2	8.69565	0.00667119	AKT1, TNF	23	6	19734	286	0.999613	0.0799181	0.0743361
GOTERM_BP_DIRECT	GO:1903038~negative regulation of leukocyte cell-cell adhesion	2	8.69565	0.00667119	AKT1, PPARA	23	6	19734	286	0.999613	0.0799181	0.0743361
GOTERM_BP_DIRECT	GO:0009750~response to fructose	2	8.69565	0.00667119	PTGS2, TNF	23	6	19734	286	0.999613	0.0799181	0.0743361
GOTERM_BP_DIRECT	GO:0019217~regulation of fatty acid metabolic process	2	8.69565	0.00777892	CAV1, PPARA	23	7	19734	245.143	0.999896	0.087812	0.0816786
GOTERM_BP_DIRECT	GO:0010573~vascular endothelial growth factor production	2	8.69565	0.00777892	IL1B, TNF	23	7	19734	245.143	0.999896	0.087812	0.0816786
GOTERM_BP_DIRECT	GO:0002719~negative regulation of cytokine production involved in immune response	2	8.69565	0.00777892	IL10, TNF	23	7	19734	245.143	0.999896	0.087812	0.0816786
GOTERM_BP_DIRECT	GO:0031394~positive regulation of prostaglandin biosynthetic process	2	8.69565	0.00777892	IL1B, PTGS2	23	7	19734	245.143	0.999896	0.087812	0.0816786
GOTERM_BP_DIRECT	GO:0009624~response to nematode	2	8.69565	0.00777892	CYP1A1, PTGS2	23	7	19734	245.143	0.999896	0.087812	0.0816786
GOTERM_BP_DIRECT	GO:0002674~negative regulation of acute inflammatory response	2	8.69565	0.00888547	PPARG, INS	23	8	19734	214.5	0.999972	0.0984107	0.0915371
GOTERM_BP_DIRECT	GO:1903140~regulation of establishment of endothelial barrier	2	8.69565	0.00999084	IL1B, TNF	23	9	19734	190.667	0.999992	0.108604	0.101018
GOTERM_BP_DIRECT	GO:0046209~nitric oxide metabolic process	2	8.69565	0.00999084	CYP1A1, PPARA	23	9	19734	190.667	0.999992	0.108604	0.101018
GOTERM_BP_DIRECT	GO:0010888~negative regulation of lipid storage	2	8.69565	0.011095	PPARG, TNF	23	10	19734	171.6	0.999998	0.1163	0.108177
GOTERM_BP_DIRECT	GO:0010887~negative regulation of cholesterol storage	2	8.69565	0.012198	PPARG, PPARA	23	11	19734	156	0.999999	0.12034	0.111935
GOTERM_BP_DIRECT	GO:0072577~endothelial cell apoptotic process	2	8.69565	0.012198	IL10, TNF	23	11	19734	156	0.999999	0.12034	0.111935
GOTERM_BP_DIRECT	GO:0150078~positive regulation of neuroinflammatory response	2	8.69565	0.012198	IL1B, TNF	23	11	19734	156	0.999999	0.12034	0.111935
GOTERM_BP_DIRECT	GO:1900222~negative regulation of amyloid-beta clearance	2	8.69565	0.012198	HMGCR, TNF	23	11	19734	156	0.999999	0.12034	0.111935
GOTERM_BP_DIRECT	GO:0034392~negative regulation of smooth muscle cell apoptotic process	2	8.69565	0.0132999	IGF1, ESR1	23	12	19734	143	1	0.127984	0.119045
GOTERM_BP_DIRECT	GO:0060644~mammary gland epithelial cell differentiation	2	8.69565	0.0144006	AKT1, FGF2	23	13	19734	132	1	0.134177	0.124805
GOTERM_BP_DIRECT	GO:0051450~myoblast proliferation	2	8.69565	0.0144006	ABL1, IGF1	23	13	19734	132	1	0.134177	0.124805
GOTERM_BP_DIRECT	GO:0032966~negative regulation of collagen biosynthetic process	2	8.69565	0.0144006	NOTCH1, PPARG	23	13	19734	132	1	0.134177	0.124805
GOTERM_BP_DIRECT	GO:0045737~positive regulation of cyclin-dependent protein serine/threonine kinase activity	2	8.69565	0.0155001	AKT1, EGFR	23	14	19734	122.571	1	0.141063	0.13121
GOTERM_BP_DIRECT	GO:0010745~negative regulation of macrophage derived foam cell differentiation	2	8.69565	0.0155001	PPARG, PPARA	23	14	19734	122.571	1	0.141063	0.13121
GOTERM_BP_DIRECT	GO:0038083~peptidyl-tyrosine autophosphorylation	2	8.69565	0.0155001	ABL1, EGFR	23	14	19734	122.571	1	0.141063	0.13121
GOTERM_BP_DIRECT	GO:0035729~cellular response to hepatocyte growth factor stimulus	2	8.69565	0.0165984	IL10, CREB1	23	15	19734	114.4	1	0.149896	0.139426
GOTERM_BP_DIRECT	GO:1903427~negative regulation of reactive oxygen species biosynthetic process	2	8.69565	0.0176955	PPARA, INS	23	16	19734	107.25	1	0.155034	0.144205
GOTERM_BP_DIRECT	GO:0050793~regulation of developmental process	2	8.69565	0.0176955	NOTCH1, TNF	23	16	19734	107.25	1	0.155034	0.144205
GOTERM_BP_DIRECT	GO:0090336~positive regulation of brown fat cell differentiation	2	8.69565	0.0176955	PTGS2, INS	23	16	19734	107.25	1	0.155034	0.144205
GOTERM_BP_DIRECT	GO:0046325~negative regulation of glucose import	2	8.69565	0.0176955	ACE, TNF	23	16	19734	107.25	1	0.155034	0.144205
GOTERM_BP_DIRECT	GO:0050708~regulation of protein secretion	2	8.69565	0.0187915	TNF, INS	23	17	19734	100.941	1	0.158714	0.147628
GOTERM_BP_DIRECT	GO:0051044~positive regulation of membrane protein ectodomain proteolysis	2	8.69565	0.0187915	IL1B, TNF	23	17	19734	100.941	1	0.158714	0.147628
GOTERM_BP_DIRECT	GO:0033189~response to vitamin A	2	8.69565	0.0187915	CYP1A1, PPARG	23	17	19734	100.941	1	0.158714	0.147628
GOTERM_BP_DIRECT	GO:0071901~negative regulation of protein serine/threonine kinase activity	2	8.69565	0.0187915	ABL1, AKT1	23	17	19734	100.941	1	0.158714	0.147628
GOTERM_BP_DIRECT	GO:2000573~positive regulation of DNA biosynthetic process	2	8.69565	0.0187915	TNF, FGF2	23	17	19734	100.941	1	0.158714	0.147628
GOTERM_BP_DIRECT	GO:0045019~negative regulation of nitric oxide biosynthetic process	2	8.69565	0.0198863	IL10, CAV1	23	18	19734	95.3333	1	0.164412	0.152929
GOTERM_BP_DIRECT	GO:0043388~positive regulation of DNA binding	2	8.69565	0.0198863	PPARG, IGF1	23	18	19734	95.3333	1	0.164412	0.152929
GOTERM_BP_DIRECT	GO:0071380~cellular response to prostaglandin E stimulus	2	8.69565	0.0198863	AKT1, PPARG	23	18	19734	95.3333	1	0.164412	0.152929
GOTERM_BP_DIRECT	GO:0042310~vasoconstriction	2	8.69565	0.02098	ACE, CAV1	23	19	19734	90.3158	1	0.168702	0.156919
GOTERM_BP_DIRECT	GO:2000811~negative regulation of anoikis	2	8.69565	0.02098	NOTCH1, CAV1	23	19	19734	90.3158	1	0.168702	0.156919
GOTERM_BP_DIRECT	GO:1902176~negative regulation of oxidative stress-induced intrinsic apoptotic signaling pathway	2	8.69565	0.02098	AKT1, INS	23	19	19734	90.3158	1	0.168702	0.156919
GOTERM_BP_DIRECT	GO:0019229~regulation of vasoconstriction	2	8.69565	0.02098	ACE, AGTR1	23	19	19734	90.3158	1	0.168702	0.156919
GOTERM_BP_DIRECT	GO:0090201~negative regulation of release of cytochrome c from mitochondria	2	8.69565	0.0220725	AKT1, IGF1	23	20	19734	85.8	1	0.175089	0.162859
GOTERM_BP_DIRECT	GO:0043401~steroid hormone receptor signaling pathway	2	8.69565	0.0220725	PPARA, ESR1	23	20	19734	85.8	1	0.175089	0.162859
GOTERM_BP_DIRECT	GO:0032148~activation of protein kinase B activity	2	8.69565	0.0231638	IGF1, INS	23	21	19734	81.7143	1	0.177741	0.165326
GOTERM_BP_DIRECT	GO:0070886~positive regulation of calcineurin-NFAT signaling cascade	2	8.69565	0.0231638	IGF1, TNF	23	21	19734	81.7143	1	0.177741	0.165326
GOTERM_BP_DIRECT	GO:0002042~cell migration involved in sprouting angiogenesis	2	8.69565	0.0231638	AKT1, FGF2	23	21	19734	81.7143	1	0.177741	0.165326
GOTERM_BP_DIRECT	GO:0071391~cellular response to estrogen stimulus	2	8.69565	0.0231638	ESR1, ESR2	23	21	19734	81.7143	1	0.177741	0.165326
GOTERM_BP_DIRECT	GO:0050709~negative regulation of protein secretion	2	8.69565	0.024254	HMGCR, INS	23	22	19734	78	1	0.183704	0.170873
GOTERM_BP_DIRECT	GO:0030520~estrogen receptor signaling pathway	2	8.69565	0.024254	ESR1, ESR2	23	22	19734	78	1	0.183704	0.170873
GOTERM_BP_DIRECT	GO:0009792~embryo development ending in birth or egg hatching	2	8.69565	0.025343	ACE, FGF2	23	23	19734	74.6087	1	0.188308	0.175155
GOTERM_BP_DIRECT	GO:0046579~positive regulation of Ras protein signal transduction	2	8.69565	0.025343	NOTCH1, IGF1	23	23	19734	74.6087	1	0.188308	0.175155
GOTERM_BP_DIRECT	GO:0045821~positive regulation of glycolytic process	2	8.69565	0.025343	IGF1, INS	23	23	19734	74.6087	1	0.188308	0.175155
GOTERM_BP_DIRECT	GO:0006809~nitric oxide biosynthetic process	2	8.69565	0.0264308	CAV1, AKT1	23	24	19734	71.5	1	0.193936	0.18039
GOTERM_BP_DIRECT	GO:0045861~negative regulation of proteolysis	2	8.69565	0.0264308	AKT1, INS	23	24	19734	71.5	1	0.193936	0.18039
GOTERM_BP_DIRECT	GO:0050807~regulation of synapse organization	2	8.69565	0.0275175	IL10, TNF	23	25	19734	68.64	1	0.196895	0.183142
GOTERM_BP_DIRECT	GO:0032094~response to food	2	8.69565	0.0275175	CYP1A1, AKT1	23	25	19734	68.64	1	0.196895	0.183142
GOTERM_BP_DIRECT	GO:0060038~cardiac muscle cell proliferation	2	8.69565	0.0275175	NOTCH1, ABL1	23	25	19734	68.64	1	0.196895	0.183142
GOTERM_BP_DIRECT	GO:0010608~post-transcriptional regulation of gene expression	2	8.69565	0.0275175	ACE, CAV1	23	25	19734	68.64	1	0.196895	0.183142
GOTERM_BP_DIRECT	GO:0010875~positive regulation of cholesterol efflux	2	8.69565	0.0296874	CAV1, PPARG	23	27	19734	63.5556	1	0.205018	0.190698
GOTERM_BP_DIRECT	GO:0035902~response to immobilization stress	2	8.69565	0.0296874	CYP1A1, PPARG	23	27	19734	63.5556	1	0.205018	0.190698
GOTERM_BP_DIRECT	GO:0097746~blood vessel diameter maintenance	2	8.69565	0.0307706	ACE, AGTR1	23	28	19734	61.2857	1	0.210027	0.195358
GOTERM_BP_DIRECT	GO:0045662~negative regulation of myoblast differentiation	2	8.69565	0.0307706	NOTCH1, TNF	23	28	19734	61.2857	1	0.210027	0.195358
GOTERM_BP_DIRECT	GO:0045672~positive regulation of osteoclast differentiation	2	8.69565	0.0318527	CREB1, TNF	23	29	19734	59.1724	1	0.216156	0.201058
GOTERM_BP_DIRECT	GO:1903672~positive regulation of sprouting angiogenesis	2	8.69565	0.0329336	IL10, FGF2	23	30	19734	57.2	1	0.219682	0.204338
GOTERM_BP_DIRECT	GO:2001238~positive regulation of extrinsic apoptotic signaling pathway	2	8.69565	0.0329336	CAV1, TNF	23	30	19734	57.2	1	0.219682	0.204338
GOTERM_BP_DIRECT	GO:0043122~regulation of canonical NF-kappaB signal transduction	2	8.69565	0.0340133	IL1B, TNF	23	31	19734	55.3548	1	0.224335	0.208666
GOTERM_BP_DIRECT	GO:0001935~endothelial cell proliferation	2	8.69565	0.0340133	CAV1, FGF2	23	31	19734	55.3548	1	0.224335	0.208666
GOTERM_BP_DIRECT	GO:0010575~positive regulation of vascular endothelial growth factor production	2	8.69565	0.0350919	IL1B, PTGS2	23	32	19734	53.625	1	0.228877	0.212891
GOTERM_BP_DIRECT	GO:0048009~insulin-like growth factor receptor signaling pathway	2	8.69565	0.0350919	AKT1, IGF1	23	32	19734	53.625	1	0.228877	0.212891
GOTERM_BP_DIRECT	GO:0035924~cellular response to vascular endothelial growth factor stimulus	2	8.69565	0.0361694	NOTCH1, AKT1	23	33	19734	52	1	0.232037	0.21583
GOTERM_BP_DIRECT	GO:0060045~positive regulation of cardiac muscle cell proliferation	2	8.69565	0.0361694	NOTCH1, FGF2	23	33	19734	52	1	0.232037	0.21583
GOTERM_BP_DIRECT	GO:0051968~positive regulation of synaptic transmission, glutamatergic	2	8.69565	0.0361694	PTGS2, EGFR	23	33	19734	52	1	0.232037	0.21583
GOTERM_BP_DIRECT	GO:0071276~cellular response to cadmium ion	2	8.69565	0.0383209	AKT1, EGFR	23	35	19734	49.0286	1	0.243182	0.226197
GOTERM_BP_DIRECT	GO:0032743~positive regulation of interleukin-2 production	2	8.69565	0.0383209	IL1B, ABL1	23	35	19734	49.0286	1	0.243182	0.226197
GOTERM_BP_DIRECT	GO:0001890~placenta development	2	8.69565	0.0404677	HSP90AB1, PPARG	23	37	19734	46.3784	1	0.254059	0.236314
GOTERM_BP_DIRECT	GO:0043407~negative regulation of MAP kinase activity	2	8.69565	0.0404677	IL1B, PPARG	23	37	19734	46.3784	1	0.254059	0.236314
GOTERM_BP_DIRECT	GO:0002052~positive regulation of neuroblast proliferation	2	8.69565	0.0415394	NOTCH1, FGF2	23	38	19734	45.1579	1	0.258028	0.240006
GOTERM_BP_DIRECT	GO:2000352~negative regulation of endothelial cell apoptotic process	2	8.69565	0.0415394	IL10, ABL1	23	38	19734	45.1579	1	0.258028	0.240006
GOTERM_BP_DIRECT	GO:0001937~negative regulation of endothelial cell proliferation	2	8.69565	0.04261	CAV1, TNF	23	39	19734	44	1	0.261907	0.243613
GOTERM_BP_DIRECT	GO:0048144~fibroblast proliferation	2	8.69565	0.04261	CAV1, ESR1	23	39	19734	44	1	0.261907	0.243613
GOTERM_BP_DIRECT	GO:1900182~positive regulation of protein localization to nucleus	2	8.69565	0.0436795	AKT1, INS	23	40	19734	42.9	1	0.267082	0.248427
GOTERM_BP_DIRECT	GO:0007595~lactation	2	8.69565	0.0447478	CREB1, CAV1	23	41	19734	41.8537	1	0.270793	0.251879
GOTERM_BP_DIRECT	GO:0086091~regulation of heart rate by cardiac conduction	2	8.69565	0.0447478	ACE, CAV1	23	41	19734	41.8537	1	0.270793	0.251879
GOTERM_BP_DIRECT	GO:0043154~negative regulation of cysteine-type endopeptidase activity involved in apoptotic process	2	8.69565	0.0458149	AKT1, TNF	23	42	19734	40.8571	1	0.275829	0.256564
GOTERM_BP_DIRECT	GO:0031295~T cell costimulation	2	8.69565	0.0468809	CAV1, AKT1	23	43	19734	39.907	1	0.276574	0.257256
GOTERM_BP_DIRECT	GO:1904706~negative regulation of vascular associated smooth muscle cell proliferation	2	8.69565	0.0468809	IL10, PPARG	23	43	19734	39.907	1	0.276574	0.257256
GOTERM_BP_DIRECT	GO:0009408~response to heat	2	8.69565	0.0468809	AKT1, IGF1	23	43	19734	39.907	1	0.276574	0.257256
GOTERM_BP_DIRECT	GO:0050796~regulation of insulin secretion	2	8.69565	0.0468809	IL1B, TNF	23	43	19734	39.907	1	0.276574	0.257256
GOTERM_BP_DIRECT	GO:0031667~response to nutrient levels	2	8.69565	0.0490096	ACE, TNF	23	45	19734	38.1333	1	0.280669	0.261066
GOTERM_BP_DIRECT	GO:0071364~cellular response to epidermal growth factor stimulus	2	8.69565	0.0490096	AKT1, EGFR	23	45	19734	38.1333	1	0.280669	0.261066
GOTERM_BP_DIRECT	GO:0009755~hormone-mediated signaling pathway	2	8.69565	0.0490096	PPARG, PPARA	23	45	19734	38.1333	1	0.280669	0.261066
GOTERM_BP_DIRECT	GO:0030316~osteoclast differentiation	2	8.69565	0.0490096	CREB1, TNF	23	45	19734	38.1333	1	0.280669	0.261066
GOTERM_BP_DIRECT	GO:0007566~embryo implantation	2	8.69565	0.0490096	IL1B, PTGS2	23	45	19734	38.1333	1	0.280669	0.261066
GOTERM_BP_DIRECT	GO:1904646~cellular response to amyloid-beta	2	8.69565	0.0490096	IGF1, TNF	23	45	19734	38.1333	1	0.280669	0.261066
GOTERM_BP_DIRECT	GO:0050714~positive regulation of protein secretion	2	8.69565	0.052194	IGF1, INS	23	48	19734	35.75	1	0.297455	0.276679
GOTERM_BP_DIRECT	GO:0051781~positive regulation of cell division	2	8.69565	0.0532532	IL1B, FGF2	23	49	19734	35.0204	1	0.299135	0.278242
GOTERM_BP_DIRECT	GO:0072089~stem cell proliferation	2	8.69565	0.0532532	ABCB1, FGF2	23	49	19734	35.0204	1	0.299135	0.278242
GOTERM_BP_DIRECT	GO:0042789~mRNA transcription by RNA polymerase II	2	8.69565	0.0532532	CREB1, PPARG	23	49	19734	35.0204	1	0.299135	0.278242
GOTERM_BP_DIRECT	GO:0043536~positive regulation of blood vessel endothelial cell migration	2	8.69565	0.0543113	AKT1, FGF2	23	50	19734	34.32	1	0.29935	0.278441
GOTERM_BP_DIRECT	GO:0014823~response to activity	2	8.69565	0.0543113	IL10, TNF	23	50	19734	34.32	1	0.29935	0.278441
GOTERM_BP_DIRECT	GO:0018108~peptidyl-tyrosine phosphorylation	2	8.69565	0.0543113	ABL1, EGFR	23	50	19734	34.32	1	0.29935	0.278441
GOTERM_BP_DIRECT	GO:0050673~epithelial cell proliferation	2	8.69565	0.0543113	NOTCH1, EGFR	23	50	19734	34.32	1	0.29935	0.278441
GOTERM_BP_DIRECT	GO:0008630~intrinsic apoptotic signaling pathway in response to DNA damage	2	8.69565	0.0553683	ABL1, TNF	23	51	19734	33.6471	1	0.303749	0.282533
GOTERM_BP_DIRECT	GO:0070371~ERK1 and ERK2 cascade	2	8.69565	0.0564241	ABL1, FGF2	23	52	19734	33	1	0.308102	0.286582
GOTERM_BP_DIRECT	GO:0051592~response to calcium ion	2	8.69565	0.0574788	CAV1, EGFR	23	53	19734	32.3774	1	0.309542	0.287921
GOTERM_BP_DIRECT	GO:0034614~cellular response to reactive oxygen species	2	8.69565	0.0574788	AKT1, EGFR	23	53	19734	32.3774	1	0.309542	0.287921
GOTERM_BP_DIRECT	GO:0007249~canonical NF-kappaB signal transduction	2	8.69565	0.0574788	ABL1, AKT1	23	53	19734	32.3774	1	0.309542	0.287921
GOTERM_BP_DIRECT	GO:0001837~epithelial to mesenchymal transition	2	8.69565	0.0585324	NOTCH1, IGF1	23	54	19734	31.7778	1	0.313776	0.29186
GOTERM_BP_DIRECT	GO:0050890~cognition	2	8.69565	0.0595848	TNF, INS	23	55	19734	31.2	1	0.317966	0.295757
GOTERM_BP_DIRECT	GO:0031397~negative regulation of protein ubiquitination	2	8.69565	0.0627355	CAV1, AKT1	23	58	19734	29.5862	1	0.333264	0.309987
GOTERM_BP_DIRECT	GO:0007584~response to nutrient	2	8.69565	0.0648303	PPARG, PPARA	23	60	19734	28.6	1	0.339727	0.315998
GOTERM_BP_DIRECT	GO:0045597~positive regulation of cell differentiation	2	8.69565	0.0648303	HSP90AB1, INS	23	60	19734	28.6	1	0.339727	0.315998
GOTERM_BP_DIRECT	GO:0034605~cellular response to heat	2	8.69565	0.0648303	HSP90AB1, PTGS2	23	60	19734	28.6	1	0.339727	0.315998
GOTERM_BP_DIRECT	GO:0007254~JNK cascade	2	8.69565	0.065876	IL1B, TNF	23	61	19734	28.1311	1	0.340698	0.316901
GOTERM_BP_DIRECT	GO:0010507~negative regulation of autophagy	2	8.69565	0.065876	IL10, AKT1	23	61	19734	28.1311	1	0.340698	0.316901
GOTERM_BP_DIRECT	GO:0006959~humoral immune response	2	8.69565	0.0679641	NOTCH1, TNF	23	63	19734	27.2381	1	0.348427	0.324091
GOTERM_BP_DIRECT	GO:0048167~regulation of synaptic plasticity	2	8.69565	0.0679641	ACE, INS	23	63	19734	27.2381	1	0.348427	0.324091
GOTERM_BP_DIRECT	GO:0071230~cellular response to amino acid stimulus	2	8.69565	0.0690065	TNF, EGFR	23	64	19734	26.8125	1	0.350708	0.326213
GOTERM_BP_DIRECT	GO:0032757~positive regulation of interleukin-8 production	2	8.69565	0.0690065	IL1B, TNF	23	64	19734	26.8125	1	0.350708	0.326213
GOTERM_BP_DIRECT	GO:0043525~positive regulation of neuron apoptotic process	2	8.69565	0.0700478	ABL1, TNF	23	65	19734	26.4	1	0.354466	0.329708
GOTERM_BP_DIRECT	GO:0022008~neurogenesis	2	8.69565	0.071088	AGTR1, EGFR	23	66	19734	26	1	0.358186	0.333168
GOTERM_BP_DIRECT	GO:0042752~regulation of circadian rhythm	2	8.69565	0.072127	PPARG, PPARA	23	67	19734	25.6119	1	0.360328	0.33516
GOTERM_BP_DIRECT	GO:0042531~positive regulation of tyrosine phosphorylation of STAT protein	2	8.69565	0.072127	IGF1, TNF	23	67	19734	25.6119	1	0.360328	0.33516
GOTERM_BP_DIRECT	GO:0032715~negative regulation of interleukin-6 production	2	8.69565	0.0731649	IL10, TNF	23	68	19734	25.2353	1	0.362429	0.337114
GOTERM_BP_DIRECT	GO:0071466~cellular response to xenobiotic stimulus	2	8.69565	0.0731649	IL1B, EGFR	23	68	19734	25.2353	1	0.362429	0.337114
GOTERM_BP_DIRECT	GO:0071560~cellular response to transforming growth factor beta stimulus	2	8.69565	0.0742018	CAV1, ABL1	23	69	19734	24.8696	1	0.366021	0.340455
GOTERM_BP_DIRECT	GO:0008286~insulin receptor signaling pathway	2	8.69565	0.0762721	AKT1, INS	23	71	19734	24.169	1	0.374659	0.34849
GOTERM_BP_DIRECT	GO:0032868~response to insulin	2	8.69565	0.0814287	IL10, PPARA	23	76	19734	22.5789	1	0.398322	0.3705
GOTERM_BP_DIRECT	GO:0009267~cellular response to starvation	2	8.69565	0.0824567	CAV1, PPARA	23	77	19734	22.2857	1	0.401677	0.373621
GOTERM_BP_DIRECT	GO:0045669~positive regulation of osteoblast differentiation	2	8.69565	0.0845094	IGF1, FGF2	23	79	19734	21.7215	1	0.406615	0.378214
GOTERM_BP_DIRECT	GO:0006919~activation of cysteine-type endopeptidase activity involved in apoptotic process	2	8.69565	0.0845094	PPARG, TNF	23	79	19734	21.7215	1	0.406615	0.378214
GOTERM_BP_DIRECT	GO:0032720~negative regulation of tumor necrosis factor production	2	8.69565	0.0845094	IL10, IGF1	23	79	19734	21.7215	1	0.406615	0.378214
GOTERM_BP_DIRECT	GO:0050731~positive regulation of peptidyl-tyrosine phosphorylation	2	8.69565	0.089622	ABL1, IGF1	23	84	19734	20.4286	1	0.427708	0.397834
GOTERM_BP_DIRECT	GO:0032355~response to estradiol	2	8.69565	0.0916595	PTGS2, ESR1	23	86	19734	19.9535	1	0.433904	0.403597
GOTERM_BP_DIRECT	GO:0030509~BMP signaling pathway	2	8.69565	0.0916595	ABL1, PPARG	23	86	19734	19.9535	1	0.433904	0.403597
GOTERM_BP_DIRECT	GO:0007613~memory	2	8.69565	0.0926765	CREB1, PTGS2	23	87	19734	19.7241	1	0.436957	0.406437
GOTERM_BP_DIRECT	GO:0007265~Ras protein signal transduction	2	8.69565	0.0947074	IGF1, FGF2	23	89	19734	19.2809	1	0.444746	0.413682
GOTERM_BP_DIRECT	GO:0032880~regulation of protein localization	2	8.69565	0.0987562	HSP90AB1, INS	23	93	19734	18.4516	1	0.460078	0.427944
GOTERM_BP_DIRECT	GO:0032869~cellular response to insulin stimulus	2	8.69565	0.0997657	AKT1, PPARG	23	94	19734	18.2553	1	0.462944	0.430609
