# Supplementary material for: Understanding mechanisms of Polygonatum sibiricum-derived exosome-like nanoparticles against breast cancer through an integrated metabolomics and network pharmacology analysis
Source: Front Chem. 2025 Jun 6;13:1559758. doi: 10.3389/fchem.2025.1559758 (PMC12179076; doi:10.3389/fchem.2025.1559758)
Supplement: Supplementary file 1 [file DataSheet1.zip › raw data/Fig.4/GO/CC.txt]

Category	Term	Count	%	PValue	Genes	List Total	Pop Hits	Pop Total	Fold Enrichment	Bonferroni	Benjamini	FDR
GOTERM_CC_DIRECT	GO:0032991~protein-containing complex	8	34.78260869565217	4.347532415160177E-6	NOTCH1, HSP90AB1, CAV1, ABL1, AKT1, PTGS2, ESR1, EGFR	23	684	20887	10.621408593948638	4.3465969466571774E-4	4.347532415160177E-4	4.130155794402168E-4
GOTERM_CC_DIRECT	GO:0005576~extracellular region	9	39.130434782608695	9.066572460654508E-4	IL10, NOTCH1, ACE, HSP90AB1, IL1B, IGF1, TNF, FGF2, INS	23	2101	20887	3.890135132338638	0.08671459948637239	0.04533286230327254	0.04306621918810891
GOTERM_CC_DIRECT	GO:0005615~extracellular space	8	34.78260869565217	0.0037508077405147763	IL10, ACE, IL1B, IGF1, TNF, FGF2, EGFR, INS	23	2033	20887	3.5735580316088877	0.31325069491625046	0.11293581438265815	0.10728902366352525
GOTERM_CC_DIRECT	GO:0009986~cell surface	5	21.73913043478261	0.004517432575306326	NOTCH1, ABCB1, HSP90AB1, TNF, EGFR	23	657	20887	6.911190523459732	0.36413353652136815	0.11293581438265815	0.10728902366352525
GOTERM_CC_DIRECT	GO:0005789~endoplasmic reticulum membrane	6	26.08695652173913	0.006543916640912045	NOTCH1, CAV1, CYP1A1, HMGCR, PTGS2, EGFR	23	1173	20887	4.64516846436117	0.481358400139971	0.12519691904270916	0.1189370730905737
GOTERM_CC_DIRECT	GO:0048471~perinuclear region of cytoplasm	5	21.73913043478261	0.007574788344948231	HSP90AB1, CAV1, ABL1, PPARG, EGFR	23	761	20887	5.966691424327258	0.5325029664484638	0.12519691904270916	0.1189370730905737
GOTERM_CC_DIRECT	GO:0016324~apical plasma membrane	4	17.391304347826086	0.008763784332989641	NOTCH1, ABCB1, CAV1, EGFR	23	410	20887	8.859809119830329	0.5853171277122979	0.12519691904270916	0.1189370730905737
GOTERM_CC_DIRECT	GO:0045121~membrane raft	3	13.043478260869565	0.02054424934495471	CAV1, TNF, EGFR	23	211	20887	12.91180712961055	0.8745467131392313	0.2568031168119339	0.24396296097133718
GOTERM_CC_DIRECT	GO:0043235~receptor complex	3	13.043478260869565	0.023161937096072106	NOTCH1, PPARG, EGFR	23	225	20887	12.10840579710145	0.9040030636262568	0.2573548566230234	0.2444871137918722
GOTERM_CC_DIRECT	GO:0000785~chromatin	5	21.73913043478261	0.03073770962405864	CREB1, PPARG, PPARA, ESR1, ESR2	23	1156	20887	3.927899804423048	0.9559311555672244	0.3073770962405864	0.2920082414285571
GOTERM_CC_DIRECT	GO:0000139~Golgi membrane	4	17.391304347826086	0.03724560300256137	NOTCH1, CAV1, EGFR, INS	23	710	20887	5.116227801592162	0.9775326900528327	0.3164247935486124	0.30060355387118176
GOTERM_CC_DIRECT	GO:0005886~plasma membrane	11	47.82608695652174	0.045893959257037986	NOTCH1, ACE, ABCB1, HSP90AB1, CAV1, AGTR1, ABL1, AKT1, ESR1, TNF, EGFR	23	5592	20887	1.7863796106238727	0.990886933254028	0.3164247935486124	0.30060355387118176
GOTERM_CC_DIRECT	GO:0008180~COP9 signalosome	2	8.695652173913043	0.04636371198758425	HSP90AB1, ABL1	23	45	20887	40.36135265700483	0.9913248526619315	0.3164247935486124	0.30060355387118176
GOTERM_CC_DIRECT	GO:0005654~nucleoplasm	9	39.130434782608695	0.04651011737614571	NOTCH1, CREB1, HSP90AB1, ABL1, AKT1, PPARG, PPARA, ESR1, ESR2	23	4030	20887	2.02808285683461	0.9914570293256093	0.3164247935486124	0.30060355387118176
GOTERM_CC_DIRECT	GO:0005768~endosome	3	13.043478260869565	0.04746371903229186	ACE, CAV1, EGFR	23	333	20887	8.181355268311789	0.9922704779218929	0.3164247935486124	0.30060355387118176
GOTERM_CC_DIRECT	GO:0043025~neuronal cell body	3	13.043478260869565	0.05947606175467008	HSP90AB1, ABL1, TNF	23	378	20887	7.207384403036577	0.9978273720092455	0.36250025686722803	0.3443752440238666
GOTERM_CC_DIRECT	GO:0016020~membrane	10	43.47826086956522	0.06180127129956365	NOTCH1, ACE, ABCB1, HSP90AB1, CAV1, AGTR1, AKT1, HMGCR, ESR1, EGFR	23	5048	20887	1.798990560187418	0.9983037728418285	0.36250025686722803	0.3443752440238666
GOTERM_CC_DIRECT	GO:0000791~euchromatin	2	8.695652173913043	0.06531700850058973	CREB1, ESR1	23	64	20887	28.379076086956523	0.9988347100872083	0.36250025686722803	0.3443752440238666
GOTERM_CC_DIRECT	GO:0009925~basal plasma membrane	2	8.695652173913043	0.07318929559183247	ACE, EGFR	23	72	20887	25.22584541062802	0.9994998455780307	0.36250025686722803	0.3443752440238666
GOTERM_CC_DIRECT	GO:0009897~external side of plasma membrane	3	13.043478260869565	0.07422308908487495	ACE, AGTR1, TNF	23	429	20887	6.350562480997263	0.9995526633120302	0.36250025686722803	0.3443752440238666
GOTERM_CC_DIRECT	GO:0005901~caveola	2	8.695652173913043	0.07612505394211788	CAV1, PTGS2	23	75	20887	24.2168115942029	0.9996358175670254	0.36250025686722803	0.3443752440238666
GOTERM_CC_DIRECT	GO:0005634~nucleus	11	47.82608695652174	0.0840154478823045	NOTCH1, CREB1, HSP90AB1, ABL1, AKT1, PPARG, PPARA, ESR1, FGF2, EGFR, ESR2	23	6175	20887	1.6177222320014084	0.9998455403861852	0.3818883994650205	0.36279397949176945
