# Supplementary material for: Understanding mechanisms of Polygonatum sibiricum-derived exosome-like nanoparticles against breast cancer through an integrated metabolomics and network pharmacology analysis
Source: Front Chem. 2025 Jun 6;13:1559758. doi: 10.3389/fchem.2025.1559758 (PMC12179076; doi:10.3389/fchem.2025.1559758)
Supplement: Supplementary file 1 [file DataSheet1.zip › raw data/Fig.4/GO/CC.xlsx]

## Sheet: Sheet1
Category	Term	Count	%	PValue	Genes	List Total	Pop Hits	Pop Total	Fold Enrichment	Bonferroni	Benjamini	FDR
GOTERM_CC_DIRECT	GO:0005886~plasma membrane	11	47.8261	0.045894	NOTCH1, ACE, ABCB1, HSP90AB1, CAV1, AGTR1, ABL1, AKT1, ESR1, TNF, EGFR	23	5592	20887	1.78638	0.990887	0.316425	0.300604
GOTERM_CC_DIRECT	GO:0005634~nucleus	11	47.8261	0.0840154	NOTCH1, CREB1, HSP90AB1, ABL1, AKT1, PPARG, PPARA, ESR1, FGF2, EGFR, ESR2	23	6175	20887	1.61772	0.999846	0.381888	0.362794
GOTERM_CC_DIRECT	GO:0016020~membrane	10	43.4783	0.0618013	NOTCH1, ACE, ABCB1, HSP90AB1, CAV1, AGTR1, AKT1, HMGCR, ESR1, EGFR	23	5048	20887	1.79899	0.998304	0.3625	0.344375
GOTERM_CC_DIRECT	GO:0005576~extracellular region	9	39.1304	0.000906657	IL10, NOTCH1, ACE, HSP90AB1, IL1B, IGF1, TNF, FGF2, INS	23	2101	20887	3.89014	0.0867146	0.0453329	0.0430662
GOTERM_CC_DIRECT	GO:0005654~nucleoplasm	9	39.1304	0.0465101	NOTCH1, CREB1, HSP90AB1, ABL1, AKT1, PPARG, PPARA, ESR1, ESR2	23	4030	20887	2.02808	0.991457	0.316425	0.300604
GOTERM_CC_DIRECT	GO:0032991~protein-containing complex	8	34.7826	4.34753e-06	NOTCH1, HSP90AB1, CAV1, ABL1, AKT1, PTGS2, ESR1, EGFR	23	684	20887	10.6214	0.00043466	0.000434753	0.000413016
GOTERM_CC_DIRECT	GO:0005615~extracellular space	8	34.7826	0.00375081	IL10, ACE, IL1B, IGF1, TNF, FGF2, EGFR, INS	23	2033	20887	3.57356	0.313251	0.112936	0.107289
GOTERM_CC_DIRECT	GO:0005789~endoplasmic reticulum membrane	6	26.087	0.00654392	NOTCH1, CAV1, CYP1A1, HMGCR, PTGS2, EGFR	23	1173	20887	4.64517	0.481358	0.125197	0.118937
GOTERM_CC_DIRECT	GO:0009986~cell surface	5	21.7391	0.00451743	NOTCH1, ABCB1, HSP90AB1, TNF, EGFR	23	657	20887	6.91119	0.364134	0.112936	0.107289
GOTERM_CC_DIRECT	GO:0048471~perinuclear region of cytoplasm	5	21.7391	0.00757479	HSP90AB1, CAV1, ABL1, PPARG, EGFR	23	761	20887	5.96669	0.532503	0.125197	0.118937
GOTERM_CC_DIRECT	GO:0000785~chromatin	5	21.7391	0.0307377	CREB1, PPARG, PPARA, ESR1, ESR2	23	1156	20887	3.9279	0.955931	0.307377	0.292008
GOTERM_CC_DIRECT	GO:0016324~apical plasma membrane	4	17.3913	0.00876378	NOTCH1, ABCB1, CAV1, EGFR	23	410	20887	8.85981	0.585317	0.125197	0.118937
GOTERM_CC_DIRECT	GO:0000139~Golgi membrane	4	17.3913	0.0372456	NOTCH1, CAV1, EGFR, INS	23	710	20887	5.11623	0.977533	0.316425	0.300604
GOTERM_CC_DIRECT	GO:0045121~membrane raft	3	13.0435	0.0205442	CAV1, TNF, EGFR	23	211	20887	12.9118	0.874547	0.256803	0.243963
GOTERM_CC_DIRECT	GO:0043235~receptor complex	3	13.0435	0.0231619	NOTCH1, PPARG, EGFR	23	225	20887	12.1084	0.904003	0.257355	0.244487
GOTERM_CC_DIRECT	GO:0005768~endosome	3	13.0435	0.0474637	ACE, CAV1, EGFR	23	333	20887	8.18136	0.99227	0.316425	0.300604
GOTERM_CC_DIRECT	GO:0043025~neuronal cell body	3	13.0435	0.0594761	HSP90AB1, ABL1, TNF	23	378	20887	7.20738	0.997827	0.3625	0.344375
GOTERM_CC_DIRECT	GO:0009897~external side of plasma membrane	3	13.0435	0.0742231	ACE, AGTR1, TNF	23	429	20887	6.35056	0.999553	0.3625	0.344375
GOTERM_CC_DIRECT	GO:0008180~COP9 signalosome	2	8.69565	0.0463637	HSP90AB1, ABL1	23	45	20887	40.3614	0.991325	0.316425	0.300604
GOTERM_CC_DIRECT	GO:0000791~euchromatin	2	8.69565	0.065317	CREB1, ESR1	23	64	20887	28.3791	0.998835	0.3625	0.344375
GOTERM_CC_DIRECT	GO:0009925~basal plasma membrane	2	8.69565	0.0731893	ACE, EGFR	23	72	20887	25.2258	0.9995	0.3625	0.344375
GOTERM_CC_DIRECT	GO:0005901~caveola	2	8.69565	0.0761251	CAV1, PTGS2	23	75	20887	24.2168	0.999636	0.3625	0.344375
