# Supplementary material for: Understanding mechanisms of Polygonatum sibiricum-derived exosome-like nanoparticles against breast cancer through an integrated metabolomics and network pharmacology analysis
Source: Front Chem. 2025 Jun 6;13:1559758. doi: 10.3389/fchem.2025.1559758 (PMC12179076; doi:10.3389/fchem.2025.1559758)
Supplement: Supplementary file 1 [file DataSheet1.zip › raw data/Fig.4/GO/GO.xlsx]

## Sheet: Sheet1
term	enrichment	pvalue	count	class
Positive regulation of protein phosphorylation	9.56369	7.6734e-11	14	BP
Positive regulation of DNA-templated transcription	15.6438	2.09613e-12	13	BP
Signal transduction	6.91935	3.49569e-06	10	BP
Negative regulation of gene expression	24.9097	8.95034e-10	9	BP
Positive regulation of gene expression	15.1709	4.31375e-08	9	BP
Response to xenobiotic stimulus	27.0236	7.79318e-09	8	BP
Positive regulation of DNA-binding transcription factor activity	63.8936	6.97132e-10	7	BP
Positive regulation of cell migration	20.9268	5.50911e-07	7	BP
Negative regulation of apoptotic process	11.8462	1.4675e-05	7	BP
Negative regulation of transcription by RNA polymerase II	6.23676	0.000505537	7	BP
Plasma membrane	1.78638	0.045894	11	CC
Extracellular region	3.89014	0.000906657	9	CC
Nucleoplasm	2.02808	0.0465101	9	CC
Protein-containing complex	10.6214	4.34753e-06	8	CC
Extracellular space	3.57356	0.00375081	8	CC
Endoplasmic reticulum membrane	4.64517	0.00654392	6	CC
Cell surface	6.91119	0.00451743	5	CC
Perinuclear region of cytoplasm	5.96669	0.00757479	5	CC
Chromatin	3.9279	0.0307377	5	CC
Apical plasma membrane	8.85981	0.00876378	4	CC
Protein binding	1.44776	0.00134219	22	MF
Identical protein binding	5.31511	7.96967e-06	11	MF
Enzyme binding	22.5619	1.3271e-10	10	MF
DNA-binding transcription activator activity, RNA polymerase II-specific	8.51221	0.00213268	5	MF
Protein kinase binding	8.35961	0.0022778	5	MF
Zinc ion binding	4.68362	0.017287	5	MF
DNA binding	3.62707	0.0395588	5	MF
Nuclear receptor activity	62.1707	3.06877e-05	4	MF
Integrin binding	20.7236	0.000794586	4	MF
Cytokine activity	17.2165	0.00135677	4	MF
