# Supplementary material for: Understanding mechanisms of Polygonatum sibiricum-derived exosome-like nanoparticles against breast cancer through an integrated metabolomics and network pharmacology analysis
Source: Front Chem. 2025 Jun 6;13:1559758. doi: 10.3389/fchem.2025.1559758 (PMC12179076; doi:10.3389/fchem.2025.1559758)
Supplement: Supplementary file 1 [file DataSheet1.zip › raw data/Fig.4/GO/MF.txt]

Category	Term	Count	%	PValue	Genes	List Total	Pop Hits	Pop Total	Fold Enrichment	Bonferroni	Benjamini	FDR
GOTERM_MF_DIRECT	GO:0019899~enzyme binding	10	43.47826086956522	1.327100601056081E-10	NOTCH1, CREB1, CAV1, CYP1A1, AKT1, PPARG, PTGS2, ESR1, EGFR, ESR2	23	372	19304	22.561944834034595	2.8399953500013453E-8	2.8399952862600133E-8	2.6807432141332836E-8
GOTERM_MF_DIRECT	GO:0042802~identical protein binding	11	47.82608695652174	7.969671749747557E-6	NOTCH1, CREB1, HSP90AB1, CAV1, AKT1, PPARG, ESR1, TNF, FGF2, EGFR, INS	23	1737	19304	5.315111010988461	0.0017040629837878907	8.527548772229886E-4	8.049368467245032E-4
GOTERM_MF_DIRECT	GO:0030235~nitric-oxide synthase regulator activity	3	13.043478260869565	1.237284547133616E-5	HSP90AB1, AKT1, ESR1	23	5	19304	503.58260869565214	0.002644302966706258	8.82596310288646E-4	8.331049284033014E-4
GOTERM_MF_DIRECT	GO:0004879~nuclear receptor activity	4	17.391304347826086	3.068766306138929E-5	PPARG, PPARA, ESR1, ESR2	23	54	19304	62.170692431561996	0.006545743335347853	0.0016417899737843269	0.001549726984600159
GOTERM_MF_DIRECT	GO:0003707~nuclear steroid receptor activity	3	13.043478260869565	3.0916563625144446E-4	PPARA, ESR1, ESR2	23	23	19304	109.47448015122873	0.06402983282529418	0.013232289231561821	0.012490291704558355
GOTERM_MF_DIRECT	GO:0005178~integrin binding	4	17.391304347826086	7.945862091594629E-4	IL1B, IGF1, FGF2, EGFR	23	162	19304	20.723564143854	0.15642717232773162	0.02834024146002084	0.026751069041701915
GOTERM_MF_DIRECT	GO:0005515~protein binding	22	95.65217391304348	0.0013421947294439743	IL10, NOTCH1, ABCB1, HSP90AB1, CAV1, HMGCR, IGF1, PTGS2, FGF2, ESR1, TNF, EGFR, ESR2, INS, CREB1, IL1B, CYP1A1, AGTR1, ABL1, AKT1, PPARG, PPARA	23	12754	19304	1.4477572253547053	0.24980537328573105	0.0322609313970316	0.03045190720654385
GOTERM_MF_DIRECT	GO:0001223~transcription coactivator binding	3	13.043478260869565	0.001354843384255179	PPARG, PPARA, ESR1	23	48	19304	52.45652173913043	0.25183599803571766	0.0322609313970316	0.03045190720654385
GOTERM_MF_DIRECT	GO:0005125~cytokine activity	4	17.391304347826086	0.001356768142865815	IL10, IL1B, TNF, FGF2	23	195	19304	17.2164994425864	0.25214452030016354	0.0322609313970316	0.03045190720654385
GOTERM_MF_DIRECT	GO:0005516~calmodulin binding	4	17.391304347826086	0.0017944885308458587	ACE, AKT1, ESR1, EGFR	23	215	19304	15.614964610717896	0.3191174935275076	0.03750070970424391	0.0353978661694265
GOTERM_MF_DIRECT	GO:0001228~DNA-binding transcription activator activity, RNA polymerase II-specific	5	21.73913043478261	0.0021326761656609017	NOTCH1, CREB1, PPARG, PPARA, ESR1	23	493	19304	8.512214480994796	0.3667437126283911	0.03750070970424391	0.0353978661694265
GOTERM_MF_DIRECT	GO:0019901~protein kinase binding	5	21.73913043478261	0.0022778002060981845	HSP90AB1, CAV1, AKT1, ESR1, EGFR	23	502	19304	8.359605058028754	0.38615034634010137	0.03750070970424391	0.0353978661694265
GOTERM_MF_DIRECT	GO:0031711~bradykinin receptor binding	2	8.695652173913043	0.0022780804960522007	ACE, AGTR1	23	2	19304	839.304347826087	0.386187249256694	0.03750070970424391	0.0353978661694265
GOTERM_MF_DIRECT	GO:0051117~ATPase binding	3	13.043478260869565	0.004180023982676274	CAV1, ESR1, EGFR	23	85	19304	29.62250639386189	0.5919640218914338	0.06389465230662306	0.060311774607186244
GOTERM_MF_DIRECT	GO:0030284~nuclear estrogen receptor activity	2	8.695652173913043	0.004551206721532645	ESR1, ESR2	23	4	19304	419.6521739130435	0.6232529715285624	0.06493054922719907	0.06128958384997295
GOTERM_MF_DIRECT	GO:0034056~estrogen response element binding	2	8.695652173913043	0.013594373861221335	ESR1, ESR2	23	12	19304	139.8840579710145	0.9465576307493039	0.18182475039383536	0.17162896999791935
GOTERM_MF_DIRECT	GO:0008083~growth factor activity	3	13.043478260869565	0.014994936629784529	IL10, IGF1, FGF2	23	165	19304	15.2600790513834	0.9605696096776055	0.1887597905161111	0.178175129365675
GOTERM_MF_DIRECT	GO:0008270~zinc ion binding	5	21.73913043478261	0.017286955894807797	ACE, PPARG, PPARA, ESR1, ESR2	23	896	19304	4.68361801242236	0.9760492986502943	0.20371107901410326	0.1922880278544339
GOTERM_MF_DIRECT	GO:0005159~insulin-like growth factor receptor binding	2	8.695652173913043	0.018086497669476457	IGF1, INS	23	16	19304	104.91304347826087	0.9798779759956118	0.20371107901410326	0.1922880278544339
GOTERM_MF_DIRECT	GO:0003700~DNA-binding transcription factor activity	4	17.391304347826086	0.022142167161885863	CREB1, PPARG, PPARA, ESR1	23	536	19304	6.263465282284231	0.9917014188780372	0.2318677986855651	0.21886586604899136
GOTERM_MF_DIRECT	GO:0016301~kinase activity	3	13.043478260869565	0.022753382114004052	ABL1, AKT1, EGFR	23	206	19304	12.222878851836217	0.9927407177956673	0.2318677986855651	0.21886586604899136
GOTERM_MF_DIRECT	GO:0005158~insulin receptor binding	2	8.695652173913043	0.024788087210091896	IGF1, INS	23	22	19304	76.300395256917	0.9953528624146831	0.2411204846799848	0.2275997098381165
GOTERM_MF_DIRECT	GO:0051019~mitogen-activated protein kinase binding	2	8.695652173913043	0.028122487590067302	ACE, ABL1	23	25	19304	67.14434782608696	0.9977671057818669	0.2616614062728001	0.24698880405189544
GOTERM_MF_DIRECT	GO:0005496~steroid binding	2	8.695652173913043	0.03475866928222952	ESR1, ESR2	23	31	19304	54.14866760168302	0.999484670886664	0.30696575823539834	0.2897527250633199
GOTERM_MF_DIRECT	GO:0071889~14-3-3 protein binding	2	8.695652173913043	0.035860485775163355	AKT1, ESR1	23	32	19304	52.45652173913044	0.9995964151859023	0.30696575823539834	0.2897527250633199
GOTERM_MF_DIRECT	GO:0003677~DNA binding	5	21.73913043478261	0.039558766328942896	ABL1, PPARG, PPARA, ESR1, ESR2	23	1157	19304	3.6270715117808425	0.9998226829322815	0.3244103613549609	0.3062191261387948
GOTERM_MF_DIRECT	GO:0043565~sequence-specific DNA binding	3	13.043478260869565	0.04132107588421755	PPARG, PPARA, ESR1	23	285	19304	8.834782608695653	0.9998803092796607	0.3244103613549609	0.3062191261387948
GOTERM_MF_DIRECT	GO:0001221~transcription coregulator binding	2	8.695652173913043	0.0424462155043874	PPARG, ESR1	23	38	19304	44.17391304347826	0.9999069063860514	0.3244103613549609	0.3062191261387948
GOTERM_MF_DIRECT	GO:0030331~nuclear estrogen receptor binding	2	8.695652173913043	0.04681282237440985	PPARG, ESR1	23	42	19304	39.96687370600414	0.999964994765668	0.34493602168930104	0.3255938148656019
GOTERM_MF_DIRECT	GO:0031625~ubiquitin protein ligase binding	3	13.043478260869565	0.04835551705924781	ABCB1, HSP90AB1, EGFR	23	311	19304	8.096183419544246	0.9999752489793778	0.34493602168930104	0.3255938148656019
GOTERM_MF_DIRECT	GO:0000978~RNA polymerase II cis-regulatory region sequence-specific DNA binding	5	21.73913043478261	0.0539210652621926	CREB1, PPARG, PPARA, ESR1, ESR2	23	1279	19304	3.2810959649182445	0.9999929456379176	0.3722292892293296	0.35135661880525504
GOTERM_MF_DIRECT	GO:0042277~peptide binding	2	8.695652173913043	0.060873405848850044	HSP90AB1, PPARG	23	55	19304	30.5201581027668	0.999998544655671	0.40709090161418465	0.3842633744208659
GOTERM_MF_DIRECT	GO:0000981~DNA-binding transcription factor activity, RNA polymerase II-specific	5	21.73913043478261	0.06473616806711452	CREB1, PPARG, PPARA, ESR1, ESR2	23	1359	19304	3.0879482995808933	0.9999993975709209	0.41980424140492445	0.39626381665324645
GOTERM_MF_DIRECT	GO:0005524~ATP binding	5	21.73913043478261	0.09338736867916078	ABCB1, HSP90AB1, ABL1, AKT1, EGFR	23	1541	19304	2.7232457749061876	0.9999999992268606	0.5877910852158943	0.5548308374467787
GOTERM_MF_DIRECT	GO:0019903~protein phosphatase binding	2	8.695652173913043	0.09671734977399524	PPARG, EGFR	23	89	19304	18.860771861260382	0.999999999648225	0.5913575100467137	0.5581972758384868
