# Supplementary material for: Understanding mechanisms of Polygonatum sibiricum-derived exosome-like nanoparticles against breast cancer through an integrated metabolomics and network pharmacology analysis
Source: Front Chem. 2025 Jun 6;13:1559758. doi: 10.3389/fchem.2025.1559758 (PMC12179076; doi:10.3389/fchem.2025.1559758)
Supplement: Supplementary file 1 [file DataSheet1.zip › raw data/Fig.4/GO/MF.xlsx]

## Sheet: Sheet1
Category	Term	Count	%	PValue	Genes	List Total	Pop Hits	Pop Total	Fold Enrichment	Bonferroni	Benjamini	FDR
GOTERM_MF_DIRECT	GO:0005515~protein binding	22	95.6522	0.00134219	IL10, NOTCH1, ABCB1, HSP90AB1, CAV1, HMGCR, IGF1, PTGS2, FGF2, ESR1, TNF, EGFR, ESR2, INS, CREB1, IL1B, CYP1A1, AGTR1, ABL1, AKT1, PPARG, PPARA	23	12754	19304	1.44776	0.249805	0.0322609	0.0304519
GOTERM_MF_DIRECT	GO:0042802~identical protein binding	11	47.8261	7.96967e-06	NOTCH1, CREB1, HSP90AB1, CAV1, AKT1, PPARG, ESR1, TNF, FGF2, EGFR, INS	23	1737	19304	5.31511	0.00170406	0.000852755	0.000804937
GOTERM_MF_DIRECT	GO:0019899~enzyme binding	10	43.4783	1.3271e-10	NOTCH1, CREB1, CAV1, CYP1A1, AKT1, PPARG, PTGS2, ESR1, EGFR, ESR2	23	372	19304	22.5619	2.84e-08	2.84e-08	2.68074e-08
GOTERM_MF_DIRECT	GO:0001228~DNA-binding transcription activator activity, RNA polymerase II-specific	5	21.7391	0.00213268	NOTCH1, CREB1, PPARG, PPARA, ESR1	23	493	19304	8.51221	0.366744	0.0375007	0.0353979
GOTERM_MF_DIRECT	GO:0019901~protein kinase binding	5	21.7391	0.0022778	HSP90AB1, CAV1, AKT1, ESR1, EGFR	23	502	19304	8.35961	0.38615	0.0375007	0.0353979
GOTERM_MF_DIRECT	GO:0008270~zinc ion binding	5	21.7391	0.017287	ACE, PPARG, PPARA, ESR1, ESR2	23	896	19304	4.68362	0.976049	0.203711	0.192288
GOTERM_MF_DIRECT	GO:0003677~DNA binding	5	21.7391	0.0395588	ABL1, PPARG, PPARA, ESR1, ESR2	23	1157	19304	3.62707	0.999823	0.32441	0.306219
GOTERM_MF_DIRECT	GO:0000978~RNA polymerase II cis-regulatory region sequence-specific DNA binding	5	21.7391	0.0539211	CREB1, PPARG, PPARA, ESR1, ESR2	23	1279	19304	3.2811	0.999993	0.372229	0.351357
GOTERM_MF_DIRECT	GO:0000981~DNA-binding transcription factor activity, RNA polymerase II-specific	5	21.7391	0.0647362	CREB1, PPARG, PPARA, ESR1, ESR2	23	1359	19304	3.08795	0.999999	0.419804	0.396264
GOTERM_MF_DIRECT	GO:0005524~ATP binding	5	21.7391	0.0933874	ABCB1, HSP90AB1, ABL1, AKT1, EGFR	23	1541	19304	2.72325	1	0.587791	0.554831
GOTERM_MF_DIRECT	GO:0004879~nuclear receptor activity	4	17.3913	3.06877e-05	PPARG, PPARA, ESR1, ESR2	23	54	19304	62.1707	0.00654574	0.00164179	0.00154973
GOTERM_MF_DIRECT	GO:0005178~integrin binding	4	17.3913	0.000794586	IL1B, IGF1, FGF2, EGFR	23	162	19304	20.7236	0.156427	0.0283402	0.0267511
GOTERM_MF_DIRECT	GO:0005125~cytokine activity	4	17.3913	0.00135677	IL10, IL1B, TNF, FGF2	23	195	19304	17.2165	0.252145	0.0322609	0.0304519
GOTERM_MF_DIRECT	GO:0005516~calmodulin binding	4	17.3913	0.00179449	ACE, AKT1, ESR1, EGFR	23	215	19304	15.615	0.319117	0.0375007	0.0353979
GOTERM_MF_DIRECT	GO:0003700~DNA-binding transcription factor activity	4	17.3913	0.0221422	CREB1, PPARG, PPARA, ESR1	23	536	19304	6.26347	0.991701	0.231868	0.218866
GOTERM_MF_DIRECT	GO:0030235~nitric-oxide synthase regulator activity	3	13.0435	1.23728e-05	HSP90AB1, AKT1, ESR1	23	5	19304	503.583	0.0026443	0.000882596	0.000833105
GOTERM_MF_DIRECT	GO:0003707~nuclear steroid receptor activity	3	13.0435	0.000309166	PPARA, ESR1, ESR2	23	23	19304	109.474	0.0640298	0.0132323	0.0124903
GOTERM_MF_DIRECT	GO:0001223~transcription coactivator binding	3	13.0435	0.00135484	PPARG, PPARA, ESR1	23	48	19304	52.4565	0.251836	0.0322609	0.0304519
GOTERM_MF_DIRECT	GO:0051117~ATPase binding	3	13.0435	0.00418002	CAV1, ESR1, EGFR	23	85	19304	29.6225	0.591964	0.0638947	0.0603118
GOTERM_MF_DIRECT	GO:0008083~growth factor activity	3	13.0435	0.0149949	IL10, IGF1, FGF2	23	165	19304	15.2601	0.96057	0.18876	0.178175
GOTERM_MF_DIRECT	GO:0016301~kinase activity	3	13.0435	0.0227534	ABL1, AKT1, EGFR	23	206	19304	12.2229	0.992741	0.231868	0.218866
GOTERM_MF_DIRECT	GO:0043565~sequence-specific DNA binding	3	13.0435	0.0413211	PPARG, PPARA, ESR1	23	285	19304	8.83478	0.99988	0.32441	0.306219
GOTERM_MF_DIRECT	GO:0031625~ubiquitin protein ligase binding	3	13.0435	0.0483555	ABCB1, HSP90AB1, EGFR	23	311	19304	8.09618	0.999975	0.344936	0.325594
GOTERM_MF_DIRECT	GO:0031711~bradykinin receptor binding	2	8.69565	0.00227808	ACE, AGTR1	23	2	19304	839.304	0.386187	0.0375007	0.0353979
GOTERM_MF_DIRECT	GO:0030284~nuclear estrogen receptor activity	2	8.69565	0.00455121	ESR1, ESR2	23	4	19304	419.652	0.623253	0.0649305	0.0612896
GOTERM_MF_DIRECT	GO:0034056~estrogen response element binding	2	8.69565	0.0135944	ESR1, ESR2	23	12	19304	139.884	0.946558	0.181825	0.171629
GOTERM_MF_DIRECT	GO:0005159~insulin-like growth factor receptor binding	2	8.69565	0.0180865	IGF1, INS	23	16	19304	104.913	0.979878	0.203711	0.192288
GOTERM_MF_DIRECT	GO:0005158~insulin receptor binding	2	8.69565	0.0247881	IGF1, INS	23	22	19304	76.3004	0.995353	0.24112	0.2276
GOTERM_MF_DIRECT	GO:0051019~mitogen-activated protein kinase binding	2	8.69565	0.0281225	ACE, ABL1	23	25	19304	67.1443	0.997767	0.261661	0.246989
GOTERM_MF_DIRECT	GO:0005496~steroid binding	2	8.69565	0.0347587	ESR1, ESR2	23	31	19304	54.1487	0.999485	0.306966	0.289753
GOTERM_MF_DIRECT	GO:0071889~14-3-3 protein binding	2	8.69565	0.0358605	AKT1, ESR1	23	32	19304	52.4565	0.999596	0.306966	0.289753
GOTERM_MF_DIRECT	GO:0001221~transcription coregulator binding	2	8.69565	0.0424462	PPARG, ESR1	23	38	19304	44.1739	0.999907	0.32441	0.306219
GOTERM_MF_DIRECT	GO:0030331~nuclear estrogen receptor binding	2	8.69565	0.0468128	PPARG, ESR1	23	42	19304	39.9669	0.999965	0.344936	0.325594
GOTERM_MF_DIRECT	GO:0042277~peptide binding	2	8.69565	0.0608734	HSP90AB1, PPARG	23	55	19304	30.5202	0.999999	0.407091	0.384263
GOTERM_MF_DIRECT	GO:0019903~protein phosphatase binding	2	8.69565	0.0967173	PPARG, EGFR	23	89	19304	18.8608	1	0.591358	0.558197
