# Supplementary material for: Understanding mechanisms of Polygonatum sibiricum-derived exosome-like nanoparticles against breast cancer through an integrated metabolomics and network pharmacology analysis
Source: Front Chem. 2025 Jun 6;13:1559758. doi: 10.3389/fchem.2025.1559758 (PMC12179076; doi:10.3389/fchem.2025.1559758)
Supplement: Supplementary file 1 [file DataSheet1.zip › raw data/Fig.4/Intersection targets.xlsx]

## Sheet: Sheet1
Gene
CKB
UGCG
SST
NOS3
MPO
PGR
NR3C2
NR3C1
MAP2K1
HMGCR
HDAC2
ESR1
CYP19A1
AR
PTGS2
PTGS1
TOP1
TYR
SRD5A2
SCN5A
PLG
HDAC9
ESRRG
ACACA
VCAM1
TYMP
TPM1
TLR9
SYK
SGK1
SDHD
SDHC
SDHB
SDHA
RPS6KB1
RAD51
PTK2B
PRKCD
PRKAA1
PIM1
PDGFB
PDGFA
NCOA3
MTR
MTHFR
LHCGR
INS
IL10
HTR2C
HSP90AB1
GPER1
FGF1
EGFR
DLL1
CYP2B6
CREB1
CAV1
CALCA
BMP6
BLM
ATP2B4
ARAF
APAF1
ALK
AKT1
AGTR1
ADRB2
ADAM17
ADA
ACVR1B
ACE
ABL1
ABCC2
ABCB1
ABCA1
ESR2
NR1I2
ALOX5
PTGFR
PPARG
PPARA
PLA2G2A
GLO1
VDR
TNF
TCF3
SP1
SOX9
SNCA
SHBG
S100A9
S100A8
RYR2
RXRA
RET
RARB
RARA
PAWR
NR1H2
NOTCH1
NAMPT
MYL2
MED1
MECOM
MAPK9
JAK3
ITGB3
ITGAV
IL1B
IL13
IGF1
GATA3
FOXA1
FGF4
FGF2
FGF10
FASLG
CYP1A1
COL1A1
ANXA1
ALDH1A1
ADIPOQ
