# Supplementary material for: Understanding mechanisms of Polygonatum sibiricum-derived exosome-like nanoparticles against breast cancer through an integrated metabolomics and network pharmacology analysis
Source: Front Chem. 2025 Jun 6;13:1559758. doi: 10.3389/fchem.2025.1559758 (PMC12179076; doi:10.3389/fchem.2025.1559758)
Supplement: Supplementary file 1 [file DataSheet1.zip › raw data/Fig.4/KEGG/breast cancer,KEGG.txt]

Category	Term	Count	%	PValue	Genes	List Total	Pop Hits	Pop Total	Fold Enrichment	Bonferroni	Benjamini	FDR
KEGG_PATHWAY	hsa05200:Pathways in cancer	12	52.17391304347826	1.328314240355058E-8	NOTCH1, HSP90AB1, AGTR1, ABL1, AKT1, PPARG, IGF1, PTGS2, ESR1, FGF2, EGFR, ESR2	23	533	8840	8.65323435843054	2.643341854291492E-6	2.551714456610868E-6	1.6797718282212245E-6
KEGG_PATHWAY	hsa05207:Chemical carcinogenesis - receptor activation	9	39.130434782608695	2.56453714232248E-8	CREB1, HSP90AB1, CYP1A1, AKT1, PPARA, ESR1, FGF2, EGFR, ESR2	23	215	8840	16.08897876643074	5.103415947949053E-6	2.551714456610868E-6	1.6797718282212245E-6
KEGG_PATHWAY	hsa05224:Breast cancer	7	30.434782608695656	1.1900764131258066E-6	NOTCH1, AKT1, IGF1, ESR1, FGF2, EGFR, ESR2	23	148	8840	18.178613396004703	2.3679730621462003E-4	7.894173540401183E-5	5.196667003982688E-5
KEGG_PATHWAY	hsa05215:Prostate cancer	6	26.08695652173913	3.4269000636511863E-6	CREB1, HSP90AB1, AKT1, IGF1, EGFR, INS	23	98	8840	23.531499556344276	6.817218031818228E-4	1.434140361217704E-4	9.440823483392926E-5
KEGG_PATHWAY	hsa01522:Endocrine resistance	6	26.08695652173913	3.6033677417530253E-6	NOTCH1, AKT1, IGF1, ESR1, EGFR, ESR2	23	99	8840	23.293807641633727	7.168144382366792E-4	1.434140361217704E-4	9.440823483392926E-5
KEGG_PATHWAY	hsa05205:Proteoglycans in cancer	7	30.434782608695656	7.689966739370207E-6	CAV1, AKT1, IGF1, ESR1, TNF, FGF2, EGFR	23	204	8840	13.18840579710145	0.0015291389389990862	2.5505056352244517E-4	1.6789760714291618E-4
KEGG_PATHWAY	hsa04152:AMPK signaling pathway	6	26.08695652173913	1.0062878773699511E-5	CREB1, AKT1, PPARG, HMGCR, IGF1, INS	23	122	8840	18.902352102637206	0.0020005192401857386	2.860732679951718E-4	1.883195884792337E-4
KEGG_PATHWAY	hsa04915:Estrogen signaling pathway	6	26.08695652173913	1.899031183552746E-5	CREB1, HSP90AB1, AKT1, ESR1, EGFR, ESR2	23	139	8840	16.59055364404129	0.0037719760970194027	4.723840069087455E-4	3.109663563067621E-4
KEGG_PATHWAY	hsa04932:Non-alcoholic fatty liver disease	6	26.08695652173913	3.419631372826268E-5	IL1B, AKT1, PPARG, PPARA, TNF, INS	23	157	8840	14.688451952367766	0.006782079968285837	7.561184924360303E-4	4.977463442669345E-4
KEGG_PATHWAY	hsa04211:Longevity regulating pathway	5	21.73913043478261	6.387803962794969E-5	CREB1, AKT1, PPARG, IGF1, INS	23	90	8840	21.352657004830917	0.012631677995304846	0.0012384732609401648	8.152763677545809E-4
KEGG_PATHWAY	hsa04010:MAPK signaling pathway	7	30.434782608695656	6.845832095649153E-5	IL1B, AKT1, IGF1, TNF, FGF2, EGFR, INS	23	300	8840	8.968115942028987	0.01353128998459252	0.0012384732609401648	8.152763677545809E-4
KEGG_PATHWAY	hsa05142:Chagas disease	5	21.73913043478261	1.0820483659990256E-4	IL10, ACE, IL1B, AKT1, TNF	23	103	8840	18.65766146053187	0.02130372785296375	0.0017849972068474853	0.001175048412547842
KEGG_PATHWAY	hsa04625:C-type lectin receptor signaling pathway	5	21.73913043478261	1.1660785773375532E-4	IL10, IL1B, AKT1, PTGS2, TNF	23	105	8840	18.302277432712216	0.02293912103342599	0.0017849972068474853	0.001175048412547842
KEGG_PATHWAY	hsa04931:Insulin resistance	5	21.73913043478261	1.3482401206723555E-4	CREB1, AKT1, PPARA, TNF, INS	23	109	8840	17.63063422417232	0.026475012910069262	0.001916427028669991	0.0012615675414862756
KEGG_PATHWAY	hsa05417:Lipid and atherosclerosis	6	26.08695652173913	1.5593601321972137E-4	HSP90AB1, IL1B, CYP1A1, AKT1, PPARG, TNF	23	216	8840	10.676328502415458	0.0305570844463251	0.0020687511087149704	0.0013618411821188997
KEGG_PATHWAY	hsa04668:TNF signaling pathway	5	21.73913043478261	1.893206556435501E-4	CREB1, IL1B, AKT1, PTGS2, TNF	23	119	8840	16.149068322981364	0.03697737891165209	0.0021358495059271587	0.0014060114838012954
KEGG_PATHWAY	hsa05163:Human cytomegalovirus infection	6	26.08695652173913	1.9278752290147183E-4	CREB1, IL1B, AKT1, PTGS2, TNF, EGFR	23	226	8840	10.203924586379376	0.03764167229820259	0.0021358495059271587	0.0014060114838012954
KEGG_PATHWAY	hsa04151:PI3K-Akt signaling pathway	7	30.434782608695656	1.9319241762155205E-4	CREB1, HSP90AB1, AKT1, IGF1, FGF2, EGFR, INS	23	362	8840	7.432140283449436	0.03771922524806215	0.0021358495059271587	0.0014060114838012954
KEGG_PATHWAY	hsa04014:Ras signaling pathway	6	26.08695652173913	2.4544117915348696E-4	ABL1, AKT1, IGF1, FGF2, EGFR, INS	23	238	8840	9.68944099378882	0.04767487977256535	0.002565918174605254	0.0016891220144386347
KEGG_PATHWAY	hsa04913:Ovarian steroidogenesis	4	17.391304347826086	2.578812235784175E-4	CYP1A1, IGF1, PTGS2, INS	23	51	8840	30.144927536231883	0.05003010242344608	0.002565918174605254	0.0016891220144386347
KEGG_PATHWAY	hsa04068:FoxO signaling pathway	5	21.73913043478261	2.820125003746738E-4	IL10, AKT1, IGF1, EGFR, INS	23	132	8840	14.55862977602108	0.05458226581167813	0.002672404170217147	0.0017592208356705843
KEGG_PATHWAY	hsa05418:Fluid shear stress and atherosclerosis	5	21.73913043478261	3.628574821482855E-4	HSP90AB1, IL1B, CAV1, AKT1, TNF	23	141	8840	13.629355534998458	0.06967541987693904	0.0032252244932886105	0.0021231377317628545
KEGG_PATHWAY	hsa04380:Osteoclast differentiation	5	21.73913043478261	3.7276463992782935E-4	CREB1, IL1B, AKT1, PPARG, TNF	23	142	8840	13.533374157991428	0.07150844417145574	0.0032252244932886105	0.0021231377317628545
KEGG_PATHWAY	hsa04917:Prolactin signaling pathway	4	17.391304347826086	6.85309592245478E-4	AKT1, ESR1, ESR2, INS	23	71	8840	21.653398652786283	0.12752681623407403	0.0056823587023687545	0.003740648191006567
KEGG_PATHWAY	hsa05218:Melanoma	4	17.391304347826086	7.433530987546495E-4	AKT1, IGF1, FGF2, EGFR	23	73	8840	21.06015485407981	0.1375535983398547	0.00591709066608701	0.0038951702374743634
KEGG_PATHWAY	hsa05140:Leishmaniasis	4	17.391304347826086	8.686552684913397E-4	IL10, IL1B, PTGS2, TNF	23	77	8840	19.966120835686052	0.15880982995302928	0.006648553785760639	0.004376686160475596
KEGG_PATHWAY	hsa05152:Tuberculosis	5	21.73913043478261	9.126171988852442E-4	IL10, CREB1, IL1B, AKT1, TNF	23	180	8840	10.676328502415458	0.16614332475192173	0.006726326762154207	0.004427883446443222
KEGG_PATHWAY	hsa01521:EGFR tyrosine kinase inhibitor resistance	4	17.391304347826086	9.709436885281811E-4	AKT1, IGF1, FGF2, EGFR	23	80	8840	19.217391304347824	0.1757749410545798	0.006900635500611001	0.004542629399899705
KEGG_PATHWAY	hsa05165:Human papillomavirus infection	6	26.08695652173913	0.0011414181574174627	NOTCH1, CREB1, AKT1, PTGS2, TNF, EGFR	23	333	8840	6.925186055620839	0.2032959062111026	0.007832490114692245	0.005156061331782332
KEGG_PATHWAY	hsa05415:Diabetic cardiomyopathy	5	21.73913043478261	0.001479850481712506	ACE, AGTR1, AKT1, PPARA, INS	23	205	8840	9.374337221633086	0.25525124704613267	0.009816341528692957	0.0064620137701446095
KEGG_PATHWAY	hsa04657:IL-17 signaling pathway	4	17.391304347826086	0.0015966928044769632	HSP90AB1, IL1B, PTGS2, TNF	23	95	8840	16.183066361556065	0.2723941603853762	0.010249737680352118	0.0067473147544026505
KEGG_PATHWAY	hsa04015:Rap1 signaling pathway	5	21.73913043478261	0.0016749023734061322	AKT1, IGF1, FGF2, EGFR, INS	23	212	8840	9.064807219031993	0.28364900203635546	0.010415799134619385	0.006856631591131354
KEGG_PATHWAY	hsa04933:AGE-RAGE signaling pathway in diabetic complications	4	17.391304347826086	0.0019039099762699703	IL1B, AGTR1, AKT1, TNF	23	101	8840	15.221696082651745	0.31561812379889487	0.011481154099324972	0.007557945663374731
KEGG_PATHWAY	hsa04066:HIF-1 signaling pathway	4	17.391304347826086	0.0023677108622476898	AKT1, IGF1, EGFR, INS	23	109	8840	14.104507379337853	0.3760800137985346	0.013858072399626184	0.009122650675130805
KEGG_PATHWAY	hsa04914:Progesterone-mediated oocyte maturation	4	17.391304347826086	0.00249366534011525	HSP90AB1, AKT1, IGF1, INS	23	111	8840	13.850372111241676	0.3915613301523777	0.01413695870872475	0.009306239149964535
KEGG_PATHWAY	hsa05171:Coronavirus disease - COVID-19	5	21.73913043478261	0.0025574397664024674	ACE, IL1B, AGTR1, TNF, EGFR	23	238	8840	8.074534161490682	0.39925360473004257	0.01413695870872475	0.009306239149964535
KEGG_PATHWAY	hsa05143:African trypanosomiasis	3	13.043478260869565	0.0037355356336535275	IL10, IL1B, TNF	23	37	8840	31.16333725029377	0.5251534140543896	0.020091124083704108	0.013225815351584111
KEGG_PATHWAY	hsa05020:Prion disease	5	21.73913043478261	0.004474883894554727	NOTCH1, CREB1, IL1B, CAV1, TNF	23	278	8840	6.912730685017204	0.5903697294625945	0.023434260395168174	0.01542657342596498
KEGG_PATHWAY	hsa05135:Yersinia infection	4	17.391304347826086	0.00461275214451617	IL10, IL1B, AKT1, TNF	23	138	8840	11.140516698172652	0.6015053950855127	0.02353686350663379	0.015494116177733802
KEGG_PATHWAY	hsa04940:Type I diabetes mellitus	3	13.043478260869565	0.005019355597281068	IL1B, TNF, INS	23	43	8840	26.814964610717897	0.6326230991054045	0.02497129409647331	0.016438389581095496
KEGG_PATHWAY	hsa04936:Alcoholic liver disease	4	17.391304347826086	0.005195363624337906	IL1B, AKT1, PPARA, TNF	23	144	8840	10.676328502415458	0.6453317324992878	0.02521652100593276	0.016599820360689407
KEGG_PATHWAY	hsa04072:Phospholipase D signaling pathway	4	17.391304347826086	0.005713486276567238	AGTR1, AKT1, EGFR, INS	23	149	8840	10.318062445287424	0.6802590891558472	0.026937739643651367	0.017732883886021754
KEGG_PATHWAY	hsa05226:Gastric cancer	4	17.391304347826086	0.005820717611442255	ABCB1, AKT1, FGF2, EGFR	23	150	8840	10.24927536231884	0.6870485081738185	0.026937739643651367	0.017732883886021754
KEGG_PATHWAY	hsa04148:Efferocytosis	4	17.391304347826086	0.006489679103433049	IL10, CREB1, PPARG, PTGS2	23	156	8840	9.855072463768115	0.7262814515505838	0.028360679719219142	0.018669593181998533
KEGG_PATHWAY	hsa04150:mTOR signaling pathway	4	17.391304347826086	0.006722497889534154	AKT1, IGF1, TNF, INS	23	158	8840	9.73032471106219	0.7387543002784531	0.028360679719219142	0.018669593181998533
KEGG_PATHWAY	hsa05206:MicroRNAs in cancer	5	21.73913043478261	0.006730163191192221	NOTCH1, ABCB1, ABL1, PTGS2, EGFR	23	312	8840	6.159420289855072	0.7391551938744361	0.028360679719219142	0.018669593181998533
KEGG_PATHWAY	hsa05144:Malaria	3	13.043478260869565	0.0067379539644777725	IL10, IL1B, TNF	23	50	8840	23.06086956521739	0.739562022400091	0.028360679719219142	0.018669593181998533
KEGG_PATHWAY	hsa05160:Hepatitis C	4	17.391304347826086	0.006840766967449844	AKT1, PPARA, TNF, EGFR	23	159	8840	9.669127700300793	0.7448720722054833	0.028360679719219142	0.018669593181998533
KEGG_PATHWAY	hsa04022:cGMP-PKG signaling pathway	4	17.391304347826086	0.007703685582407531	CREB1, AGTR1, AKT1, INS	23	166	8840	9.2613933996857	0.7853977443389103	0.0312863965489612	0.02059556757745687
KEGG_PATHWAY	hsa04923:Regulation of lipolysis in adipocytes	3	13.043478260869565	0.00928482373380239	AKT1, PTGS2, INS	23	59	8840	19.543109801031687	0.8437520454964287	0.03695359846053351	0.02432623818256226
KEGG_PATHWAY	hsa04213:Longevity regulating pathway - multiple species	3	13.043478260869565	0.010215517892657686	AKT1, IGF1, INS	23	62	8840	18.597475455820476	0.8704052265652467	0.03986055020860548	0.0262398596850619
KEGG_PATHWAY	hsa05321:Inflammatory bowel disease	3	13.043478260869565	0.011186083507978175	IL10, IL1B, TNF	23	65	8840	17.73913043478261	0.893389634309661	0.04280828111707032	0.028180325760483477
KEGG_PATHWAY	hsa05167:Kaposi sarcoma-associated herpesvirus infection	4	17.391304347826086	0.012117610211912336	CREB1, AKT1, PTGS2, FGF2	23	196	8840	7.843833185448092	0.9116221381440858	0.045498196833406696	0.02995107429736823
KEGG_PATHWAY	hsa04924:Renin secretion	3	13.043478260869565	0.012541175265402773	ACE, CREB1, AGTR1	23	69	8840	16.710775047258977	0.9188515779404199	0.04621655329287318	0.03042396221792154
KEGG_PATHWAY	hsa04920:Adipocytokine signaling pathway	3	13.043478260869565	0.012890697727157919	AKT1, PPARA, TNF	23	70	8840	16.472049689440993	0.9243718150669578	0.046640888140080466	0.03070329822286704
KEGG_PATHWAY	hsa04510:Focal adhesion	4	17.391304347826086	0.013319419092401757	CAV1, AKT1, IGF1, EGFR	23	203	8840	7.57335617905333	0.9306351284959532	0.04733150713192767	0.031157926805439825
KEGG_PATHWAY	hsa05010:Alzheimer disease	5	21.73913043478261	0.014638209046306312	IL1B, AKT1, PTGS2, TNF, INS	23	391	8840	4.914933837429111	0.946844545390983	0.051105326319560634	0.033642199738002226
KEGG_PATHWAY	hsa05214:Glioma	3	13.043478260869565	0.015076483545617112	AKT1, IGF1, EGFR	23	76	8840	15.171624713958808	0.9513482028092433	0.05172793492375526	0.034052057663376586
KEGG_PATHWAY	hsa05133:Pertussis	3	13.043478260869565	0.015838343495830673	IL10, IL1B, TNF	23	78	8840	14.782608695652174	0.9582917764104916	0.05342085348593735	0.03516649149074268
KEGG_PATHWAY	hsa04612:Antigen processing and presentation	3	13.043478260869565	0.016616556626547804	CREB1, HSP90AB1, TNF	23	80	8840	14.413043478260867	0.9643667429402826	0.05511157947805022	0.036279481967962705
KEGG_PATHWAY	hsa05208:Chemical carcinogenesis - reactive oxygen species	4	17.391304347826086	0.017739662701121484	CYP1A1, ABL1, AKT1, EGFR	23	226	8840	6.802616390919584	0.9716146014887139	0.05787201438562582	0.03809665268601499
KEGG_PATHWAY	hsa04810:Regulation of actin cytoskeleton	4	17.391304347826086	0.01858305202430606	AKT1, FGF2, EGFR, INS	23	230	8840	6.6843100189035916	0.9760747136317123	0.05964560246511138	0.03926419056748538
KEGG_PATHWAY	hsa04012:ErbB signaling pathway	3	13.043478260869565	0.019047662553613003	ABL1, AKT1, EGFR	23	86	8840	13.407482305358949	0.9782262431691503	0.060166426161412496	0.039607044357512756
KEGG_PATHWAY	hsa05131:Shigellosis	4	17.391304347826086	0.022894519038756955	IL1B, AKT1, TNF, EGFR	23	249	8840	6.1742622664571325	0.990037956497592	0.0711876451361349	0.04686221865745564
KEGG_PATHWAY	hsa05132:Salmonella infection	4	17.391304347826086	0.02337781665155541	HSP90AB1, IL1B, AKT1, TNF	23	251	8840	6.12506495756106	0.9909720245059054	0.07157208482553117	0.04711529202082705
KEGG_PATHWAY	hsa05410:Hypertrophic cardiomyopathy	3	13.043478260869565	0.024793944063393216	ACE, IGF1, TNF	23	99	8840	11.646903820816863	0.9932363438689252	0.07475749800932197	0.04921222230764411
KEGG_PATHWAY	hsa05146:Amoebiasis	3	13.043478260869565	0.026688698825584414	IL10, IL1B, TNF	23	103	8840	11.194596876319121	0.9954069471926076	0.07926941889987012	0.052182381285844154
KEGG_PATHWAY	hsa04064:NF-kappa B signaling pathway	3	13.043478260869565	0.027657691493571807	IL1B, PTGS2, TNF	23	105	8840	10.98136645962733	0.9962328106550529	0.08093942069442336	0.05328172920085157
KEGG_PATHWAY	hsa04922:Glucagon signaling pathway	3	13.043478260869565	0.028640890905903445	CREB1, AKT1, PPARA	23	107	8840	10.77610727346607	0.9969197666136072	0.08260198971412733	0.05437618418367176
KEGG_PATHWAY	hsa04620:Toll-like receptor signaling pathway	3	13.043478260869565	0.029638145776212262	IL1B, AKT1, TNF	23	109	8840	10.57838053450339	0.9974892155882485	0.0842570144209463	0.05546567280976866
KEGG_PATHWAY	hsa05145:Toxoplasmosis	3	13.043478260869565	0.03064930585207557	IL10, AKT1, TNF	23	111	8840	10.387779083431257	0.9979596522114621	0.08590439245863435	0.0565501276989
KEGG_PATHWAY	hsa04660:T cell receptor signaling pathway	3	13.043478260869565	0.03645262442990108	IL10, AKT1, TNF	23	122	8840	9.451176051318603	0.9993823513490514	0.09802800353446371	0.06453099730158164
KEGG_PATHWAY	hsa04919:Thyroid hormone signaling pathway	3	13.043478260869565	0.03645262442990108	NOTCH1, AKT1, ESR1	23	122	8840	9.451176051318603	0.9993823513490514	0.09802800353446371	0.06453099730158164
KEGG_PATHWAY	hsa04935:Growth hormone synthesis, secretion and action	3	13.043478260869565	0.03645262442990108	CREB1, AKT1, IGF1	23	122	8840	9.451176051318603	0.9993823513490514	0.09802800353446371	0.06453099730158164
KEGG_PATHWAY	hsa04926:Relaxin signaling pathway	3	13.043478260869565	0.04092073001053369	CREB1, AKT1, EGFR	23	130	8840	8.869565217391305	0.9997550675629717	0.10857633696128272	0.0714748750850655
KEGG_PATHWAY	hsa04550:Signaling pathways regulating pluripotency of stem cells	3	13.043478260869565	0.04921161996053581	AKT1, IGF1, FGF2	23	144	8840	8.007246376811594	0.9999564799670592	0.12885674173877137	0.08482529230039725
KEGG_PATHWAY	hsa04261:Adrenergic signaling in cardiomyocytes	3	13.043478260869565	0.05547953509500842	CREB1, AGTR1, AKT1	23	154	8840	7.487295313382269	0.9999883302092283	0.14136915374790449	0.09306210623605772
KEGG_PATHWAY	hsa04614:Renin-angiotensin system	2	8.695652173913043	0.05576734693283749	ACE, AGTR1	23	23	8840	33.42155009451796	0.9999890169243534	0.14136915374790449	0.09306210623605772
KEGG_PATHWAY	hsa04934:Cushing syndrome	3	13.043478260869565	0.0561214228446455	CREB1, AGTR1, EGFR	23	155	8840	7.43899018232819	0.9999898068196444	0.14136915374790449	0.09306210623605772
KEGG_PATHWAY	hsa04217:Necroptosis	3	13.043478260869565	0.05871561842857992	HSP90AB1, IL1B, TNF	23	159	8840	7.251845775225595	0.9999941054633106	0.14605510084109255	0.09614682517679961
KEGG_PATHWAY	hsa05161:Hepatitis B	3	13.043478260869565	0.061351687204604086	CREB1, AKT1, TNF	23	163	8840	7.073886369698586	0.9999966265221237	0.15072821918168164	0.09922309905929796
KEGG_PATHWAY	hsa04630:JAK-STAT signaling pathway	3	13.043478260869565	0.06470413632682037	IL10, AKT1, EGFR	23	168	8840	6.863354037267081	0.9999983447876253	0.1570258918175275	0.10336880315626182
KEGG_PATHWAY	hsa05164:Influenza A	3	13.043478260869565	0.06743078755166748	IL1B, AKT1, TNF	23	172	8840	6.703741152679474	0.999999074164851	0.16167140629857626	0.10642690565383664
KEGG_PATHWAY	hsa01523:Antifolate resistance	2	8.695652173913043	0.07214214815052494	IL1B, TNF	23	30	8840	25.6231884057971	0.9999996620845863	0.17090818430898172	0.1125073977109377
KEGG_PATHWAY	hsa05310:Asthma	2	8.695652173913043	0.07445915981170687	IL10, TNF	23	31	8840	24.79663394109397	0.9999997945425803	0.17432203297093726	0.11475470512157177
KEGG_PATHWAY	hsa04621:NOD-like receptor signaling pathway	3	13.043478260869565	0.07943910383314219	HSP90AB1, IL1B, TNF	23	189	8840	6.100759144237405	0.9999999297814186	0.18381839142785228	0.12100607676908869
KEGG_PATHWAY	hsa05130:Pathogenic Escherichia coli infection	3	13.043478260869565	0.0898024047773975	IL1B, ABL1, TNF	23	203	8840	5.680017134289997	0.9999999926209396	0.20240822512219084	0.13324360548244726
KEGG_PATHWAY	hsa04960:Aldosterone-regulated sodium reabsorption	2	8.695652173913043	0.09052428158731149	IGF1, INS	23	38	8840	20.228832951945076	0.9999999936986935	0.20240822512219084	0.13324360548244726
KEGG_PATHWAY	hsa05330:Allograft rejection	2	8.695652173913043	0.09052428158731149	IL10, TNF	23	38	8840	20.228832951945076	0.9999999936986935	0.20240822512219084	0.13324360548244726
