# Supplementary material for: Understanding mechanisms of Polygonatum sibiricum-derived exosome-like nanoparticles against breast cancer through an integrated metabolomics and network pharmacology analysis
Source: Front Chem. 2025 Jun 6;13:1559758. doi: 10.3389/fchem.2025.1559758 (PMC12179076; doi:10.3389/fchem.2025.1559758)
Supplement: Supplementary file 1 [file DataSheet1.zip › raw data/Fig.4/KEGG/KEGGú1⁄4sj.xlsx]

## Sheet: Sheet1
Description	GeneRatio	pvalue	geneID	Count
Pathways in cancer	0.521739	1.32831e-08	NOTCH1/HSP90AB1/AGTR1/ABL1/AKT1/PPARG/IGF1/PTGS2/ESR1/FGF2/EGFR/ESR2	12
Chemical carcinogenesis - receptor activation	0.391304	2.56454e-08	CREB1/HSP90AB1/CYP1A1/AKT1/PPARA/ESR1/FGF2/EGFR/ESR2	9
Breast cancer	0.304348	1.19008e-06	NOTCH1/AKT1/IGF1/ESR1/FGF2/EGFR/ESR2	7
Proteoglycans in cancer	0.304348	7.68997e-06	CAV1/AKT1/IGF1/ESR1/TNF/FGF2/EGFR	7
MAPK signaling pathway	0.304348	6.84583e-05	IL1B/AKT1/IGF1/TNF/FGF2/EGFR/INS	7
PI3K-Akt signaling pathway	0.304348	0.000193192	CREB1/HSP90AB1/AKT1/IGF1/FGF2/EGFR/INS	7
Prostate cancer	0.26087	3.4269e-06	CREB1/HSP90AB1/AKT1/IGF1/EGFR/INS	6
Endocrine resistance	0.26087	3.60337e-06	NOTCH1/AKT1/IGF1/ESR1/EGFR/ESR2	6
AMPK signaling pathway	0.26087	1.00629e-05	CREB1/AKT1/PPARG/HMGCR/IGF1/INS	6
Estrogen signaling pathway	0.26087	1.89903e-05	CREB1/HSP90AB1/AKT1/ESR1/EGFR/ESR2	6
Non-alcoholic fatty liver disease	0.26087	3.41963e-05	IL1B/AKT1/PPARG/PPARA/TNF/INS	6
Lipid and atherosclerosis	0.26087	0.000155936	HSP90AB1/IL1B/CYP1A1/AKT1/PPARG/TNF	6
Human cytomegalovirus infection	0.26087	0.000192788	CREB1/IL1B/AKT1/PTGS2/TNF/EGFR	6
Ras signaling pathway	0.26087	0.000245441	ABL1/AKT1/IGF1/FGF2/EGFR/INS	6
Human papillomavirus infection	0.26087	0.00114142	NOTCH1/CREB1/AKT1/PTGS2/TNF/EGFR	6
Longevity regulating pathway	0.217391	6.3878e-05	CREB1/AKT1/PPARG/IGF1/INS	5
Chagas disease	0.217391	0.000108205	IL10/ACE/IL1B/AKT1/TNF	5
C-type lectin receptor signaling pathway	0.217391	0.000116608	IL10/IL1B/AKT1/PTGS2/TNF	5
Insulin resistance	0.217391	0.000134824	CREB1/AKT1/PPARA/TNF/INS	5
TNF signaling pathway	0.217391	0.000189321	CREB1/IL1B/AKT1/PTGS2/TNF	5
