# Supplementary material for: Understanding mechanisms of Polygonatum sibiricum-derived exosome-like nanoparticles against breast cancer through an integrated metabolomics and network pharmacology analysis
Source: Front Chem. 2025 Jun 6;13:1559758. doi: 10.3389/fchem.2025.1559758 (PMC12179076; doi:10.3389/fchem.2025.1559758)
Supplement: Supplementary file 1 [file DataSheet1.zip › raw data/Fig.4/KEGG/KEGG.xlsx]

## Sheet: Sheet1
Category	Term	Count	%	PValue	Genes	List Total	Pop Hits	Pop Total	Fold Enrichment	Bonferroni	Benjamini	FDR
KEGG_PATHWAY	hsa05200:Pathways in cancer	12	52.1739	1.32831e-08	NOTCH1, HSP90AB1, AGTR1, ABL1, AKT1, PPARG, IGF1, PTGS2, ESR1, FGF2, EGFR, ESR2	23	533	8840	8.65323	2.64334e-06	2.55171e-06	1.67977e-06
KEGG_PATHWAY	hsa05207:Chemical carcinogenesis - receptor activation	9	39.1304	2.56454e-08	CREB1, HSP90AB1, CYP1A1, AKT1, PPARA, ESR1, FGF2, EGFR, ESR2	23	215	8840	16.089	5.10342e-06	2.55171e-06	1.67977e-06
KEGG_PATHWAY	hsa05224:Breast cancer	7	30.4348	1.19008e-06	NOTCH1, AKT1, IGF1, ESR1, FGF2, EGFR, ESR2	23	148	8840	18.1786	0.000236797	7.89417e-05	5.19667e-05
KEGG_PATHWAY	hsa05205:Proteoglycans in cancer	7	30.4348	7.68997e-06	CAV1, AKT1, IGF1, ESR1, TNF, FGF2, EGFR	23	204	8840	13.1884	0.00152914	0.000255051	0.000167898
KEGG_PATHWAY	hsa04010:MAPK signaling pathway	7	30.4348	6.84583e-05	IL1B, AKT1, IGF1, TNF, FGF2, EGFR, INS	23	300	8840	8.96812	0.0135313	0.00123847	0.000815276
KEGG_PATHWAY	hsa04151:PI3K-Akt signaling pathway	7	30.4348	0.000193192	CREB1, HSP90AB1, AKT1, IGF1, FGF2, EGFR, INS	23	362	8840	7.43214	0.0377192	0.00213585	0.00140601
KEGG_PATHWAY	hsa05215:Prostate cancer	6	26.087	3.4269e-06	CREB1, HSP90AB1, AKT1, IGF1, EGFR, INS	23	98	8840	23.5315	0.000681722	0.000143414	9.44082e-05
KEGG_PATHWAY	hsa01522:Endocrine resistance	6	26.087	3.60337e-06	NOTCH1, AKT1, IGF1, ESR1, EGFR, ESR2	23	99	8840	23.2938	0.000716814	0.000143414	9.44082e-05
KEGG_PATHWAY	hsa04152:AMPK signaling pathway	6	26.087	1.00629e-05	CREB1, AKT1, PPARG, HMGCR, IGF1, INS	23	122	8840	18.9024	0.00200052	0.000286073	0.00018832
KEGG_PATHWAY	hsa04915:Estrogen signaling pathway	6	26.087	1.89903e-05	CREB1, HSP90AB1, AKT1, ESR1, EGFR, ESR2	23	139	8840	16.5906	0.00377198	0.000472384	0.000310966
KEGG_PATHWAY	hsa04932:Non-alcoholic fatty liver disease	6	26.087	3.41963e-05	IL1B, AKT1, PPARG, PPARA, TNF, INS	23	157	8840	14.6885	0.00678208	0.000756118	0.000497746
KEGG_PATHWAY	hsa05417:Lipid and atherosclerosis	6	26.087	0.000155936	HSP90AB1, IL1B, CYP1A1, AKT1, PPARG, TNF	23	216	8840	10.6763	0.0305571	0.00206875	0.00136184
KEGG_PATHWAY	hsa05163:Human cytomegalovirus infection	6	26.087	0.000192788	CREB1, IL1B, AKT1, PTGS2, TNF, EGFR	23	226	8840	10.2039	0.0376417	0.00213585	0.00140601
KEGG_PATHWAY	hsa04014:Ras signaling pathway	6	26.087	0.000245441	ABL1, AKT1, IGF1, FGF2, EGFR, INS	23	238	8840	9.68944	0.0476749	0.00256592	0.00168912
KEGG_PATHWAY	hsa05165:Human papillomavirus infection	6	26.087	0.00114142	NOTCH1, CREB1, AKT1, PTGS2, TNF, EGFR	23	333	8840	6.92519	0.203296	0.00783249	0.00515606
KEGG_PATHWAY	hsa04211:Longevity regulating pathway	5	21.7391	6.3878e-05	CREB1, AKT1, PPARG, IGF1, INS	23	90	8840	21.3527	0.0126317	0.00123847	0.000815276
KEGG_PATHWAY	hsa05142:Chagas disease	5	21.7391	0.000108205	IL10, ACE, IL1B, AKT1, TNF	23	103	8840	18.6577	0.0213037	0.001785	0.00117505
KEGG_PATHWAY	hsa04625:C-type lectin receptor signaling pathway	5	21.7391	0.000116608	IL10, IL1B, AKT1, PTGS2, TNF	23	105	8840	18.3023	0.0229391	0.001785	0.00117505
KEGG_PATHWAY	hsa04931:Insulin resistance	5	21.7391	0.000134824	CREB1, AKT1, PPARA, TNF, INS	23	109	8840	17.6306	0.026475	0.00191643	0.00126157
KEGG_PATHWAY	hsa04668:TNF signaling pathway	5	21.7391	0.000189321	CREB1, IL1B, AKT1, PTGS2, TNF	23	119	8840	16.1491	0.0369774	0.00213585	0.00140601
KEGG_PATHWAY	hsa04068:FoxO signaling pathway	5	21.7391	0.000282013	IL10, AKT1, IGF1, EGFR, INS	23	132	8840	14.5586	0.0545823	0.0026724	0.00175922
KEGG_PATHWAY	hsa05418:Fluid shear stress and atherosclerosis	5	21.7391	0.000362857	HSP90AB1, IL1B, CAV1, AKT1, TNF	23	141	8840	13.6294	0.0696754	0.00322522	0.00212314
KEGG_PATHWAY	hsa04380:Osteoclast differentiation	5	21.7391	0.000372765	CREB1, IL1B, AKT1, PPARG, TNF	23	142	8840	13.5334	0.0715084	0.00322522	0.00212314
KEGG_PATHWAY	hsa05152:Tuberculosis	5	21.7391	0.000912617	IL10, CREB1, IL1B, AKT1, TNF	23	180	8840	10.6763	0.166143	0.00672633	0.00442788
KEGG_PATHWAY	hsa05415:Diabetic cardiomyopathy	5	21.7391	0.00147985	ACE, AGTR1, AKT1, PPARA, INS	23	205	8840	9.37434	0.255251	0.00981634	0.00646201
KEGG_PATHWAY	hsa04015:Rap1 signaling pathway	5	21.7391	0.0016749	AKT1, IGF1, FGF2, EGFR, INS	23	212	8840	9.06481	0.283649	0.0104158	0.00685663
KEGG_PATHWAY	hsa05171:Coronavirus disease - COVID-19	5	21.7391	0.00255744	ACE, IL1B, AGTR1, TNF, EGFR	23	238	8840	8.07453	0.399254	0.014137	0.00930624
KEGG_PATHWAY	hsa05020:Prion disease	5	21.7391	0.00447488	NOTCH1, CREB1, IL1B, CAV1, TNF	23	278	8840	6.91273	0.59037	0.0234343	0.0154266
KEGG_PATHWAY	hsa05206:MicroRNAs in cancer	5	21.7391	0.00673016	NOTCH1, ABCB1, ABL1, PTGS2, EGFR	23	312	8840	6.15942	0.739155	0.0283607	0.0186696
KEGG_PATHWAY	hsa05010:Alzheimer disease	5	21.7391	0.0146382	IL1B, AKT1, PTGS2, TNF, INS	23	391	8840	4.91493	0.946845	0.0511053	0.0336422
KEGG_PATHWAY	hsa04913:Ovarian steroidogenesis	4	17.3913	0.000257881	CYP1A1, IGF1, PTGS2, INS	23	51	8840	30.1449	0.0500301	0.00256592	0.00168912
KEGG_PATHWAY	hsa04917:Prolactin signaling pathway	4	17.3913	0.00068531	AKT1, ESR1, ESR2, INS	23	71	8840	21.6534	0.127527	0.00568236	0.00374065
KEGG_PATHWAY	hsa05218:Melanoma	4	17.3913	0.000743353	AKT1, IGF1, FGF2, EGFR	23	73	8840	21.0602	0.137554	0.00591709	0.00389517
KEGG_PATHWAY	hsa05140:Leishmaniasis	4	17.3913	0.000868655	IL10, IL1B, PTGS2, TNF	23	77	8840	19.9661	0.15881	0.00664855	0.00437669
KEGG_PATHWAY	hsa01521:EGFR tyrosine kinase inhibitor resistance	4	17.3913	0.000970944	AKT1, IGF1, FGF2, EGFR	23	80	8840	19.2174	0.175775	0.00690064	0.00454263
KEGG_PATHWAY	hsa04657:IL-17 signaling pathway	4	17.3913	0.00159669	HSP90AB1, IL1B, PTGS2, TNF	23	95	8840	16.1831	0.272394	0.0102497	0.00674731
KEGG_PATHWAY	hsa04933:AGE-RAGE signaling pathway in diabetic complications	4	17.3913	0.00190391	IL1B, AGTR1, AKT1, TNF	23	101	8840	15.2217	0.315618	0.0114812	0.00755795
KEGG_PATHWAY	hsa04066:HIF-1 signaling pathway	4	17.3913	0.00236771	AKT1, IGF1, EGFR, INS	23	109	8840	14.1045	0.37608	0.0138581	0.00912265
KEGG_PATHWAY	hsa04914:Progesterone-mediated oocyte maturation	4	17.3913	0.00249367	HSP90AB1, AKT1, IGF1, INS	23	111	8840	13.8504	0.391561	0.014137	0.00930624
KEGG_PATHWAY	hsa05135:Yersinia infection	4	17.3913	0.00461275	IL10, IL1B, AKT1, TNF	23	138	8840	11.1405	0.601505	0.0235369	0.0154941
KEGG_PATHWAY	hsa04936:Alcoholic liver disease	4	17.3913	0.00519536	IL1B, AKT1, PPARA, TNF	23	144	8840	10.6763	0.645332	0.0252165	0.0165998
KEGG_PATHWAY	hsa04072:Phospholipase D signaling pathway	4	17.3913	0.00571349	AGTR1, AKT1, EGFR, INS	23	149	8840	10.3181	0.680259	0.0269377	0.0177329
KEGG_PATHWAY	hsa05226:Gastric cancer	4	17.3913	0.00582072	ABCB1, AKT1, FGF2, EGFR	23	150	8840	10.2493	0.687049	0.0269377	0.0177329
KEGG_PATHWAY	hsa04148:Efferocytosis	4	17.3913	0.00648968	IL10, CREB1, PPARG, PTGS2	23	156	8840	9.85507	0.726281	0.0283607	0.0186696
KEGG_PATHWAY	hsa04150:mTOR signaling pathway	4	17.3913	0.0067225	AKT1, IGF1, TNF, INS	23	158	8840	9.73032	0.738754	0.0283607	0.0186696
KEGG_PATHWAY	hsa05160:Hepatitis C	4	17.3913	0.00684077	AKT1, PPARA, TNF, EGFR	23	159	8840	9.66913	0.744872	0.0283607	0.0186696
KEGG_PATHWAY	hsa04022:cGMP-PKG signaling pathway	4	17.3913	0.00770369	CREB1, AGTR1, AKT1, INS	23	166	8840	9.26139	0.785398	0.0312864	0.0205956
KEGG_PATHWAY	hsa05167:Kaposi sarcoma-associated herpesvirus infection	4	17.3913	0.0121176	CREB1, AKT1, PTGS2, FGF2	23	196	8840	7.84383	0.911622	0.0454982	0.0299511
KEGG_PATHWAY	hsa04510:Focal adhesion	4	17.3913	0.0133194	CAV1, AKT1, IGF1, EGFR	23	203	8840	7.57336	0.930635	0.0473315	0.0311579
KEGG_PATHWAY	hsa05208:Chemical carcinogenesis - reactive oxygen species	4	17.3913	0.0177397	CYP1A1, ABL1, AKT1, EGFR	23	226	8840	6.80262	0.971615	0.057872	0.0380967
KEGG_PATHWAY	hsa04810:Regulation of actin cytoskeleton	4	17.3913	0.0185831	AKT1, FGF2, EGFR, INS	23	230	8840	6.68431	0.976075	0.0596456	0.0392642
KEGG_PATHWAY	hsa05131:Shigellosis	4	17.3913	0.0228945	IL1B, AKT1, TNF, EGFR	23	249	8840	6.17426	0.990038	0.0711876	0.0468622
KEGG_PATHWAY	hsa05132:Salmonella infection	4	17.3913	0.0233778	HSP90AB1, IL1B, AKT1, TNF	23	251	8840	6.12506	0.990972	0.0715721	0.0471153
KEGG_PATHWAY	hsa05143:African trypanosomiasis	3	13.0435	0.00373554	IL10, IL1B, TNF	23	37	8840	31.1633	0.525153	0.0200911	0.0132258
KEGG_PATHWAY	hsa04940:Type I diabetes mellitus	3	13.0435	0.00501936	IL1B, TNF, INS	23	43	8840	26.815	0.632623	0.0249713	0.0164384
KEGG_PATHWAY	hsa05144:Malaria	3	13.0435	0.00673795	IL10, IL1B, TNF	23	50	8840	23.0609	0.739562	0.0283607	0.0186696
KEGG_PATHWAY	hsa04923:Regulation of lipolysis in adipocytes	3	13.0435	0.00928482	AKT1, PTGS2, INS	23	59	8840	19.5431	0.843752	0.0369536	0.0243262
KEGG_PATHWAY	hsa04213:Longevity regulating pathway - multiple species	3	13.0435	0.0102155	AKT1, IGF1, INS	23	62	8840	18.5975	0.870405	0.0398606	0.0262399
KEGG_PATHWAY	hsa05321:Inflammatory bowel disease	3	13.0435	0.0111861	IL10, IL1B, TNF	23	65	8840	17.7391	0.89339	0.0428083	0.0281803
KEGG_PATHWAY	hsa04924:Renin secretion	3	13.0435	0.0125412	ACE, CREB1, AGTR1	23	69	8840	16.7108	0.918852	0.0462166	0.030424
KEGG_PATHWAY	hsa04920:Adipocytokine signaling pathway	3	13.0435	0.0128907	AKT1, PPARA, TNF	23	70	8840	16.472	0.924372	0.0466409	0.0307033
KEGG_PATHWAY	hsa05214:Glioma	3	13.0435	0.0150765	AKT1, IGF1, EGFR	23	76	8840	15.1716	0.951348	0.0517279	0.0340521
KEGG_PATHWAY	hsa05133:Pertussis	3	13.0435	0.0158383	IL10, IL1B, TNF	23	78	8840	14.7826	0.958292	0.0534209	0.0351665
KEGG_PATHWAY	hsa04612:Antigen processing and presentation	3	13.0435	0.0166166	CREB1, HSP90AB1, TNF	23	80	8840	14.413	0.964367	0.0551116	0.0362795
KEGG_PATHWAY	hsa04012:ErbB signaling pathway	3	13.0435	0.0190477	ABL1, AKT1, EGFR	23	86	8840	13.4075	0.978226	0.0601664	0.039607
KEGG_PATHWAY	hsa05410:Hypertrophic cardiomyopathy	3	13.0435	0.0247939	ACE, IGF1, TNF	23	99	8840	11.6469	0.993236	0.0747575	0.0492122
KEGG_PATHWAY	hsa05146:Amoebiasis	3	13.0435	0.0266887	IL10, IL1B, TNF	23	103	8840	11.1946	0.995407	0.0792694	0.0521824
KEGG_PATHWAY	hsa04064:NF-kappa B signaling pathway	3	13.0435	0.0276577	IL1B, PTGS2, TNF	23	105	8840	10.9814	0.996233	0.0809394	0.0532817
KEGG_PATHWAY	hsa04922:Glucagon signaling pathway	3	13.0435	0.0286409	CREB1, AKT1, PPARA	23	107	8840	10.7761	0.99692	0.082602	0.0543762
KEGG_PATHWAY	hsa04620:Toll-like receptor signaling pathway	3	13.0435	0.0296381	IL1B, AKT1, TNF	23	109	8840	10.5784	0.997489	0.084257	0.0554657
KEGG_PATHWAY	hsa05145:Toxoplasmosis	3	13.0435	0.0306493	IL10, AKT1, TNF	23	111	8840	10.3878	0.99796	0.0859044	0.0565501
KEGG_PATHWAY	hsa04660:T cell receptor signaling pathway	3	13.0435	0.0364526	IL10, AKT1, TNF	23	122	8840	9.45118	0.999382	0.098028	0.064531
KEGG_PATHWAY	hsa04919:Thyroid hormone signaling pathway	3	13.0435	0.0364526	NOTCH1, AKT1, ESR1	23	122	8840	9.45118	0.999382	0.098028	0.064531
KEGG_PATHWAY	hsa04935:Growth hormone synthesis, secretion and action	3	13.0435	0.0364526	CREB1, AKT1, IGF1	23	122	8840	9.45118	0.999382	0.098028	0.064531
KEGG_PATHWAY	hsa04926:Relaxin signaling pathway	3	13.0435	0.0409207	CREB1, AKT1, EGFR	23	130	8840	8.86957	0.999755	0.108576	0.0714749
KEGG_PATHWAY	hsa04550:Signaling pathways regulating pluripotency of stem cells	3	13.0435	0.0492116	AKT1, IGF1, FGF2	23	144	8840	8.00725	0.999956	0.128857	0.0848253
KEGG_PATHWAY	hsa04261:Adrenergic signaling in cardiomyocytes	3	13.0435	0.0554795	CREB1, AGTR1, AKT1	23	154	8840	7.4873	0.999988	0.141369	0.0930621
KEGG_PATHWAY	hsa04934:Cushing syndrome	3	13.0435	0.0561214	CREB1, AGTR1, EGFR	23	155	8840	7.43899	0.99999	0.141369	0.0930621
KEGG_PATHWAY	hsa04217:Necroptosis	3	13.0435	0.0587156	HSP90AB1, IL1B, TNF	23	159	8840	7.25185	0.999994	0.146055	0.0961468
KEGG_PATHWAY	hsa05161:Hepatitis B	3	13.0435	0.0613517	CREB1, AKT1, TNF	23	163	8840	7.07389	0.999997	0.150728	0.0992231
KEGG_PATHWAY	hsa04630:JAK-STAT signaling pathway	3	13.0435	0.0647041	IL10, AKT1, EGFR	23	168	8840	6.86335	0.999998	0.157026	0.103369
KEGG_PATHWAY	hsa05164:Influenza A	3	13.0435	0.0674308	IL1B, AKT1, TNF	23	172	8840	6.70374	0.999999	0.161671	0.106427
KEGG_PATHWAY	hsa04621:NOD-like receptor signaling pathway	3	13.0435	0.0794391	HSP90AB1, IL1B, TNF	23	189	8840	6.10076	1	0.183818	0.121006
KEGG_PATHWAY	hsa05130:Pathogenic Escherichia coli infection	3	13.0435	0.0898024	IL1B, ABL1, TNF	23	203	8840	5.68002	1	0.202408	0.133244
KEGG_PATHWAY	hsa04614:Renin-angiotensin system	2	8.69565	0.0557673	ACE, AGTR1	23	23	8840	33.4216	0.999989	0.141369	0.0930621
KEGG_PATHWAY	hsa01523:Antifolate resistance	2	8.69565	0.0721421	IL1B, TNF	23	30	8840	25.6232	1	0.170908	0.112507
KEGG_PATHWAY	hsa05310:Asthma	2	8.69565	0.0744592	IL10, TNF	23	31	8840	24.7966	1	0.174322	0.114755
KEGG_PATHWAY	hsa04960:Aldosterone-regulated sodium reabsorption	2	8.69565	0.0905243	IGF1, INS	23	38	8840	20.2288	1	0.202408	0.133244
KEGG_PATHWAY	hsa05330:Allograft rejection	2	8.69565	0.0905243	IL10, TNF	23	38	8840	20.2288	1	0.202408	0.133244
