# Supplementary material for: Understanding mechanisms of Polygonatum sibiricum-derived exosome-like nanoparticles against breast cancer through an integrated metabolomics and network pharmacology analysis
Source: Front Chem. 2025 Jun 6;13:1559758. doi: 10.3389/fchem.2025.1559758 (PMC12179076; doi:10.3389/fchem.2025.1559758)
Supplement: Supplementary file 1 [file DataSheet1.zip › raw data/Fig.4/OMIM-Gene-Map-Retrieval (1).xlsx]

## Sheet: Sheet
Gene Map Search - 'Breast cancer '
Downloaded:	August 11, 2024
Copyright (c) 1966-2024 Johns Hopkins University OMIM, data are provided for research purposes only.
Cytogenetic location	Genomic coordinates (From NCBI/GRCh38)	Gene/Locus	Gene/Locus name	Gene/Locus MIM number	Approved Symbol	Entrez Gene ID	Ensembl Gene ID	Comments	Phenotype	Phenotype MIM number	Inheritance	Pheno map key	Mouse Gene (from MGI)
1p36.13	1:19975431-19980434	PLA2G2A, PLA2B, PLA2L, MOM1	Phospholipase A2, group IIA, platelets, synovial fluid	172411	PLA2G2A	5320	ENSG00000188257,ENST00000482011;;;ENST00000482011	germline mutation identified in 1 CRC patient	{?Colorectal cancer, susceptibility to}	114500	AD, SMu	3	Pla2g2a
1p36.12	1:22710838-22921500	EPHB2, EPHT3, DRT, ERK, PCBC, CAPB, BDPLT22	eph tyrosine kinase 3 (ephrin receptor EphB2)	600997	EPHB2	2048	ENSG00000133216,ENST00000374630;;;ENST00000374630	mutation identified in 1 BDPLT22 family	?Bleeding disorder, platelet-type, 22	618462	AR	3	Ephb2
1p36.12	1:22710838-22921500	EPHB2, EPHT3, DRT, ERK, PCBC, CAPB, BDPLT22	eph tyrosine kinase 3 (ephrin receptor EphB2)	600997	EPHB2	2048	ENSG00000133216,ENST00000374630;;;ENST00000374630	mutation identified in 1 BDPLT22 family	{Prostate cancer/brain cancer susceptibility, somatic}	603688		3	Ephb2
1p34.2	1:43522051-43623666	PTPRF, LAR, BNAH2	Protein tyrosine phosphatase, receptor type, f polypeptide	179590	PTPRF	5792	ENSG00000142949,ENST00000359947;;;ENST00000359947	mutation identified in 1 BNAH2 family	?Breasts and/or nipples, aplasia or hypoplasia of, 2	616001	AR	3	Ptprf
1p34.1	1:45329242-45340440	MUTYH, MYH	mutY DNA glycosylase	604933	MUTYH	4595	ENSG00000132781,ENST00000456914;;;ENST00000456914		Adenomas, multiple colorectal	608456	AR	3	Mutyh
1p34.1	1:45329242-45340440	MUTYH, MYH	mutY DNA glycosylase	604933	MUTYH	4595	ENSG00000132781,ENST00000456914;;;ENST00000456914		Gastric cancer, somatic	613659		3	Mutyh
1p34.1	1:46247688-46278473	RAD54L, HR54, HRAD54	RAD54 like	603615	RAD54L	8438	ENSG00000085999,ENST00000371975;;;ENST00000371975		{Breast cancer, invasive ductal}	114480	AD, SMu	3	Rad54l
1p34.1	1:46247688-46278473	RAD54L, HR54, HRAD54	RAD54 like	603615	RAD54L	8438	ENSG00000085999,ENST00000371975;;;ENST00000371975		Adenocarcinoma, colonic, somatic			3	Rad54l
1p34.1	1:46247688-46278473	RAD54L, HR54, HRAD54	RAD54 like	603615	RAD54L	8438	ENSG00000085999,ENST00000371975;;;ENST00000371975		Lymphoma, non-Hodgkin, somatic	605027		3	Rad54l
1p22.1	1:93561741-93848151	BCAR3, SH2D3B, NSP2	Breast cancer antiestrogen resistance 3	604704	BCAR3	8412	ENSG00000137936,ENST00000260502;;;ENST00000260502					Bcar3
1p13.2	1:114704469-114716771	NRAS, ALPS4, NS6, CMNS, NCMS	NRAS protooncogene, GTPase	164790	NRAS	4893	ENSG00000213281,ENST00000369535;;;ENST00000369535	cen-CD2-NGFB-NRAS	?RAS-associated autoimmune lymphoproliferative syndrome type IV, somatic	614470		3	Nras
1p13.2	1:114704469-114716771	NRAS, ALPS4, NS6, CMNS, NCMS	NRAS protooncogene, GTPase	164790	NRAS	4893	ENSG00000213281,ENST00000369535;;;ENST00000369535	cen-CD2-NGFB-NRAS	Colorectal cancer, somatic	114500		3	Nras
1p13.2	1:114704469-114716771	NRAS, ALPS4, NS6, CMNS, NCMS	NRAS protooncogene, GTPase	164790	NRAS	4893	ENSG00000213281,ENST00000369535;;;ENST00000369535	cen-CD2-NGFB-NRAS	Epidermal nevus, somatic	162900		3	Nras
1p13.2	1:114704469-114716771	NRAS, ALPS4, NS6, CMNS, NCMS	NRAS protooncogene, GTPase	164790	NRAS	4893	ENSG00000213281,ENST00000369535;;;ENST00000369535	cen-CD2-NGFB-NRAS	Melanocytic nevus syndrome, congenital, somatic	137550		3	Nras
1p13.2	1:114704469-114716771	NRAS, ALPS4, NS6, CMNS, NCMS	NRAS protooncogene, GTPase	164790	NRAS	4893	ENSG00000213281,ENST00000369535;;;ENST00000369535	cen-CD2-NGFB-NRAS	Neurocutaneous melanosis, somatic	249400		3	Nras
1p13.2	1:114704469-114716771	NRAS, ALPS4, NS6, CMNS, NCMS	NRAS protooncogene, GTPase	164790	NRAS	4893	ENSG00000213281,ENST00000369535;;;ENST00000369535	cen-CD2-NGFB-NRAS	Noonan syndrome 6	613224	AD	3	Nras
1p13.2	1:114704469-114716771	NRAS, ALPS4, NS6, CMNS, NCMS	NRAS protooncogene, GTPase	164790	NRAS	4893	ENSG00000213281,ENST00000369535;;;ENST00000369535	cen-CD2-NGFB-NRAS	Schimmelpenning-Feuerstein-Mims syndrome, somatic mosaic	163200		3	Nras
1p13.2	1:114704469-114716771	NRAS, ALPS4, NS6, CMNS, NCMS	NRAS protooncogene, GTPase	164790	NRAS	4893	ENSG00000213281,ENST00000369535;;;ENST00000369535	cen-CD2-NGFB-NRAS	Thyroid carcinoma, follicular, somatic	188470		3	Nras
1q21.2	1:150515752-150536788	FALEC, FAL1	Focally amplified long noncoding RNA in epithelial cancer	616092	FALEC	100874054
1q24.3	1:172659103-172666876	FASLG, TNFSF6, APT1LG1, FASL, ALPS1B	Fas ligand (TNF superfamily, member 6)	134638	FASLG	356	ENSG00000117560,ENST00000367721;;;ENST00000367721		{Lung cancer, susceptibility to}	211980	AD, SMu	3	Fasl
1q24.3	1:172659103-172666876	FASLG, TNFSF6, APT1LG1, FASL, ALPS1B	Fas ligand (TNF superfamily, member 6)	134638	FASLG	356	ENSG00000117560,ENST00000367721;;;ENST00000367721		Autoimmune lymphoproliferative syndrome, type IB	601859	AD	3	Fasl
1q25.3	1:182573634-182589256	RNASEL, RNS4, PRCA1, HPC1	Ribonuclease L (2',5'-oligoisoadenylate synthetase-dependent)	180435	RNASEL	6041	ENSG00000135828,ENST00000367559;;;ENST00000367559		Prostate cancer 1	601518	AD	3	Rnasel
1q32.1	1:205434886-205456045	BLACAT1, LINC00912	Bladder cancer-associated transcript 1, noncoding	615480	BLACAT1	101669762	ENSG00000281406,ENST00000629624;;;ENST00000629624
1q42.2-q43	1:230500001-243500000	PCAP	Predisposing for prostate cancer	602759		7834			{Prostate cancer, susceptibility to}	602759		2
1q43	1:241497603-241519755	FH, HLRCC, MCUL1, FMRD	Fumarate hydratase	136850	FH	2271	ENSG00000091483,ENST00000366560;;;ENST00000366560		Fumarase deficiency	606812	AR	3	Fh1
1q43	1:241497603-241519755	FH, HLRCC, MCUL1, FMRD	Fumarate hydratase	136850	FH	2271	ENSG00000091483,ENST00000366560;;;ENST00000366560		Leiomyomatosis and renal cell cancer	150800	AD	3	Fh1
2p24.3	2:16050427-16085689	GACAT3, LINC01458	Gastric cancer-associated transcript 3, noncoding	616132	GACAT3	104797537	ENSG00000236289,ENST00000426539
2p21-p16.3	2:47403067-47709830	MSH2, COCA1, FCC1, LYNCH1, MMRCS2	mutS homolog 2	609309	MSH2	4436	ENSG00000095002,ENST00000233146;;;ENST00000233146		Lynch syndrome 1	120435	AD	3	Msh2
2p21-p16.3	2:47403067-47709830	MSH2, COCA1, FCC1, LYNCH1, MMRCS2	mutS homolog 2	609309	MSH2	4436	ENSG00000095002,ENST00000233146;;;ENST00000233146		Mismatch repair cancer syndrome 2	619096	AR	3	Msh2
2p21-p16.3	2:47403067-47709830	MSH2, COCA1, FCC1, LYNCH1, MMRCS2	mutS homolog 2	609309	MSH2	4436	ENSG00000095002,ENST00000233146;;;ENST00000233146		Muir-Torre syndrome	158320	AD	3	Msh2
2p16.3	2:47783145-47810101	MSH6, GTBP, LYNCH5, MMRCS3	mutS homolog 6	600678	MSH6	2956	ENSG00000116062,ENST00000234420;;;ENST00000234420	0.5 Mb from MSH2	{Endometrial cancer, familial}	608089	AD, SMu	3	Msh6
2p16.3	2:47783145-47810101	MSH6, GTBP, LYNCH5, MMRCS3	mutS homolog 6	600678	MSH6	2956	ENSG00000116062,ENST00000234420;;;ENST00000234420	0.5 Mb from MSH2	Lynch syndrome 5	614350	AD	3	Msh6
2p16.3	2:47783145-47810101	MSH6, GTBP, LYNCH5, MMRCS3	mutS homolog 6	600678	MSH6	2956	ENSG00000116062,ENST00000234420;;;ENST00000234420	0.5 Mb from MSH2	Mismatch repair cancer syndrome 3	619097	AR	3	Msh6
2p15	2:62673878-63046487	EHBP1, KIAA0903, HPC12	EH domain-binding protein 1	609922	EHBP1	23301	ENSG00000115504,ENST00000431489;;;ENST00000431489		{Prostate cancer, hereditary, 12}	611868		3	Ehbp1
2q13	2:110637528-110678063	BUB1, MCPH30	BUB1 mitotic checkpoint serine/threonine kinase	602452	BUB1	699	ENSG00000169679,ENST00000302759;;;ENST00000302759		Colorectal cancer with chromosomal instability, somatic	114500		3	Bub1
2q13	2:110637528-110678063	BUB1, MCPH30	BUB1 mitotic checkpoint serine/threonine kinase	602452	BUB1	699	ENSG00000169679,ENST00000302759;;;ENST00000302759		Microcephaly 30, primary, autosomal recessive	620183	AR	3	Bub1
2q14-q21	2:112200001-136100000	LCO	Liver cancer oncogene	165320
2q14.1	2:112829751-112836779	IL1B	Interleukin-1, beta	147720	IL1B	3553	ENSG00000125538,ENST00000263341;;;ENST00000263341	within 430kb of IL1RN, IL1A	{Gastric cancer risk after H. pylori infection}	613659		3	Il1b
2q14.1	2:113099360-113134014	IL1RN, MVCD4, DIRA, CRMO2	Interleukin-1 receptor antagonist	147679	IL1RN	3557	ENSG00000136689,ENST00000409930;;;ENST00000409930		{Gastric cancer risk after H. pylori infection}	613659		3	Il1rn
2q14.1	2:113099360-113134014	IL1RN, MVCD4, DIRA, CRMO2	Interleukin-1 receptor antagonist	147679	IL1RN	3557	ENSG00000136689,ENST00000409930;;;ENST00000409930		{Microvascular complications of diabetes 4}	612628		3	Il1rn
2q14.1	2:113099360-113134014	IL1RN, MVCD4, DIRA, CRMO2	Interleukin-1 receptor antagonist	147679	IL1RN	3557	ENSG00000136689,ENST00000409930;;;ENST00000409930		Chronic recurrent multifocal osteomyelitis 2, with periostitis and pustulosis	612852	AR	3	Il1rn
2q14.1	2:113099360-113134014	IL1RN, MVCD4, DIRA, CRMO2	Interleukin-1 receptor antagonist	147679	IL1RN	3557	ENSG00000136689,ENST00000409930;;;ENST00000409930		Interleukin 1 receptor antagonist deficiency	612852	AR	3	Il1rn
2q31.3	2:180692104-180916939	SCHLAP1, PCAT114, LINC00913	SWI/SNF complex antagonist associated with prostate cancer 1, noncoding	615568	SCHLAP1	101669767	ENSG00000281131,ENST00000629145
2q32.2	2:188733738-188790123	DIRC1	Disrupted in renal cancer 1	606423	DIRC1	116093
2q33.1	2:201183141-201229406	CASP10, MCH4, ALPS2	Caspase 10, apoptosis-related cysteine protease	601762	CASP10	843	ENSG00000003400,ENST00000286186;;;ENST00000286186		Autoimmune lymphoproliferative syndrome, type II	603909	AD	3
2q33.1	2:201183141-201229406	CASP10, MCH4, ALPS2	Caspase 10, apoptosis-related cysteine protease	601762	CASP10	843	ENSG00000003400,ENST00000286186;;;ENST00000286186		Gastric cancer, somatic	613659		3
2q33.1	2:201183141-201229406	CASP10, MCH4, ALPS2	Caspase 10, apoptosis-related cysteine protease	601762	CASP10	843	ENSG00000003400,ENST00000286186;;;ENST00000286186		Lymphoma, non-Hodgkin, somatic	605027		3
2q33.1	2:201233463-201287711	CASP8, MCH5, ALPS2B	Caspase 8, apoptosis-related cysteine protease	601763	CASP8	841	ENSG00000064012,ENST00000673742;;;ENST00000673742	mutation identified in 1 CEDS family	?Caspase 8 lymphadenopathy syndrome	607271	AR	3	Casp8
2q33.1	2:201233463-201287711	CASP8, MCH5, ALPS2B	Caspase 8, apoptosis-related cysteine protease	601763	CASP8	841	ENSG00000064012,ENST00000673742;;;ENST00000673742	mutation identified in 1 CEDS family	{Breast cancer, protection against}	114480	AD, SMu	3	Casp8
2q33.1	2:201233463-201287711	CASP8, MCH5, ALPS2B	Caspase 8, apoptosis-related cysteine protease	601763	CASP8	841	ENSG00000064012,ENST00000673742;;;ENST00000673742	mutation identified in 1 CEDS family	{Lung cancer, protection against}	211980	AD, SMu	3	Casp8
2q33.1	2:201233463-201287711	CASP8, MCH5, ALPS2B	Caspase 8, apoptosis-related cysteine protease	601763	CASP8	841	ENSG00000064012,ENST00000673742;;;ENST00000673742	mutation identified in 1 CEDS family	Hepatocellular carcinoma, somatic	114550		3	Casp8
2q35	2:214725646-214809683	BARD1	BRCA1-associated RING domain 1	601593	BARD1	580	ENSG00000138376,ENST00000260947;;;ENST00000260947		{Breast cancer, susceptibility to}	114480	AD, SMu	3	Bard1
3p26	3:1-8100000	HPC5	Prostate cancer, hereditary, 5	609299		619402		between D3S1270 and D3S4559	{Prostate cancer, hereditary, 5}	609299		2
3p25-p22	3:8100001-43600000	OVCAS1	Ovarian cancer, susceptibility to, 1	607893		574048		between D3S1597 and D3S3611	{Ovarian cancer, susceptibility to}	607893		2
3p24.1	3:30606356-30694142	TGFBR2, HNPCC6, AAT3, MFS2, LDS2	Transforming growth factor, beta receptor II, 70-80kD	190182	TGFBR2	7048	ENSG00000163513,ENST00000295754;;;ENST00000295754		Colorectal cancer, hereditary nonpolyposis, type 6	614331		3	Tgfbr2
3p24.1	3:30606356-30694142	TGFBR2, HNPCC6, AAT3, MFS2, LDS2	Transforming growth factor, beta receptor II, 70-80kD	190182	TGFBR2	7048	ENSG00000163513,ENST00000295754;;;ENST00000295754		Esophageal cancer, somatic	133239		3	Tgfbr2
3p24.1	3:30606356-30694142	TGFBR2, HNPCC6, AAT3, MFS2, LDS2	Transforming growth factor, beta receptor II, 70-80kD	190182	TGFBR2	7048	ENSG00000163513,ENST00000295754;;;ENST00000295754		Loeys-Dietz syndrome 2	610168	AD	3	Tgfbr2
3p23-p21	3:30800001-54400000	SCLC1	Small-cell cancer of lung	182280		7864		centromeric to ERBA2	Small-cell cancer of lung	182280	AD	2
3p22.2	3:36993466-37050846	MLH1, COCA2, LYNCH2, MMRCS1	DNA mismatch repair protein MLH1	120436	MLH1	4292	ENSG00000076242,ENST00000231790;;;ENST00000231790		Lynch syndrome 2	609310		3	Mlh1
3p22.2	3:36993466-37050846	MLH1, COCA2, LYNCH2, MMRCS1	DNA mismatch repair protein MLH1	120436	MLH1	4292	ENSG00000076242,ENST00000231790;;;ENST00000231790		Mismatch repair cancer syndrome 1	276300	AR	3	Mlh1
3p22.2	3:36993466-37050846	MLH1, COCA2, LYNCH2, MMRCS1	DNA mismatch repair protein MLH1	120436	MLH1	4292	ENSG00000076242,ENST00000231790;;;ENST00000231790		Muir-Torre syndrome	158320	AD	3	Mlh1
3p22.2	3:38039208-38124025	DLEC1, DLC1	Deleted in lung and esophageal cancer 1	604050	DLEC1	9940	ENSG00000008226,ENST00000308059;;;ENST00000308059					Dlec1
3p22.1	3:41199505-41240443	CTNNB1, NEDSDV, EVR7	Catenin (cadherin-associated protein), beta 1, 88kD	116806	CTNNB1	1499	ENSG00000168036,ENST00000349496;;;ENST00000349496		Colorectal cancer, somatic	114500		3	Ctnnb1
3p22.1	3:41199505-41240443	CTNNB1, NEDSDV, EVR7	Catenin (cadherin-associated protein), beta 1, 88kD	116806	CTNNB1	1499	ENSG00000168036,ENST00000349496;;;ENST00000349496		Exudative vitreoretinopathy 7	617572	AD	3	Ctnnb1
3p22.1	3:41199505-41240443	CTNNB1, NEDSDV, EVR7	Catenin (cadherin-associated protein), beta 1, 88kD	116806	CTNNB1	1499	ENSG00000168036,ENST00000349496;;;ENST00000349496		Hepatocellular carcinoma, somatic	114550		3	Ctnnb1
3p22.1	3:41199505-41240443	CTNNB1, NEDSDV, EVR7	Catenin (cadherin-associated protein), beta 1, 88kD	116806	CTNNB1	1499	ENSG00000168036,ENST00000349496;;;ENST00000349496		Medulloblastoma, somatic	155255		3	Ctnnb1
3p22.1	3:41199505-41240443	CTNNB1, NEDSDV, EVR7	Catenin (cadherin-associated protein), beta 1, 88kD	116806	CTNNB1	1499	ENSG00000168036,ENST00000349496;;;ENST00000349496		Neurodevelopmental disorder with spastic diplegia and visual defects	615075	AD	3	Ctnnb1
3p22.1	3:41199505-41240443	CTNNB1, NEDSDV, EVR7	Catenin (cadherin-associated protein), beta 1, 88kD	116806	CTNNB1	1499	ENSG00000168036,ENST00000349496;;;ENST00000349496		Ovarian cancer, somatic	167000		3	Ctnnb1
3p22.1	3:41199505-41240443	CTNNB1, NEDSDV, EVR7	Catenin (cadherin-associated protein), beta 1, 88kD	116806	CTNNB1	1499	ENSG00000168036,ENST00000349496;;;ENST00000349496		Pilomatricoma, somatic	132600		3	Ctnnb1
3q13.33	3:120684938-120742680	RABL3, PNCA5	RAB, member of RAS oncogene family-like 3	618542	RABL3	285282	ENSG00000144840,ENST00000273375;;;ENST00000273375	mutation identified in 1 PNCA5 family	{?Pancreatic cancer, susceptibility to, 5}	618680	AD	3	Rabl3
3q23	3:142449235-142578733	ATR, FRP1, SCKL1, FCTCS	ATR serine/threonine kinase	601215	ATR	545	ENSG00000175054,ENST00000350721;;;ENST00000350721	mutation identified in 1 FCTCS family	?Cutaneous telangiectasia and cancer syndrome, familial	614564	AD	3	Atr
3q23	3:142449235-142578733	ATR, FRP1, SCKL1, FCTCS	ATR serine/threonine kinase	601215	ATR	545	ENSG00000175054,ENST00000350721;;;ENST00000350721	mutation identified in 1 FCTCS family	Seckel syndrome 1	210600	AR	3	Atr
3q26.32	3:179148126-179240093	PIK3CA, CLOVE, MCAP, MCM, MCMTC, CWS5, CLAPO, CCM4, HMH	Phosphatidylinositol 3-kinase, catalytic, alpha polypeptide	171834	PIK3CA	5290	ENSG00000121879,ENST00000263967;;;ENST00000263967		Breast cancer, somatic	114480		3	Pik3ca
3q26.32	3:179148126-179240093	PIK3CA, CLOVE, MCAP, MCM, MCMTC, CWS5, CLAPO, CCM4, HMH	Phosphatidylinositol 3-kinase, catalytic, alpha polypeptide	171834	PIK3CA	5290	ENSG00000121879,ENST00000263967;;;ENST00000263967		Cerebral cavernous malformations 4, somatic	619538		3	Pik3ca
3q26.32	3:179148126-179240093	PIK3CA, CLOVE, MCAP, MCM, MCMTC, CWS5, CLAPO, CCM4, HMH	Phosphatidylinositol 3-kinase, catalytic, alpha polypeptide	171834	PIK3CA	5290	ENSG00000121879,ENST00000263967;;;ENST00000263967		CLAPO syndrome, somatic	613089		3	Pik3ca
3q26.32	3:179148126-179240093	PIK3CA, CLOVE, MCAP, MCM, MCMTC, CWS5, CLAPO, CCM4, HMH	Phosphatidylinositol 3-kinase, catalytic, alpha polypeptide	171834	PIK3CA	5290	ENSG00000121879,ENST00000263967;;;ENST00000263967		CLOVE syndrome, somatic	612918		3	Pik3ca
3q26.32	3:179148126-179240093	PIK3CA, CLOVE, MCAP, MCM, MCMTC, CWS5, CLAPO, CCM4, HMH	Phosphatidylinositol 3-kinase, catalytic, alpha polypeptide	171834	PIK3CA	5290	ENSG00000121879,ENST00000263967;;;ENST00000263967		Colorectal cancer, somatic	114500		3	Pik3ca
3q26.32	3:179148126-179240093	PIK3CA, CLOVE, MCAP, MCM, MCMTC, CWS5, CLAPO, CCM4, HMH	Phosphatidylinositol 3-kinase, catalytic, alpha polypeptide	171834	PIK3CA	5290	ENSG00000121879,ENST00000263967;;;ENST00000263967		Cowden syndrome 5	615108		3	Pik3ca
3q26.32	3:179148126-179240093	PIK3CA, CLOVE, MCAP, MCM, MCMTC, CWS5, CLAPO, CCM4, HMH	Phosphatidylinositol 3-kinase, catalytic, alpha polypeptide	171834	PIK3CA	5290	ENSG00000121879,ENST00000263967;;;ENST00000263967		Gastric cancer, somatic	613659		3	Pik3ca
3q26.32	3:179148126-179240093	PIK3CA, CLOVE, MCAP, MCM, MCMTC, CWS5, CLAPO, CCM4, HMH	Phosphatidylinositol 3-kinase, catalytic, alpha polypeptide	171834	PIK3CA	5290	ENSG00000121879,ENST00000263967;;;ENST00000263967		Hemifacial myohyperplasia, somatic	606773		3	Pik3ca
3q26.32	3:179148126-179240093	PIK3CA, CLOVE, MCAP, MCM, MCMTC, CWS5, CLAPO, CCM4, HMH	Phosphatidylinositol 3-kinase, catalytic, alpha polypeptide	171834	PIK3CA	5290	ENSG00000121879,ENST00000263967;;;ENST00000263967		Hepatocellular carcinoma, somatic	114550		3	Pik3ca
3q26.32	3:179148126-179240093	PIK3CA, CLOVE, MCAP, MCM, MCMTC, CWS5, CLAPO, CCM4, HMH	Phosphatidylinositol 3-kinase, catalytic, alpha polypeptide	171834	PIK3CA	5290	ENSG00000121879,ENST00000263967;;;ENST00000263967		Keratosis, seborrheic, somatic	182000		3	Pik3ca
3q26.32	3:179148126-179240093	PIK3CA, CLOVE, MCAP, MCM, MCMTC, CWS5, CLAPO, CCM4, HMH	Phosphatidylinositol 3-kinase, catalytic, alpha polypeptide	171834	PIK3CA	5290	ENSG00000121879,ENST00000263967;;;ENST00000263967		Macrodactyly, somatic	155500		3	Pik3ca
3q26.32	3:179148126-179240093	PIK3CA, CLOVE, MCAP, MCM, MCMTC, CWS5, CLAPO, CCM4, HMH	Phosphatidylinositol 3-kinase, catalytic, alpha polypeptide	171834	PIK3CA	5290	ENSG00000121879,ENST00000263967;;;ENST00000263967		Megalencephaly-capillary malformation-polymicrogyria syndrome, somatic	602501		3	Pik3ca
3q26.32	3:179148126-179240093	PIK3CA, CLOVE, MCAP, MCM, MCMTC, CWS5, CLAPO, CCM4, HMH	Phosphatidylinositol 3-kinase, catalytic, alpha polypeptide	171834	PIK3CA	5290	ENSG00000121879,ENST00000263967;;;ENST00000263967		Nevus, epidermal, somatic	162900		3	Pik3ca
3q26.32	3:179148126-179240093	PIK3CA, CLOVE, MCAP, MCM, MCMTC, CWS5, CLAPO, CCM4, HMH	Phosphatidylinositol 3-kinase, catalytic, alpha polypeptide	171834	PIK3CA	5290	ENSG00000121879,ENST00000263967;;;ENST00000263967		Nonsmall cell lung cancer, somatic	211980		3	Pik3ca
3q26.32	3:179148126-179240093	PIK3CA, CLOVE, MCAP, MCM, MCMTC, CWS5, CLAPO, CCM4, HMH	Phosphatidylinositol 3-kinase, catalytic, alpha polypeptide	171834	PIK3CA	5290	ENSG00000121879,ENST00000263967;;;ENST00000263967		Ovarian cancer, somatic	167000		3	Pik3ca
3q27.1	3:184314606-184335358	EIF4G1, EIF4G, PARK18	Eukaryotic translation initiation factor 4 gamma, 1	600495	EIF4G1	1981	ENSG00000114867,ENST00000346169;;;ENST00000346169	amplified in squamous cell lung cancer	{Parkinson disease 18}	614251	AD	3	Eif4g1
3q28	3:188200001-192600000	LNCR5	Lung cancer susceptibility 5	614210		100682395		associated with rs4488809	{Lung cancer susceptibility 5}	614210		2
4p16.3	4:1793293-1808867	FGFR3, ACH	Fibroblast growth factor receptor-3	134934	FGFR3	2261	ENSG00000068078,ENST00000440486;;;ENST00000440486		Achondroplasia	100800	AD	3	Fgfr3
4p16.3	4:1793293-1808867	FGFR3, ACH	Fibroblast growth factor receptor-3	134934	FGFR3	2261	ENSG00000068078,ENST00000440486;;;ENST00000440486		Bladder cancer, somatic	109800		3	Fgfr3
4p16.3	4:1793293-1808867	FGFR3, ACH	Fibroblast growth factor receptor-3	134934	FGFR3	2261	ENSG00000068078,ENST00000440486;;;ENST00000440486		CATSHL syndrome	610474	AD, AR	3	Fgfr3
4p16.3	4:1793293-1808867	FGFR3, ACH	Fibroblast growth factor receptor-3	134934	FGFR3	2261	ENSG00000068078,ENST00000440486;;;ENST00000440486		Cervical cancer, somatic	603956		3	Fgfr3
4p16.3	4:1793293-1808867	FGFR3, ACH	Fibroblast growth factor receptor-3	134934	FGFR3	2261	ENSG00000068078,ENST00000440486;;;ENST00000440486		Colorectal cancer, somatic	114500		3	Fgfr3
4p16.3	4:1793293-1808867	FGFR3, ACH	Fibroblast growth factor receptor-3	134934	FGFR3	2261	ENSG00000068078,ENST00000440486;;;ENST00000440486		Crouzon syndrome with acanthosis nigricans	612247	AD	3	Fgfr3
4p16.3	4:1793293-1808867	FGFR3, ACH	Fibroblast growth factor receptor-3	134934	FGFR3	2261	ENSG00000068078,ENST00000440486;;;ENST00000440486		Hypochondroplasia	146000	AD	3	Fgfr3
4p16.3	4:1793293-1808867	FGFR3, ACH	Fibroblast growth factor receptor-3	134934	FGFR3	2261	ENSG00000068078,ENST00000440486;;;ENST00000440486		LADD syndrome 2	620192	AD	3	Fgfr3
4p16.3	4:1793293-1808867	FGFR3, ACH	Fibroblast growth factor receptor-3	134934	FGFR3	2261	ENSG00000068078,ENST00000440486;;;ENST00000440486		Muenke syndrome	602849	AD	3	Fgfr3
4p16.3	4:1793293-1808867	FGFR3, ACH	Fibroblast growth factor receptor-3	134934	FGFR3	2261	ENSG00000068078,ENST00000440486;;;ENST00000440486		Nevus, epidermal, somatic	162900		3	Fgfr3
4p16.3	4:1793293-1808867	FGFR3, ACH	Fibroblast growth factor receptor-3	134934	FGFR3	2261	ENSG00000068078,ENST00000440486;;;ENST00000440486		SADDAN	616482	AD	3	Fgfr3
4p16.3	4:1793293-1808867	FGFR3, ACH	Fibroblast growth factor receptor-3	134934	FGFR3	2261	ENSG00000068078,ENST00000440486;;;ENST00000440486		Spermatocytic seminoma, somatic	273300		3	Fgfr3
4p16.3	4:1793293-1808867	FGFR3, ACH	Fibroblast growth factor receptor-3	134934	FGFR3	2261	ENSG00000068078,ENST00000440486;;;ENST00000440486		Thanatophoric dysplasia, type I	187600	AD	3	Fgfr3
4p16.3	4:1793293-1808867	FGFR3, ACH	Fibroblast growth factor receptor-3	134934	FGFR3	2261	ENSG00000068078,ENST00000440486;;;ENST00000440486		Thanatophoric dysplasia, type II	187601	AD	3	Fgfr3
4q21.21	4:79827471-79863247	PCAT4, GDEP	Prostate cancer-associated transcript 4	609717	PCAT4	118425	ENSG00000251321,ENST00000504263
4q23	4:99304971-99321401	ADH1B, ADH2	Alcohol dehydrogenase IB (class I), beta polypeptide	103720	ADH1B	125	ENSG00000196616,ENST00000305046;;;ENST00000305046		{Aerodigestive tract cancer, squamous cell, alcohol-related, protection against}	103780	Mu	3	Adh1
4q23	4:99304971-99321401	ADH1B, ADH2	Alcohol dehydrogenase IB (class I), beta polypeptide	103720	ADH1B	125	ENSG00000196616,ENST00000305046;;;ENST00000305046		{Alcohol dependence, protection against}	103780	Mu	3	Adh1
4q31.3	4:153684280-153710637	TLR2, TIL4	Toll-like receptor-2	603028	TLR2	7097	ENSG00000137462,ENST00000642700;;;ENST00000642700		{Colorectal cancer, susceptibility to}	114500	AD, SMu	3	Tlr2
4q31.3	4:153684280-153710637	TLR2, TIL4	Toll-like receptor-2	603028	TLR2	7097	ENSG00000137462,ENST00000642700;;;ENST00000642700		{Leprosy, susceptibility to}	246300	AD	3	Tlr2
4q31.3	4:153684280-153710637	TLR2, TIL4	Toll-like receptor-2	603028	TLR2	7097	ENSG00000137462,ENST00000642700;;;ENST00000642700		{Mycobacterium tuberculosis, susceptibility to}	607948		3	Tlr2
4q32.3	4:168497052-168928441	PALLD, KIAA0992, PNCA1	Palladin, cytoskeletal-associated protein	608092	PALLD	23022	ENSG00000129116,ENST00000505667;;;ENST00000505667		{Pancreatic cancer, susceptibility to, 1}	606856	AD	3	Palld
4q35.1	4:185445182-185471733	KMHN1	Cancer/testis antigen KM-HN-1	609488	CCDC110	256309	ENSG00000168491,ENST00000307588;;;ENST00000307588					Ccdc110
5p15.33	5:1-4400000	LNCR3	Lung cancer susceptibility 3	612571		100271687		associated with rs402710 and rs2736100	{Lung cancer susceptibility 3}	612571		2
5p13.2	5:35048756-35230487	PRLR, MFAB, HPRL	Prolactin receptor	176761	PRLR	5618	ENSG00000113494,ENST00000618457;;;ENST00000618457		Hyperprolactinemia	615555	AD, AR	3	Prlr
5p13.2	5:35048756-35230487	PRLR, MFAB, HPRL	Prolactin receptor	176761	PRLR	5618	ENSG00000113494,ENST00000618457;;;ENST00000618457		Multiple fibroadenomas of the breast	615554	AD	3	Prlr
5q14.3	5:91302986-91314402	LUCAT1, SCAL1	Lung cancer-associated transcript 1, noncoding	618190	LUCAT1	100505994	ENSG00000248323,ENST00000511918
5q22.2	5:112707498-112846239	APC, GS, FPC, BTPS2, DESMD	APC regulator of WNT signaling pathway	611731	APC	324	ENSG00000134982,ENST00000257430;;;ENST00000257430	150kb distal to MCC	Adenoma, periampullary, somatic	175100		3	Apc
5q22.2	5:112707498-112846239	APC, GS, FPC, BTPS2, DESMD	APC regulator of WNT signaling pathway	611731	APC	324	ENSG00000134982,ENST00000257430;;;ENST00000257430	150kb distal to MCC	Adenomatous polyposis coli	175100	AD	3	Apc
5q22.2	5:112707498-112846239	APC, GS, FPC, BTPS2, DESMD	APC regulator of WNT signaling pathway	611731	APC	324	ENSG00000134982,ENST00000257430;;;ENST00000257430	150kb distal to MCC	Brain tumor-polyposis syndrome 2	175100	AD	3	Apc
5q22.2	5:112707498-112846239	APC, GS, FPC, BTPS2, DESMD	APC regulator of WNT signaling pathway	611731	APC	324	ENSG00000134982,ENST00000257430;;;ENST00000257430	150kb distal to MCC	Colorectal cancer, somatic	114500		3	Apc
5q22.2	5:112707498-112846239	APC, GS, FPC, BTPS2, DESMD	APC regulator of WNT signaling pathway	611731	APC	324	ENSG00000134982,ENST00000257430;;;ENST00000257430	150kb distal to MCC	Desmoid disease, hereditary	135290	AD	3	Apc
5q22.2	5:112707498-112846239	APC, GS, FPC, BTPS2, DESMD	APC regulator of WNT signaling pathway	611731	APC	324	ENSG00000134982,ENST00000257430;;;ENST00000257430	150kb distal to MCC	Gardner syndrome	175100	AD	3	Apc
5q22.2	5:112707498-112846239	APC, GS, FPC, BTPS2, DESMD	APC regulator of WNT signaling pathway	611731	APC	324	ENSG00000134982,ENST00000257430;;;ENST00000257430	150kb distal to MCC	Gastric adenocarcinoma and proximal polyposis of the stomach	619182	AD	3	Apc
5q22.2	5:112707498-112846239	APC, GS, FPC, BTPS2, DESMD	APC regulator of WNT signaling pathway	611731	APC	324	ENSG00000134982,ENST00000257430;;;ENST00000257430	150kb distal to MCC	Gastric cancer, somatic	613659		3	Apc
5q22.2	5:112707498-112846239	APC, GS, FPC, BTPS2, DESMD	APC regulator of WNT signaling pathway	611731	APC	324	ENSG00000134982,ENST00000257430;;;ENST00000257430	150kb distal to MCC	Hepatoblastoma, somatic	114550		3	Apc
5q22.2	5:113022106-113488453	MCC	MCC regulator of WNT signaling pathway	159350	MCC	4163	ENSG00000171444,ENST00000408903;;;ENST00000408903		Colorectal cancer, somatic	114500		3	Mcc
5q31.1	5:132481609-132490773	IRF1, MAR, IMD117	Interferon regulatory factor-1	147575	IRF1	3659	ENSG00000125347,ENST00000245414;;;ENST00000245414		Gastric cancer, somatic	613659		3	Irf1
5q31.1	5:132481609-132490773	IRF1, MAR, IMD117	Interferon regulatory factor-1	147575	IRF1	3659	ENSG00000125347,ENST00000245414;;;ENST00000245414		Immunodeficiency 117, mycobacteriosis, autosomal recessive	620668	AR	3	Irf1
5q31.1	5:132481609-132490773	IRF1, MAR, IMD117	Interferon regulatory factor-1	147575	IRF1	3659	ENSG00000125347,ENST00000245414;;;ENST00000245414		Nonsmall cell lung cancer, somatic	211980		3	Irf1
5q34	5:163460632-163491941	HMMR	Hyaluronan-mediated motility receptor (RHAMM)	600936	HMMR	3161	ENSG00000072571,ENST00000393915;;;ENST00000393915		{Breast cancer, susceptibility to}	114480	AD, SMu	3	Hmmr
5q35.2	5:177086915-177098144	FGFR4	Fibroblast growth factor receptor-4	134935	FGFR4	2264	ENSG00000160867,ENST00000292408;;;ENST00000292408	distal to DRD1	{Cancer progression/metastasis}			3	Fgfr4
6p25.2	6:2999894-3019755	NQO2, NMOR2	NAD(P)H dehydrogenase, quinone 2 (NAD(P)H menadione oxidoreductase-1, dioxin-inducible-2)	160998	NQO2	4835	ENSG00000124588,ENST00000380455;;;ENST00000380455		{?Breast cancer susceptibility}	114480	AD, SMu	1	Nqo2
6p24.3	6:7326659-7389742	CTAG3, CAGE1	Cancer/testis antigen 3	608304	CAGE1	285782	ENSG00000164304,ENST00000502583;;;ENST00000502583					Cage1
6p22.3	6:21666413-22195820	CASC15, LINC00340	Cancer susceptibility candidate 15, noncoding	616610	CASC15	401237
6p21.33	6:30500001-32100000	LNCR4	Lung cancer susceptibility 4	612593		100271693		associated with rs3117582 and rs3131379	{Lung cancer susceptibility 4}	612593		2
6q23-q25	6:130000001-160600000	LNCR1	Lung cancer 1	608935		450093		max hlod at D6S2436	{Lung cancer susceptibility}	608935		2
6q23.3	6:138215986-138218491	PBOV1, UROC28, UC28	Prostate and breast cancer overexpressed 1	605669	PBOV1	59351	ENSG00000254440,ENST00000527246;;;ENST00000527246
6q24.3-q25.1	6:148193468-148552044	SASH1, KIAA0790, CAPOK, DUH1	Sterile alpha motifs- and SH3 domain-containing protein 1	607955	SASH1	23328	ENSG00000111961,ENST00000367467;;;ENST00000367467	mutation identified in 1 CAPOK family	?Cancer, alopecia, pigment dyscrasia, onychodystrophy, and keratoderma	618373	AR	3	Sash1
6q24.3-q25.1	6:148193468-148552044	SASH1, KIAA0790, CAPOK, DUH1	Sterile alpha motifs- and SH3 domain-containing protein 1	607955	SASH1	23328	ENSG00000111961,ENST00000367467;;;ENST00000367467	mutation identified in 1 CAPOK family	Dyschromatosis universalis hereditaria 1	127500	AD	3	Sash1
6q25.1-q25.2	6:151656672-152129619	ESR1, ESR, ESTRR	Estrogen receptor 1	133430	ESR1	2099	ENSG00000091831,ENST00000206249;;;ENST00000206249		{Migraine, susceptibility to}	157300	AD	3	Esr1
6q25.1-q25.2	6:151656672-152129619	ESR1, ESR, ESTRR	Estrogen receptor 1	133430	ESR1	2099	ENSG00000091831,ENST00000206249;;;ENST00000206249		{Myocardial infarction, susceptibility to}	608446		3	Esr1
6q25.1-q25.2	6:151656672-152129619	ESR1, ESR, ESTRR	Estrogen receptor 1	133430	ESR1	2099	ENSG00000091831,ENST00000206249;;;ENST00000206249		Breast cancer, somatic	114480		3	Esr1
6q25.1-q25.2	6:151656672-152129619	ESR1, ESR, ESTRR	Estrogen receptor 1	133430	ESR1	2099	ENSG00000091831,ENST00000206249;;;ENST00000206249		Estrogen resistance	615363	AR	3	Esr1
6q26	6:161347417-162727766	PRKN, PARK2, PDJ	Parkin RBR E3 ubiquitin protein ligase	602544	PRKN	5071	ENSG00000185345,ENST00000366898;;;ENST00000366898	shares 5' regulatory region and both 3' UTRs with PACRG	Adenocarcinoma of lung, somatic	211980		3	Prkn
6q26	6:161347417-162727766	PRKN, PARK2, PDJ	Parkin RBR E3 ubiquitin protein ligase	602544	PRKN	5071	ENSG00000185345,ENST00000366898;;;ENST00000366898	shares 5' regulatory region and both 3' UTRs with PACRG	Ovarian cancer, somatic	167000		3	Prkn
6q26	6:161347417-162727766	PRKN, PARK2, PDJ	Parkin RBR E3 ubiquitin protein ligase	602544	PRKN	5071	ENSG00000185345,ENST00000366898;;;ENST00000366898	shares 5' regulatory region and both 3' UTRs with PACRG	Parkinson disease, juvenile, type 2	600116	AR	3	Prkn
7p22.3	7:1815795-2232945	MAD1L1, TXBP181, MVA7	Mitotic arrest-deficient 1, yeast, homolog-like 1	602686	MAD1L1	8379	ENSG00000002822,ENST00000265854;;;ENST00000265854		Lymphoma, B-cell, somatic			3	Mad1l1
7p22.3	7:1815795-2232945	MAD1L1, TXBP181, MVA7	Mitotic arrest-deficient 1, yeast, homolog-like 1	602686	MAD1L1	8379	ENSG00000002822,ENST00000265854;;;ENST00000265854		Mosaic variegated aneuploidy syndrome 7 with inflammation and tumor predisposition	620189	AR	3	Mad1l1
7p22.3	7:1815795-2232945	MAD1L1, TXBP181, MVA7	Mitotic arrest-deficient 1, yeast, homolog-like 1	602686	MAD1L1	8379	ENSG00000002822,ENST00000265854;;;ENST00000265854		Prostate cancer, somatic	176807		3	Mad1l1
7p22.1	7:5970925-6009106	PMS2, PMSL2, HNPCC4, LYNCH4	PMS1 homolog 2, mismatch repair system component	600259	PMS2	5395	ENSG00000122512,ENST00000265849;;;ENST00000265849		Lynch syndrome 4	614337		3	Pms2
7p22.1	7:5970925-6009106	PMS2, PMSL2, HNPCC4, LYNCH4	PMS1 homolog 2, mismatch repair system component	600259	PMS2	5395	ENSG00000122512,ENST00000265849;;;ENST00000265849		Mismatch repair cancer syndrome 4	619101	AR	3	Pms2
7p11-q21	7:53900001-98400000	HPC4	Prostate cancer, hereditary, 4	608658		408260			{Prostate cancer, susceptibility to, 4}	608658		2
7p11.2	7:55019017-55211628	EGFR, NISBD2	Epidermal growth factor receptor	131550	EGFR	1956	ENSG00000146648,ENST00000275493;;;ENST00000275493	same as oncogene ERBB; mutation identified in 1 NISBD2 family	?Inflammatory skin and bowel disease, neonatal, 2	616069	AR	3	Egfr
7p11.2	7:55019017-55211628	EGFR, NISBD2	Epidermal growth factor receptor	131550	EGFR	1956	ENSG00000146648,ENST00000275493;;;ENST00000275493	same as oncogene ERBB; mutation identified in 1 NISBD2 family	{Nonsmall cell lung cancer, susceptibility to}	211980	AD, SMu	3	Egfr
7p11.2	7:55019017-55211628	EGFR, NISBD2	Epidermal growth factor receptor	131550	EGFR	1956	ENSG00000146648,ENST00000275493;;;ENST00000275493	same as oncogene ERBB; mutation identified in 1 NISBD2 family	Adenocarcinoma of lung, response to tyrosine kinase inhibitor in	211980	AD, SMu	3	Egfr
7p11.2	7:55019017-55211628	EGFR, NISBD2	Epidermal growth factor receptor	131550	EGFR	1956	ENSG00000146648,ENST00000275493;;;ENST00000275493	same as oncogene ERBB; mutation identified in 1 NISBD2 family	Nonsmall cell lung cancer, response to tyrosine kinase inhibitor in	211980	AD, SMu	3	Egfr
7p11.2	7:55434964-55572502	VOPP1, ECOP, GASP	Vesicular, overexpressed in cancer, prosurvival protein 1	611915	VOPP1	81552	ENSG00000154978,ENST00000285279;;;ENST00000285279					Vopp1
7q11.23	7:77537295-77640069	PTPN12, PTPG1	Protein tyrosine phosphatase, nonreceptor-type, 12	600079	PTPN12	5782	ENSG00000127947,ENST00000248594;;;ENST00000248594		Colon cancer, somatic	114500		3	Ptpn12
7q22.1	7:98400001-104200000	GAEC1	Gene amplified in esophageal cancer 1	612130		100126794
7q31.2	7:116953501-117230176	ST7, TSG7, RAY1, FAM4A1	Suppressor of tumorigenicity 7 (breast)	600833	ST7	7982	ENSG00000004866,ENST00000323984;;;ENST00000323984					St7
7q34	7:140713328-140924929	BRAF, NS7	B-Raf protooncogene, serine/threonine kinase	164757	BRAF	673	ENSG00000157764,ENST00000646891;;;ENST00000646891	pseudogene BRAF2 on Xq13 or 7q	Adenocarcinoma of lung, somatic	211980		3	Braf
7q34	7:140713328-140924929	BRAF, NS7	B-Raf protooncogene, serine/threonine kinase	164757	BRAF	673	ENSG00000157764,ENST00000646891;;;ENST00000646891	pseudogene BRAF2 on Xq13 or 7q	Cardiofaciocutaneous syndrome	115150	AD	3	Braf
7q34	7:140713328-140924929	BRAF, NS7	B-Raf protooncogene, serine/threonine kinase	164757	BRAF	673	ENSG00000157764,ENST00000646891;;;ENST00000646891	pseudogene BRAF2 on Xq13 or 7q	Colorectal cancer, somatic	114500		3	Braf
7q34	7:140713328-140924929	BRAF, NS7	B-Raf protooncogene, serine/threonine kinase	164757	BRAF	673	ENSG00000157764,ENST00000646891;;;ENST00000646891	pseudogene BRAF2 on Xq13 or 7q	LEOPARD syndrome 3	613707	AD	3	Braf
7q34	7:140713328-140924929	BRAF, NS7	B-Raf protooncogene, serine/threonine kinase	164757	BRAF	673	ENSG00000157764,ENST00000646891;;;ENST00000646891	pseudogene BRAF2 on Xq13 or 7q	Melanoma, malignant, somatic	155600		3	Braf
7q34	7:140713328-140924929	BRAF, NS7	B-Raf protooncogene, serine/threonine kinase	164757	BRAF	673	ENSG00000157764,ENST00000646891;;;ENST00000646891	pseudogene BRAF2 on Xq13 or 7q	Nonsmall cell lung cancer, somatic	211980		3	Braf
7q34	7:140713328-140924929	BRAF, NS7	B-Raf protooncogene, serine/threonine kinase	164757	BRAF	673	ENSG00000157764,ENST00000646891;;;ENST00000646891	pseudogene BRAF2 on Xq13 or 7q	Noonan syndrome 7	613706	AD	3	Braf
8p22	8:13083361-13604620	DLC1	DLC1 Rho GTPase activating protein	604258	DLC1	10395	ENSG00000164741,ENST00000276297;;;ENST00000276297		Colorectal cancer, somatic	114500		3	Dlc1
8p22	8:17576433-17643144	PDGFRL, PDGRL, PRLTS	Platelet-derived growth factor receptor-like	604584	PDGFRL	5157	ENSG00000104213,ENST00000251630;;;ENST00000251630		Colorectal cancer, somatic	114500		3	Pdgfrl
8p22	8:17576433-17643144	PDGFRL, PDGRL, PRLTS	Platelet-derived growth factor receptor-like	604584	PDGFRL	5157	ENSG00000104213,ENST00000251630;;;ENST00000251630		Hepatocellular cancer, somatic	114550		3	Pdgfrl
8q11.23	8:52622458-52714435	RB1CC1, CC1, KIAA0203	RB1-inducible coiled-coil 1	606837	RB1CC1	9821	ENSG00000023287,ENST00000025008;;;ENST00000025008		Breast cancer, somatic	114480		3	Rb1cc1
8q22.1	8:94371960-94475115	RAD54B	RAD54 homolog B	604289	RAD54B	25788	ENSG00000197275,ENST00000336148;;;ENST00000336148		Colon cancer, somatic	114500		3	Rad54b
8q22.1	8:94371960-94475115	RAD54B	RAD54 homolog B	604289	RAD54B	25788	ENSG00000197275,ENST00000336148;;;ENST00000336148		Lymphoma, non-Hodgkin, somatic	605027		3	Rad54b
8q23	8:105100001-116700000	CRCS6	Colorectal cancer, susceptibility to, 6	612231		100187710		associated with rs16892766	{Colorectal cancer, susceptibility to, 6}	612231		2
8q24	8:116700001-145138636	CRCS2	Colorectal cancer, susceptibility to, 2	611469		100188841		associated with rs7014346	{Colorectal cancer, susceptibility to, 2}	611469		2
8q24	8:116700001-145138636	HPC10	Prostate cancer, hereditary, 10	611100		100188834		strongest assoc. with rs1447295	{Prostate cancer, hereditary, 10}	611100		2
8q24.21	8:127013154-127021014	PCAT1	Prostate cancer-associated transcript 1, noncoding	616043	PCAT1	100750225	ENSG00000253438,ENST00000561978
8q24.21	8:127072694-127082221	PCAT2, PCA2, CARLO4	Prostate cancer-associated transcript 2, noncoding	617678	PCAT2	103164619	ENSG00000254166,ENST00000523510
8q24.21	8:127079874-127092595	PRNCR1, PCAT8	Prostate cancer-associated noncoding RNA 1	615452	PRNCR1	101867536	ENSG00000282961,ENST00000635449
8q24.21	8:127187785-127197627	CASC19, LINC01245, CARLO6	Cancer susceptibility candidate 19, noncoding	617703	CASC19	103021165
8q24.21	8:127207382-127219268	CCAT1, CARLO5	Colon cancer-associated transcript 1, noncoding	617705	CCAT1	100507056
8q24.21	8:127244637-127392631	CASC21, LINC01244, CARLO2	Cancer susceptibility candidate 21, noncoding	617702	CASC21	103021164
8q24.21	8:127289676-127482139	CASC8, LINC00860, CARLO1	Cancer susceptibility candidate 8, noncoding	617701	CASC8	727677	ENSG00000246228,ENST00000502056
8q24.21	8:127400399-127402150	CCAT2	Colon cancer-associated transcript 2, noncoding	619403	CCAT2	101805488	ENSG00000280997,ENST00000630920
8q24.21	8:127700608-127733967	CASC11, LINC00990, CARLO7	Cancer susceptibility candidate 11, noncoding	617704	CASC11	100270680	ENSG00000249375,ENST00000518376
9p21.3	9:21967752-21995324	CDKN2A, MTS1, P16, MLM, CMM2	Cyclin-dependent kinase inhibitor 2A (p16, inhibits CDK4)	600160	CDKN2A	1029	ENSG00000147889,ENST00000304494;;;ENST00000304494		{Melanoma and neural system tumor syndrome}	155755	AD	3	Cdkn2a
9p21.3	9:21967752-21995324	CDKN2A, MTS1, P16, MLM, CMM2	Cyclin-dependent kinase inhibitor 2A (p16, inhibits CDK4)	600160	CDKN2A	1029	ENSG00000147889,ENST00000304494;;;ENST00000304494		{Melanoma-pancreatic cancer syndrome}	606719	AD	3	Cdkn2a
9p21.3	9:21967752-21995324	CDKN2A, MTS1, P16, MLM, CMM2	Cyclin-dependent kinase inhibitor 2A (p16, inhibits CDK4)	600160	CDKN2A	1029	ENSG00000147889,ENST00000304494;;;ENST00000304494		{Melanoma, cutaneous malignant, 2}	155601	AD	3	Cdkn2a
9q21.2	9:76764436-76787569	PCA3, DD3	Prostate cancer antigen 3	604845	PCA3	50652	ENSG00000225937,ENST00000645809
9q22.33	9:97853226-97856717	FOXE1, FKHL15, TITF2, TTF2, NMTC4, BAMLAZ	Forkhead box E1 (thyroid transcription factor-2)	602617	FOXE1	2304	ENSG00000178919,ENST00000375123;;;ENST00000375123		{Thyroid cancer, nonmedullary, 4}	616534	AD	3	Foxe1
9q22.33	9:97853226-97856717	FOXE1, FKHL15, TITF2, TTF2, NMTC4, BAMLAZ	Forkhead box E1 (thyroid transcription factor-2)	602617	FOXE1	2304	ENSG00000178919,ENST00000375123;;;ENST00000375123		Bamforth-Lazarus syndrome	241850	AR	3	Foxe1
9q22.33	9:98807670-98850081	GALNT12, CRCS1	UDP-N-acetyl-alpha-D-galactosamine:polypeptide N-acetylgalactosaminyltransferase 12	610290	GALNT12	79695	ENSG00000119514,ENST00000375011;;;ENST00000375011		{Colorectal cancer, susceptibility to, 1}	608812		3	Galnt12
9q33.1	9:115141818-115402644	DEC1	Deleted in esophageal cancer 1	604767	DELEC1	50514	ENSG00000173077,ENST00000374016
9q33.3	9:124942608-125143528	SCAI, C9orf126	Suppressor of cancer cell invasion	619222	SCAI	286205	ENSG00000173611,ENST00000336505;;;ENST00000336505					Scai
10p15.2	10:3775996-3785209	KLF6, COPEB, BCD1, ZF9	Kruppel-like factor-6	602053	KLF6	1316	ENSG00000067082,ENST00000497571;;;ENST00000497571		Gastric cancer, somatic	613659		3	Klf6
10p15.2	10:3775996-3785209	KLF6, COPEB, BCD1, ZF9	Kruppel-like factor-6	602053	KLF6	1316	ENSG00000067082,ENST00000497571;;;ENST00000497571		Prostate cancer, somatic	176807		3	Klf6
10p14	10:6600001-12200000	CRCS5	Colorectal cancer, susceptibility to, 5	612230		100188887		associated with rs10795668	{Colorectal cancer, susceptibility to, 5}	612230		2
10p11.23	10:30434021-30461833	MAP3K8, COT, EST, TPL2	Mitogen-activated protein kinase kinase kinase 8 (cancer Osaka thyroid oncogene)	191195	MAP3K8	1326	ENSG00000107968,ENST00000263056;;;ENST00000263056		Lung cancer, somatic	211980		3	Map3k8
10q11.22	10:46033313-46046269	MSMB, HPC13	Microseminoprotein, beta	157145	MSMB	4477	ENSG00000263639,ENST00000582163;;;ENST00000582163		{Prostate cancer, hereditary, 13}	611928		3	Msmb
10q11.23	10:49434881-49539538	ERCC6, CKN2, COFS1, CSB, ARMD5, UVSS1, POF11	ERCC excision repair 6, chromatin remodeling factor	609413	ERCC6	2074	ENSG00000225830,ENST00000355832;;;ENST00000355832	mutation identified in 1 DSCS family	?De Sanctis-Cacchione syndrome	278800	AR	3	Ercc6
10q11.23	10:49434881-49539538	ERCC6, CKN2, COFS1, CSB, ARMD5, UVSS1, POF11	ERCC excision repair 6, chromatin remodeling factor	609413	ERCC6	2074	ENSG00000225830,ENST00000355832;;;ENST00000355832	mutation identified in 1 DSCS family	{Lung cancer, susceptibility to}	211980	AD, SMu	3	Ercc6
10q11.23	10:49434881-49539538	ERCC6, CKN2, COFS1, CSB, ARMD5, UVSS1, POF11	ERCC excision repair 6, chromatin remodeling factor	609413	ERCC6	2074	ENSG00000225830,ENST00000355832;;;ENST00000355832	mutation identified in 1 DSCS family	{Macular degeneration, age-related, susceptibility to, 5}	613761		3	Ercc6
10q11.23	10:49434881-49539538	ERCC6, CKN2, COFS1, CSB, ARMD5, UVSS1, POF11	ERCC excision repair 6, chromatin remodeling factor	609413	ERCC6	2074	ENSG00000225830,ENST00000355832;;;ENST00000355832	mutation identified in 1 DSCS family	Cerebrooculofacioskeletal syndrome 1	214150	AR	3	Ercc6
10q11.23	10:49434881-49539538	ERCC6, CKN2, COFS1, CSB, ARMD5, UVSS1, POF11	ERCC excision repair 6, chromatin remodeling factor	609413	ERCC6	2074	ENSG00000225830,ENST00000355832;;;ENST00000355832	mutation identified in 1 DSCS family	Cockayne syndrome, type B	133540	AR	3	Ercc6
10q11.23	10:49434881-49539538	ERCC6, CKN2, COFS1, CSB, ARMD5, UVSS1, POF11	ERCC excision repair 6, chromatin remodeling factor	609413	ERCC6	2074	ENSG00000225830,ENST00000355832;;;ENST00000355832	mutation identified in 1 DSCS family	Premature ovarian failure 11	616946	AD	3	Ercc6
10q11.23	10:49434881-49539538	ERCC6, CKN2, COFS1, CSB, ARMD5, UVSS1, POF11	ERCC excision repair 6, chromatin remodeling factor	609413	ERCC6	2074	ENSG00000225830,ENST00000355832;;;ENST00000355832	mutation identified in 1 DSCS family	UV-sensitive syndrome 1	600630	AR	3	Ercc6
10q23.2	10:86955759-86963258	SNCG, BCSG1	Synuclein, gamma (breast cancer-specific gene 1)	602998	SNCG	6623	ENSG00000173267,ENST00000372017;;;ENST00000372017					Sncg
10q23.31	10:87863625-87971930	PTEN, MMAC1, GLM2, CWS1	Phosphatase and tensin homolog (mutated in multiple advanced cancers 1)	601728	PTEN	5728	ENSG00000171862,ENST00000371953;;;ENST00000371953		{Glioma susceptibility 2}	613028	AD	3	Pten
10q23.31	10:87863625-87971930	PTEN, MMAC1, GLM2, CWS1	Phosphatase and tensin homolog (mutated in multiple advanced cancers 1)	601728	PTEN	5728	ENSG00000171862,ENST00000371953;;;ENST00000371953		{Meningioma}	607174	AD	3	Pten
10q23.31	10:87863625-87971930	PTEN, MMAC1, GLM2, CWS1	Phosphatase and tensin homolog (mutated in multiple advanced cancers 1)	601728	PTEN	5728	ENSG00000171862,ENST00000371953;;;ENST00000371953		Cowden syndrome 1	158350	AD	3	Pten
10q23.31	10:87863625-87971930	PTEN, MMAC1, GLM2, CWS1	Phosphatase and tensin homolog (mutated in multiple advanced cancers 1)	601728	PTEN	5728	ENSG00000171862,ENST00000371953;;;ENST00000371953		Lhermitte-Duclos disease	158350	AD	3	Pten
10q23.31	10:87863625-87971930	PTEN, MMAC1, GLM2, CWS1	Phosphatase and tensin homolog (mutated in multiple advanced cancers 1)	601728	PTEN	5728	ENSG00000171862,ENST00000371953;;;ENST00000371953		Macrocephaly/autism syndrome	605309	AD	3	Pten
10q23.31	10:87863625-87971930	PTEN, MMAC1, GLM2, CWS1	Phosphatase and tensin homolog (mutated in multiple advanced cancers 1)	601728	PTEN	5728	ENSG00000171862,ENST00000371953;;;ENST00000371953		Prostate cancer, somatic	176807		3	Pten
10q25.2	10:110207605-110287365	MXI1	MAX-interacting protein 1	600020	MXI1	4601	ENSG00000119950,ENST00000332674;;;ENST00000332674		Neurofibrosarcoma, somatic			3	Mxi1
10q25.2	10:110207605-110287365	MXI1	MAX-interacting protein 1	600020	MXI1	4601	ENSG00000119950,ENST00000332674;;;ENST00000332674		Prostate cancer, somatic	176807		3	Mxi1
10q25.3	10:113550831-113589602	HABP2, PHBP, HGFAL, FSAP, NMTC5	Hyaluronan-binding protein 2	603924	HABP2	3026	ENSG00000148702,ENST00000351270;;;ENST00000351270	mutation identified in 1 NMTC5 family	{?Thyroid cancer, nonmedullary, 5}	616535	AD	3	Habp2
10q25.3	10:113550831-113589602	HABP2, PHBP, HGFAL, FSAP, NMTC5	Hyaluronan-binding protein 2	603924	HABP2	3026	ENSG00000148702,ENST00000351270;;;ENST00000351270	mutation identified in 1 NMTC5 family	{Venous thromboembolism, susceptibility to}	188050	AD	3	Habp2
10q26.11	10:118046821-118210153	CASC2	Cancer susceptibility candidate 2	608598	CASC2	255082	ENSG00000177640,ENST00000435944	head-to-head orientation with RAB11FIP2
10q26.13	10:121478330-121598458	FGFR2, BEK, CFD1, JWS, TK14, BBDS	Fibroblast growth factor receptor-2 (bacteria-expressed kinase)	176943	FGFR2	2263	ENSG00000066468,ENST00000358487;;;ENST00000358487		?Scaphocephaly, maxillary retrusion, and impaired intellectual development	609579		3	Fgfr2
10q26.13	10:121478330-121598458	FGFR2, BEK, CFD1, JWS, TK14, BBDS	Fibroblast growth factor receptor-2 (bacteria-expressed kinase)	176943	FGFR2	2263	ENSG00000066468,ENST00000358487;;;ENST00000358487		Antley-Bixler syndrome without genital anomalies or disordered steroidogenesis	207410	AD	3	Fgfr2
10q26.13	10:121478330-121598458	FGFR2, BEK, CFD1, JWS, TK14, BBDS	Fibroblast growth factor receptor-2 (bacteria-expressed kinase)	176943	FGFR2	2263	ENSG00000066468,ENST00000358487;;;ENST00000358487		Apert syndrome	101200	AD	3	Fgfr2
10q26.13	10:121478330-121598458	FGFR2, BEK, CFD1, JWS, TK14, BBDS	Fibroblast growth factor receptor-2 (bacteria-expressed kinase)	176943	FGFR2	2263	ENSG00000066468,ENST00000358487;;;ENST00000358487		Beare-Stevenson cutis gyrata syndrome	123790	AD	3	Fgfr2
10q26.13	10:121478330-121598458	FGFR2, BEK, CFD1, JWS, TK14, BBDS	Fibroblast growth factor receptor-2 (bacteria-expressed kinase)	176943	FGFR2	2263	ENSG00000066468,ENST00000358487;;;ENST00000358487		Bent bone dysplasia syndrome	614592	AD	3	Fgfr2
10q26.13	10:121478330-121598458	FGFR2, BEK, CFD1, JWS, TK14, BBDS	Fibroblast growth factor receptor-2 (bacteria-expressed kinase)	176943	FGFR2	2263	ENSG00000066468,ENST00000358487;;;ENST00000358487		Craniofacial-skeletal-dermatologic dysplasia	101600	AD	3	Fgfr2
10q26.13	10:121478330-121598458	FGFR2, BEK, CFD1, JWS, TK14, BBDS	Fibroblast growth factor receptor-2 (bacteria-expressed kinase)	176943	FGFR2	2263	ENSG00000066468,ENST00000358487;;;ENST00000358487		Craniosynostosis, nonspecific			3	Fgfr2
10q26.13	10:121478330-121598458	FGFR2, BEK, CFD1, JWS, TK14, BBDS	Fibroblast growth factor receptor-2 (bacteria-expressed kinase)	176943	FGFR2	2263	ENSG00000066468,ENST00000358487;;;ENST00000358487		Crouzon syndrome	123500	AD	3	Fgfr2
10q26.13	10:121478330-121598458	FGFR2, BEK, CFD1, JWS, TK14, BBDS	Fibroblast growth factor receptor-2 (bacteria-expressed kinase)	176943	FGFR2	2263	ENSG00000066468,ENST00000358487;;;ENST00000358487		Gastric cancer, somatic	613659		3	Fgfr2
10q26.13	10:121478330-121598458	FGFR2, BEK, CFD1, JWS, TK14, BBDS	Fibroblast growth factor receptor-2 (bacteria-expressed kinase)	176943	FGFR2	2263	ENSG00000066468,ENST00000358487;;;ENST00000358487		Jackson-Weiss syndrome	123150	AD	3	Fgfr2
10q26.13	10:121478330-121598458	FGFR2, BEK, CFD1, JWS, TK14, BBDS	Fibroblast growth factor receptor-2 (bacteria-expressed kinase)	176943	FGFR2	2263	ENSG00000066468,ENST00000358487;;;ENST00000358487		LADD syndrome 1	149730	AD	3	Fgfr2
10q26.13	10:121478330-121598458	FGFR2, BEK, CFD1, JWS, TK14, BBDS	Fibroblast growth factor receptor-2 (bacteria-expressed kinase)	176943	FGFR2	2263	ENSG00000066468,ENST00000358487;;;ENST00000358487		Pfeiffer syndrome	101600	AD	3	Fgfr2
10q26.13	10:121478330-121598458	FGFR2, BEK, CFD1, JWS, TK14, BBDS	Fibroblast growth factor receptor-2 (bacteria-expressed kinase)	176943	FGFR2	2263	ENSG00000066468,ENST00000358487;;;ENST00000358487		Saethre-Chotzen syndrome	101400	AD	3	Fgfr2
10q26.13	10:121478330-121598458	FGFR2, BEK, CFD1, JWS, TK14, BBDS	Fibroblast growth factor receptor-2 (bacteria-expressed kinase)	176943	FGFR2	2263	ENSG00000066468,ENST00000358487;;;ENST00000358487		Scaphocephaly and Axenfeld-Rieger anomaly			3	Fgfr2
11p15.5	11:532242-535576	HRAS	Harvey rat sarcoma viral (v-Ha-ras) oncogene homolog	190020	HRAS	3265	ENSG00000174775,ENST00000311189;;;ENST00000311189	pseudogene HRASP on X	Bladder cancer, somatic	109800		3	Hras
11p15.5	11:532242-535576	HRAS	Harvey rat sarcoma viral (v-Ha-ras) oncogene homolog	190020	HRAS	3265	ENSG00000174775,ENST00000311189;;;ENST00000311189	pseudogene HRASP on X	Congenital myopathy with excess of muscle spindles	218040	AD	3	Hras
11p15.5	11:532242-535576	HRAS	Harvey rat sarcoma viral (v-Ha-ras) oncogene homolog	190020	HRAS	3265	ENSG00000174775,ENST00000311189;;;ENST00000311189	pseudogene HRASP on X	Costello syndrome	218040	AD	3	Hras
11p15.5	11:532242-535576	HRAS	Harvey rat sarcoma viral (v-Ha-ras) oncogene homolog	190020	HRAS	3265	ENSG00000174775,ENST00000311189;;;ENST00000311189	pseudogene HRASP on X	Nevus sebaceous or woolly hair nevus, somatic	162900		3	Hras
11p15.5	11:532242-535576	HRAS	Harvey rat sarcoma viral (v-Ha-ras) oncogene homolog	190020	HRAS	3265	ENSG00000174775,ENST00000311189;;;ENST00000311189	pseudogene HRASP on X	Schimmelpenning-Feuerstein-Mims syndrome, somatic mosaic	163200		3	Hras
11p15.5	11:532242-535576	HRAS	Harvey rat sarcoma viral (v-Ha-ras) oncogene homolog	190020	HRAS	3265	ENSG00000174775,ENST00000311189;;;ENST00000311189	pseudogene HRASP on X	Spitz nevus or nevus spilus, somatic	137550		3	Hras
11p15.5	11:532242-535576	HRAS	Harvey rat sarcoma viral (v-Ha-ras) oncogene homolog	190020	HRAS	3265	ENSG00000174775,ENST00000311189;;;ENST00000311189	pseudogene HRASP on X	Thyroid carcinoma, follicular, somatic	188470		3	Hras
11p15.4	11:2899691-2925246	SLC22A1L, BWSCR1A, IMPT1	Solute carrier family 22, member 1-like (Beckwith-Wiedemann region 1A; organic-cation transporter-like 2)	602631	SLC22A18	5002	ENSG00000110628,ENST00000649076;;;ENST00000649076		Breast cancer, somatic	114480		3	Slc22a18
11p15.4	11:2899691-2925246	SLC22A1L, BWSCR1A, IMPT1	Solute carrier family 22, member 1-like (Beckwith-Wiedemann region 1A; organic-cation transporter-like 2)	602631	SLC22A18	5002	ENSG00000110628,ENST00000649076;;;ENST00000649076		Lung cancer, somatic	211980		3	Slc22a18
11p15.4	11:2899691-2925246	SLC22A1L, BWSCR1A, IMPT1	Solute carrier family 22, member 1-like (Beckwith-Wiedemann region 1A; organic-cation transporter-like 2)	602631	SLC22A18	5002	ENSG00000110628,ENST00000649076;;;ENST00000649076		Rhabdomyosarcoma, somatic	268210		3	Slc22a18
11p11.2	11:47980559-48170839	PTPRJ, DEP1, THC10	Protein tyrosine phosphatase, receptor type, J polypeptide	600925	PTPRJ	5795	ENSG00000149177,ENST00000418331;;;ENST00000418331		Colon cancer, somatic	114500		3	Ptprj
11p11.2	11:47980559-48170839	PTPRJ, DEP1, THC10	Protein tyrosine phosphatase, receptor type, J polypeptide	600925	PTPRJ	5795	ENSG00000149177,ENST00000418331;;;ENST00000418331		Thrombocytopenia 10	620484	AR	3	Ptprj
11q13	11:63600001-77400000	HPC14	Prostate cancer, hereditary, 14	611958		100188867		associated with rs7931342	{Prostate cancer, hereditary, 14}	611958		2
11q13.3	11:69641156-69654474	CCND1, PRAD1, BCL1	Cyclin D1	168461	CCND1	595	ENSG00000110092,ENST00000227507;;;ENST00000227507	pseudogene on 11q13	{Colorectal cancer, susceptibility to}	114500	AD, SMu	3	Ccnd1
11q13.3	11:69641156-69654474	CCND1, PRAD1, BCL1	Cyclin D1	168461	CCND1	595	ENSG00000110092,ENST00000227507;;;ENST00000227507	pseudogene on 11q13	{Multiple myeloma, susceptibility to}	254500	SMu	3	Ccnd1
11q13.3	11:69641156-69654474	CCND1, PRAD1, BCL1	Cyclin D1	168461	CCND1	595	ENSG00000110092,ENST00000227507;;;ENST00000227507	pseudogene on 11q13	{von Hippel-Lindau syndrome, modifier of}	193300	AD	3	Ccnd1
11q13.3	11:69665563-69675353	ORAOV1, TAOS1	Oral cancer overexpressed gene 1	607224	LTO1	220064	ENSG00000149716,ENST00000279147;;;ENST00000279147					LTO1
11q13.3	11:70398529-70436575	CTTN, EMS1	Cortactin	164765	CTTN	2017	ENSG00000085733,ENST00000301843;;;ENST00000301843	amplified in breast cancer and squamous cell cancer				Cttn
11q14	11:77400001-93000000	GCRG224	Gastric cancer-related gene 224	610888		360219
11q22.3	11:108223067-108369102	ATM, ATA, AT1	ATM serine/threonine kinase	607585	ATM	472	ENSG00000149311,ENST00000675843;;;ENST00000675843		{Breast cancer, susceptibility to}	114480	AD, SMu	3	Atm
11q22.3	11:108223067-108369102	ATM, ATA, AT1	ATM serine/threonine kinase	607585	ATM	472	ENSG00000149311,ENST00000675843;;;ENST00000675843		Ataxia-telangiectasia	208900	AR	3	Atm
11q22.3	11:108223067-108369102	ATM, ATA, AT1	ATM serine/threonine kinase	607585	ATM	472	ENSG00000149311,ENST00000675843;;;ENST00000675843		Lymphoma, B-cell non-Hodgkin, somatic			3	Atm
11q22.3	11:108223067-108369102	ATM, ATA, AT1	ATM serine/threonine kinase	607585	ATM	472	ENSG00000149311,ENST00000675843;;;ENST00000675843		Lymphoma, mantle cell, somatic			3	Atm
11q22.3	11:108223067-108369102	ATM, ATA, AT1	ATM serine/threonine kinase	607585	ATM	472	ENSG00000149311,ENST00000675843;;;ENST00000675843		T-cell prolymphocytic leukemia, somatic			3	Atm
11q23	11:110600001-121300000	CRCS7	Colorectal cancer, susceptibility to, 7	612232		100187711		associated with rs3802842	{Colorectal cancer, susceptibility to, 7}	612232		2
11q23	11:110600001-121300000	TSG11	Tumor suppressor gene on chromosome 11	603040		50970			{Nonsmall cell lung cancer}	603040		2
11q23.1	11:111293389-111305048	COLCA1	Colorectal cancer-associated gene 1	615693	COLCA1	399948	ENSG00000196167,ENST00000669257
11q23.1	11:111688000-111766389	PPP2R1B	Protein phosphatase 2, structural/regulatory subunit A, beta	603113	PPP2R1B	5519	ENSG00000137713,ENST00000527614;;;ENST00000527614		Lung cancer, somatic	211980		3	Ppp2r1b
11q24.2	11:124919250-124920677	HEPN1	Cancer susceptibility gene HEPN1	611641	HEPN1	641654	ENSG00000221932,ENST00000408930;;;ENST00000408930
11q25	11:132414981-133532501	OPCML	Opioid-binding protein/cell adhesion molecule-like	600632	OPCML	4978	ENSG00000183715,ENST00000524381;;;ENST00000524381		Ovarian cancer, somatic	167000		3	Opcml
12p12.1	12:25107047-25195160	CASC1, LAS1, PPP1R54	Cancer susceptibility candidate 1	616906	DNAI7	55259	ENSG00000118307,ENST00000395987;;;ENST00000395987					Dnai7
12p12.1	12:25205246-25250929	KRAS, KRAS2, RASK2, NS, CFC2, RALD, OES	KRAS protooncogene, GTPase	190070	KRAS	3845	ENSG00000133703,ENST00000311936;;;ENST00000311936	pseudogene KRAS1P on 6p12-p11	Arteriovenous malformation of the brain, somatic	108010		3	Kras
12p12.1	12:25205246-25250929	KRAS, KRAS2, RASK2, NS, CFC2, RALD, OES	KRAS protooncogene, GTPase	190070	KRAS	3845	ENSG00000133703,ENST00000311936;;;ENST00000311936	pseudogene KRAS1P on 6p12-p11	Bladder cancer, somatic	109800		3	Kras
12p12.1	12:25205246-25250929	KRAS, KRAS2, RASK2, NS, CFC2, RALD, OES	KRAS protooncogene, GTPase	190070	KRAS	3845	ENSG00000133703,ENST00000311936;;;ENST00000311936	pseudogene KRAS1P on 6p12-p11	Breast cancer, somatic	114480		3	Kras
12p12.1	12:25205246-25250929	KRAS, KRAS2, RASK2, NS, CFC2, RALD, OES	KRAS protooncogene, GTPase	190070	KRAS	3845	ENSG00000133703,ENST00000311936;;;ENST00000311936	pseudogene KRAS1P on 6p12-p11	Cardiofaciocutaneous syndrome 2	615278	AD	3	Kras
12p12.1	12:25205246-25250929	KRAS, KRAS2, RASK2, NS, CFC2, RALD, OES	KRAS protooncogene, GTPase	190070	KRAS	3845	ENSG00000133703,ENST00000311936;;;ENST00000311936	pseudogene KRAS1P on 6p12-p11	Gastric cancer, somatic	613659		3	Kras
12p12.1	12:25205246-25250929	KRAS, KRAS2, RASK2, NS, CFC2, RALD, OES	KRAS protooncogene, GTPase	190070	KRAS	3845	ENSG00000133703,ENST00000311936;;;ENST00000311936	pseudogene KRAS1P on 6p12-p11	Leukemia, acute myeloid, somatic	601626		3	Kras
12p12.1	12:25205246-25250929	KRAS, KRAS2, RASK2, NS, CFC2, RALD, OES	KRAS protooncogene, GTPase	190070	KRAS	3845	ENSG00000133703,ENST00000311936;;;ENST00000311936	pseudogene KRAS1P on 6p12-p11	Lung cancer, somatic	211980		3	Kras
12p12.1	12:25205246-25250929	KRAS, KRAS2, RASK2, NS, CFC2, RALD, OES	KRAS protooncogene, GTPase	190070	KRAS	3845	ENSG00000133703,ENST00000311936;;;ENST00000311936	pseudogene KRAS1P on 6p12-p11	Noonan syndrome 3	609942	AD	3	Kras
12p12.1	12:25205246-25250929	KRAS, KRAS2, RASK2, NS, CFC2, RALD, OES	KRAS protooncogene, GTPase	190070	KRAS	3845	ENSG00000133703,ENST00000311936;;;ENST00000311936	pseudogene KRAS1P on 6p12-p11	Oculoectodermal syndrome, somatic	600268		3	Kras
12p12.1	12:25205246-25250929	KRAS, KRAS2, RASK2, NS, CFC2, RALD, OES	KRAS protooncogene, GTPase	190070	KRAS	3845	ENSG00000133703,ENST00000311936;;;ENST00000311936	pseudogene KRAS1P on 6p12-p11	Pancreatic carcinoma, somatic	260350		3	Kras
12p12.1	12:25205246-25250929	KRAS, KRAS2, RASK2, NS, CFC2, RALD, OES	KRAS protooncogene, GTPase	190070	KRAS	3845	ENSG00000133703,ENST00000311936;;;ENST00000311936	pseudogene KRAS1P on 6p12-p11	RAS-associated autoimmune leukoproliferative disorder	614470	AD	3	Kras
12p12.1	12:25205246-25250929	KRAS, KRAS2, RASK2, NS, CFC2, RALD, OES	KRAS protooncogene, GTPase	190070	KRAS	3845	ENSG00000133703,ENST00000311936;;;ENST00000311936	pseudogene KRAS1P on 6p12-p11	Schimmelpenning-Feuerstein-Mims syndrome, somatic mosaic	163200		3	Kras
12q13.13	12:51951699-51997078	ACVR1B, ACVRLK4, ALK4	Activin A receptor, type IB	601300	ACVR1B	91	ENSG00000135503,ENST00000257963;;;ENST00000257963		Pancreatic cancer, somatic	260350		3	Acvr1b
12q14.2	12:63844700-64162217	SRGAP1, KIAA1304, NMTC2	Slit-robo GTPase-activating protein, rho, 1	606523	SRGAP1	57522	ENSG00000196935,ENST00000355086;;;ENST00000355086		{Thyroid cancer, nonmedullary, 2}	188470	AD, SMu	3	Srgap1
12q24.12	12:111766933-111817532	ALDH2	Aldehyde dehydrogenase 2 family, mitochondrial	100650	ALDH2	217	ENSG00000111275,ENST00000261733;;;ENST00000261733		{Esophageal cancer, alcohol-related, susceptibility to}			3	Aldh2
12q24.12	12:111766933-111817532	ALDH2	Aldehyde dehydrogenase 2 family, mitochondrial	100650	ALDH2	217	ENSG00000111275,ENST00000261733;;;ENST00000261733		{Hangover, susceptibility to}	610251	AD	3	Aldh2
12q24.12	12:111766933-111817532	ALDH2	Aldehyde dehydrogenase 2 family, mitochondrial	100650	ALDH2	217	ENSG00000111275,ENST00000261733;;;ENST00000261733		{Sublingual nitroglycerin, susceptibility to poor response to}			3	Aldh2
12q24.12	12:111766933-111817532	ALDH2	Aldehyde dehydrogenase 2 family, mitochondrial	100650	ALDH2	217	ENSG00000111275,ENST00000261733;;;ENST00000261733		Alcohol sensitivity, acute	610251	AD	3	Aldh2
12q24.31	12:123260976-123272240	CDK2AP1, DOC1	CDK-associated protein 1 (deleted in oral cancer-1)	602198	CDK2AP1	8099	ENSG00000111328,ENST00000261692;;;ENST00000261692					Cdk2ap1,Cdk2ap1rt
12q24.33	12:132623762-132687342	POLE, CRCS12, FILS, IMAGEI	Polymerase, DNA, epsilon	174762	POLE	5426	ENSG00000177084,ENST00000320574;;;ENST00000320574		{Colorectal cancer, susceptibility to, 12}	615083	AD	3	Pole
12q24.33	12:132623762-132687342	POLE, CRCS12, FILS, IMAGEI	Polymerase, DNA, epsilon	174762	POLE	5426	ENSG00000177084,ENST00000320574;;;ENST00000320574		FILS syndrome	615139	AR	3	Pole
12q24.33	12:132623762-132687342	POLE, CRCS12, FILS, IMAGEI	Polymerase, DNA, epsilon	174762	POLE	5426	ENSG00000177084,ENST00000320574;;;ENST00000320574		IMAGE-I syndrome	618336	AR	3	Pole
13q13.1	13:32315508-32400268	BRCA2, FANCD1, BROVCA2, GLM3, PNCA2	BRCA2 DNA repair-associated protein	600185	BRCA2	675	ENSG00000139618,ENST00000380152;;;ENST00000380152		{Breast cancer, male, susceptibility to}	114480	AD, SMu	3	Brca2
13q13.1	13:32315508-32400268	BRCA2, FANCD1, BROVCA2, GLM3, PNCA2	BRCA2 DNA repair-associated protein	600185	BRCA2	675	ENSG00000139618,ENST00000380152;;;ENST00000380152		{Breast-ovarian cancer, familial, 2}	612555	AD	3	Brca2
13q13.1	13:32315508-32400268	BRCA2, FANCD1, BROVCA2, GLM3, PNCA2	BRCA2 DNA repair-associated protein	600185	BRCA2	675	ENSG00000139618,ENST00000380152;;;ENST00000380152		{Glioblastoma 3}	613029	AR	3	Brca2
13q13.1	13:32315508-32400268	BRCA2, FANCD1, BROVCA2, GLM3, PNCA2	BRCA2 DNA repair-associated protein	600185	BRCA2	675	ENSG00000139618,ENST00000380152;;;ENST00000380152		{Medulloblastoma}	155255	AD, AR, SMu	3	Brca2
13q13.1	13:32315508-32400268	BRCA2, FANCD1, BROVCA2, GLM3, PNCA2	BRCA2 DNA repair-associated protein	600185	BRCA2	675	ENSG00000139618,ENST00000380152;;;ENST00000380152		{Pancreatic cancer 2}	613347		3	Brca2
13q13.1	13:32315508-32400268	BRCA2, FANCD1, BROVCA2, GLM3, PNCA2	BRCA2 DNA repair-associated protein	600185	BRCA2	675	ENSG00000139618,ENST00000380152;;;ENST00000380152		{Prostate cancer}	176807	AD, SMu	3	Brca2
13q13.1	13:32315508-32400268	BRCA2, FANCD1, BROVCA2, GLM3, PNCA2	BRCA2 DNA repair-associated protein	600185	BRCA2	675	ENSG00000139618,ENST00000380152;;;ENST00000380152		Fanconi anemia, complementation group D1	605724	AR	3	Brca2
13q13.1	13:32315508-32400268	BRCA2, FANCD1, BROVCA2, GLM3, PNCA2	BRCA2 DNA repair-associated protein	600185	BRCA2	675	ENSG00000139618,ENST00000380152;;;ENST00000380152		Wilms tumor	194070	AD, SMu	3	Brca2
13q14.2	13:48303751-48481890	RB1	Retinoblastoma-1	614041	RB1	5925	ENSG00000139687,ENST00000267163;;;ENST00000267163		Bladder cancer, somatic	109800		3	Rb1
13q14.2	13:48303751-48481890	RB1	Retinoblastoma-1	614041	RB1	5925	ENSG00000139687,ENST00000267163;;;ENST00000267163		Osteosarcoma, somatic	259500		3	Rb1
13q14.2	13:48303751-48481890	RB1	Retinoblastoma-1	614041	RB1	5925	ENSG00000139687,ENST00000267163;;;ENST00000267163		Retinoblastoma	180200	AD, SMu	3	Rb1
13q14.2	13:48303751-48481890	RB1	Retinoblastoma-1	614041	RB1	5925	ENSG00000139687,ENST00000267163;;;ENST00000267163		Retinoblastoma, trilateral	180200	AD, SMu	3	Rb1
13q14.2	13:48303751-48481890	RB1	Retinoblastoma-1	614041	RB1	5925	ENSG00000139687,ENST00000267163;;;ENST00000267163		Small cell cancer of the lung, somatic	182280		3	Rb1
14q13.3	14:36516397-36520232	NKX2-1, TITF1, NKX2A, TTF1, NMTC1	NK2 homeobox 1	600635	NKX2-1	7080	ENSG00000136352,ENST00000354822;;;ENST00000354822		{Thyroid cancer, nonmedullary, 1}	188550	AD	3	Nkx2-1
14q13.3	14:36516397-36520232	NKX2-1, TITF1, NKX2A, TTF1, NMTC1	NK2 homeobox 1	600635	NKX2-1	7080	ENSG00000136352,ENST00000354822;;;ENST00000354822		Chorea, hereditary benign	118700	AD	3	Nkx2-1
14q13.3	14:36516397-36520232	NKX2-1, TITF1, NKX2A, TTF1, NMTC1	NK2 homeobox 1	600635	NKX2-1	7080	ENSG00000136352,ENST00000354822;;;ENST00000354822		Choreoathetosis, hypothyroidism, and neonatal respiratory distress	610978	AD	3	Nkx2-1
14q22.2	14:53600001-55000000	CRCS8	Colorectal cancer, susceptibility to, 8	612589		100271690		associated with rs4444235	{Colorectal cancer, susceptibility to, 8}	612589		2
14q24.3	14:75013775-75051467	MLH3, HNPCC7	DNA mismatch repair gene MLH3	604395	MLH3	27030	ENSG00000119684,ENST00000355774;;;ENST00000355774		{Endometrial cancer, susceptibility to}	608089	AD, SMu	3	Mlh3
14q24.3	14:75013775-75051467	MLH3, HNPCC7	DNA mismatch repair gene MLH3	604395	MLH3	27030	ENSG00000119684,ENST00000355774;;;ENST00000355774		Colorectal cancer, hereditary nonpolyposis, type 7	614385		3	Mlh3
14q24.3	14:75013775-75051467	MLH3, HNPCC7	DNA mismatch repair gene MLH3	604395	MLH3	27030	ENSG00000119684,ENST00000355774;;;ENST00000355774		Colorectal cancer, somatic	114500		3	Mlh3
14q32.33	14:103697617-103715451	XRCC3, CMM6	X-ray repair corss complementing 3	600675	XRCC3	7517	ENSG00000126215,ENST00000555055;;;ENST00000555055		{Breast cancer, susceptibility to}	114480	AD, SMu	3	Xrcc3
14q32.33	14:103697617-103715451	XRCC3, CMM6	X-ray repair corss complementing 3	600675	XRCC3	7517	ENSG00000126215,ENST00000555055;;;ENST00000555055		{Melanoma, cutaneous malignant, 6}	613972		3	Xrcc3
14q32.33	14:104769349-104795748	AKT1, CWS6	AKT serine/threonine kinase 1	164730	AKT1	207	ENSG00000142208,ENST00000649815;;;ENST00000649815	proximal to IGH	Breast cancer, somatic	114480		3	Akt1
14q32.33	14:104769349-104795748	AKT1, CWS6	AKT serine/threonine kinase 1	164730	AKT1	207	ENSG00000142208,ENST00000649815;;;ENST00000649815	proximal to IGH	Colorectal cancer, somatic	114500		3	Akt1
14q32.33	14:104769349-104795748	AKT1, CWS6	AKT serine/threonine kinase 1	164730	AKT1	207	ENSG00000142208,ENST00000649815;;;ENST00000649815	proximal to IGH	Cowden syndrome 6	615109		3	Akt1
14q32.33	14:104769349-104795748	AKT1, CWS6	AKT serine/threonine kinase 1	164730	AKT1	207	ENSG00000142208,ENST00000649815;;;ENST00000649815	proximal to IGH	Ovarian cancer, somatic	167000		3	Akt1
14q32.33	14:104769349-104795748	AKT1, CWS6	AKT serine/threonine kinase 1	164730	AKT1	207	ENSG00000142208,ENST00000649815;;;ENST00000649815	proximal to IGH	Proteus syndrome, somatic	176920		3	Akt1
15q12	15:25500001-27800000	HPC7	Prostate cancer, hereditary, 7	610321		100188809			{Prostate cancer, hereditary, 7}	610321		2
15q13-q14	15:27800001-39800000	HMPS1, CRAC1, CRCS4, DUP15q, C15DUPq	Polyposis syndrome, hereditary mixed 1	601228				duplication of 40kb of 15q resulting in overexpression of GREM1	{Colorectal cancer, susceptibility to, 4}	601228	AD	4
15q13-q14	15:27800001-39800000	HMPS1, CRAC1, CRCS4, DUP15q, C15DUPq	Polyposis syndrome, hereditary mixed 1	601228				duplication of 40kb of 15q resulting in overexpression of GREM1	Polyposis syndrome, hereditary mixed 1	601228	AD	4
15q15.1	15:40161069-40221123	BUB1B, BUBR1, MVA1	BUB1 mitotic checkpoint serine/threonine kinase B	602860	BUB1B	701	ENSG00000156970,ENST00000287598;;;ENST00000287598		[Premature chromatid separation trait]	176430	AD	3	Bub1b
15q15.1	15:40161069-40221123	BUB1B, BUBR1, MVA1	BUB1 mitotic checkpoint serine/threonine kinase B	602860	BUB1B	701	ENSG00000156970,ENST00000287598;;;ENST00000287598		Colorectal cancer, somatic	114500		3	Bub1b
15q15.1	15:40161069-40221123	BUB1B, BUBR1, MVA1	BUB1 mitotic checkpoint serine/threonine kinase B	602860	BUB1B	701	ENSG00000156970,ENST00000287598;;;ENST00000287598		Mosaic variegated aneuploidy syndrome 1	257300	AR	3	Bub1b
15q15.1	15:40694733-40732340	RAD51, RECA, MRMV2, FANCR	RAD51 recombinase	179617	RAD51	5888	ENSG00000051180,ENST00000267868;;;ENST00000267868		{Breast cancer, susceptibility to}	114480	AD, SMu	3	Rad51
15q15.1	15:40694733-40732340	RAD51, RECA, MRMV2, FANCR	RAD51 recombinase	179617	RAD51	5888	ENSG00000051180,ENST00000267868;;;ENST00000267868		Fanconi anemia, complementation group R	617244	AD	3	Rad51
15q15.1	15:40694733-40732340	RAD51, RECA, MRMV2, FANCR	RAD51 recombinase	179617	RAD51	5888	ENSG00000051180,ENST00000267868;;;ENST00000267868		Mirror movements 2	614508	AD	3	Rad51
15q23	15:69592200-69695750	PCAT29	Prostate cancer-associated transcript 29, noncoding	616273	PCAT29	104472713	ENSG00000245750,ENST00000560655
15q25.1	15:78565520-78595269	CHRNA5, LNCR2	Cholinergic receptor, neuronal nicotinic, alpha polypeptide-5	118505	CHRNA5	1138	ENSG00000169684,ENST00000299565;;;ENST00000299565		{Lung cancer susceptibility 2}	612052		3	Chrna5
15q25.1	15:78565520-78595269	CHRNA5, LNCR2	Cholinergic receptor, neuronal nicotinic, alpha polypeptide-5	118505	CHRNA5	1138	ENSG00000169684,ENST00000299565;;;ENST00000299565		{Nicotine dependence, susceptibility to}	612052		3	Chrna5
15q25.1	15:78593052-78620996	CHRNA3, LNCR2, PAOD2, BAIPRCK	Cholinergic receptor, neuronal nicotinic, alpha polypeptide-3	118503	CHRNA3	1136	ENSG00000080644,ENST00000326828;;;ENST00000326828		{Lung cancer susceptibility 2}	612052		3	Chrna3
15q25.1	15:78593052-78620996	CHRNA3, LNCR2, PAOD2, BAIPRCK	Cholinergic receptor, neuronal nicotinic, alpha polypeptide-3	118503	CHRNA3	1136	ENSG00000080644,ENST00000326828;;;ENST00000326828		Bladder dysfunction, autonomic, with impaired pupillary reflex and secondary CAKUT	191800	AR	3	Chrna3
15q26.1	15:90388242-90502239	IQGAP1, SAR1	RASGAP-like with IQ motifs (sar1, S. pombe, homolog of)	603379	IQGAP1	8826	ENSG00000140575,ENST00000268182;;;ENST00000268182	amplified in gastric cancer				Iqgap1
16p13.13	16:11819830-11828832	BCAR4	Breast cancer antiestrogen resistance 4	613746	BCAR4	400500	ENSG00000262117,ENST00000573319
16p12.2	16:23603165-23641310	PALB2, FANCN, PNCA3, BROVCA5	Partner and localizer of BRCA2	610355	PALB2	79728	ENSG00000083093,ENST00000261584;;;ENST00000261584		{Breast-ovarian cancer, familial, susceptibility to, 5}	620442	AD	3	Palb2
16p12.2	16:23603165-23641310	PALB2, FANCN, PNCA3, BROVCA5	Partner and localizer of BRCA2	610355	PALB2	79728	ENSG00000083093,ENST00000261584;;;ENST00000261584		{Pancreatic cancer, susceptibility to, 3}	613348	AD	3	Palb2
16p12.2	16:23603165-23641310	PALB2, FANCN, PNCA3, BROVCA5	Partner and localizer of BRCA2	610355	PALB2	79728	ENSG00000083093,ENST00000261584;;;ENST00000261584		Fanconi anemia, complementation group N	610832		3	Palb2
16q22.1	16:66600001-70800000	CRCS9	Colorectal cancer, susceptibility to, 9	612590		100329169		associated with rs9929218	{Colorectal cancer, susceptibility to, 9}	612590		2
16q22.1	16:68737292-68835537	CDH1, UVO, LCAM, ECAD, BCDS1	Cadherin-1 (E-cadherin; uvomorulin)	192090	CDH1	999	ENSG00000039068,ENST00000261769;;;ENST00000261769	near LCAT	Blepharocheilodontic syndrome 1	119580	AD	3	Cdh1
16q22.1	16:68737292-68835537	CDH1, UVO, LCAM, ECAD, BCDS1	Cadherin-1 (E-cadherin; uvomorulin)	192090	CDH1	999	ENSG00000039068,ENST00000261769;;;ENST00000261769	near LCAT	Breast cancer, lobular, somatic	114480		3	Cdh1
16q22.1	16:68737292-68835537	CDH1, UVO, LCAM, ECAD, BCDS1	Cadherin-1 (E-cadherin; uvomorulin)	192090	CDH1	999	ENSG00000039068,ENST00000261769;;;ENST00000261769	near LCAT	Diffuse gastric and lobular breast cancer syndrome with or without cleft lip and/or palate	137215	AD	3	Cdh1
16q22.1	16:68737292-68835537	CDH1, UVO, LCAM, ECAD, BCDS1	Cadherin-1 (E-cadherin; uvomorulin)	192090	CDH1	999	ENSG00000039068,ENST00000261769;;;ENST00000261769	near LCAT	Endometrial carcinoma, somatic	608089		3	Cdh1
16q22.1	16:68737292-68835537	CDH1, UVO, LCAM, ECAD, BCDS1	Cadherin-1 (E-cadherin; uvomorulin)	192090	CDH1	999	ENSG00000039068,ENST00000261769;;;ENST00000261769	near LCAT	Ovarian cancer, somatic	167000		3	Cdh1
16q22.1	16:69709401-69726560	NQO1, DIA4, NMOR1	NAD(P)H dehydrogenase, quinone 1 (diaphorase-4)	125860	NQO1	1728	ENSG00000181019,ENST00000320623;;;ENST00000320623		{Benzene toxicity, susceptibility to}			3	Nqo1
16q22.1	16:69709401-69726560	NQO1, DIA4, NMOR1	NAD(P)H dehydrogenase, quinone 1 (diaphorase-4)	125860	NQO1	1728	ENSG00000181019,ENST00000320623;;;ENST00000320623		{Breast cancer, poor survival after chemotherapy for}			3	Nqo1
16q22.1	16:69709401-69726560	NQO1, DIA4, NMOR1	NAD(P)H dehydrogenase, quinone 1 (diaphorase-4)	125860	NQO1	1728	ENSG00000181019,ENST00000320623;;;ENST00000320623		{Leukemia, post-chemotherapy, susceptibility to}			3	Nqo1
16q22.2-q22.3	16:72782885-73891930	ZFHX3, ATBF1, ATFB8, SCA4	Zinc finger homeobox 3	104155	ZFHX3	463	ENSG00000140836,ENST00000268489;;;ENST00000268489		{Atrial fibrillation 8, susceptibility to}	613055	AD	3	Zfhx3
16q22.2-q22.3	16:72782885-73891930	ZFHX3, ATBF1, ATFB8, SCA4	Zinc finger homeobox 3	104155	ZFHX3	463	ENSG00000140836,ENST00000268489;;;ENST00000268489		Prostate cancer, somatic	176807		3	Zfhx3
16q22.2-q22.3	16:72782885-73891930	ZFHX3, ATBF1, ATFB8, SCA4	Zinc finger homeobox 3	104155	ZFHX3	463	ENSG00000140836,ENST00000268489;;;ENST00000268489		Spinocerebellar ataxia 4	600223	AD	3	Zfhx3
17p13.3	17:1-3400000	BCPR	Breast cancer-related regulator of TP53	113721					Breast cancer			1
17p13.3	17:2055103-2063241	HIC1	Hypermethylated in cancer	603825	HIC1	3090	ENSG00000177374,ENST00000619757;;;ENST00000619757					Hic1
17p13.1	17:7668421-7687490	TP53, P53, LFS1 , BCC7, BMFS5	Tumor protein p53	191170	TP53	7157	ENSG00000141510,ENST00000269305;;;ENST00000269305		{Adrenocortical carcinoma, pediatric}	202300	AD	3	Trp53
17p13.1	17:7668421-7687490	TP53, P53, LFS1 , BCC7, BMFS5	Tumor protein p53	191170	TP53	7157	ENSG00000141510,ENST00000269305;;;ENST00000269305		{Basal cell carcinoma 7}	614740	AD	3	Trp53
17p13.1	17:7668421-7687490	TP53, P53, LFS1 , BCC7, BMFS5	Tumor protein p53	191170	TP53	7157	ENSG00000141510,ENST00000269305;;;ENST00000269305		{Choroid plexus papilloma}	260500	AD	3	Trp53
17p13.1	17:7668421-7687490	TP53, P53, LFS1 , BCC7, BMFS5	Tumor protein p53	191170	TP53	7157	ENSG00000141510,ENST00000269305;;;ENST00000269305		{Colorectal cancer}	114500	AD, SMu	3	Trp53
17p13.1	17:7668421-7687490	TP53, P53, LFS1 , BCC7, BMFS5	Tumor protein p53	191170	TP53	7157	ENSG00000141510,ENST00000269305;;;ENST00000269305		{Glioma susceptibility 1}	137800	AD, SMu	3	Trp53
17p13.1	17:7668421-7687490	TP53, P53, LFS1 , BCC7, BMFS5	Tumor protein p53	191170	TP53	7157	ENSG00000141510,ENST00000269305;;;ENST00000269305		{Osteosarcoma}	259500	SMu	3	Trp53
17p13.1	17:7668421-7687490	TP53, P53, LFS1 , BCC7, BMFS5	Tumor protein p53	191170	TP53	7157	ENSG00000141510,ENST00000269305;;;ENST00000269305		Bone marrow failure syndrome 5	618165	AD	3	Trp53
17p13.1	17:7668421-7687490	TP53, P53, LFS1 , BCC7, BMFS5	Tumor protein p53	191170	TP53	7157	ENSG00000141510,ENST00000269305;;;ENST00000269305		Breast cancer, somatic	114480		3	Trp53
17p13.1	17:7668421-7687490	TP53, P53, LFS1 , BCC7, BMFS5	Tumor protein p53	191170	TP53	7157	ENSG00000141510,ENST00000269305;;;ENST00000269305		Hepatocellular carcinoma, somatic	114550		3	Trp53
17p13.1	17:7668421-7687490	TP53, P53, LFS1 , BCC7, BMFS5	Tumor protein p53	191170	TP53	7157	ENSG00000141510,ENST00000269305;;;ENST00000269305		Li-Fraumeni syndrome	151623	AD	3	Trp53
17p13.1	17:7668421-7687490	TP53, P53, LFS1 , BCC7, BMFS5	Tumor protein p53	191170	TP53	7157	ENSG00000141510,ENST00000269305;;;ENST00000269305		Nasopharyngeal carcinoma, somatic	607107		3	Trp53
17p13.1	17:7668421-7687490	TP53, P53, LFS1 , BCC7, BMFS5	Tumor protein p53	191170	TP53	7157	ENSG00000141510,ENST00000269305;;;ENST00000269305		Pancreatic cancer, somatic	260350		3	Trp53
17p12	17:12991612-13018027	ELAC2, HPC2, COXPD17	elaC ribonuclease Z 2	605367	ELAC2	60528	ENSG00000006744,ENST00000338034;;;ENST00000338034	at ~365cR	{Prostate cancer, hereditary, 2, susceptibility to}	614731		3	Elac2
17p12	17:12991612-13018027	ELAC2, HPC2, COXPD17	elaC ribonuclease Z 2	605367	ELAC2	60528	ENSG00000006744,ENST00000338034;;;ENST00000338034	at ~365cR	Combined oxidative phosphorylation deficiency 17	615440	AR	3	Elac2
17p11.2	17:17212212-17237330	FLCN, BHD	Folliculin	607273	FLCN	201163	ENSG00000154803,ENST00000285071;;;ENST00000285071		Birt-Hogg-Dube syndrome	135150	AD	3	Flcn
17p11.2	17:17212212-17237330	FLCN, BHD	Folliculin	607273	FLCN	201163	ENSG00000154803,ENST00000285071;;;ENST00000285071		Colorectal cancer, somatic	114500		3	Flcn
17p11.2	17:17212212-17237330	FLCN, BHD	Folliculin	607273	FLCN	201163	ENSG00000154803,ENST00000285071;;;ENST00000285071		Pneumothorax, primary spontaneous	173600	AD	3	Flcn
17p11.2	17:17212212-17237330	FLCN, BHD	Folliculin	607273	FLCN	201163	ENSG00000154803,ENST00000285071;;;ENST00000285071		Renal carcinoma, chromophobe, somatic	144700		3	Flcn
17q12	17:33500001-39800000	HPC11	Prostate cancer, hereditary, 11	611955				associated with rs4430796 and rs7501939	{Prostate cancer, hereditary, 11}	611955		2
17q12	17:35092221-35119860	RAD51D, RAD51L3, BROVCA4	RAD51 paralog D	602954	RAD51D	5892	ENSG00000185379,ENST00000345365;;;ENST00000345365		{Breast-ovarian cancer, familial, susceptibility to, 4}	614291		3	Rad51d
17q12	17:39688094-39728658	ERBB2, NGL, NEU, HER2, VSCN2	Avian erythroblastic leukemia viral (v-erb-b2) oncogene homolog 2 (neuro/glioblastoma derived oncogene homolog)	164870	ERBB2	2064	ENSG00000141736,ENST00000269571;;;ENST00000269571	mutation identified in 1 VSCN2 family	?Visceral neuropathy, familial, 2, autosomal recessive	619465	AR	3	Erbb2
17q12	17:39688094-39728658	ERBB2, NGL, NEU, HER2, VSCN2	Avian erythroblastic leukemia viral (v-erb-b2) oncogene homolog 2 (neuro/glioblastoma derived oncogene homolog)	164870	ERBB2	2064	ENSG00000141736,ENST00000269571;;;ENST00000269571	mutation identified in 1 VSCN2 family	Adenocarcinoma of lung, somatic	211980		3	Erbb2
17q12	17:39688094-39728658	ERBB2, NGL, NEU, HER2, VSCN2	Avian erythroblastic leukemia viral (v-erb-b2) oncogene homolog 2 (neuro/glioblastoma derived oncogene homolog)	164870	ERBB2	2064	ENSG00000141736,ENST00000269571;;;ENST00000269571	mutation identified in 1 VSCN2 family	Gastric cancer, somatic	613659		3	Erbb2
17q12	17:39688094-39728658	ERBB2, NGL, NEU, HER2, VSCN2	Avian erythroblastic leukemia viral (v-erb-b2) oncogene homolog 2 (neuro/glioblastoma derived oncogene homolog)	164870	ERBB2	2064	ENSG00000141736,ENST00000269571;;;ENST00000269571	mutation identified in 1 VSCN2 family	Glioblastoma, somatic	137800		3	Erbb2
17q12	17:39688094-39728658	ERBB2, NGL, NEU, HER2, VSCN2	Avian erythroblastic leukemia viral (v-erb-b2) oncogene homolog 2 (neuro/glioblastoma derived oncogene homolog)	164870	ERBB2	2064	ENSG00000141736,ENST00000269571;;;ENST00000269571	mutation identified in 1 VSCN2 family	Ovarian cancer, somatic	167000		3	Erbb2
17q21.31	17:43044295-43170327	BRCA1, PSCP, BROVCA1, PNCA4, FANCS	BRCA1 DNA repair-associated protein	113705	BRCA1	672	ENSG00000012048,ENST00000357654;;;ENST00000357654		{Breast-ovarian cancer, familial, 1}	604370	AD, Mu	3	Brca1
17q21.31	17:43044295-43170327	BRCA1, PSCP, BROVCA1, PNCA4, FANCS	BRCA1 DNA repair-associated protein	113705	BRCA1	672	ENSG00000012048,ENST00000357654;;;ENST00000357654		{Pancreatic cancer, susceptibility to, 4}	614320		3	Brca1
17q21.31	17:43044295-43170327	BRCA1, PSCP, BROVCA1, PNCA4, FANCS	BRCA1 DNA repair-associated protein	113705	BRCA1	672	ENSG00000012048,ENST00000357654;;;ENST00000357654		Fanconi anemia, complementation group S	617883	AR	3	Brca1
17q21.32	17:48724763-48728750	HOXB13, HPC9	Homeobox B13	604607	HOXB13	10481	ENSG00000159184,ENST00000290295;;;ENST00000290295		{Prostate cancer, hereditary, 9}	610997		3	Hoxb13
17q21.33	17:49404052-49414882	PHB1	Prohibitin 1	176705	PHB1	5245	ENSG00000167085,ENST00000300408;;;ENST00000300408		{Breast cancer, susceptibility to}	114480	AD, SMu	3	Phb1
17q22	17:58269855-58280935	MPO	Myeloperoxidase	606989	MPO	4353	ENSG00000005381,ENST00000225275;;;ENST00000225275	translocated in t(15;17)(q22;q11.2)	{Alzheimer disease, susceptibility to}	104300	AD	3	Mpo
17q22	17:58269855-58280935	MPO	Myeloperoxidase	606989	MPO	4353	ENSG00000005381,ENST00000225275;;;ENST00000225275	translocated in t(15;17)(q22;q11.2)	{Lung cancer, protection against, in smokers}			3	Mpo
17q22	17:58269855-58280935	MPO	Myeloperoxidase	606989	MPO	4353	ENSG00000005381,ENST00000225275;;;ENST00000225275	translocated in t(15;17)(q22;q11.2)	Myeloperoxidase deficiency	254600	AR	3	Mpo
17q22	17:58352500-58417534	RNF43, RNF124, SSPCS	Ring finger protein 43	612482	RNF43	54894	ENSG00000108375,ENST00000407977;;;ENST00000407977		Sessile serrated polyposis cancer syndrome	617108	AD	3	Rnf43
17q22	17:58692573-58735611	RAD51C, FANCO, BROVCA3	RAD52 paralog C	602774	RAD51C	5889	ENSG00000108384,ENST00000337432;;;ENST00000337432		{Breast-ovarian cancer, familial, susceptibility to, 3}	613399		3	Rad51c
17q22	17:58692573-58735611	RAD51C, FANCO, BROVCA3	RAD52 paralog C	602774	RAD51C	5889	ENSG00000108384,ENST00000337432;;;ENST00000337432		Fanconi anemia, complementation group O	613390	AR	3	Rad51c
17q23.2	17:60600193-60666280	PPM1D, WIP1, JDVS	Protein phosphatase, magnesium-dependent, 1, delta isoform	605100	PPM1D	8493	ENSG00000170836,ENST00000305921;;;ENST00000305921	amplified in breast cancer	Breast cancer, somatic	114480		3	Ppm1d
17q23.2	17:60600193-60666280	PPM1D, WIP1, JDVS	Protein phosphatase, magnesium-dependent, 1, delta isoform	605100	PPM1D	8493	ENSG00000170836,ENST00000305921;;;ENST00000305921	amplified in breast cancer	Jansen-de Vries syndrome	617450	AD	3	Ppm1d
17q23.2	17:61679139-61863528	BRIP1, BACH1, FANCJ	BRCA1-associated C-terminal helicase 1	605882	BRIP1	83990	ENSG00000136492,ENST00000259008;;;ENST00000259008	?or 17q23	{Breast cancer, early-onset, susceptibility to}	114480	AD, SMu	3	Brip1
17q23.2	17:61679139-61863528	BRIP1, BACH1, FANCJ	BRCA1-associated C-terminal helicase 1	605882	BRIP1	83990	ENSG00000136492,ENST00000259008;;;ENST00000259008	?or 17q23	Fanconi anemia, complementation group J	609054		3	Brip1
17q24.1	17:65528563-65561648	AXIN2, ODCRCS	Axis inhibitor 2 (conductin, mouse, homolog of)	604025	AXIN2	8313	ENSG00000168646,ENST00000307078;;;ENST00000307078		Colorectal cancer, somatic	114500		3	Axin2
17q24.1	17:65528563-65561648	AXIN2, ODCRCS	Axis inhibitor 2 (conductin, mouse, homolog of)	604025	AXIN2	8313	ENSG00000168646,ENST00000307078;;;ENST00000307078		Oligodontia-colorectal cancer syndrome	608615	AD	3	Axin2
17q25.1	17:76470893-76501427	RHBDF2, IRHOM2, TOC	Rhomboid 5, Drosophila, homolog of, 2	614404	RHBDF2	79651	ENSG00000129667,ENST00000675367;;;ENST00000675367		Tylosis with esophageal cancer	148500	AD	3	Rhbdf2
18p11.22	18:8695856-8707621	GACAT2, MTCL1AS1	Gastric cancer-associated transcript 2, noncoding	616131	GACAT2	100287082	ENSG00000265962,ENST00000579368
18q11.2	18:26687621-26703638	PCAT18, LINC01092	Prostate cancer-associated transcript 18, noncoding	617647	PCAT18	728606	ENSG00000265369,ENST00000579458
18q21.1	18:48919853-48950965	SMAD7, MADH7, CRCS3	SMAD family member 7	602932	SMAD7	4092	ENSG00000101665,ENST00000262158;;;ENST00000262158		{Colorectal cancer, susceptibility to, 3}	612229		3	Smad7
18q21.2	18:51030213-51085042	SMAD4, MADH4, DPC4, JIP, MYHRS	SMAD family member 4	600993	SMAD4	4089	ENSG00000141646,ENST00000342988;;;ENST00000342988		Juvenile polyposis/hereditary hemorrhagic telangiectasia syndrome	175050	AD	3	Smad4
18q21.2	18:51030213-51085042	SMAD4, MADH4, DPC4, JIP, MYHRS	SMAD family member 4	600993	SMAD4	4089	ENSG00000141646,ENST00000342988;;;ENST00000342988		Myhre syndrome	139210	AD	3	Smad4
18q21.2	18:51030213-51085042	SMAD4, MADH4, DPC4, JIP, MYHRS	SMAD family member 4	600993	SMAD4	4089	ENSG00000141646,ENST00000342988;;;ENST00000342988		Pancreatic cancer, somatic	260350		3	Smad4
18q21.2	18:51030213-51085042	SMAD4, MADH4, DPC4, JIP, MYHRS	SMAD family member 4	600993	SMAD4	4089	ENSG00000141646,ENST00000342988;;;ENST00000342988		Polyposis, juvenile intestinal	174900	AD	3	Smad4
18q21.2	18:52340197-53535899	DCC, MRMV1, HGPPS2	Deleted in colorectal carcinoma	120470	DCC	1630	ENSG00000187323,ENST00000442544;;;ENST00000442544		Colorectal cancer, somatic	114500		3	Dcc
18q21.2	18:52340197-53535899	DCC, MRMV1, HGPPS2	Deleted in colorectal carcinoma	120470	DCC	1630	ENSG00000187323,ENST00000442544;;;ENST00000442544		Esophageal carcinoma, somatic	133239		3	Dcc
18q21.2	18:52340197-53535899	DCC, MRMV1, HGPPS2	Deleted in colorectal carcinoma	120470	DCC	1630	ENSG00000187323,ENST00000442544;;;ENST00000442544		Gaze palsy, familial horizontal, with progressive scoliosis, 2	617542	AR	3	Dcc
18q21.2	18:52340197-53535899	DCC, MRMV1, HGPPS2	Deleted in colorectal carcinoma	120470	DCC	1630	ENSG00000187323,ENST00000442544;;;ENST00000442544		Mirror movements 1 and/or agenesis of the corpus callosum	157600	AD	3	Dcc
19p13.3	19:1205778-1228431	STK11, PJS, LKB1	Serine/threonine protein kinase-11	602216	STK11	6794	ENSG00000118046,ENST00000326873;;;ENST00000326873		Melanoma, malignant, somatic	155600		3	Stk11
19p13.3	19:1205778-1228431	STK11, PJS, LKB1	Serine/threonine protein kinase-11	602216	STK11	6794	ENSG00000118046,ENST00000326873;;;ENST00000326873		Pancreatic cancer, somatic	260350		3	Stk11
19p13.3	19:1205778-1228431	STK11, PJS, LKB1	Serine/threonine protein kinase-11	602216	STK11	6794	ENSG00000118046,ENST00000326873;;;ENST00000326873		Peutz-Jeghers syndrome	175200	AD	3	Stk11
19p13.3	19:1205778-1228431	STK11, PJS, LKB1	Serine/threonine protein kinase-11	602216	STK11	6794	ENSG00000118046,ENST00000326873;;;ENST00000326873		Testicular tumor, somatic	273300		3	Stk11
19p13.12	19:15828947-15836321	UCA1, LINC00178, CUDR	Urothelial cancer-associated gene 1	617500	UCA1	652995	ENSG00000214049,ENST00000644174
19q	19:26200001-58617616	HPCQTL19	Prostate cancer aggressiveness quantitative trait locus on chromosome 19	607592		347747		D19S902	{Prostate cancer aggressiveness QTL}	607592		2
19q13.2	19:40843541-40850447	CYP2A6, CYP2A3, CYP2A, P450C2A	Cytochrome P450, subfamily IIA, phenobarbital-inducible, polypeptide 6	122720	CYP2A6	1548	ENSG00000255974,ENST00000301141;;;ENST00000301141		{Lung cancer, resistance to}	211980	AD, SMu	3	Cyp2a4,Cyp2a5
19q13.2	19:40843541-40850447	CYP2A6, CYP2A3, CYP2A, P450C2A	Cytochrome P450, subfamily IIA, phenobarbital-inducible, polypeptide 6	122720	CYP2A6	1548	ENSG00000255974,ENST00000301141;;;ENST00000301141		{Nicotine addiction, protection from}	188890		3	Cyp2a4,Cyp2a5
19q13.2	19:40843541-40850447	CYP2A6, CYP2A3, CYP2A, P450C2A	Cytochrome P450, subfamily IIA, phenobarbital-inducible, polypeptide 6	122720	CYP2A6	1548	ENSG00000255974,ENST00000301141;;;ENST00000301141		Coumarin resistance	122700	AD	3	Cyp2a4,Cyp2a5
19q13.2	19:41454169-41500649	PCAT19, LINC01190	Prostate cancer-associated transcript 19, noncoding	618192	PCAT19	100505495	ENSG00000267107,ENST00000588495
19q13.33	19:48954875-48961798	BAX	BCL2-associated X protein	600040	BAX	581	ENSG00000087088,ENST00000345358;;;ENST00000345358		Colorectal cancer, somatic	114500		3	Bax
19q13.33	19:48954875-48961798	BAX	BCL2-associated X protein	600040	BAX	581	ENSG00000087088,ENST00000345358;;;ENST00000345358		T-cell acute lymphoblastic leukemia, somatic	613065		3	Bax
19q13.33	19:50384323-50418018	POLD1, CRCS10, MDPL, IMD120	Polymerase (DNA directed), delta 1, catalytic subunit	174761	POLD1	5424	ENSG00000062822,ENST00000440232;;;ENST00000440232		{Colorectal cancer, susceptibility to, 10}	612591	AD	3	Pold1
19q13.33	19:50384323-50418018	POLD1, CRCS10, MDPL, IMD120	Polymerase (DNA directed), delta 1, catalytic subunit	174761	POLD1	5424	ENSG00000062822,ENST00000440232;;;ENST00000440232		Immunodeficiency 120	620836	AR	3	Pold1
19q13.33	19:50384323-50418018	POLD1, CRCS10, MDPL, IMD120	Polymerase (DNA directed), delta 1, catalytic subunit	174761	POLD1	5424	ENSG00000062822,ENST00000440232;;;ENST00000440232		Mandibular hypoplasia, deafness, progeroid features, and lipodystrophy syndrome	615381	AD	3	Pold1
19q13.4	19:50900001-58617616	HPC15	Prostate cancer, hereditary, 15	611959		100188868		associated with rs2735839	{Prostate cancer, hereditary, 15}	611959		2
20p12.3	20:5100001-9200000	CRCS11	Colorectal cancer, susceptibility to, 11	612592		100271692		associated with rs961253	{Colorectal cancer, susceptibility to, 11}	612592		2
20q11.23	20:37344699-37406050	SRC, ASV, SRC1, THC6	Protooncogene SRC, Rous sarcoma	190090	SRC	6714	ENSG00000197122,ENST00000373578;;;ENST00000373578	mutation identified in 1 THC6 family	?Thrombocytopenia 6	616937	AD	3	Src
20q11.23	20:37344699-37406050	SRC, ASV, SRC1, THC6	Protooncogene SRC, Rous sarcoma	190090	SRC	6714	ENSG00000197122,ENST00000373578;;;ENST00000373578	mutation identified in 1 THC6 family	Colon cancer, advanced, somatic	114500		3	Src
20q11.23	20:37517417-37527876	BLCAP, BC10	Bladder cancer-associated protein	613110	BLCAP	10904	ENSG00000166619,ENST00000373537;;;ENST00000373537					Blcap
20q13	20:43100001-64444167	HPC3	Prostate cancer, hereditary, 3	608656		408259			{Prostate cancer, susceptibility to, 3}	608656		2
20q13.12	20:47501887-47656872	NCOA3, AIB1, TNRC14	Nuclear receptor coactivator 3 (amplified in breast cancer-1)	601937	NCOA3	8202	ENSG00000124151,ENST00000371998;;;ENST00000371998					Ncoa3
20q13.13	20:50794894-50882676	BCAS4	Breast carcinoma amplified sequence 4	607471	BCAS4	55653	ENSG00000124243,ENST00000371608;;;ENST00000371608
20q13.2	20:56369390-56392215	AURKA, STK15, AURORA2, BTAK, ARK1, STK6, AIK	Aurora kinase A	603072	AURKA	6790	ENSG00000087586,ENST00000395915;;;ENST00000395915		{Colon cancer, susceptibility to}	114500	AD, SMu	3	Aurka
21q22.3	21:42362282-42366535	TFF1, BCEI	Trefoil factor 1 (breast cancer, estrogen-inducible sequence expressed in)	113710	TFF1	7031	ENSG00000160182,ENST00000291527;;;ENST00000291527					Tff1
22q11.21	22:21417371-21451463	HIC2, HRG22, KIAA1020	Hypermethylated in cancer 2	607712	HIC2	23119	ENSG00000169635,ENST00000407464;;;ENST00000407464					Hic2
22q12.1	22:28687743-28741834	CHEK2, RAD53, CHK2, CDS1, TPDS4	Checkpoint kinase 2	604373	CHEK2	11200	ENSG00000183765,ENST00000404276;;;ENST00000404276		Osteosarcoma, somatic	259500		3	Chek2
22q12.1	22:28687743-28741834	CHEK2, RAD53, CHK2, CDS1, TPDS4	Checkpoint kinase 2	604373	CHEK2	11200	ENSG00000183765,ENST00000404276;;;ENST00000404276		Prostate cancer, somatic	176807		3	Chek2
22q12.1	22:28687743-28741834	CHEK2, RAD53, CHK2, CDS1, TPDS4	Checkpoint kinase 2	604373	CHEK2	11200	ENSG00000183765,ENST00000404276;;;ENST00000404276		Tumor predisposition syndrome 4, breast/prostate/colorectal	609265		3	Chek2
22q12.3	22:31800001-37200000	HPC6	Prostate cancer, hereditary, 6	609558		100188789		between D22S1265 and D22S277	{Prostate cancer, susceptibility to}	609558		2
22q13.2	22:41092592-41180077	EP300, RSTS2, MKHK2	E1A-binding protein, 300kD	602700	EP300	2033	ENSG00000100393,ENST00000263253;;;ENST00000263253		Colorectal cancer, somatic	114500		3	Ep300
22q13.2	22:41092592-41180077	EP300, RSTS2, MKHK2	E1A-binding protein, 300kD	602700	EP300	2033	ENSG00000100393,ENST00000263253;;;ENST00000263253		Menke-Hennekam syndrome 2	618333	AD	3	Ep300
22q13.2	22:41092592-41180077	EP300, RSTS2, MKHK2	E1A-binding protein, 300kD	602700	EP300	2033	ENSG00000100393,ENST00000263253;;;ENST00000263253		Rubinstein-Taybi syndrome 2	613684	AD	3	Ep300
Xp11.22	X:50100001-54800000	HPCX2	Prostate cancer, hereditary, X-linked 2	300704		100188769		associated with rs5945572	{Prostate cancer, hereditary, X-linked 2}	300704		2
Xq12	X:67544021-67730619	AR, DHTR, TFM, SBMA, KD, SMAX1, HYSP1	Androgen receptor (dihydrotestosterone receptor)	313700	AR	367	ENSG00000169083,ENST00000374690;;;ENST00000374690		{Prostate cancer, susceptibility to}	301120	XL	3	Ar
Xq12	X:67544021-67730619	AR, DHTR, TFM, SBMA, KD, SMAX1, HYSP1	Androgen receptor (dihydrotestosterone receptor)	313700	AR	367	ENSG00000169083,ENST00000374690;;;ENST00000374690		Androgen insensitivity	300068	XLR	3	Ar
Xq12	X:67544021-67730619	AR, DHTR, TFM, SBMA, KD, SMAX1, HYSP1	Androgen receptor (dihydrotestosterone receptor)	313700	AR	367	ENSG00000169083,ENST00000374690;;;ENST00000374690		Androgen insensitivity, partial, with or without breast cancer	312300	XLR	3	Ar
Xq12	X:67544021-67730619	AR, DHTR, TFM, SBMA, KD, SMAX1, HYSP1	Androgen receptor (dihydrotestosterone receptor)	313700	AR	367	ENSG00000169083,ENST00000374690;;;ENST00000374690		Hypospadias 1, X-linked	300633	XLR	3	Ar
Xq12	X:67544021-67730619	AR, DHTR, TFM, SBMA, KD, SMAX1, HYSP1	Androgen receptor (dihydrotestosterone receptor)	313700	AR	367	ENSG00000169083,ENST00000374690;;;ENST00000374690		Spinal and bulbar muscular atrophy, X-linked 1	313200	XLR	3	Ar
Xq23	X:116461686-116462976	CT83, KKLC1, CXorf61	Cancer/testis antigen 83	300625	CT83	203413	ENSG00000204019,ENST00000371894;;;ENST00000371894
Xq24	X:120872607-120875866	CT47B1, CT47A13	Cancer/testis antigen family 47, member B1	300790	CT47B1	643311	ENSG00000236446,ENST00000371311;;;ENST00000371311					Ct47
Xq24	X:120933840-120937158	CT47A11, LOC255313	Cancer/testis antigen family 47, member A11	300592	CT47A11	255313	ENSG00000226929,ENST00000457020;;;ENST00000457020					Ct47
Xq24	X:120938701-120942023	CT47A10	Cancer/testis antigen family 47, member A10	300789	CT47A10	728036	ENSG00000224089,ENST00000430448;;;ENST00000430448					Ct47
Xq24	X:120943561-120946883	CT47A9	Cancer/testis antigen family 47, member A9	300788	CT47A9	728042	ENSG00000226600,ENST00000417256;;;ENST00000417256					Ct47
Xq24	X:120948422-120951744	CT47A8	Cancer/testis antigen family 47, member A8	300787	CT47A8	728049	ENSG00000230347,ENST00000457977;;;ENST00000457977					Ct47
Xq24	X:120953282-120956600	CT47A7	Cancer/testis antigen family 47, member A7	300786	CT47A7	653282	ENSG00000228517,ENST00000434883;;;ENST00000434883					Ct47
Xq24	X:120958165-120961487	CT47A6	Cancer/testis antigen family 47, member A6	300785	CT47A6	728062	ENSG00000226023,ENST00000419194;;;ENST00000419194					Ct47
Xq24	X:120963026-120966348	CT47A5	Cancer/testis antigen family 47, member A5	300784	CT47A5	728072	ENSG00000237957,ENST00000439466;;;ENST00000439466					Ct47
Phenotype Mapping Key
1 - The disorder is placed on the map due to its association with a gene, but the underlying defect is not known.
2 - The disorder was placed on the map by statistical methods.
3 - The molecular basis of the disorder is known.
4 - A contiguous gene duplication or deletion syndrome in which multiple genes are involved.
Inheritance Abbreviations
?AD	?Autosomal dominant
?XLR	?X-linked recessive
AD	Autosomal dominant
AR	Autosomal recessive
PD	Pseudoautosomal dominant
PR	Pseudoautosomal recessive
DD	Digenic dominant
DR	Digenic recessive
ICB	Inherited chromosomal imbalance
IC	Isolated cases
Mi	Mitochondrial
Mu	Multifactorial
SMo	Somatic mosaicism
SMu	Somatic mutation
XL	X-linked
XLD	X-linked dominant
XLR	X-linked recessive
YL	Y-linked
This search returned 216 entries which exceeded the maximum of 200 so the results were truncated
You can register for MIMmatch ( https://omim.org/mimmatch/ ) to raise this limit to 1,000
You can register for downloads ( https://omim.org/downloads ) and/or the API ( https://omim.org/api ) for more search/download options

## Sheet: Sheet1
Gene
PLA2G2A
EPHB2
PTPRF
MUTYH
RAD54L
BCAR3
NRAS
FALEC
FASLG
RNASEL
BLACAT1
PCAP
FH
GACAT3
MSH2
MSH6
EHBP1
BUB1
LCO
IL1B
IL1RN
SCHLAP1
DIRC1
CASP10
CASP8
BARD1
HPC5
OVCAS1
TGFBR2
SCLC1
MLH1
DLEC1
CTNNB1
RABL3
ATR
PIK3CA
EIF4G1
LNCR5
FGFR3
PCAT4
ADH1B
TLR2
PALLD
KMHN1
LNCR3
PRLR
LUCAT1
APC
MCC
IRF1
HMMR
FGFR4
NQO2
CTAG3
CASC15
LNCR4
LNCR1
PBOV1
SASH1
ESR1
PRKN
MAD1L1
PMS2
HPC4
EGFR
VOPP1
PTPN12
GAEC1
ST7
BRAF
DLC1
PDGFRL
RB1CC1
RAD54B
CRCS6
CRCS2
HPC10
PCAT1
PCAT2
PRNCR1
CASC19
CCAT1
CASC21
CASC8
CCAT2
CASC11
CDKN2A
PCA3
FOXE1
GALNT12
2024-12-01
SCAI
KLF6
CRCS5
MAP3K8
MSMB
ERCC6
SNCG
PTEN
MXI1
HABP2
CASC2
FGFR2
HRAS
SLC22A1L
PTPRJ
HPC14
CCND1
ORAOV1
CTTN
GCRG224
ATM
CRCS7
TSG11
COLCA1
PPP2R1B
HEPN1
OPCML
CASC1
KRAS
ACVR1B
SRGAP1
ALDH2
CDK2AP1
POLE
BRCA2
RB1
NKX2-1
CRCS8
MLH3
XRCC3
AKT1
HPC7
HMPS1
BUB1B
RAD51
PCAT29
CHRNA5
CHRNA3
IQGAP1
BCAR4
PALB2
CRCS9
CDH1
NQO1
ZFHX3
BCPR
HIC1
TP53
ELAC2
FLCN
HPC11
RAD51D
ERBB2
BRCA1
HOXB13
PHB1
MPO
RNF43
RAD51C
PPM1D
BRIP1
AXIN2
RHBDF2
GACAT2
PCAT18
SMAD7
SMAD4
DCC
STK11
UCA1
HPCQTL19
CYP2A6
PCAT19
BAX
POLD1
HPC15
CRCS11
SRC
BLCAP
HPC3
NCOA3
BCAS4
AURKA
TFF1
HIC2
CHEK2
HPC6
EP300
HPCX2
AR
CT83
CT47B1
CT47A11
CT47A10
CT47A9
CT47A8
CT47A7
CT47A6
CT47A5
ZF9
TTF2
TTF1
TPL2
THC6
SCA4
SBMA
PNCA4
P450C2A
NS
MOM1
MMRCS3
MMRCS1
MLM
MFS2
MCM
LYNCH4
LYNCH1
JWS
JIP
IMD120
IMAGEI
HPC1
HER2
GLM3
FSAP
FMRD
FCTCS
FASL
FANCR
FAM4A1
ERK
ECAD
DUP15q
DUH1
CWS1
CSB
CRMO2
CMNS
CDS1
BTPS2
BTAK
BROVCA5
BCC7
BAIPRCK
VSCN2
TPDS4
TK14
PNCA2
PCBC
NMTC5
NMTC4
NMTC1
NCMS
MYHRS
MMRCS2
MCMTC
LDS2
KD
FANCS
DESMD
CMM2
CFC2
C15DUPq
BMFS5
BCDS1
ARMD5
ARK1
ALPS1B
UVSS1
STK6
SMAX1
RALD
CWS5
CAPB
BBDS
BAMLAZ
POF11
OES
HYSP1
CLAPO
BDPLT22
AIK
HMH
CCM4
UC28
TOC
TNRC14
TITF2
THC10
TFM
SSPCS
SRC1
SCKL1
RAY1
RASK2
PRLTS
PRCA1
PPP1R54
PNCA3
PNCA1
PLA2L
PDJ
PARK18
PAOD2
P16
NSP2
NS6
NMTC2
NMOR1
NKX2A
NEU
MVA7
MVA1
MRMV2
MKHK2
MDPL
MCUL1
MCAP
LYNCH5
LYNCH2
LKB1
LINC00913
LFS1
LCAM
KIAA1020
KIAA0203
JDVS
IMPT1
IMD117
HRAD54
HPRL
HPC12
HNPCC4
HGPPS2
HGFAL
GLM2
GASP
FPC
FILS
FCC1
FANCJ
EVR7
ESTRR
EST
DRT
DPC4
DIRA
CYP2A
CXorf61
CUDR
CRCS4
CRCS3
COXPD17
COFS1
CHK2
CFD1
CARLO7
CARLO6
CARLO4
CARLO2
CARLO1
CAPOK
BROVCA4
BROVCA3
BROVCA2
BROVCA1
BNAH2
BCL1
BCD1
AURORA2
ATFB8
AT1
APT1LG1
ALPS2B
ALPS2
ALK4
AAT3
WIP1
UVO
UROC28
TXBP181
TSG7
TNFSF6
TITF1
TIL4
TAOS1
STK15
SH2D3B
SCAL1
SAR1
RSTS2
RNS4
RNF124
RECA
RAD53
RAD51L3
PTPG1
PSCP
PRAD1
PNCA5
PMSL2
PLA2B
PJS
PHBP
PDGRL
PCAT8
PCAT114
PCA2
PARK2
P53
ODCRCS
NS7
NMOR2
NISBD2
NGL
NEDSDV
MYH
MVCD4
MTS1
MTCL1AS1
MRMV1
MMAC1
MFAB
MCPH30
MCH5
MCH4
MAR
MADH7
MADH4
LOC255313
LNCR2
LINC01458
LINC01245
LINC01244
LINC01190
LINC01092
LINC00990
LINC00912
LINC00860
LINC00340
LINC00178
LAS1
LAR
KRAS2
KKLC1
KIAA1304
KIAA0992
KIAA0903
KIAA0790
IRHOM2
HRG22
HR54
HPC9
HPC2
HPC13
HNPCC7
HNPCC6
HLRCC
GTBP
GS
GDEP
FRP1
FKHL15
FANCO
FANCN
FANCD1
FAL1
ESR
EPHT3
EMS1
EIF4G
ECOP
DOC1
DLC1
DIA4
DHTR
DEP1
DD3
CYP2A3
CWS6
CT47A13
CRCS12
CRCS10
CRCS1
CRAC1
COT
COPEB
COCA2
COCA1
CMM6
CLOVE
CKN2
CC1
CARLO5
CAGE1
C9orf126
BWSCR1A
BUBR1
BHD
BEK
BCSG1
BCEI
BC10
BACH1
ATBF1
ATA
ASV
ALPS4
AIB1
ADH2
ACVRLK4
ACH
