# Supplementary material for: Understanding mechanisms of Polygonatum sibiricum-derived exosome-like nanoparticles against breast cancer through an integrated metabolomics and network pharmacology analysis
Source: Front Chem. 2025 Jun 6;13:1559758. doi: 10.3389/fchem.2025.1559758 (PMC12179076; doi:10.3389/fchem.2025.1559758)
Supplement: Supplementary file 1 [file DataSheet1.zip › raw data/Fig.4/PPI/2.xlsx]

## Sheet: Sheet1
Type	number
Breast Cancer	1
Stearidonic acid	2
linolenic acid	2
baicalein	2
6-gingerol	2
14-deoxyandrographolide	2
adenine	2
Isovanillic acid	2
griffonilide	2
sedanolide	2
IL1B	3
PPARG	3
HMGCR	3
CAV1	3
AKT1	3
TNF	3
ESR1	3
IL10	3
INS	3
PPARA	3
ABCB1	3
EGFR	3
PTGS2	3
HSP90AB1	3
ABL1	3
CYP1A1	3
NOTCH1	3
CREB1	3
ACE	3
FGF2	3
IGF1	3
AGTR1	3
ESR2	3
Pathways in cancer	4
Chemical carcinogenesis - receptor activation	4
Breast cancer	4
MAPK signaling pathway	4
PI3K-Akt signaling pathway	4
Prostate cancer	4
Endocrine resistance	4
AMPK signaling pathway	4
Estrogen signaling pathway	4
Non-alcoholic fatty liver disease	4
Lipid and atherosclerosis	4
Human cytomegalovirus infection	4
Ras signaling pathway	4
Human papillomavirus infection	4
Longevity regulating pathway	4
Chagas disease	4
C-type lectin receptor signaling pathway	4
Insulin resistance	4
TNF signaling pathway	4
Proteoglycans in cancer	4
