# Supplementary material for: Understanding mechanisms of Polygonatum sibiricum-derived exosome-like nanoparticles against breast cancer through an integrated metabolomics and network pharmacology analysis
Source: Front Chem. 2025 Jun 6;13:1559758. doi: 10.3389/fchem.2025.1559758 (PMC12179076; doi:10.3389/fchem.2025.1559758)
Supplement: Supplementary file 1 [file DataSheet1.zip › raw data/Fig.4/PPI/3.xlsx]

## Sheet: Sheet1
type	name
Stearidonic acid	IL1B
Stearidonic acid	PPARG
Stearidonic acid	TNF
Stearidonic acid	INS
Stearidonic acid	PPARA
Stearidonic acid	PTGS2
Stearidonic acid	CYP1A1
Stearidonic acid	NOTCH1
Stearidonic acid	FGF2
Stearidonic acid	IGF1
linolenic acid	IL1B
linolenic acid	PPARG
linolenic acid	TNF
linolenic acid	INS
linolenic acid	PPARA
linolenic acid	PTGS2
linolenic acid	CYP1A1
linolenic acid	NOTCH1
linolenic acid	FGF2
linolenic acid	IGF1
baicalein	PPARG
baicalein	PPARA
baicalein	PTGS2
6-gingerol	ESR1
6-gingerol	PTGS2
6-gingerol	ESR2
14-deoxyandrographolide	HMGCR
adenine	CAV1
adenine	AKT1
adenine	IL10
adenine	INS
adenine	ABCB1
adenine	EGFR
adenine	HSP90AB1
adenine	ABL1
adenine	CREB1
adenine	ACE
adenine	AGTR1
Isovanillic acid	PTGS2
griffonilide	HMGCR
sedanolide	HMGCR
sedanolide	ESR1
Pathways in cancer	NOTCH1
Pathways in cancer	HSP90AB1
Pathways in cancer	AGTR1
Pathways in cancer	ABL1
Pathways in cancer	AKT1
Pathways in cancer	PPARG
Pathways in cancer	IGF1
Pathways in cancer	PTGS2
Pathways in cancer	ESR1
Pathways in cancer	FGF2
Pathways in cancer	EGFR
Pathways in cancer	ESR2
Chemical carcinogenesis - receptor activation	CREB1
Chemical carcinogenesis - receptor activation	HSP90AB1
Chemical carcinogenesis - receptor activation	CYP1A1
Chemical carcinogenesis - receptor activation	AKT1
Chemical carcinogenesis - receptor activation	PPARA
Chemical carcinogenesis - receptor activation	ESR1
Chemical carcinogenesis - receptor activation	FGF2
Chemical carcinogenesis - receptor activation	EGFR
Chemical carcinogenesis - receptor activation	ESR2
Breast cancer	ESR2
Breast cancer	NOTCH1
Breast cancer	AKT1
Breast cancer	IGF1
Breast cancer	ESR1
Breast cancer	FGF2
Breast cancer	EGFR
MAPK signaling pathway	INS
MAPK signaling pathway	IL1B
MAPK signaling pathway	AKT1
MAPK signaling pathway	IGF1
MAPK signaling pathway	TNF
MAPK signaling pathway	FGF2
MAPK signaling pathway	EGFR
PI3K-Akt signaling pathway	INS
PI3K-Akt signaling pathway	CREB1
PI3K-Akt signaling pathway	HSP90AB1
PI3K-Akt signaling pathway	AKT1
PI3K-Akt signaling pathway	IGF1
PI3K-Akt signaling pathway	FGF2
PI3K-Akt signaling pathway	EGFR
Prostate cancer	INS
Prostate cancer	CREB1
Prostate cancer	HSP90AB1
Prostate cancer	AKT1
Prostate cancer	IGF1
Prostate cancer	EGFR
Endocrine resistance	ESR2
Endocrine resistance	NOTCH1
Endocrine resistance	AKT1
Endocrine resistance	IGF1
Endocrine resistance	ESR1
Endocrine resistance	EGFR
AMPK signaling pathway	INS
AMPK signaling pathway	CREB1
AMPK signaling pathway	AKT1
AMPK signaling pathway	PPARG
AMPK signaling pathway	HMGCR
AMPK signaling pathway	IGF1
Estrogen signaling pathway	ESR2
Estrogen signaling pathway	CREB1
Estrogen signaling pathway	HSP90AB1
Estrogen signaling pathway	AKT1
Estrogen signaling pathway	ESR1
Estrogen signaling pathway	EGFR
Non-alcoholic fatty liver disease	INS
Non-alcoholic fatty liver disease	IL1B
Non-alcoholic fatty liver disease	AKT1
Non-alcoholic fatty liver disease	PPARG
Non-alcoholic fatty liver disease	PPARA
Non-alcoholic fatty liver disease	TNF
Lipid and atherosclerosis	TNF
Lipid and atherosclerosis	HSP90AB1
Lipid and atherosclerosis	IL1B
Lipid and atherosclerosis	CYP1A1
Lipid and atherosclerosis	AKT1
Lipid and atherosclerosis	PPARG
Human cytomegalovirus infection	EGFR
Human cytomegalovirus infection	CREB1
Human cytomegalovirus infection	IL1B
Human cytomegalovirus infection	AKT1
Human cytomegalovirus infection	PTGS2
Human cytomegalovirus infection	TNF
Ras signaling pathway	INS
Ras signaling pathway	ABL1
Ras signaling pathway	AKT1
Ras signaling pathway	IGF1
Ras signaling pathway	FGF2
Ras signaling pathway	EGFR
Human papillomavirus infection	EGFR
Human papillomavirus infection	NOTCH1
Human papillomavirus infection	CREB1
Human papillomavirus infection	AKT1
Human papillomavirus infection	PTGS2
Human papillomavirus infection	TNF
Longevity regulating pathway	INS
Longevity regulating pathway	CREB1
Longevity regulating pathway	AKT1
Longevity regulating pathway	PPARG
Longevity regulating pathway	IGF1
Chagas disease	TNF
Chagas disease	IL10
Chagas disease	ACE
Chagas disease	IL1B
Chagas disease	AKT1
C-type lectin receptor signaling pathway	TNF
C-type lectin receptor signaling pathway	IL10
C-type lectin receptor signaling pathway	IL1B
C-type lectin receptor signaling pathway	AKT1
C-type lectin receptor signaling pathway	PTGS2
Insulin resistance	INS
Insulin resistance	CREB1
Insulin resistance	AKT1
Insulin resistance	PPARA
Insulin resistance	TNF
TNF signaling pathway	TNF
TNF signaling pathway	CREB1
TNF signaling pathway	IL1B
TNF signaling pathway	AKT1
TNF signaling pathway	PTGS2
Breast Cancer	IL1B
Breast Cancer	PPARG
Breast Cancer	HMGCR
Breast Cancer	CAV1
Breast Cancer	AKT1
Breast Cancer	TNF
Breast Cancer	ESR1
Breast Cancer	IL10
Breast Cancer	INS
Breast Cancer	PPARA
Breast Cancer	ABCB1
Breast Cancer	EGFR
Breast Cancer	PTGS2
Breast Cancer	HSP90AB1
Breast Cancer	ABL1
Breast Cancer	CYP1A1
Breast Cancer	NOTCH1
Breast Cancer	CREB1
Breast Cancer	ACE
Breast Cancer	FGF2
Breast Cancer	IGF1
Breast Cancer	AGTR1
Breast Cancer	ESR2
Proteoglycans in cancer	EGFR
Proteoglycans in cancer	CAV1
Proteoglycans in cancer	AKT1
Proteoglycans in cancer	IGF1
Proteoglycans in cancer	ESR1
Proteoglycans in cancer	TNF
Proteoglycans in cancer	FGF2
