# Supplementary material for: Understanding mechanisms of Polygonatum sibiricum-derived exosome-like nanoparticles against breast cancer through an integrated metabolomics and network pharmacology analysis
Source: Front Chem. 2025 Jun 6;13:1559758. doi: 10.3389/fchem.2025.1559758 (PMC12179076; doi:10.3389/fchem.2025.1559758)
Supplement: Supplementary file 1 [file DataSheet1.zip › raw data/Fig.4/PPI/Betweenness.xlsx]

## Sheet: Sheet1
Betweenness unDir	shared name
25.1725	ABCA1
60.581	MPO
578.661	IL1B
514.695	PPARG
338.43	HMGCR
68.1397	VCAM1
118.937	NOS3
114.535	MED1
57.5986	NR1I2
350.819	CAV1
15.1005	ACACA
104.383	ADIPOQ
1612.26	AKT1
1337.25	TNF
942.799	ESR1
206.73	IL10
956.439	INS
161.743	PPARA
69.7955	RXRA
0.222222	NR1H2
140.236	ABCB1
74.5682	NR3C1
1273.66	EGFR
58.7573	ALDH1A1
232.83	CYP2B6
59.0222	SP1
71.6438	TOP1
532.775	PTGS2
288.209	HSP90AB1
140.901	ABL1
81.0934	MTHFR
66.6786	ALK
125.196	CYP1A1
157.36	NOTCH1
3.37254	ABCC2
29.6019	RPS6KB1
47.2502	RARA
3.78006	TCF3
1.68121	MECOM
18.1597	PRKCD
204.295	CREB1
108.2	AR
20.6091	SYK
1.27122	APAF1
12.47	ALOX5
245.755	SNCA
176.077	RAD51
5.58057	ARAF
1.55628	PRKAA1
142.871	ACE
0.377738	TYR
492.091	FGF2
7.61886	SST
293.403	IGF1
0.889015	MTR
153.442	ADRB2
11.8013	PLG
8.89352	ADAM17
64.1941	NR3C2
140.736	AGTR1
0.854319	ACVR1B
23.052	BMP6
0	ADA
2.01263	DLL1
34.0002	FGF4
5.68479	NAMPT
33.1976	FGF10
23.7205	IL13
59.7039	PDGFB
126.73	ESR2
67.3449	NCOA3
8.26441	SHBG
88.8334	CYP19A1
0.86431	HTR2C
23.7411	LHCGR
12.3477	RYR2
2.55743	PTGFR
21.2202	ANXA1
35.7618	GPER1
78.6142	COL1A1
18.2014	MYL2
76.2293	SOX9
26.4453	FOXA1
10.6879	ITGAV
55.374	SDHA
42.243	MAP2K1
77.5496	PGR
6.80967	PDGFA
43.6105	RET
9.90084	TLR9
45.8758	PTGS1
7.24178	FASLG
1.71365	SGK1
191.343	SDHC
2.12304	S100A8
51.6084	SDHB
13.8244	SDHD
69.6092	GATA3
27.8077	MAPK9
0.385714	HDAC9
75.004	HDAC2
64.4867	FGF1
49.7643	ITGB3
8.20932	RARB
9.24993	JAK3
7.38308	PLA2G2A
2.25844	S100A9
1.4113	SRD5A2
1.99295	ATP2B4
60.0739	SCN5A
0	BLM
0	CALCA
11.1851	CKB
12.4115	GLO1
65.5875	TPM1
22.6308	CYP27B1
9.12432	PTK2B
0	PIM1
0.946463	ESRRG
0	TYMP
0	UGCG
0	PAWR
