# Supplementary material for: Understanding mechanisms of Polygonatum sibiricum-derived exosome-like nanoparticles against breast cancer through an integrated metabolomics and network pharmacology analysis
Source: Front Chem. 2025 Jun 6;13:1559758. doi: 10.3389/fchem.2025.1559758 (PMC12179076; doi:10.3389/fchem.2025.1559758)
Supplement: Supplementary file 1 [file DataSheet1.zip › raw data/Fig.4/PPI/Closeness.xlsx]

## Sheet: Sheet1
Closeness unDir	shared name
0.00431034	ABCA1
0.00440529	MPO
0.00564972	IL1B
0.00534759	PPARG
0.0044843	HMGCR
0.00473934	VCAM1
0.00460829	NOS3
0.00425532	MED1
0.00425532	NR1I2
0.0047619	CAV1
0.00408163	ACACA
0.00471698	ADIPOQ
0.00625	AKT1
0.0060241	TNF
0.00564972	ESR1
0.00497512	IL10
0.00571429	INS
0.00471698	PPARA
0.00442478	RXRA
0.00364964	NR1H2
0.00444444	ABCB1
0.0046729	NR3C1
0.00581395	EGFR
0.00431034	ALDH1A1
0.00409836	CYP2B6
0.00442478	SP1
0.00371747	TOP1
0.00543478	PTGS2
0.00502513	HSP90AB1
0.00446429	ABL1
0.00395257	MTHFR
0.00416667	ALK
0.0045045	CYP1A1
0.00469484	NOTCH1
0.00326797	ABCC2
0.00438596	RPS6KB1
0.00421941	RARA
0.00384615	TCF3
0.00352113	MECOM
0.00411523	PRKCD
0.00497512	CREB1
0.00471698	AR
0.00414938	SYK
0.00403226	APAF1
0.00408163	ALOX5
0.00431034	SNCA
0.00396825	RAD51
0.00387597	ARAF
0.0037037	PRKAA1
0.00465116	ACE
0.00406504	TYR
0.00492611	FGF2
0.00413223	SST
0.00515464	IGF1
0.00324675	MTR
0.00434783	ADRB2
0.0042735	PLG
0.00413223	ADAM17
0.00431034	NR3C2
0.00436681	AGTR1
0.0031746	ACVR1B
0.00383142	BMP6
0.00377358	ADA
0.00383142	DLL1
0.0045045	FGF4
0.0041841	NAMPT
0.00452489	FGF10
0.00436681	IL13
0.00423729	PDGFB
0.0046729	ESR2
0.00440529	NCOA3
0.00403226	SHBG
0.00446429	CYP19A1
0.00302115	HTR2C
0.00390625	LHCGR
0.00326797	RYR2
0.00347222	PTGFR
0.00420168	ANXA1
0.00425532	GPER1
0.00456621	COL1A1
0.00377358	MYL2
0.00446429	SOX9
0.0042735	FOXA1
0.00403226	ITGAV
0.00392157	SDHA
0.00444444	MAP2K1
0.00462963	PGR
0.00414938	PDGFA
0.00416667	RET
0.00420168	TLR9
0.00429185	PTGS1
0.00425532	FASLG
0.00411523	SGK1
0.004329	SDHC
0.003861	S100A8
0.00401606	SDHB
0.00371747	SDHD
0.00440529	GATA3
0.00420168	MAPK9
0.00389105	HDAC9
0.00431034	HDAC2
0.0042735	FGF1
0.00429185	ITGB3
0.00395257	RARB
0.00406504	JAK3
0.00392157	PLA2G2A
0.00361011	S100A9
0.00361011	SRD5A2
0.00282486	ATP2B4
0.00357143	SCN5A
0.00273224	BLM
0.00343643	CALCA
0.00294118	CKB
0.00294985	GLO1
0.003861	TPM1
0.00403226	CYP27B1
0.00401606	PTK2B
0.00342466	PIM1
0.00361011	ESRRG
0.003125	TYMP
0.00291545	UGCG
0.0034965	PAWR
