# Supplementary material for: Understanding mechanisms of Polygonatum sibiricum-derived exosome-like nanoparticles against breast cancer through an integrated metabolomics and network pharmacology analysis
Source: Front Chem. 2025 Jun 6;13:1559758. doi: 10.3389/fchem.2025.1559758 (PMC12179076; doi:10.3389/fchem.2025.1559758)
Supplement: Supplementary file 1 [file DataSheet1.zip › raw data/Fig.4/PPI/core target.xlsx]

## Sheet: Sheet1
Target
IL1B
PPARG
HMGCR
CAV1
AKT1
TNF
ESR1
IL10
INS
PPARA
ABCB1
EGFR
PTGS2
HSP90AB1
ABL1
CYP1A1
NOTCH1
CREB1
ACE
FGF2
IGF1
AGTR1
ESR2
