# Supplementary material for: Understanding mechanisms of Polygonatum sibiricum-derived exosome-like nanoparticles against breast cancer through an integrated metabolomics and network pharmacology analysis
Source: Front Chem. 2025 Jun 6;13:1559758. doi: 10.3389/fchem.2025.1559758 (PMC12179076; doi:10.3389/fchem.2025.1559758)
Supplement: Supplementary file 1 [file DataSheet1.zip › raw data/Fig.4/PPI/Critical Targets.csv]

Betweenness unDir	Closeness unDir	Degree unDir	name	selected	shared name
25.17247068	0.004310345	19	ABCA1	TRUE	ABCA1
60.58103214	0.004405286	25	MPO	FALSE	MPO
578.6605789	0.005649718	67	IL1B	FALSE	IL1B
514.6945996	0.005347594	58	PPARG	FALSE	PPARG
338.4295002	0.004484305	26	HMGCR	FALSE	HMGCR
68.13967674	0.004739336	35	VCAM1	FALSE	VCAM1
118.9373653	0.004608295	31	NOS3	FALSE	NOS3
114.5345345	0.004255319	28	MED1	FALSE	MED1
57.59856094	0.004255319	19	NR1I2	TRUE	NR1I2
350.8192519	0.004761905	34	CAV1	FALSE	CAV1
15.10048711	0.004081633	11	ACACA	TRUE	ACACA
104.3826086	0.004716981	36	ADIPOQ	FALSE	ADIPOQ
1612.257019	0.00625	83	AKT1	FALSE	AKT1
1337.247454	0.006024096	78	TNF	FALSE	TNF
942.7987029	0.005649718	66	ESR1	FALSE	ESR1
206.7299316	0.004975124	46	IL10	FALSE	IL10
956.4391058	0.005714286	69	INS	FALSE	INS
161.7430897	0.004716981	36	PPARA	FALSE	PPARA
69.79548861	0.004424779	29	RXRA	FALSE	RXRA
0.222222222	0.003649635	7	NR1H2	TRUE	NR1H2
140.236466	0.004444444	21	ABCB1	FALSE	ABCB1
74.56820817	0.004672897	35	NR3C1	FALSE	NR3C1
1273.661976	0.005813953	72	EGFR	FALSE	EGFR
58.75731312	0.004310345	18	ALDH1A1	TRUE	ALDH1A1
232.8304614	0.004098361	17	CYP2B6	FALSE	CYP2B6
59.02220921	0.004424779	26	SP1	FALSE	SP1
71.64380873	0.003717472	6	TOP1	TRUE	TOP1
532.7746895	0.005434783	60	PTGS2	FALSE	PTGS2
288.2085143	0.005025126	46	HSP90AB1	FALSE	HSP90AB1
140.9007105	0.004464286	24	ABL1	FALSE	ABL1
81.09342378	0.003952569	12	MTHFR	TRUE	MTHFR
66.67860813	0.004166667	15	ALK	TRUE	ALK
125.1956734	0.004504505	26	CYP1A1	FALSE	CYP1A1
157.3596743	0.004694836	37	NOTCH1	FALSE	NOTCH1
3.372540748	0.003267974	6	ABCC2	TRUE	ABCC2
29.60185415	0.004385965	24	RPS6KB1	FALSE	RPS6KB1
47.25020058	0.004219409	20	RARA	TRUE	RARA
3.780064848	0.003846154	8	TCF3	TRUE	TCF3
1.681211272	0.003521127	6	MECOM	TRUE	MECOM
18.15967221	0.004115226	15	PRKCD	TRUE	PRKCD
204.2951151	0.004975124	45	CREB1	FALSE	CREB1
108.1995125	0.004716981	36	AR	FALSE	AR
20.60911184	0.004149378	18	SYK	TRUE	SYK
1.271221719	0.004032258	9	APAF1	TRUE	APAF1
12.4700083	0.004081633	13	ALOX5	TRUE	ALOX5
245.7549484	0.004310345	17	SNCA	FALSE	SNCA
176.077092	0.003968254	8	RAD51	FALSE	RAD51
5.580566447	0.003875969	9	ARAF	TRUE	ARAF
1.556277056	0.003703704	6	PRKAA1	TRUE	PRKAA1
142.8706836	0.004651163	30	ACE	FALSE	ACE
0.377737905	0.004065041	9	TYR	TRUE	TYR
492.0907629	0.004926108	45	FGF2	FALSE	FGF2
7.618863266	0.004132231	13	SST	TRUE	SST
293.4030457	0.005154639	51	IGF1	FALSE	IGF1
0.88901458	0.003246753	4	MTR	TRUE	MTR
153.4416878	0.004347826	19	ADRB2	FALSE	ADRB2
11.80125657	0.004273504	18	PLG	TRUE	PLG
8.893522046	0.004132231	13	ADAM17	TRUE	ADAM17
64.19406208	0.004310345	20	NR3C2	TRUE	NR3C2
140.7358365	0.004366812	22	AGTR1	FALSE	AGTR1
0.854319053	0.003174603	3	ACVR1B	TRUE	ACVR1B
23.05196762	0.003831418	11	BMP6	TRUE	BMP6
0	0.003773585	6	ADA	TRUE	ADA
2.012631579	0.003831418	7	DLL1	TRUE	DLL1
34.00019378	0.004504505	28	FGF4	FALSE	FGF4
5.684790711	0.0041841	14	NAMPT	TRUE	NAMPT
33.19763606	0.004524887	29	FGF10	FALSE	FGF10
23.72053023	0.004366812	23	IL13	FALSE	IL13
59.70390181	0.004237288	20	PDGFB	TRUE	PDGFB
126.7295385	0.004672897	36	ESR2	FALSE	ESR2
67.34485928	0.004405286	29	NCOA3	FALSE	NCOA3
8.264413336	0.004032258	13	SHBG	TRUE	SHBG
88.83343327	0.004464286	25	CYP19A1	FALSE	CYP19A1
0.864310464	0.003021148	3	HTR2C	TRUE	HTR2C
23.74109063	0.00390625	12	LHCGR	TRUE	LHCGR
12.34768022	0.003267974	6	RYR2	TRUE	RYR2
2.557430342	0.003472222	5	PTGFR	TRUE	PTGFR
21.22017325	0.004201681	16	ANXA1	TRUE	ANXA1
35.76176019	0.004255319	17	GPER1	TRUE	GPER1
78.61418365	0.00456621	30	COL1A1	FALSE	COL1A1
18.20139353	0.003773585	5	MYL2	TRUE	MYL2
76.22926387	0.004464286	27	SOX9	FALSE	SOX9
26.44531482	0.004273504	20	FOXA1	TRUE	FOXA1
10.68791432	0.004032258	12	ITGAV	TRUE	ITGAV
55.37397443	0.003921569	10	SDHA	TRUE	SDHA
42.24299382	0.004444444	26	MAP2K1	FALSE	MAP2K1
77.54958265	0.00462963	34	PGR	FALSE	PGR
6.809666207	0.004149378	15	PDGFA	TRUE	PDGFA
43.61048935	0.004166667	16	RET	TRUE	RET
9.900841645	0.004201681	18	TLR9	TRUE	TLR9
45.87575766	0.004291845	18	PTGS1	TRUE	PTGS1
7.241782092	0.004255319	17	FASLG	TRUE	FASLG
1.713650517	0.004115226	12	SGK1	TRUE	SGK1
191.3432328	0.004329004	19	SDHC	FALSE	SDHC
2.123043031	0.003861004	7	S100A8	TRUE	S100A8
51.60835476	0.004016064	9	SDHB	TRUE	SDHB
13.82438066	0.003717472	6	SDHD	TRUE	SDHD
69.60921212	0.004405286	27	GATA3	FALSE	GATA3
27.80766928	0.004201681	16	MAPK9	TRUE	MAPK9
0.385714286	0.003891051	8	HDAC9	TRUE	HDAC9
75.00399826	0.004310345	22	HDAC2	FALSE	HDAC2
64.48673621	0.004273504	19	FGF1	TRUE	FGF1
49.76426023	0.004291845	21	ITGB3	TRUE	ITGB3
8.209317394	0.003952569	10	RARB	TRUE	RARB
9.249926759	0.004065041	13	JAK3	TRUE	JAK3
7.38307697	0.003921569	10	PLA2G2A	TRUE	PLA2G2A
2.258441558	0.003610108	7	S100A9	TRUE	S100A9
1.4113025	0.003610108	8	SRD5A2	TRUE	SRD5A2
1.992954987	0.002824859	2	ATP2B4	TRUE	ATP2B4
60.07393059	0.003571429	6	SCN5A	TRUE	SCN5A
0	0.00273224	2	BLM	TRUE	BLM
0	0.003436426	2	CALCA	TRUE	CALCA
11.18511794	0.002941176	3	CKB	TRUE	CKB
12.41150716	0.002949853	5	GLO1	TRUE	GLO1
65.58750299	0.003861004	6	TPM1	TRUE	TPM1
22.63078396	0.004032258	14	CYP27B1	TRUE	CYP27B1
9.124317634	0.004016064	11	PTK2B	TRUE	PTK2B
0	0.003424658	1	PIM1	TRUE	PIM1
0.946462688	0.003610108	6	ESRRG	TRUE	ESRRG
0	0.003125	3	TYMP	TRUE	TYMP
0	0.002915452	1	UGCG	TRUE	UGCG
0	0.003496503	1	PAWR	TRUE	PAWR
122.6393443	0.004199418	20.73770492
