# Supplementary material for: Understanding mechanisms of Polygonatum sibiricum-derived exosome-like nanoparticles against breast cancer through an integrated metabolomics and network pharmacology analysis
Source: Front Chem. 2025 Jun 6;13:1559758. doi: 10.3389/fchem.2025.1559758 (PMC12179076; doi:10.3389/fchem.2025.1559758)
Supplement: Supplementary file 1 [file DataSheet1.zip › raw data/Fig.4/PPI/Degree.xlsx]

## Sheet: Sheet1
Degree unDir	shared name
19	ABCA1
25	MPO
67	IL1B
58	PPARG
26	HMGCR
35	VCAM1
31	NOS3
28	MED1
19	NR1I2
34	CAV1
11	ACACA
36	ADIPOQ
83	AKT1
78	TNF
66	ESR1
46	IL10
69	INS
36	PPARA
29	RXRA
7	NR1H2
21	ABCB1
35	NR3C1
72	EGFR
18	ALDH1A1
17	CYP2B6
26	SP1
6	TOP1
60	PTGS2
46	HSP90AB1
24	ABL1
12	MTHFR
15	ALK
26	CYP1A1
37	NOTCH1
6	ABCC2
24	RPS6KB1
20	RARA
8	TCF3
6	MECOM
15	PRKCD
45	CREB1
36	AR
18	SYK
9	APAF1
13	ALOX5
17	SNCA
8	RAD51
9	ARAF
6	PRKAA1
30	ACE
9	TYR
45	FGF2
13	SST
51	IGF1
4	MTR
19	ADRB2
18	PLG
13	ADAM17
20	NR3C2
22	AGTR1
3	ACVR1B
11	BMP6
6	ADA
7	DLL1
28	FGF4
14	NAMPT
29	FGF10
23	IL13
20	PDGFB
36	ESR2
29	NCOA3
13	SHBG
25	CYP19A1
3	HTR2C
12	LHCGR
6	RYR2
5	PTGFR
16	ANXA1
17	GPER1
30	COL1A1
5	MYL2
27	SOX9
20	FOXA1
12	ITGAV
10	SDHA
26	MAP2K1
34	PGR
15	PDGFA
16	RET
18	TLR9
18	PTGS1
17	FASLG
12	SGK1
19	SDHC
7	S100A8
9	SDHB
6	SDHD
27	GATA3
16	MAPK9
8	HDAC9
22	HDAC2
19	FGF1
21	ITGB3
10	RARB
13	JAK3
10	PLA2G2A
7	S100A9
8	SRD5A2
2	ATP2B4
6	SCN5A
2	BLM
2	CALCA
3	CKB
5	GLO1
6	TPM1
14	CYP27B1
11	PTK2B
1	PIM1
6	ESRRG
3	TYMP
1	UGCG
1	PAWR
