# Supplementary material for: Understanding mechanisms of Polygonatum sibiricum-derived exosome-like nanoparticles against breast cancer through an integrated metabolomics and network pharmacology analysis
Source: Front Chem. 2025 Jun 6;13:1559758. doi: 10.3389/fchem.2025.1559758 (PMC12179076; doi:10.3389/fchem.2025.1559758)
Supplement: Supplementary file 1 [file DataSheet1.zip › raw data/Fig.4/PPI/string_interactions_short (1).tsv]

#node1	node2	node1_string_id	node2_string_id	neighborhood_on_chromosome	gene_fusion	phylogenetic_cooccurrence	homology	coexpression	experimentally_determined_interaction	database_annotated	automated_textmining	combined_score
ABCB1	EGFR	9606.ENSP00000478255	9606.ENSP00000275493	0	0	0	0	0.071	0	0	0.607	0.619
ABCB1	HMGCR	9606.ENSP00000478255	9606.ENSP00000287936	0	0	0	0	0	0.071	0	0.441	0.458
ABCB1	CAV1	9606.ENSP00000478255	9606.ENSP00000339191	0	0	0	0	0.051	0.423	0	0.359	0.618
ABCB1	PTGS2	9606.ENSP00000478255	9606.ENSP00000356438	0	0	0	0	0	0	0	0.410	0.410
ABCB1	HSP90AB1	9606.ENSP00000478255	9606.ENSP00000360609	0	0	0	0	0	0.077	0	0.395	0.418
ABCB1	ABL1	9606.ENSP00000478255	9606.ENSP00000361423	0	0	0	0	0.050	0.054	0	0.513	0.524
ABCB1	CYP1A1	9606.ENSP00000478255	9606.ENSP00000378488	0	0	0	0	0.086	0.069	0	0.554	0.587
ABCB1	TNF	9606.ENSP00000478255	9606.ENSP00000398698	0	0	0	0	0.057	0	0	0.424	0.433
ABCB1	ESR1	9606.ENSP00000478255	9606.ENSP00000405330	0	0	0	0	0.045	0	0	0.526	0.528
ABCB1	AKT1	9606.ENSP00000478255	9606.ENSP00000451828	0	0	0	0	0.050	0.054	0	0.607	0.616
ABCB1	NOTCH1	9606.ENSP00000478255	9606.ENSP00000498587	0	0	0	0	0.067	0.071	0	0.383	0.419
ABL1	EGFR	9606.ENSP00000361423	9606.ENSP00000275493	0	0	0	0.591	0.067	0.790	0	0.347	0.861
ABL1	CAV1	9606.ENSP00000361423	9606.ENSP00000339191	0	0	0	0	0.063	0.192	0	0.574	0.649
ABL1	HSP90AB1	9606.ENSP00000361423	9606.ENSP00000360609	0	0	0	0	0.091	0.224	0	0.909	0.930
ABL1	AKT1	9606.ENSP00000361423	9606.ENSP00000451828	0	0	0	0.577	0.102	0	0	0.369	0.409
ABL1	INS	9606.ENSP00000361423	9606.ENSP00000380432	0	0	0	0	0.088	0.071	0	0.396	0.444
ABL1	CREB1	9606.ENSP00000361423	9606.ENSP00000387699	0	0	0	0	0	0.292	0	0.293	0.478
ABL1	TNF	9606.ENSP00000361423	9606.ENSP00000398698	0	0	0	0	0	0.057	0	0.471	0.479
ABL1	ESR1	9606.ENSP00000361423	9606.ENSP00000405330	0	0	0	0	0	0.071	0	0.528	0.543
ABL1	NOTCH1	9606.ENSP00000361423	9606.ENSP00000498587	0	0	0	0	0.080	0.113	0	0.596	0.641
ACE	IL1B	9606.ENSP00000290866	9606.ENSP00000263341	0	0	0	0	0	0	0	0.692	0.692
ACE	FGF2	9606.ENSP00000290866	9606.ENSP00000264498	0	0	0	0	0	0	0	0.545	0.545
ACE	EGFR	9606.ENSP00000290866	9606.ENSP00000275493	0	0	0	0	0	0	0	0.419	0.419
ACE	PPARG	9606.ENSP00000290866	9606.ENSP00000287820	0	0	0	0	0.054	0	0	0.669	0.674
ACE	HMGCR	9606.ENSP00000290866	9606.ENSP00000287936	0	0	0	0	0	0	0	0.806	0.806
ACE	CAV1	9606.ENSP00000290866	9606.ENSP00000339191	0	0	0	0	0	0	0	0.468	0.468
ACE	HSP90AB1	9606.ENSP00000290866	9606.ENSP00000360609	0	0	0	0	0	0	0	0.504	0.504
ACE	ESR1	9606.ENSP00000290866	9606.ENSP00000405330	0	0	0	0	0.042	0	0	0.506	0.507
ACE	IGF1	9606.ENSP00000290866	9606.ENSP00000376637	0	0	0	0	0	0	0	0.511	0.511
ACE	PPARA	9606.ENSP00000290866	9606.ENSP00000385523	0	0	0	0	0.042	0	0	0.539	0.539
ACE	PTGS2	9606.ENSP00000290866	9606.ENSP00000356438	0	0	0	0	0.054	0	0	0.571	0.576
ACE	IL10	9606.ENSP00000290866	9606.ENSP00000412237	0	0	0	0	0.042	0	0	0.603	0.604
ACE	AKT1	9606.ENSP00000290866	9606.ENSP00000451828	0	0	0	0	0.042	0	0	0.626	0.627
ACE	TNF	9606.ENSP00000290866	9606.ENSP00000398698	0	0	0	0	0.044	0	0	0.720	0.720
ACE	INS	9606.ENSP00000290866	9606.ENSP00000380432	0	0	0	0	0.052	0	0	0.847	0.849
ACE	AGTR1	9606.ENSP00000290866	9606.ENSP00000398832	0	0	0	0	0.042	0	0	0.974	0.974
AGTR1	IL1B	9606.ENSP00000398832	9606.ENSP00000263341	0	0	0	0	0	0	0	0.568	0.568
AGTR1	EGFR	9606.ENSP00000398832	9606.ENSP00000275493	0	0	0	0	0.072	0.048	0	0.669	0.682
AGTR1	PPARG	9606.ENSP00000398832	9606.ENSP00000287820	0	0	0	0	0.049	0	0	0.580	0.583
AGTR1	CAV1	9606.ENSP00000398832	9606.ENSP00000339191	0	0	0	0	0.072	0.424	0	0.352	0.623
AGTR1	PTGS2	9606.ENSP00000398832	9606.ENSP00000356438	0	0	0	0	0.042	0.292	0	0.422	0.574
AGTR1	IGF1	9606.ENSP00000398832	9606.ENSP00000376637	0	0	0	0	0.117	0	0	0.370	0.420
AGTR1	INS	9606.ENSP00000398832	9606.ENSP00000380432	0	0	0	0	0	0	0	0.586	0.586
AGTR1	TNF	9606.ENSP00000398832	9606.ENSP00000398698	0	0	0	0	0	0	0	0.578	0.578
AGTR1	IL10	9606.ENSP00000398832	9606.ENSP00000412237	0	0	0	0	0.043	0	0	0.433	0.434
AGTR1	AKT1	9606.ENSP00000398832	9606.ENSP00000451828	0	0	0	0	0	0	0	0.670	0.670
AKT1	IL1B	9606.ENSP00000451828	9606.ENSP00000263341	0	0	0	0	0	0	0	0.864	0.864
AKT1	FGF2	9606.ENSP00000451828	9606.ENSP00000264498	0	0	0	0	0	0	0.500	0.859	0.926
AKT1	EGFR	9606.ENSP00000451828	9606.ENSP00000275493	0	0	0	0.559	0.042	0.640	0	0.445	0.792
AKT1	PPARG	9606.ENSP00000451828	9606.ENSP00000287820	0	0	0	0	0.084	0.071	0	0.773	0.790
AKT1	HMGCR	9606.ENSP00000451828	9606.ENSP00000287936	0	0	0	0	0.043	0.049	0	0.639	0.643
AKT1	CAV1	9606.ENSP00000451828	9606.ENSP00000339191	0	0	0	0	0.074	0.046	0.500	0.875	0.937
AKT1	ESR2	9606.ENSP00000451828	9606.ENSP00000343925	0	0	0	0	0.055	0.071	0	0.669	0.684
AKT1	PTGS2	9606.ENSP00000451828	9606.ENSP00000356438	0	0	0	0	0.078	0	0	0.767	0.775
AKT1	HSP90AB1	9606.ENSP00000451828	9606.ENSP00000360609	0	0	0	0	0.049	0.626	0.900	0.996	0.999
AKT1	IGF1	9606.ENSP00000451828	9606.ENSP00000376637	0	0	0	0	0	0.063	0	0.934	0.935
AKT1	CYP1A1	9606.ENSP00000451828	9606.ENSP00000378488	0	0	0	0	0.055	0.051	0	0.416	0.430
AKT1	INS	9606.ENSP00000451828	9606.ENSP00000380432	0	0	0	0	0	0.071	0	0.952	0.953
AKT1	PPARA	9606.ENSP00000451828	9606.ENSP00000385523	0	0	0	0	0.084	0.071	0	0.676	0.700
AKT1	CREB1	9606.ENSP00000451828	9606.ENSP00000387699	0	0	0	0	0.092	0.292	0.750	0.809	0.965
AKT1	TNF	9606.ENSP00000451828	9606.ENSP00000398698	0	0	0	0	0.074	0.057	0	0.903	0.907
AKT1	ESR1	9606.ENSP00000451828	9606.ENSP00000405330	0	0	0	0	0.055	0.314	0	0.877	0.913
AKT1	IL10	9606.ENSP00000451828	9606.ENSP00000412237	0	0	0	0	0	0.052	0	0.728	0.731
AKT1	NOTCH1	9606.ENSP00000451828	9606.ENSP00000498587	0	0	0	0	0.139	0.505	0	0.757	0.887
CAV1	IL1B	9606.ENSP00000339191	9606.ENSP00000263341	0	0	0	0	0	0	0	0.633	0.633
CAV1	FGF2	9606.ENSP00000339191	9606.ENSP00000264498	0	0	0	0	0.128	0	0	0.450	0.500
CAV1	EGFR	9606.ENSP00000339191	9606.ENSP00000275493	0	0	0	0	0.206	0.882	0.800	0.986	0.999
CAV1	PPARG	9606.ENSP00000339191	9606.ENSP00000287820	0	0	0	0	0.085	0.516	0	0.512	0.765
CAV1	HMGCR	9606.ENSP00000339191	9606.ENSP00000287936	0	0	0	0	0.044	0	0	0.425	0.427
CAV1	TNF	9606.ENSP00000339191	9606.ENSP00000398698	0	0	0	0	0	0.292	0	0.521	0.647
CAV1	IGF1	9606.ENSP00000339191	9606.ENSP00000376637	0	0	0	0	0.054	0	0	0.728	0.731
CAV1	INS	9606.ENSP00000339191	9606.ENSP00000380432	0	0	0	0	0	0	0	0.810	0.810
CAV1	PTGS2	9606.ENSP00000339191	9606.ENSP00000356438	0	0	0	0	0.061	0.625	0	0.547	0.826
CAV1	ESR2	9606.ENSP00000339191	9606.ENSP00000343925	0	0	0	0	0.053	0.049	0.500	0.945	0.971
CAV1	HSP90AB1	9606.ENSP00000339191	9606.ENSP00000360609	0	0	0	0	0.069	0	0.800	0.918	0.983
CAV1	ESR1	9606.ENSP00000339191	9606.ENSP00000405330	0	0	0	0	0.053	0.624	0.500	0.992	0.998
CREB1	IL1B	9606.ENSP00000387699	9606.ENSP00000263341	0	0	0	0	0	0	0	0.672	0.672
CREB1	FGF2	9606.ENSP00000387699	9606.ENSP00000264498	0	0	0	0	0.087	0	0	0.510	0.534
CREB1	EGFR	9606.ENSP00000387699	9606.ENSP00000275493	0	0	0	0	0.044	0	0	0.575	0.576
CREB1	PPARG	9606.ENSP00000387699	9606.ENSP00000287820	0	0	0	0	0.056	0.046	0	0.665	0.672
CREB1	ESR2	9606.ENSP00000387699	9606.ENSP00000343925	0	0	0	0	0.056	0.046	0	0.741	0.746
CREB1	PTGS2	9606.ENSP00000387699	9606.ENSP00000356438	0	0	0	0	0.103	0	0	0.604	0.629
CREB1	HSP90AB1	9606.ENSP00000387699	9606.ENSP00000360609	0	0	0	0	0.056	0	0	0.419	0.428
CREB1	IGF1	9606.ENSP00000387699	9606.ENSP00000376637	0	0	0	0	0	0	0	0.593	0.593
CREB1	INS	9606.ENSP00000387699	9606.ENSP00000380432	0	0	0	0	0	0	0	0.776	0.776
CREB1	PPARA	9606.ENSP00000387699	9606.ENSP00000385523	0	0	0	0	0.056	0.046	0	0.585	0.593
CREB1	NOTCH1	9606.ENSP00000387699	9606.ENSP00000498587	0	0	0	0	0.055	0	0	0.583	0.589
CREB1	TNF	9606.ENSP00000387699	9606.ENSP00000398698	0	0	0	0	0.087	0	0	0.665	0.681
CREB1	ESR1	9606.ENSP00000387699	9606.ENSP00000405330	0	0	0	0	0.056	0.046	0	0.751	0.757
CREB1	IL10	9606.ENSP00000387699	9606.ENSP00000412237	0	0	0	0	0.056	0	0.750	0.583	0.893
CYP1A1	IL1B	9606.ENSP00000378488	9606.ENSP00000263341	0	0	0	0	0	0	0	0.480	0.480
CYP1A1	EGFR	9606.ENSP00000378488	9606.ENSP00000275493	0	0	0	0	0.056	0	0	0.586	0.592
CYP1A1	PPARG	9606.ENSP00000378488	9606.ENSP00000287820	0	0	0	0	0.042	0.056	0	0.545	0.552
CYP1A1	HMGCR	9606.ENSP00000378488	9606.ENSP00000287936	0	0	0	0	0.068	0	0	0.563	0.575
CYP1A1	ESR2	9606.ENSP00000378488	9606.ENSP00000343925	0	0	0	0	0.081	0.056	0	0.542	0.568
CYP1A1	PTGS2	9606.ENSP00000378488	9606.ENSP00000356438	0	0	0	0	0.056	0	0	0.485	0.494
CYP1A1	HSP90AB1	9606.ENSP00000378488	9606.ENSP00000360609	0	0	0	0	0.054	0.091	0	0.527	0.557
CYP1A1	IGF1	9606.ENSP00000378488	9606.ENSP00000376637	0	0	0	0	0	0	0	0.514	0.514
CYP1A1	INS	9606.ENSP00000378488	9606.ENSP00000380432	0	0	0	0	0.067	0	0	0.393	0.409
CYP1A1	TNF	9606.ENSP00000378488	9606.ENSP00000398698	0	0	0	0	0.067	0	0	0.450	0.465
CYP1A1	PPARA	9606.ENSP00000378488	9606.ENSP00000385523	0	0	0	0	0	0.056	0.500	0.453	0.719
CYP1A1	ESR1	9606.ENSP00000378488	9606.ENSP00000405330	0	0	0	0	0.062	0.056	0	0.776	0.785
EGFR	IL1B	9606.ENSP00000275493	9606.ENSP00000263341	0	0	0	0	0	0	0	0.873	0.873
EGFR	FGF2	9606.ENSP00000275493	9606.ENSP00000264498	0	0	0	0	0.099	0	0.650	0.877	0.957
EGFR	PPARA	9606.ENSP00000275493	9606.ENSP00000385523	0	0	0	0	0.079	0.092	0	0.374	0.431
EGFR	ESR2	9606.ENSP00000275493	9606.ENSP00000343925	0	0	0	0	0	0.329	0	0.650	0.755
EGFR	PTGS2	9606.ENSP00000275493	9606.ENSP00000356438	0	0	0	0	0.068	0	0	0.831	0.836
EGFR	PPARG	9606.ENSP00000275493	9606.ENSP00000287820	0	0	0	0	0.112	0.329	0	0.758	0.843
EGFR	NOTCH1	9606.ENSP00000275493	9606.ENSP00000498587	0	0	0	0	0.042	0.075	0	0.872	0.877
EGFR	TNF	9606.ENSP00000275493	9606.ENSP00000398698	0	0	0	0	0	0	0	0.890	0.890
EGFR	IL10	9606.ENSP00000275493	9606.ENSP00000412237	0	0	0	0	0	0	0.650	0.724	0.899
EGFR	ESR1	9606.ENSP00000275493	9606.ENSP00000405330	0	0	0	0	0	0.583	0	0.974	0.988
EGFR	IGF1	9606.ENSP00000275493	9606.ENSP00000376637	0	0	0	0	0	0	0.900	0.919	0.991
EGFR	INS	9606.ENSP00000275493	9606.ENSP00000380432	0	0	0	0	0	0	0.900	0.930	0.992
EGFR	HSP90AB1	9606.ENSP00000275493	9606.ENSP00000360609	0	0	0	0	0.054	0.837	0	0.993	0.998
ESR1	IL1B	9606.ENSP00000405330	9606.ENSP00000263341	0	0	0	0	0.051	0	0	0.819	0.820
ESR1	FGF2	9606.ENSP00000405330	9606.ENSP00000264498	0	0	0	0	0.044	0.054	0	0.514	0.522
ESR1	PPARG	9606.ENSP00000405330	9606.ENSP00000287820	0	0	0	0.604	0.059	0	0	0.790	0.794
ESR1	HMGCR	9606.ENSP00000405330	9606.ENSP00000287936	0	0	0	0	0	0	0	0.441	0.441
ESR1	ESR2	9606.ENSP00000405330	9606.ENSP00000343925	0	0	0.062	0.923	0.042	0.830	0.900	0.934	0.998
ESR1	PTGS2	9606.ENSP00000405330	9606.ENSP00000356438	0	0	0	0	0.047	0	0	0.672	0.674
ESR1	HSP90AB1	9606.ENSP00000405330	9606.ENSP00000360609	0	0	0	0	0.054	0.319	0.500	0.983	0.993
ESR1	IGF1	9606.ENSP00000405330	9606.ENSP00000376637	0	0	0	0	0.062	0	0	0.964	0.964
ESR1	INS	9606.ENSP00000405330	9606.ENSP00000380432	0	0	0	0	0.042	0	0	0.841	0.841
ESR1	PPARA	9606.ENSP00000405330	9606.ENSP00000385523	0	0	0	0.602	0.059	0	0	0.610	0.618
ESR1	TNF	9606.ENSP00000405330	9606.ENSP00000398698	0	0	0	0	0.055	0	0	0.647	0.652
ESR1	IL10	9606.ENSP00000405330	9606.ENSP00000412237	0	0	0	0	0	0	0	0.530	0.530
ESR1	NOTCH1	9606.ENSP00000405330	9606.ENSP00000498587	0	0	0	0	0	0.050	0	0.638	0.642
ESR2	IL1B	9606.ENSP00000343925	9606.ENSP00000263341	0	0	0	0	0.051	0	0	0.506	0.511
ESR2	PPARG	9606.ENSP00000343925	9606.ENSP00000287820	0	0	0	0.583	0.059	0	0	0.533	0.542
ESR2	IL10	9606.ENSP00000343925	9606.ENSP00000412237	0	0	0	0	0	0	0	0.402	0.402
ESR2	PPARA	9606.ENSP00000343925	9606.ENSP00000385523	0	0	0	0.591	0.059	0	0	0.425	0.435
ESR2	TNF	9606.ENSP00000343925	9606.ENSP00000398698	0	0	0	0	0.055	0	0	0.519	0.526
ESR2	PTGS2	9606.ENSP00000343925	9606.ENSP00000356438	0	0	0	0	0.047	0	0	0.527	0.530
ESR2	INS	9606.ENSP00000343925	9606.ENSP00000380432	0	0	0	0	0.042	0	0	0.613	0.614
ESR2	IGF1	9606.ENSP00000343925	9606.ENSP00000376637	0	0	0	0	0.043	0	0	0.731	0.731
ESR2	HSP90AB1	9606.ENSP00000343925	9606.ENSP00000360609	0	0	0	0	0.054	0.159	0.500	0.627	0.832
FGF2	IL1B	9606.ENSP00000264498	9606.ENSP00000263341	0	0	0	0	0.076	0	0	0.892	0.896
FGF2	NOTCH1	9606.ENSP00000264498	9606.ENSP00000498587	0	0	0	0	0	0.042	0	0.560	0.560
FGF2	HSP90AB1	9606.ENSP00000264498	9606.ENSP00000360609	0	0	0	0	0	0.088	0	0.619	0.638
FGF2	PPARG	9606.ENSP00000264498	9606.ENSP00000287820	0	0	0	0	0.082	0.054	0	0.665	0.684
FGF2	TNF	9606.ENSP00000264498	9606.ENSP00000398698	0	0	0	0	0	0	0	0.732	0.732
FGF2	PTGS2	9606.ENSP00000264498	9606.ENSP00000356438	0	0	0	0	0.104	0	0	0.775	0.790
FGF2	IL10	9606.ENSP00000264498	9606.ENSP00000412237	0	0	0	0	0	0	0.400	0.716	0.822
FGF2	INS	9606.ENSP00000264498	9606.ENSP00000380432	0	0	0	0	0.074	0	0	0.836	0.842
FGF2	IGF1	9606.ENSP00000264498	9606.ENSP00000376637	0	0	0	0	0.043	0	0	0.882	0.882
HMGCR	IL1B	9606.ENSP00000287936	9606.ENSP00000263341	0	0	0	0	0	0	0	0.543	0.543
HMGCR	PPARG	9606.ENSP00000287936	9606.ENSP00000287820	0	0	0	0	0.044	0	0	0.660	0.661
HMGCR	PTGS2	9606.ENSP00000287936	9606.ENSP00000356438	0	0	0	0	0.044	0	0	0.461	0.463
HMGCR	TNF	9606.ENSP00000287936	9606.ENSP00000398698	0	0	0	0	0	0	0	0.572	0.572
HMGCR	INS	9606.ENSP00000287936	9606.ENSP00000380432	0	0	0	0	0	0	0	0.717	0.717
HMGCR	PPARA	9606.ENSP00000287936	9606.ENSP00000385523	0	0	0	0	0	0	0.500	0.724	0.856
HSP90AB1	IL1B	9606.ENSP00000360609	9606.ENSP00000263341	0	0	0	0	0	0	0	0.718	0.718
HSP90AB1	PPARG	9606.ENSP00000360609	9606.ENSP00000287820	0	0	0	0	0.054	0.232	0	0.635	0.712
HSP90AB1	PTGS2	9606.ENSP00000360609	9606.ENSP00000356438	0	0	0	0	0	0	0	0.442	0.442
HSP90AB1	IGF1	9606.ENSP00000360609	9606.ENSP00000376637	0	0	0	0	0	0	0	0.446	0.446
HSP90AB1	IL10	9606.ENSP00000360609	9606.ENSP00000412237	0	0	0	0	0.061	0	0	0.447	0.458
HSP90AB1	NOTCH1	9606.ENSP00000360609	9606.ENSP00000498587	0	0	0	0	0.044	0.311	0	0.322	0.515
HSP90AB1	INS	9606.ENSP00000360609	9606.ENSP00000380432	0	0	0	0	0.057	0	0	0.541	0.548
HSP90AB1	TNF	9606.ENSP00000360609	9606.ENSP00000398698	0	0	0	0	0	0	0	0.594	0.594
HSP90AB1	PPARA	9606.ENSP00000360609	9606.ENSP00000385523	0	0	0	0	0.054	0.159	0	0.600	0.654
IGF1	IL1B	9606.ENSP00000376637	9606.ENSP00000263341	0	0	0	0	0	0	0	0.847	0.847
IGF1	PPARG	9606.ENSP00000376637	9606.ENSP00000287820	0	0	0	0	0.044	0	0	0.828	0.828
IGF1	PTGS2	9606.ENSP00000376637	9606.ENSP00000356438	0	0	0	0	0	0	0	0.604	0.604
IGF1	NOTCH1	9606.ENSP00000376637	9606.ENSP00000498587	0	0	0	0	0	0	0	0.480	0.480
IGF1	PPARA	9606.ENSP00000376637	9606.ENSP00000385523	0	0	0	0	0.058	0	0	0.542	0.550
IGF1	IL10	9606.ENSP00000376637	9606.ENSP00000412237	0	0	0	0	0.104	0	0	0.696	0.716
IGF1	TNF	9606.ENSP00000376637	9606.ENSP00000398698	0	0	0	0	0	0	0	0.837	0.837
IGF1	INS	9606.ENSP00000376637	9606.ENSP00000380432	0	0	0	0	0	0	0.900	0.999	0.999
IL10	IL1B	9606.ENSP00000412237	9606.ENSP00000263341	0	0	0	0	0.409	0	0.400	0.978	0.991
IL10	PPARG	9606.ENSP00000412237	9606.ENSP00000287820	0	0	0	0	0.047	0	0	0.731	0.733
IL10	PTGS2	9606.ENSP00000412237	9606.ENSP00000356438	0	0	0	0	0.056	0	0	0.786	0.789
IL10	INS	9606.ENSP00000412237	9606.ENSP00000380432	0	0	0	0	0	0	0	0.819	0.819
IL10	PPARA	9606.ENSP00000412237	9606.ENSP00000385523	0	0	0	0	0	0	0	0.634	0.634
IL10	TNF	9606.ENSP00000412237	9606.ENSP00000398698	0	0	0	0	0.234	0	0.400	0.984	0.992
IL10	NOTCH1	9606.ENSP00000412237	9606.ENSP00000498587	0	0	0	0	0	0	0	0.437	0.437
IL1B	NOTCH1	9606.ENSP00000263341	9606.ENSP00000498587	0	0	0	0	0.049	0	0	0.475	0.480
IL1B	PPARA	9606.ENSP00000263341	9606.ENSP00000385523	0	0	0	0	0.102	0	0	0.691	0.711
IL1B	PPARG	9606.ENSP00000263341	9606.ENSP00000287820	0	0	0	0	0.104	0	0	0.848	0.858
IL1B	INS	9606.ENSP00000263341	9606.ENSP00000380432	0	0	0	0	0.068	0	0	0.893	0.896
IL1B	PTGS2	9606.ENSP00000263341	9606.ENSP00000356438	0	0	0	0	0.656	0	0	0.928	0.974
IL1B	TNF	9606.ENSP00000263341	9606.ENSP00000398698	0	0	0	0	0.616	0	0.400	0.993	0.998
INS	PPARG	9606.ENSP00000380432	9606.ENSP00000287820	0	0	0	0	0	0	0	0.944	0.944
INS	PTGS2	9606.ENSP00000380432	9606.ENSP00000356438	0	0	0	0	0.067	0	0	0.629	0.639
INS	NOTCH1	9606.ENSP00000380432	9606.ENSP00000498587	0	0	0	0	0	0	0	0.475	0.475
INS	PPARA	9606.ENSP00000380432	9606.ENSP00000385523	0	0	0	0	0	0	0	0.898	0.898
INS	TNF	9606.ENSP00000380432	9606.ENSP00000398698	0	0	0	0	0	0	0	0.926	0.926
NOTCH1	PPARG	9606.ENSP00000498587	9606.ENSP00000287820	0	0	0	0	0	0.050	0	0.411	0.416
NOTCH1	PTGS2	9606.ENSP00000498587	9606.ENSP00000356438	0	0	0	0	0.098	0	0	0.375	0.413
NOTCH1	TNF	9606.ENSP00000498587	9606.ENSP00000398698	0	0	0	0	0.086	0.045	0	0.695	0.711
PPARA	PPARG	9606.ENSP00000385523	9606.ENSP00000287820	0	0	0	0.952	0.055	0	0	0.642	0.647
PPARA	PTGS2	9606.ENSP00000385523	9606.ENSP00000356438	0	0	0	0	0.063	0	0	0.723	0.729
PPARA	TNF	9606.ENSP00000385523	9606.ENSP00000398698	0	0	0	0	0.088	0	0	0.800	0.810
PPARG	PTGS2	9606.ENSP00000287820	9606.ENSP00000356438	0	0	0	0	0.063	0	0	0.729	0.735
PPARG	TNF	9606.ENSP00000287820	9606.ENSP00000398698	0	0	0	0	0.099	0	0	0.795	0.807
PTGS2	TNF	9606.ENSP00000356438	9606.ENSP00000398698	0	0	0	0	0.185	0	0	0.901	0.916
