# Supplementary material for: Understanding mechanisms of Polygonatum sibiricum-derived exosome-like nanoparticles against breast cancer through an integrated metabolomics and network pharmacology analysis
Source: Front Chem. 2025 Jun 6;13:1559758. doi: 10.3389/fchem.2025.1559758 (PMC12179076; doi:10.3389/fchem.2025.1559758)
Supplement: Supplementary file 1 [file DataSheet1.zip › raw data/Fig.4/target prediction.xlsx]

## Sheet: Sheet1
Compound	Predicted targets [Gene Symbol] ranked according to the decreasing (score)
PubChem_CID:5312508	SLC8A1(122.778)TRPV1(122.778)PPARG(122.778)FFAR1(122.778)FADS2(122.778) FADS1(122.778)PPARD(122.778)PTGS1(122.778)ACSL4(122.778)PTGS2(122.778) ELOVL4(122.778)ACSL3(122.778)RXRB(80.882)GAMT(80.882)CKMT1B(80.882) RARRES1(80.882)NR0B1(80.882)RARG(80.882)CKM(80.882)RARB(80.882) RXRG(80.882)SLC6A8(80.882)CKMT2(80.882)CKMT1A(80.882)ALDH1A1(80.882) RARA(80.882)CKB(80.882)GPRC5A(80.882)RXRA(80.882)ALDH1A…
PubChem_CID:5280934	SLC8A2(714.000)SLC8A3(714.000)FADS3(714.000)PTGS1(686.000)PTGS2(686.000) TRPV4(133.125)ELOVL2(133.125)F12(122.778)PPARG(122.778)FFAR1(122.778) PPARD(122.778)ACSL4(122.778)ACSL3(122.778)RXRB(80.882)GAMT(80.882) CKMT1B(80.882)RARRES1(80.882)NR0B1(80.882)RARG(80.882)CKM(80.882) RARB(80.882)RXRG(80.882)SLC6A8(80.882)CKMT2(80.882)CKMT1A(80.882) ALDH1A1(80.882)RARA(80.882)CKB(80.882)GPRC5A(80.882)RXRA(…
PubChem_CID:5281605	PTGDR2(25.857)PLA2G2A(25.857)GLO1(25.857)PPARG(25.857)PTGR2(25.857) PTGS1(25.857)PTGS2(25.857)PPARA(25.857)
PubChem_CID:441564	WARS2(114.143)WARS(114.143)
PubChem_CID:154373	PTGER1(48.000)PTGER4(48.000)PTGIR(48.000)PTGER2(48.000)PTGER3(48.000) PTGFR(48.000)
PubChem_CID:111307	SLC7A8(114.143)IARS2(114.143)BCAT1(114.143)VARS(114.143)TH(114.143) TAT(114.143)FARS2(114.143)PAH(114.143)FARSA(114.143)FARSB(114.143) ACADSB(114.143)PCCB(114.143)IARS(114.143)BCAT2(114.143)LCMT1(48.000) LARS(48.000)LARS2(48.000)LCMT2(48.000)S1PR5(23.000)
PubChem_CID:442793	ESR2(48.000)ESR1(48.000)NR1I2(48.000)PTGS1(48.000)PTGS2(48.000) ALOX5(48.000)
PubChem_CID:11624161	HMGCR(23.000)ITGB2(23.000)ITGAL(23.000)HDAC2(23.000)
PubChem_CID:190	ACP1(known target in DrugBank)ACACA(1626.000)FBP1(373.000)PRKAB1(373.000)ACSS2(373.000) ADCY1(373.000)ADK(373.000)PDE4D(373.000)PRKAA1(373.000)CREB1(373.000) ACSS1(373.000)PIM1(373.000)PYGL(373.000)HINT1(373.000)ACSL1(373.000) PDE4B(373.000)PRKAB2(373.000)SRPK1(178.333)SRPK3(178.333)SHMT1(114.143) MTHFD2(114.143)MTR(114.143)MTHFD1(114.143)ALDH1L1(114.143)AMT(114.143) FBP2(114.143)MTFMT(114.143)AT…
PubChem_CID:6508	TOP1(122.778)SCN11A(48.000)SCN2B(48.000)ABAT(48.000)SCN1A(48.000) ESRRG(48.000)SCN3B(48.000)COX6C(48.000)COX5B(48.000)COX7C(48.000) COX1(48.000)SCN3A(48.000)AKR1C2(48.000)SCN7A(48.000)SCN5A(48.000) SCN10A(48.000)AKR1D1(48.000)ALDH5A1(48.000)SCN2A(48.000)COX5A(48.000) COX3(48.000)AR(48.000)COX7A1(48.000)FECH(48.000)PLG(48.000) COX4I1(48.000)HDAC9(48.000)PLA2G1B(48.000)COX6A2(48.000)TYR(48.000) SCN…
PubChem_CID:5384838	NR3C1(48.000)CYP19A1(48.000)
PubChem_CID:12575	AKR1C1(48.000)PTGS1(48.000)PTGS2(48.000)
PubChem_CID:13918856	NPR1(80.882)AR(48.000)NPR3(22.373)NPR2(22.373)
PubChem_CID:100341	HMGCR(48.000)ITGB2(23.000)ATP1A1(23.000)ITGAL(23.000)HDAC2(23.000)
PubChem_CID:5018391	CHRM3(80.882)CHRM1(80.882)CHRM2(80.882)ESR1(48.000)PGR(48.000) AR(48.000)NR3C1(48.000)HMGCR(48.000)ITGB2(48.000)ITGAL(48.000) CYP19A1(48.000)HDAC2(48.000)NR3C2(48.000)ARFGEF2(22.373)DOCK5(22.373) NTSR1(22.373)CHRM5(22.373)GNA15(22.373)P2RX1(22.373)DOCK4(22.373) MAP2K1(22.373)CHRM4(22.373)
PubChem_CID:247	CKB(373.000)SLC6A8(373.000)GAMT(373.000)CKMT1B(373.000)CKMT2(373.000) CKM(373.000)CKMT1A(373.000)SST(183.000)GLUL(183.000)NPY2R(183.000) PPAT(183.000)CTPS1(183.000)CPS1(183.000)FOLR2(140.500)FOLR3(140.500) PLD1(114.143)PLD2(114.143)PCYT1A(114.143)ACHE(114.143)BCHE(114.143) PCYT1B(114.143)PHOSPHO1(114.143)FOLR1(114.143)VDAC3(48.000)GSS(48.000) SLC36A1(48.000)GLRA3(48.000)SLC6A5(48.000)BAAT(48.000)…

## Sheet: Sheet2
Ingredient	target
Stearidonic acid	SLC8A1(122.778)TRPV1(122.778)PPARG(122.778)FFAR1(122.778)FADS2(122.778)FADS1(122.778)PPARD(122.778)PTGS1(122.778)ACSL4(122.778)PTGS2(122.778) ELOVL4(122.778)ACSL3(122.778)RXRB(80.882)GAMT(80.882)CKMT1B(80.882)RARRES1(80.882)NR0B1(80.882)RARG(80.882)CKM(80.882)RARB(80.882) RXRG(80.882)SLC6A8(80.882)CKMT2(80.882)CKMT1A(80.882)ALDH1A1(80.882)RARA(80.882)CKB(80.882)GPRC5A(80.882)RXRA(80.882)ALDH1A2(8…
linolenic acid	SLC8A2(714.000)SLC8A3(714.000)FADS3(714.000)PTGS1(686.000)PTGS2(686.000)TRPV4(133.125)ELOVL2(133.125)F12(122.778)PPARG(122.778)FFAR1(122.778) PPARD(122.778)ACSL4(122.778)ACSL3(122.778)RXRB(80.882)GAMT(80.882)CKMT1B(80.882)RARRES1(80.882)NR0B1(80.882)RARG(80.882)CKM(80.882) RARB(80.882)RXRG(80.882)SLC6A8(80.882)CKMT2(80.882)CKMT1A(80.882)ALDH1A1(80.882)RARA(80.882)CKB(80.882)GPRC5A(80.882)RXRA(80.…
baicalein	PTGDR2(25.857)PLA2G2A(25.857)GLO1(25.857)PPARG(25.857)PTGR2(25.857)PTGS1(25.857)PTGS2(25.857)PPARA(25.857)
indican	WARS2(114.143)WARS(114.143)
Eucommiol	PTGER1(48.000)PTGER4(48.000)PTGIR(48.000)PTGER2(48.000)PTGER3(48.000)PTGFR(48.000)
leucinol	SLC7A8(114.143)IARS2(114.143)BCAT1(114.143)VARS(114.143)TH(114.143)TAT(114.143)FARS2(114.143)PAH(114.143)FARSA(114.143)FARSB(114.143) ACADSB(114.143)PCCB(114.143)IARS(114.143)BCAT2(114.143)LCMT1(48.000)LARS(48.000)LARS2(48.000)LCMT2(48.000)S1PR5(23.000)
6-gingerol	ESR2(48.000)ESR1(48.000)NR1I2(48.000)PTGS1(48.000)PTGS2(48.000)ALOX5(48.000)
14-deoxyandrographolide	HMGCR(23.000)ITGB2(23.000)ITGAL(23.000)HDAC2(23.000)
adenine	ACP1(known target in DrugBank)ACACA(1626.000)FBP1(373.000)PRKAB1(373.000)ACSS2(373.000)ADCY1(373.000)ADK(373.000)PDE4D(373.000)PRKAA1(373.000)CREB1(373.000) ACSS1(373.000)PIM1(373.000)PYGL(373.000)HINT1(373.000)ACSL1(373.000)PDE4B(373.000)PRKAB2(373.000)SRPK1(178.333)SRPK3(178.333)SHMT1(114.143) MTHFD2(114.143)MTR(114.143)MTHFD1(114.143)ALDH1L1(114.143)AMT(114.143)FBP2(114.143)MTFMT(114.143)ATIC(…
quinic acid	TOP1(122.778)SCN11A(48.000)SCN2B(48.000)ABAT(48.000)SCN1A(48.000) ESRRG(48.000)SCN3B(48.000)COX6C(48.000)COX5B(48.000)COX7C(48.000) COX1(48.000)SCN3A(48.000)AKR1C2(48.000)SCN7A(48.000)SCN5A(48.000) SCN10A(48.000)AKR1D1(48.000)ALDH5A1(48.000)SCN2A(48.000)COX5A(48.000) COX3(48.000)AR(48.000)COX7A1(48.000)FECH(48.000)PLG(48.000) COX4I1(48.000)HDAC9(48.000)PLA2G1B(48.000)COX6A2(48.000)TYR(48.000) SCN…
Maesanin	NR3C1(48.000)CYP19A1(48.000)
Isovanillic acid	AKR1C1(48.000)PTGS1(48.000)PTGS2(48.000)
cedryl acetate	NPR1(80.882)AR(48.000)NPR3(22.373)NPR2(22.373)
griffonilide	HMGCR(48.000)ITGB2(23.000)ATP1A1(23.000)ITGAL(23.000)HDAC2(23.000)
sedanolide	CHRM3(80.882)CHRM1(80.882)CHRM2(80.882)ESR1(48.000)PGR(48.000)AR(48.000)NR3C1(48.000)HMGCR(48.000)ITGB2(48.000)ITGAL(48.000) CYP19A1(48.000)HDAC2(48.000)NR3C2(48.000)ARFGEF2(22.373)DOCK5(22.373)NTSR1(22.373)CHRM5(22.373)GNA15(22.373)P2RX1(22.373)DOCK4(22.373) MAP2K1(22.373)CHRM4(22.373)
betaine	CKB(373.000)SLC6A8(373.000)GAMT(373.000)CKMT1B(373.000)CKMT2(373.000)CKM(373.000)CKMT1A(373.000)SST(183.000)GLUL(183.000)NPY2R(183.000) PPAT(183.000)CTPS1(183.000)CPS1(183.000)FOLR2(140.500)FOLR3(140.500)PLD1(114.143)PLD2(114.143)PCYT1A(114.143)ACHE(114.143)BCHE(114.143) PCYT1B(114.143)PHOSPHO1(114.143)FOLR1(114.143)VDAC3(48.000)GSS(48.000)SLC36A1(48.000)GLRA3(48.000)SLC6A5(48.000)BAAT(48.000)GRI…

## Sheet: Sheet3
Stearidonic acid	Linolenic acid	Baicalein	Indican	Eucommiol	Leucinol	6-gingerol	14-deoxyandrographolide	Adenine	Quinic acid	Maesanin	Isovanillic acid	Cedryl acetate	Griffonilide	Sedanolide	Betaine
ZNF536	SLC8A2	PTGDR2	WARS2	PTGER1	SLC7A8	ESR2	HMGCR	ACP1	TOP1	NR3C1	AKR1C1	NPR1	HMGCR	CHRM3	CKB
WNT11	ZNF536	PTGS2	WARS	PTGIR	VARS	PTGS2	ITGB2	ACACA	TYR	CYP19A1	PTGS2	NPR3	ITGB2	PGR	XDH
WDR77	WNT11	PTGS1		PTGFR	TH	PTGS1	ITGAL	ZP3	SRD5A2		PTGS1	NPR2	ITGAL	P2RX1	VDAC3
VDR	WDR77	PTGR2		PTGER4	TAT	NR1I2	HDAC2	ZNF219	SCN9A			AR	HDAC2	NTSR1	VDAC2
TSPO	VDR	PPARG		PTGER3	S1PR5	ESR1		XDH	SCN8A				ATP1A1	NR3C2	VDAC1
TRPV1	TSPO	PPARA		PTGER2	PCCB	ALOX5		WNK4	SCN7A					NR3C1	UGCG
TRPM8	TRPV4	PLA2G2A			PAH			VCAM1	SCN5A					MAP2K1	TPH1
TRPA1	TRPV3	GLO1			LCMT2			UTS2R	SCN4B					ITGB2	TNNC1
TNF	TRPV2				LCMT1			UTS2	SCN4A					ITGAL	TH
TCF3	TRPM8				LARS2			UNC93B1	SCN3B					HMGCR	SST
TBC1D32	TRPA1				LARS			UGT8	SCN3A					HDAC2	SLC6A9
STX3	TNF				IARS2			UGCG	SCN2B					GNA15	SLC6A8
SP3	TCF3				IARS			UCHL1	SCN2A					ESR1	SLC6A5
SP1	TBC1D32				FARSB			TYMP	SCN1B					DOCK5	SLC5A6
SOX9	STX3				FARSA			TRPV1	SCN1A					DOCK4	SLC36A1
SOX15	SP3				FARS2			TRPM8	SCN11A					CYP19A1	SLC32A1
SNCA	SP1				BCAT2			TRPA1	SCN10A					CHRM5	SLC25A29
SLC9A1	SOX9				BCAT1			TPM1	PLG					CHRM4	SLC25A20
SLC8B1	SOX15				ACADSB			TNNC1	PLA2G1B					CHRM2	SLC22A5
SLC8A3	SNCA							TNK2	OGDH					CHRM1	SLC22A4
SLC8A2	SLC9A1							TMLHE	NR1H4					ARFGEF2	SLC12A7
SLC8A1	SLC8B1							TLR9	HDAC9					AR	SLC12A6
SLC6A8	SLC8A3							TLR8	HDAC2						SLC12A5
SLC6A4	SLC6A8							TLR7	FECH						SLC12A4
SLC3A2	SLC6A4							TLR3	FABP6						SLC12A2
SLC35G1	SLC3A2							SYK	ESRRG						SLC12A1
SLC16A12	SLC35G1							SUCNR1	COX8A						SHMT2
SHBG	SLC16A12							SUCLG2	COX7C						SHMT1
SERPINH1	SHBG							SUCLG1	COX7B						PPAT
SERPINB7	SERPINH1							SUCLA2	COX7A1						PLD2
SCD5	SERPINB7							SRPK3	COX6C						PLD1
SCD	SCD5							SRPK1	COX6B1						PIPOX
SC5D	SCD							SREBF1	COX6A2						PHOSPHO1
S100A9	SC5D							SPIDR	COX5B						PDXK
S100A8	S100A9							SNX3	COX5A						PCYT1B
RYR2	S100A8							SLC9A3R1	COX4I1						PCYT1A
RXRG	RYR2							SLC6A8	COX3						PAH
RXRB	RXRG							SLC6A2	COX2						NPY2R
RXRA	RXRB							SLC25A4	COX1						NOS3
RPL7A	RXRA							SLC25A10	CES1						MPO
RGCC	RPL7A							SLC22A1	AR						LIPT1
RET	RGCC							SLC13A3	ALDH5A1						LIAS
RARRES1	RET							SLC13A2	AKR1D1						HPD
RARG	RARRES1							SLC13A1	AKR1C2						GSS
RARB	RARG							SHMT2	ADH1C						GRIN3B
RARA	RARB							SHMT1	ACADSB						GRIN2C
PTPN2	RARA							SGK1	ABAT						GRIN2A
PTGS2	PTPN2							SERPINF2							GPR18
PTGS1	PTGS2							SEC14L2							GNMT
PTGIS	PTGS1							SDHD							GLYATL2
PTGER2	PTGIS							SDHC							GLYATL1
PTGER1	PTGER4							SDHB							GLYAT
PRDM16	PTGER3							SDHA							GLUL
PPARGC1B	PTGER2							SCT							GLRB
PPARG	PTGER1							SCNN1G							GLRA3
PPARD	PRDM16							SCNN1D							GLRA2
PPARA	PPARGC1B							SCNN1B							GLRA1
PNPLA2	PPARG							SCNN1A							GLDC
PLCB1	PPARD							SCN3A							GCSH
PLA2R1	PPARA							SCN2A							GCAT
PAXBP1	PNPLA2							SCN1A							GATM
PAX7	PLCB1							SAXO1							GARS
PAX2	PLA2R1							RXFP4							GAMT
PAWR	PAXBP1							RSAD2							FOLR3
OXER1	PAX7							RPS6KB1							FOLR2
OSBPL8	PAX2							RGS2							FOLR1
OPN4	PAWR							RFK							CTPS1
OPN3	OXER1							REN							CROT
NUFIP2	OSBPL8							RAD51							CRAT
NR3C1	OPN4							RAB7A							CPT2
NR1H3	OPN3							PYGM							CPT1A
NR1H2	NUFIP2							PYGL							CPS1
NR1D1	NR3C1							PYGB							CKMT2
NR0B1	NR1H3							PTK2B							CKMT1B
NPPC	NR1H2							PRKCD							CKMT1A
NOTCH1	NR1D1							PRKAB2							CKM
NOS1	NR0B1							PRKAB1							CES1
NODAL	NPPC							PRKAA2							BCHE
NEUROD2	NOTCH1							PRKAA1							BAAT
NDRG2	NOS1							POU1F1							ALAS2
NAPRT	NODAL							POR							ALAS1
NAMPT	NEUROD2							PNP							AGXT2
MYOD1	NDRG2							PLOD3							AGXT
MYL2	NAPRT							PLOD1							ACHE
MEX3C	NAMPT							PLA2G1B
METRNL	MYOD1							PIM1
MED1	MYL2							PIK3AP1
MECOM	MEX3C							PID1
MATN1	METRNL							PHKG2
MAPK9	MED1							PDGFB
MAP4K4	MECOM							PDGFA
LPCAT1	MATN1							PDE5A
LARP4B	MAPK9							PDE4D
KCNA5	MAP4K4							PDE4B
JUNB	LPCAT1							PDE4A
JAK3	LARP4B							PDE3A
ITGB3	KCNA5							PDE10A
ITGAV	JUNB							PCCB
INS	JAK3							PCCA
IL1B	ITGB3							PC
IL13	ITGAV							PAICS
IHH	INS							P4HB
IGF1	IL1B							P4HA3
HOPX	IL13							P4HA2
HEG1	IHH							P4HA1
GPRC5A	IGF1							P3H3
GNB2L1	HSD11B1							P3H2
GNAT2	HOPX							P3H1
GJD4	HEG1							P2RY1
GDF5	GPRC5A							P2RX3
GATM	GNB2L1							P2RX2
GATA3	GNAT2							OXT
GAMT	GJD4							OXCT2
FOXA1	GDF5							OXCT1
FNDC5	GATM							ORMDL2
FMR1	GATA3							ORMDL1
FGF4	GAMT							NT5C2
FGF2	FOXA1							NOS1
FGF10	FNDC5							NMUR2
FFAR1	FMR1							NMI
FASLG	FGF4							NCOA3
FADS2	FGF2							NAV2
FADS1	FGF10							NAE1
FABP3	FFAR1							NACA
F12	FASLG							MZB1
ESRRG	FADS3							MTR
ELOVL7	FABP3							MTHFR
ELOVL6	F12							MTHFD2
ELOVL4	ESRRG							MTHFD1
ELOVL3	ELOVL7							MTFMT
ELOVL1	ELOVL6							MSTN
EIF2AK1	ELOVL5							MRI1
DNAJA3	ELOVL3							MLYCD
DHRS9	ELOVL2							MECR
CYR61	ELOVL1							MCCC2
CYP4F2	EIF2AK1							MCCC1
CYP1A1	DNAJA3							MAS1
CPLX2	DHRS9							MAOB
COL27A1	CYR61							MAOA
COL1A1	CYP4F2							LHCGR
CNST	CYP1A1							KLHL3
CKMT2	CPLX2							KCNMA1
CKMT1B	COL27A1							KCNJ8
CKMT1A	COL1A1							KCNJ11
CKM	CNST							KCNJ10
CKB	CKMT2							KCNJ1
CDC20	CKMT1B							KCNE2
CCM2L	CKMT1A							INS
CAPN3	CKM							IL10
CACNA1A	CKB							HTR7
BDKRB2	CDC20							HTR6
AVPR1A	CCM2L							HTR2C
AVP	CAPN3							HTR2B
AR	CACNA1A							HTR2A
APOA2	BDKRB2							HSP90AB1
ANXA13	AVPR1A							HSD17B6
ANXA1	AVP							HRH4
ANAPC2	AR							HRH3
ALOX5AP	APOA2							HRH2
ALOX15B	ANXA13							HRH1
ALOX15	ANXA1							HPRT1
ALDH8A1	ANAPC2							HINT1
ALDH3A1	ALOX5AP							HDAC2
ALDH1A2	ALOX15B							GSK3A
ALDH1A1	ALOX15							GPR101
AGTR2	ALDH8A1							GPER1
ADRA2A	ALDH3A1							GOT1
ADIPOQ	ALDH1A2							GDPGP1
ACSL4	ALDH1A1							GBA2
ACSL3	AGTR2							GBA
ABHD5	ADRA2A							GAMT
ABCG1	ADIPOQ							GAL3ST1
ABCF1	ACSL4							GAA
ABCC2	ACSL3							FTCD
ABCA1	ABHD5							FGF1
	ABCG1							FBP2
	ABCF1							FBP1
	ABCC2							ENOPH1
	ABCA1							EGFR
								EDN2
								DRD5
								DPYS
								DLL1
								DECR2
								CYP2B6
								CREB1
								CLN3
								CKMT2
								CKMT1B
								CKMT1A
								CKM
								CKB
								CHRNA7
								CETN2
								CETN1
								CECR1
								CDK15
								CAV1
								CALCOCO2
								CALCA
								CACNA1C
								C1QTNF1
								BMP6
								BLM
								BBOX1
								AVPR2
								ATP8A2
								ATP2B4
								ATIC
								ASS1
								ASPH
								ASNS
								ASNA1
								ARRDC3
								ARRB2
								ARRB1
								ARAF
								APLP1
								APIP
								APAF1
								AOC3
								AOC2
								AOC1
								ANG
								AMT
								AMHR2
								ALK
								ALDH5A1
								ALDH3A2
								ALDH1L2
								ALDH1L1
								AKT1
								AGTRAP
								AGTR2
								AGTR1
								AGT
								AFG3L2
								ADRBK2
								ADRBK1
								ADRB3
								ADRB2
								ADRB1
								ADRA2C
								ADRA2B
								ADRA2A
								ADRA1D
								ADRA1B
								ADRA1A
								ADORA3
								ADORA2B
								ADORA2A
								ADORA1
								ADK
								ADI1
								ADCY6
								ADCY1
								ADAM17
								ADA
								ACVRL1
								ACVR1B
								ACVR1
								ACTN3
								ACTN2
								ACSS2
								ACSS1
								ACSL6
								ACSL1
								ACE
								ABL2
								ABL1
								ABCG1
								ABCC9
								ABCC8
								ABCC2
								ABCB11
								ABCB1
								ABCA1

## Sheet: Sheet4
target
CKB
XDH
VDAC3
VDAC2
VDAC1
UGCG
TPH1
TNNC1
TH
SST
SLC6A9
SLC6A8
SLC6A5
SLC5A6
SLC36A1
SLC32A1
SLC25A29
SLC25A20
SLC22A5
SLC22A4
SLC12A7
SLC12A6
SLC12A5
SLC12A4
SLC12A2
SLC12A1
SHMT2
SHMT1
PPAT
PLD2
PLD1
PIPOX
PHOSPHO1
PDXK
PCYT1B
PCYT1A
PAH
NPY2R
NOS3
MPO
LIPT1
LIAS
HPD
GSS
GRIN3B
GRIN2C
GRIN2A
GPR18
GNMT
GLYATL2
GLYATL1
GLYAT
GLUL
GLRB
GLRA3
GLRA2
GLRA1
GLDC
GCSH
GCAT
GATM
GARS
GAMT
FOLR3
FOLR2
FOLR1
CTPS1
CROT
CRAT
CPT2
CPT1A
CPS1
CKMT2
CKMT1B
CKMT1A
CKM
CES1
BCHE
BAAT
ALAS2
ALAS1
AGXT2
AGXT
ACHE
CHRM3
PGR
P2RX1
NTSR1
NR3C2
NR3C1
MAP2K1
ITGB2
ITGAL
HMGCR
HDAC2
GNA15
ESR1
DOCK5
DOCK4
CYP19A1
CHRM5
CHRM4
CHRM2
CHRM1
ARFGEF2
AR
ATP1A1
NPR1
NPR3
NPR2
AKR1C1
PTGS2
PTGS1
TOP1
TYR
SRD5A2
SCN9A
SCN8A
SCN7A
SCN5A
SCN4B
SCN4A
SCN3B
SCN3A
SCN2B
SCN2A
SCN1B
SCN1A
SCN11A
SCN10A
PLG
PLA2G1B
OGDH
NR1H4
HDAC9
FECH
FABP6
ESRRG
COX8A
COX7C
COX7B
COX7A1
COX6C
COX6B1
COX6A2
COX5B
COX5A
COX4I1
COX3
COX2
COX1
ALDH5A1
AKR1D1
AKR1C2
ADH1C
ACADSB
ABAT
ACP1
ACACA
ZP3
ZNF219
WNK4
VCAM1
UTS2R
UTS2
UNC93B1
UGT8
UCHL1
TYMP
TRPV1
TRPM8
TRPA1
TPM1
TNK2
TMLHE
TLR9
TLR8
TLR7
TLR3
SYK
SUCNR1
SUCLG2
SUCLG1
SUCLA2
SRPK3
SRPK1
SREBF1
SPIDR
SNX3
SLC9A3R1
SLC6A2
SLC25A4
SLC25A10
SLC22A1
SLC13A3
SLC13A2
SLC13A1
SGK1
SERPINF2
SEC14L2
SDHD
SDHC
SDHB
SDHA
SCT
SCNN1G
SCNN1D
SCNN1B
SCNN1A
SAXO1
RXFP4
RSAD2
RPS6KB1
RGS2
RFK
REN
RAD51
RAB7A
PYGM
PYGL
PYGB
PTK2B
PRKCD
PRKAB2
PRKAB1
PRKAA2
PRKAA1
POU1F1
POR
PNP
PLOD3
PLOD1
PIM1
PIK3AP1
PID1
PHKG2
PDGFB
PDGFA
PDE5A
PDE4D
PDE4B
PDE4A
PDE3A
PDE10A
PCCB
PCCA
PC
PAICS
P4HB
P4HA3
P4HA2
P4HA1
P3H3
P3H2
P3H1
P2RY1
P2RX3
P2RX2
OXT
OXCT2
OXCT1
ORMDL2
ORMDL1
NT5C2
NOS1
NMUR2
NMI
NCOA3
NAV2
NAE1
NACA
MZB1
MTR
MTHFR
MTHFD2
MTHFD1
MTFMT
MSTN
MRI1
MLYCD
MECR
MCCC2
MCCC1
MAS1
MAOB
MAOA
LHCGR
KLHL3
KCNMA1
KCNJ8
KCNJ11
KCNJ10
KCNJ1
KCNE2
INS
IL10
HTR7
HTR6
HTR2C
HTR2B
HTR2A
HSP90AB1
HSD17B6
HRH4
HRH3
HRH2
HRH1
HPRT1
HINT1
GSK3A
GPR101
GPER1
GOT1
GDPGP1
GBA2
GBA
GAL3ST1
GAA
FTCD
FGF1
FBP2
FBP1
ENOPH1
EGFR
EDN2
DRD5
DPYS
DLL1
DECR2
CYP2B6
CREB1
CLN3
CHRNA7
CETN2
CETN1
CECR1
CDK15
CAV1
CALCOCO2
CALCA
CACNA1C
C1QTNF1
BMP6
BLM
BBOX1
AVPR2
ATP8A2
ATP2B4
ATIC
ASS1
ASPH
ASNS
ASNA1
ARRDC3
ARRB2
ARRB1
ARAF
APLP1
APIP
APAF1
AOC3
AOC2
AOC1
ANG
AMT
AMHR2
ALK
ALDH3A2
ALDH1L2
ALDH1L1
AKT1
AGTRAP
AGTR2
AGTR1
AGT
AFG3L2
ADRBK2
ADRBK1
ADRB3
ADRB2
ADRB1
ADRA2C
ADRA2B
ADRA2A
ADRA1D
ADRA1B
ADRA1A
ADORA3
ADORA2B
ADORA2A
ADORA1
ADK
ADI1
ADCY6
ADCY1
ADAM17
ADA
ACVRL1
ACVR1B
ACVR1
ACTN3
ACTN2
ACSS2
ACSS1
ACSL6
ACSL1
ACE
ABL2
ABL1
ABCG1
ABCC9
ABCC8
ABCC2
ABCB11
ABCB1
ABCA1
ESR2
NR1I2
ALOX5
SLC7A8
VARS
TAT
S1PR5
LCMT2
LCMT1
LARS2
LARS
IARS2
IARS
FARSB
FARSA
FARS2
BCAT2
BCAT1
PTGER1
PTGIR
PTGFR
PTGER4
PTGER3
PTGER2
WARS2
WARS
PTGDR2
PTGR2
PPARG
PPARA
PLA2G2A
GLO1
SLC8A2
ZNF536
WNT11
WDR77
VDR
TSPO
TRPV4
TRPV3
TRPV2
TNF
TCF3
TBC1D32
STX3
SP3
SP1
SOX9
SOX15
SNCA
SLC9A1
SLC8B1
SLC8A3
SLC6A4
SLC3A2
SLC35G1
SLC16A12
SHBG
SERPINH1
SERPINB7
SCD5
SCD
SC5D
S100A9
S100A8
RYR2
RXRG
RXRB
RXRA
RPL7A
RGCC
RET
RARRES1
RARG
RARB
RARA
PTPN2
PTGIS
PRDM16
PPARGC1B
PPARD
PNPLA2
PLCB1
PLA2R1
PAXBP1
PAX7
PAX2
PAWR
OXER1
OSBPL8
OPN4
OPN3
NUFIP2
NR1H3
NR1H2
NR1D1
NR0B1
NPPC
NOTCH1
NODAL
NEUROD2
NDRG2
NAPRT
NAMPT
MYOD1
MYL2
MEX3C
METRNL
MED1
MECOM
MATN1
MAPK9
MAP4K4
LPCAT1
LARP4B
KCNA5
JUNB
JAK3
ITGB3
ITGAV
IL1B
IL13
IHH
IGF1
HSD11B1
HOPX
HEG1
GPRC5A
GNB2L1
GNAT2
GJD4
GDF5
GATA3
FOXA1
FNDC5
FMR1
FGF4
FGF2
FGF10
FFAR1
FASLG
FADS3
FABP3
F12
ELOVL7
ELOVL6
ELOVL5
ELOVL3
ELOVL2
ELOVL1
EIF2AK1
DNAJA3
DHRS9
CYR61
CYP4F2
CYP1A1
CPLX2
COL27A1
COL1A1
CNST
CDC20
CCM2L
CAPN3
CACNA1A
BDKRB2
AVPR1A
AVP
APOA2
ANXA13
ANXA1
ANAPC2
ALOX5AP
ALOX15B
ALOX15
ALDH8A1
ALDH3A1
ALDH1A2
ALDH1A1
ADIPOQ
ACSL4
ACSL3
ABHD5
ABCF1
SLC8A1
FADS2
FADS1
ELOVL4
