# Supplementary material for: Understanding mechanisms of Polygonatum sibiricum-derived exosome-like nanoparticles against breast cancer through an integrated metabolomics and network pharmacology analysis
Source: Front Chem. 2025 Jun 6;13:1559758. doi: 10.3389/fchem.2025.1559758 (PMC12179076; doi:10.3389/fchem.2025.1559758)
Supplement: Supplementary file 1 [file DataSheet1.zip › raw data/Fig.5/genes.tsv]

GeneID	Symbol	Description	log2(fold change)	-log10(Pvalue)
102466751	MIR6859-1	microRNA 6859-1	-0.494	3.778
100996442	LOC100996442	WAS protein family homolog 2-like	0.438	1.702
102465909	MIR6859-2	microRNA 6859-2	-0.467	3.657
112268260	LOC112268260	uncharacterized LOC112268260	0.4	1.327
100133331	LOC100133331	replaced by ID 100288069	0.361	1.324
105378580	LINC01409	long intergenic non-protein coding RNA 1409	-0.937	6.413
400728	FAM87B	family with sequence similarity 87 member B	0.685	2.94
79854	LINC00115	long intergenic non-protein coding RNA 115	-0.989	8.474
643837	LINC01128	long intergenic non-protein coding RNA 1128	0.793	10.179
284600	LOC284600	uncharacterized LOC284600	-2.462	11.158
100130417	LINC02593	long intergenic non-protein coding RNA 2593	-1.159	4.024
107985728	LOC107985728	collagen alpha-1(III) chain-like	-0.905	1.638
148398	SAMD11	sterile alpha motif domain containing 11	-0.585	2.821
26155	NOC2L	NOC2 like nucleolar associated transcriptional repressor	-0.242	2.333
339451	KLHL17	kelch like family member 17	-0.641	7.339
84069	PLEKHN1	pleckstrin homology domain containing N1	-0.938	3.246
84808	PERM1	PPARGC1 and ESRR induced regulator, muscle 1	-0.645	1.869
57801	HES4	hes family bHLH transcription factor 4	0.33	1.697
9636	ISG15	ISG15 ubiquitin like modifier	-1.189	5.958
375790	AGRN	agrin	-0.534	3.18
100288175	LOC100288175	uncharacterized LOC100288175	-1.228	4.144
54991	C1orf159	chromosome 1 open reading frame 159	-0.44	3.547
254099	LINC01342	long intergenic non-protein coding RNA 1342	-1.267	2.755
100506376	TTLL10-AS1	TTLL10 antisense RNA 1	2.54	18.386
254173	TTLL10	tubulin tyrosine ligase like 10	1.007	6.826
8784	TNFRSF18	TNF receptor superfamily member 18	-1.429	7.272
118424	UBE2J2	ubiquitin conjugating enzyme E2 J2	0.166	2.306
116983	ACAP3	ArfGAP with coiled-coil, ankyrin repeat and PH domains 3	-0.257	1.362
126789	PUSL1	pseudouridine synthase like 1	-0.256	1.893
80772	CPTP	ceramide-1-phosphate transfer protein	0.213	2.029
83756	TAS1R3	taste 1 receptor member 3	-1.327	6.758
54998	AURKAIP1	aurora kinase A interacting protein 1	0.234	2.032
81669	CCNL2	cyclin L2	-0.159	1.811
55052	MRPL20	mitochondrial ribosomal protein L20	0.192	2.161
441869	ANKRD65	ankyrin repeat domain 65	0.857	4.803
107985729	LOC107985729	uncharacterized LOC107985729	-0.73	2.614
219293	ATAD3C	ATPase family AAA domain containing 3C	-1.022	4.591
83858	ATAD3B	ATPase family AAA domain containing 3B	-0.265	2.216
55210	ATAD3A	ATPase family AAA domain containing 3A	-0.334	3.273
643988	FNDC10	fibronectin type III domain containing 10	-0.927	4.511
105378586	LOC105378586	uncharacterized LOC105378586	-0.69	2.323
984	CDK11B	cyclin dependent kinase 11B	0.176	2.762
728661	SLC35E2B	solute carrier family 35 member E2B	-0.265	1.675
112268218	LOC112268218	uncharacterized LOC112268218	0.457	5.556
65220	NADK	NAD kinase	0.319	2.551
105378949	GNB1-DT	GNB1 divergent transcript	0.555	1.914
163688	CALML6	calmodulin like 6	-0.953	5.069
2563	GABRD	gamma-aminobutyric acid type A receptor subunit delta	-2.24	14.819
5590	PRKCZ	protein kinase C zeta	-0.632	3.278
100506504	PRKCZ-AS1	PRKCZ antisense RNA 1	-0.333	1.417
105378593	LOC105378593	uncharacterized LOC105378593	0.841	4.755
6497	SKI	SKI proto-oncogene	0.655	8.819
5192	PEX10	peroxisomal biogenesis factor 10	0.38	9.673
127281	PRXL2B	peroxiredoxin like 2B	-0.466	2.857
79258	MMEL1	membrane metalloendopeptidase like 1	-0.515	2.457
440556	PRDM16-DT	PRDM16 divergent transcript	2.094	11.141
63976	PRDM16	PR/SET domain 16	1.361	6.128
27237	ARHGEF16	Rho guanine nucleotide exchange factor 16	-0.972	4.948
127262	TPRG1L	tumor protein p63 regulated 1 like	0.448	6.961
7161	TP73	tumor protein p73	-0.502	1.375
57212	TP73-AS1	TP73 antisense RNA 1	0.343	5.397
57470	LRRC47	leucine rich repeat containing 47	0.115	1.573
1677	DFFB	DNA fragmentation factor subunit beta	-0.211	1.925
339448	C1orf174	chromosome 1 open reading frame 174	-0.188	1.91
55966	AJAP1	adherens junctions associated protein 1	0.715	3.362
26038	CHD5	chromodomain helicase DNA binding protein 5	-1.595	5.688
6146	RPL22	ribosomal protein L22	0.36	4.13
107985733	LOC107985733		-0.34	1.413
388591	RNF207	ring finger protein 207	-0.564	2.749
387509	GPR153	G protein-coupled receptor 153	0.421	2.85
11332	ACOT7	acyl-CoA thioesterase 7	-0.523	3.246
54626	HES2	hes family bHLH transcription factor 2	-2.213	6.291
83715	ESPN	espin	-1.807	8.592
57449	PLEKHG5	pleckstrin homology and RhoGEF domain containing G5	1.054	8.44
79707	NOL9	nucleolar protein 9	0.217	2.405
9903	KLHL21	kelch like family member 21	0.929	13.012
90326	THAP3	THAP domain containing 3	0.219	3.678
105376689	LOC105376689	translation initiation factor IF-2	-0.764	2.428
9341	VAMP3	vesicle associated membrane protein 3	0.639	11.419
3604	TNFRSF9	TNF receptor superfamily member 9	-2.638	15.932
11315	PARK7	Parkinsonism associated deglycase	0.203	2.015
50651	SLC45A1	solute carrier family 45 member 1	0.587	4.4
473	RERE	arginine-glutamic acid dipeptide repeats	0.501	7.611
102724552	RERE-AS1	RERE antisense RNA 1	0.554	2.204
80045	GPR157	G protein-coupled receptor 157	-0.519	2.376
106614088	MIR34AHG	MIR34A host gene	-0.525	4.369
9563	H6PD	hexose-6-phosphate dehydrogenase/glucose 1-dehydrogenase	0.604	11.099
80176	SPSB1	splA/ryanodine receptor domain and SOCS box containing 1	0.442	2.005
100506022	LINC02606	long intergenic non-protein coding RNA 2606	0.792	4.432
84275	SLC25A33	solute carrier family 25 member 33	0.95	9.804
22883	CLSTN1	calsyntenin 1	-0.302	2.538
56998	CTNNBIP1	catenin beta interacting protein 1	0.389	3.725
116362	RBP7	retinol binding protein 7	2.634	17.757
23095	KIF1B	kinesin family member 1B	0.209	1.897
5226	PGD	phosphogluconate dehydrogenase	0.343	1.827
100526739	CENPS-CORT	CENPS-CORT readthrough	-0.413	3.234
378708	CENPS	centromere protein S	-0.467	3.771
1325	CORT	cortistatin	-0.374	2.276
1676	DFFA	DNA fragmentation factor subunit alpha	0.225	2.678
5195	PEX14	peroxisomal biogenesis factor 14	0.399	8.887
54897	CASZ1	castor zinc finger 1	-0.679	2.777
148345	C1orf127	chromosome 1 open reading frame 127	-0.718	2.701
23435	TARDBP	TAR DNA binding protein	-0.256	4.588
10747	MASP2	MBL associated serine protease 2	0.454	3.526
10218	ANGPTL7	angiopoietin like 7	1.636	2.958
57540	DISP3	dispatched RND transporter family member 3	-2.567	7.485
26270	FBXO6	F-box protein 6	-0.372	2.963
374946	DRAXIN	dorsal inhibitory axon guidance protein	-2.158	9.7
4524	MTHFR	methylenetetrahydrofolate reductase	0.279	2.478
1185	CLCN6	chloride voltage-gated channel 6	0.311	5.228
5351	PLOD1	procollagen-lysine,2-oxoglutarate 5-dioxygenase 1	-0.552	4.502
943	TNFRSF8	TNF receptor superfamily member 8	1.606	12.67
7133	TNFRSF1B	TNF receptor superfamily member 1B	0.971	8.112
55187	VPS13D	vacuolar protein sorting 13 homolog D	0.337	6.358
105376744	LINC02766	long intergenic non-protein coding RNA 2766	1.522	7.506
9249	DHRS3	dehydrogenase/reductase 3	1.388	12.743
10630	PDPN	podoplanin	-0.587	2.053
200197	TMEM51-AS1	TMEM51 antisense RNA 1	0.62	6.493
55092	TMEM51	transmembrane protein 51	-0.54	4.165
114827	FHAD1	forkhead associated phosphopeptide binding domain 1	-1.181	6.363
101927417	FHAD1-AS1	FHAD1 antisense RNA 1	-1.126	7.122
842	CASP9	caspase 9	0.25	2.488
23341	DNAJC16	DnaJ heat shock protein family (Hsp40) member C16	-0.478	7.445
79814	AGMAT	agmatinase	-1.418	9.224
23207	PLEKHM2	pleckstrin homology and RUN domain containing M2	0.262	2.506
284723	SLC25A34	solute carrier family 25 member 34	0.417	3.847
54751	FBLIM1	filamin binding LIM protein 1	-0.282	1.618
149563	SRARP	steroid receptor associated and regulated protein	-1.015	1.39
27129	HSPB7	heat shock protein family B (small) member 7	3.893	23.808
1969	EPHA2	EPH receptor A2	0.937	6.855
101927479	EPHA2-AS1	EPHA2 antisense RNA 1	0.884	4.063
128272	ARHGEF19	Rho guanine nucleotide exchange factor 19	-0.758	5.7
101927546	ANO7L1	anoctamin 7 like 1 (pseudogene)	-0.35	1.627
374955	SPATA21	spermatogenesis associated 21	0.162	2.461
114819	CROCCP3	CROCC pseudogene 3	0.216	1.683
84809	CROCCP2	CROCC pseudogene 2	0.191	1.385
105376805	LOC105376805	uncharacterized LOC105376805	0.706	3.305
9696	CROCC	ciliary rootlet coiled-coil, rootletin	0.251	2.256
4237	MFAP2	microfibril associated protein 2	-1.828	13.322
105376806	LOC105376806	uncharacterized LOC105376806	-1.859	14.053
6390	SDHB	succinate dehydrogenase complex iron sulfur subunit B	0.333	4.043
55920	RCC2	regulator of chromosome condensation 2	-0.864	12.77
55160	ARHGEF10L	Rho guanine nucleotide exchange factor 10 like	0.394	4.661
84966	IGSF21	immunoglobin superfamily member 21	-0.883	2.469
127707	KLHDC7A	kelch domain containing 7A	-0.923	1.368
8659	ALDH4A1	aldehyde dehydrogenase 4 family member A1	1.41	9.438
126917	IFFO2	intermediate filament family orphan 2	0.855	3.984
23352	UBR4	ubiquitin protein ligase E3 component n-recognin 4	0.1	1.362
23065	EMC1	ER membrane protein complex subunit 1	-0.274	4.224
246181	AKR7L	aldo-keto reductase family 7 like (gene/pseudogene)	-1.338	7.216
22977	AKR7A3	aldo-keto reductase family 7 member A3	-1.476	5.11
100506730	LOC100506730	uncharacterized LOC100506730	-0.288	1.468
8574	AKR7A2	aldo-keto reductase family 7 member A2	0.238	2.208
644068	RPS14P3	ribosomal protein S14 pseudogene 3	-0.45	2.733
255104	TMCO4	transmembrane and coiled-coil domains 4	0.25	1.795
54546	RNF186	ring finger protein 186	2.409	9.175
5320	PLA2G2A	phospholipase A2 group IIA	1.378	2.053
5322	PLA2G5	phospholipase A2 group V	1.067	3.46
26279	PLA2G2D	phospholipase A2 group IID	-1.563	3.694
101928017	UBXN10-AS1	replaced by ID 391013	-0.937	1.933
55450	CAMK2N1	calcium/calmodulin dependent protein kinase II inhibitor 1	-0.479	1.534
79594	MUL1	mitochondrial E3 ubiquitin protein ligase 1	0.352	9.861
65018	PINK1	PTEN induced kinase 1	0.851	15.799
102464833	MIR6084	microRNA 6084	1.174	9.018
100861548	PINK1-AS	PINK1 antisense RNA	0.561	11.733
1650	DDOST	dolichyl-diphosphooligosaccharide--protein glycosyltransferase non-catalytic subunit	-0.268	4.162
57576	KIF17	kinesin family member 17	1.244	10.733
50809	HP1BP3	heterochromatin protein 1 binding protein 3	-0.351	1.983
8672	EIF4G3	eukaryotic translation initiation factor 4 gamma 3	-0.518	3.235
1889	ECE1	endothelin converting enzyme 1	0.478	3.07
249	ALPL	alkaline phosphatase, biomineralization associated	0.583	1.687
5909	RAP1GAP	RAP1 GTPase activating protein	-0.973	2.848
401944	LDLRAD2	low density lipoprotein receptor class A domain containing 2	0.869	5.5
3339	HSPG2	heparan sulfate proteoglycan 2	1.115	6.78
29092	LINC00339	long intergenic non-protein coding RNA 339	0.235	2.006
2048	EPHB2	EPH receptor B2	-0.621	2.082
23028	KDM1A	lysine demethylase 1A	-0.366	5.42
100996511	LINC01355	long intergenic non-protein coding RNA 1355	-1.282	10.322
10236	HNRNPR	heterogeneous nuclear ribonucleoprotein R	-0.34	4.173
148898	ZNF436-AS1	ZNF436 antisense RNA 1	0.667	4.417
6920	TCEA3	transcription elongation factor A3	-0.548	2.689
1870	E2F2	E2F transcription factor 2	-2.175	11.691
3399	ID3	inhibitor of DNA binding 3	0.746	3.73
6135	RPL11	ribosomal protein L11	0.596	6.843
105376860	LOC105376860	uncharacterized LOC105376860	-0.417	4.375
11313	LYPLA2	lysophospholipase 2	-0.298	3.137
2582	GALE	UDP-galactose-4-epimerase	-1.173	11.06
55629	PNRC2	proline rich nuclear receptor coactivator 2	-0.217	1.406
10772	SRSF10	serine and arginine rich splicing factor 10	-0.237	2.019
58985	IL22RA1	interleukin 22 receptor subunit alpha 1	1.026	3.876
57822	GRHL3	grainyhead like transcription factor 3	-1.541	6.839
90529	STPG1	sperm tail PG-rich repeat containing 1	0.215	2.082
11123	RCAN3	RCAN family member 3	-0.475	2.886
100506985	NCMAP-DT	NCMAP divergent transcript	-0.372	1.45
400746	NCMAP	non-compact myelin associated protein	0.689	1.348
25949	SYF2	SYF2 pre-mRNA splicing factor	0.313	4.923
57035	RSRP1	arginine and serine rich protein 1	-0.315	2.606
55219	MACO1	macoilin 1	-0.323	3.309
56181	MTFR1L	mitochondrial fission regulator 1 like	0.278	5.216
3925	STMN1	stathmin 1	-1.325	9.562
100500808	MIR3917	microRNA 3917	-1.239	7.192
5051	PAFAH2	platelet activating factor acetylhydrolase 2	-0.401	4.773
7780	SLC30A2	solute carrier family 30 member 2	-1.987	5.431
149420	PDIK1L	PDLIM1 interacting kinase 1 like	-0.956	7.435
79927	FAM110D	family with sequence similarity 110 member D	2.36	14.533
10256	CNKSR1	connector enhancer of kinase suppressor of Ras 1	-0.663	1.779
64793	CEP85	centrosomal protein 85	-1.091	11.294
91544	UBXN11	UBX domain protein 11	-0.287	1.796
1043	CD52	CD52 molecule	-0.599	1.955
55057	CRYBG2	crystallin beta-gamma domain containing 2	-2.393	13.43
79947	DHDDS	dehydrodolichyl diphosphate synthase subunit	0.952	9.343
3151	HMGN2	high mobility group nucleosomal binding domain 2	-0.336	3.119
6195	RPS6KA1	ribosomal protein S6 kinase A1	-0.818	10.058
101928728	LOC101928728	uncharacterized LOC101928728	-0.45	1.921
8289	ARID1A	AT-rich interaction domain 1A	-0.404	4.548
84243	ZDHHC18	zinc finger DHHC-type palmitoyltransferase 18	0.181	1.308
63906	GPATCH3	G-patch domain containing 3	0.249	3.474
388610	TRNP1	TMF1 regulated nuclear protein 1	0.969	5.038
101928391	LOC101928391	uncharacterized LOC101928391	1.137	2.661
6548	SLC9A1	solute carrier family 9 member A1	-0.286	2.189
23038	WDTC1	WD and tetratricopeptide repeats 1	0.421	5.724
84065	TMEM222	transmembrane protein 222	0.296	3.889
9064	MAP3K6	mitogen-activated protein kinase kinase kinase 6	0.497	5.803
8547	FCN3	ficolin 3	1.308	7.44
10163	WASF2	WASP family member 2	0.514	6.978
2268	FGR	FGR proto-oncogene, Src family tyrosine kinase	0.342	1.379
2537	IFI6	interferon alpha inducible protein 6	-1.337	4.293
199870	FAM76A	family with sequence similarity 76 member A	0.29	3.811
23673	STX12	syntaxin 12	0.476	7.548
27293	SMPDL3B	sphingomyelin phosphodiesterase acid like 3B	-0.887	2.499
2140	EYA3	EYA transcriptional coactivator and phosphatase 3	-0.313	3.84
22826	DNAJC8	DnaJ heat shock protein family (Hsp40) member C8	0.287	7.722
93974	ATP5IF1	ATP synthase inhibitory factor subunit 1	-0.432	6.584
83667	SESN2	sestrin 2	0.357	2.187
1104	RCC1	regulator of chromosome condensation 1	-1.093	12.737
8420	SNHG3	small nucleolar RNA host gene 3	-0.907	7.941
26768	SNORA73B	small nucleolar RNA, H/ACA box 73B	-1.103	5.162
54952	TRNAU1AP	tRNA selenocysteine 1 associated protein 1	0.204	2.399
85028	SNHG12	small nucleolar RNA host gene 12	-0.469	4.171
692212	SNORD99	small nucleolar RNA, C/D box 99	-1.369	11.954
677838	SNORA61	small nucleolar RNA, H/ACA box 61	-0.538	3.898
692073	SNORA16A	small nucleolar RNA, H/ACA box 16A	-0.698	3.7
115273	RAB42	RAB42, member RAS oncogene family	-0.521	2.372
51441	YTHDF2	YTH N6-methyladenosine RNA binding protein 2	-0.253	3.313
399474	TMEM200B	transmembrane protein 200B	0.824	8.907
6429	SRSF4	serine and arginine rich splicing factor 4	0.202	3.638
51102	MECR	mitochondrial trans-2-enoyl-CoA reductase	0.646	9.941
7805	LAPTM5	lysosomal protein transmembrane 5	-0.857	8.317
9672	SDC3	syndecan 3	0.457	3.6
9698	PUM1	pumilio RNA binding family member 1	-0.2	1.914
79570	NKAIN1	sodium/potassium transporting ATPase interacting 1	-1.977	4.14
347735	SERINC2	serine incorporator 2	-0.952	3.884
105378626	LOC105378626	uncharacterized LOC105378626	0.847	4.028
64129	TINAGL1	tubulointerstitial nephritis antigen like 1	1.87	17.329
3061	HCRTR1	hypocretin receptor 1	0.422	8.413
553115	PEF1	penta-EF-hand domain containing 1	0.312	6.941
107985471	PEF1-AS1	PEF1 and COL16A1 antisense RNA 1	-0.408	2.643
101929444	LOC101929444	uncharacterized LOC101929444	-1.516	8.336
576	ADGRB2	adhesion G protein-coupled receptor B2	-1.764	9.724
90853	SPOCD1	SPOC domain containing 1	-2.274	12.703
8073	PTP4A2	protein tyrosine phosphatase 4A2	-0.294	1.667
10657	KHDRBS1	KH RNA binding domain containing, signal transduction associated 1	-0.213	3.472
79140	CCDC28B	coiled-coil domain containing 28B	-0.611	6.448
56063	TMEM234	transmembrane protein 234	-0.263	3.337
55721	IQCC	IQ motif containing C	-0.531	3.861
149069	DCDC2B	doublecortin domain containing 2B	-0.29	2.272
339483	MTMR9LP	myotubularin related protein 9 like, pseudogene	0.761	7.546
3932	LCK	LCK proto-oncogene, Src family tyrosine kinase	-0.827	3.317
3065	HDAC1	histone deacetylase 1	-0.42	4.973
65108	MARCKSL1	MARCKS like 1	-1.032	7.271
81629	TSSK3	testis specific serine kinase 3	0.269	1.446
100128071	FAM229A	family with sequence similarity 229 member A	0.511	2.683
55108	BSDC1	BSD domain containing 1	0.129	1.383
5928	RBBP4	RB binding protein 4, chromatin remodeling factor	-0.423	7.051
81493	SYNC	syncoilin, intermediate filament protein	-0.287	3.233
57648	KIAA1522	KIAA1522	-0.794	4.001
8565	YARS1	tyrosyl-tRNA synthetase 1	-0.483	10.775
64766	S100PBP	S100P binding protein	-0.35	6.566
252995	FNDC5	fibronectin type III domain containing 5	1.187	5.368
3208	HPCA	hippocalcin	-0.372	1.852
113452	TMEM54	transmembrane protein 54	-0.338	1.824
127544	RNF19B	ring finger protein 19B	-0.326	3.286
204	AK2	adenylate kinase 2	-0.132	1.397
113451	AZIN2	antizyme inhibitor 2	-0.708	6.05
55223	TRIM62	tripartite motif containing 62	-0.519	4.43
1912	PHC2	polyhomeotic homolog 2	0.168	1.418
100500853	MIR3605	microRNA 3605	0.194	1.316
7579	ZSCAN20	zinc finger and SCAN domain containing 20	-0.374	4.134
114784	CSMD2	CUB and Sushi multiple domains 2	-2.711	15.754
2709	GJB5	gap junction protein beta 5	0.744	1.752
2701	GJA4	gap junction protein alpha 4	1.359	8.916
113444	SMIM12	small integral membrane protein 12	0.356	5.899
100506144	TMEM35B	transmembrane protein 35B	0.499	6.193
9204	ZMYM6	zinc finger MYM-type containing 6	-0.214	2.347
79830	ZMYM1	zinc finger MYM-type containing 1	-0.488	2.807
6421	SFPQ	splicing factor proline and glutamine rich	-0.181	1.905
9202	ZMYM4	zinc finger MYM-type containing 4	-0.466	8.613
79932	KIAA0319L	KIAA0319 like	-0.319	2.137
23154	NCDN	neurochondrin	-0.424	4.323
339488	TFAP2E	transcription factor AP-2 epsilon	-0.405	2.876
127703	C1orf216	chromosome 1 open reading frame 216	-0.232	2.036
63967	CLSPN	claspin	-2.126	12.081
1296	COL8A2	collagen type VIII alpha 2 chain	-1.432	8.781
55700	MAP7D1	MAP7 domain containing 1	0.847	9.746
9967	THRAP3	thyroid hormone receptor associated protein 3	-0.149	1.358
79729	SH3D21	SH3 domain containing 21	-0.601	1.779
83931	STK40	serine/threonine kinase 40	0.597	11.589
84967	LSM10	LSM10, U7 small nuclear RNA associated	0.208	1.725
64960	MRPS15	mitochondrial ribosomal protein S15	0.365	3.086
64769	MEAF6	MYST/Esa1 associated factor 6	-0.257	2.491
29889	GNL2	G protein nucleolar 2	-0.154	1.691
284654	RSPO1	R-spondin 1	1.066	2.32
54955	C1orf109	chromosome 1 open reading frame 109	-0.214	1.859
55143	CDCA8	cell division cycle associated 8	-2.31	14.651
284656	EPHA10	EPH receptor A10	-1.606	5.581
149175	MANEAL	mannosidase endo-alpha like	-1.633	10.032
3633	INPP5B	inositol polyphosphate-5-phosphatase B	0.338	3.876
5453	POU3F1	POU class 3 homeobox 1	0.61	2.007
64121	RRAGC	Ras related GTP binding C	0.368	2.404
100527950	GJA9-MYCBP	GJA9-MYCBP readthrough	-0.399	2.977
26292	MYCBP	MYC binding protein	-0.401	2.908
54933	RHBDL2	rhomboid like 2	-0.553	3.435
105378662	LOC105378662	uncharacterized LOC105378662	1.169	6.823
79647	AKIRIN1	akirin 1	0.165	1.407
4725	NDUFS5	NADH:ubiquinone oxidoreductase subunit S5	0.329	3.026
23499	MACF1	microtubule actin crosslinking factor 1	0.17	2.009
353500	BMP8A	bone morphogenetic protein 8a	-0.95	7.853
26508	HEYL	hes related family bHLH transcription factor with YRPW motif like	-0.451	1.537
10450	PPIE	peptidylprolyl isomerase E	0.221	2.852
54802	TRIT1	tRNA isopentenyltransferase 1	-0.268	2.778
4610	MYCL	MYCL proto-oncogene, bHLH transcription factor	-0.968	4.864
10487	CAP1	cyclase associated actin cytoskeleton regulatory protein 1	-0.213	1.806
5538	PPT1	palmitoyl-protein thioesterase 1	-0.54	9.014
10269	ZMPSTE24	zinc metallopeptidase STE24	-0.609	6.588
1298	COL9A2	collagen type IX alpha 2 chain	-0.817	2.351
65243	ZFP69B	ZFP69 zinc finger protein B	-1.311	16.848
339559	ZFP69	ZFP69 zinc finger protein	-0.291	2.694
64789	EXO5	exonuclease 5	-0.258	2.578
9783	RIMS3	regulating synaptic membrane exocytosis 3	0.478	1.717
100130557	NFYC-AS1	NFYC antisense RNA 1	-0.372	2.59
9132	KCNQ4	potassium voltage-gated channel subfamily Q member 4	0.928	5.139
163732	CITED4	Cbp/p300 interacting transactivator with Glu/Asp rich carboxy-terminal domain 4	0.975	2.605
1503	CTPS1	CTP synthase 1	-0.89	7.383
100507178	SLFNL1-AS1	SLFNL1 antisense RNA 1	-0.222	1.533
200172	SLFNL1	schlafen like 1	-0.826	3.927
22955	SCMH1	Scm polycomb group protein homolog 1	0.213	2.661
100132074	FOXO6	forkhead box O6	-0.645	2.702
105378678	LOC105378678	uncharacterized LOC105378678	-1.866	7.832
1907	EDN2	endothelin 2	-3.662	16.474
59269	HIVEP3	HIVEP zinc finger 3	-0.379	2.443
284716	RIMKLA	ribosomal modification protein rimK like family member A	-0.95	3.582
79717	PPCS	phosphopantothenoylcysteine synthetase	-0.19	1.383
10465	PPIH	peptidylprolyl isomerase H	-0.254	2.899
4904	YBX1	Y-box binding protein 1	0.395	3.148
149461	CLDN19	claudin 19	1.989	5.599
64175	P3H1	prolyl 3-hydroxylase 1	-0.8	6.714
79078	C1orf50	chromosome 1 open reading frame 50	0.185	1.769
100129924	TMEM269	transmembrane protein 269	-1.021	6.087
374969	SVBP	small vasohibin binding protein	0.559	4.918
51058	ZNF691	zinc finger protein 691	-0.38	5.201
6513	SLC2A1	solute carrier family 2 member 1	-1.278	8.899
440585	FAM183A	family with sequence similarity 183 member A	-0.921	2.525
10969	EBNA1BP2	EBNA1 binding protein 2	-0.273	2.121
128218	TMEM125	transmembrane protein 125	-0.863	2.139
7075	TIE1	tyrosine kinase with immunoglobulin like and EGF like domains 1	1.417	14.455
4352	MPL	MPL proto-oncogene, thrombopoietin receptor	0.734	7.073
105378687	CDC20-DT	CDC20 divergent transcript	0.577	2.559
991	CDC20	cell division cycle 20	-2.53	11.793
112268225	LOC112268225	uncharacterized LOC112268225	-1.463	9.563
23334	SZT2	SZT2 subunit of KICSTOR complex	0.255	2.927
81888	HYI	hydroxypyruvate isomerase (putative)	0.392	4.613
9682	KDM4A	lysine demethylase 4A	-0.307	4.543
100132774	KDM4A-AS1	KDM4A antisense RNA 1	-0.416	6.965
6487	ST3GAL3	ST3 beta-galactoside alpha-2,3-sialyltransferase 3	0.744	10.392
9048	ARTN	artemin	-1.275	4.502
105378688	LINC02918	long intergenic non-protein coding RNA 2918	-0.687	3.834
101929609	LOC101929609	uncharacterized LOC101929609	-0.412	1.465
9670	IPO13	importin 13	-0.217	1.919
1802	DPH2	diphthamide biosynthesis 2	-0.277	2.654
533	ATP6V0B	ATPase H+ transporting V0 subunit b	-0.591	7.756
149473	CCDC24	coiled-coil domain containing 24	-0.677	2.881
6536	SLC6A9	solute carrier family 6 member 9	-0.958	5.685
55182	RNF220	ring finger protein 220	0.15	1.547
79639	TMEM53	transmembrane protein 53	0.552	6.388
339541	ARMH1	armadillo like helical domain containing 1	-0.471	2.647
105378690	LOC105378690	uncharacterized LOC105378690	-0.502	2.187
11004	KIF2C	kinesin family member 2C	-2.479	14.055
6202	RPS8	ribosomal protein S8	0.435	3.689
94161	SNORD46	small nucleolar RNA, C/D box 46	-0.659	4.255
94163	SNORD38B	small nucleolar RNA, C/D box 38B	-1.063	7.453
266675	BEST4	bestrophin 4	-0.536	1.828
1263	PLK3	polo like kinase 3	0.861	5.685
343521	DYNLT4	dynein light chain Tctex-type 4	0.614	4.242
8643	PTCH2	patched 2	1.067	6.994
8891	EIF2B3	eukaryotic translation initiation factor 2B subunit gamma	0.535	8.527
79654	HECTD3	HECT domain E3 ubiquitin protein ligase 3	0.388	4.541
7389	UROD	uroporphyrinogen decarboxylase	0.549	10.949
84842	HPDL	4-hydroxyphenylpyruvate dioxygenase like	-1.194	3.855
114034	TOE1	target of EGR1, exonuclease	0.18	1.503
126661	CCDC163	CCDC163 homolog	-0.575	1.895
25974	MMACHC	metabolism of cobalamin associated C	-0.507	6.018
5052	PRDX1	peroxiredoxin 1	-0.556	6.056
10327	AKR1A1	aldo-keto reductase family 1 member A1	-0.422	8.22
60313	GPBP1L1	GC-rich promoter binding protein 1 like 1	-0.275	5.045
51249	TMEM69	transmembrane protein 69	-0.142	1.361
23139	MAST2	microtubule associated serine/threonine kinase 2	-0.513	5.354
110117499	P3R3URF-PIK3R3	P3R3URF-PIK3R3 readthrough	-0.568	4.796
8503	PIK3R3	phosphoinositide-3-kinase regulatory subunit 3	-0.569	4.821
10103	TSPAN1	tetraspanin 1	-2.736	13.853
541468	LURAP1	leucine rich adaptor protein 1	0.626	3.523
8438	RAD54L	RAD54 like	-1.374	11.515
2166	FAAH	fatty acid amide hydrolase	-0.523	2.561
100507423	MKNK1-AS1	MKNK1 antisense RNA 1	0.189	1.561
8569	MKNK1	MAPK interacting serine/threonine kinase 1	0.231	2.335
148932	MOB3C	MOB kinase activator 3C	0.667	12.077
64756	ATPAF1	ATP synthase mitochondrial F1 complex assembly factor 1	0.421	2.911
100130197	EFCAB14-AS1	EFCAB14 antisense RNA 1	-0.562	2.328
9813	EFCAB14	EF-hand calcium binding domain 14	0.253	4.238
163720	CYP4Z2P	cytochrome P450 family 4 subfamily Z member 2, pseudogene	-2.798	9.945
1579	CYP4A11	cytochrome P450 family 4 subfamily A member 11	0.907	2.248
260293	CYP4X1	cytochrome P450 family 4 subfamily X member 1	-1.439	3.857
199974	CYP4Z1	cytochrome P450 family 4 subfamily Z member 1	-2.882	8.216
6886	TAL1	TAL bHLH transcription factor 1, erythroid differentiation factor	1.49	12.434
6491	STIL	STIL centriolar assembly protein	-1.766	14.123
84793	FOXD2-AS1	FOXD2 adjacent opposite strand RNA 1	-0.427	1.339
388630	TRABD2B	TraB domain containing 2B	0.939	4.369
84871	AGBL4	AGBL carboxypeptidase 4	-0.571	1.606
79656	BEND5	BEN domain containing 5	0.561	2.548
1031	CDKN2C	cyclin dependent kinase inhibitor 2C	1.576	8.508
22996	TTC39A	tetratricopeptide repeat domain 39A	-1.131	2.701
5865	RAB3B	RAB3B, member RAS oncogene family	-1.792	4.806
112970	KTI12	KTI12 chromatin associated homolog	0.308	2.386
91408	BTF3L4	basic transcription factor 3 like 4	-0.181	1.559
9372	ZFYVE9	zinc finger FYVE-type containing 9	0.353	2.682
4998	ORC1	origin recognition complex subunit 1	-2.124	13.22
2882	GPX7	glutathione peroxidase 7	-0.507	1.766
348378	SHISAL2A	shisa like 2A	-0.897	4.15
65260	COA7	cytochrome c oxidase assembly factor 7	-0.267	3.188
440590	ZYG11A	zyg-11 family member A, cell cycle regulator	-1.54	5.321
55268	ECHDC2	enoyl-CoA hydratase domain containing 2	0.418	2.314
127435	PODN	podocan	0.882	3.431
6512	SLC1A7	solute carrier family 1 member 7	1.389	7.466
54987	CZIB	CXXC motif containing zinc binding protein	0.599	8.843
100507564	MAGOH-DT	MAGOH divergent transcript	-0.545	2.534
7804	LRP8	LDL receptor related protein 8	-1.462	6.525
55706	NDC1	NDC1 transmembrane nucleoporin	-0.692	9.223
54432	YIPF1	Yip1 domain family member 1	-0.423	3.927
1733	DIO1	iodothyronine deiodinase 1	-3.505	12.916
51668	HSPB11	heat shock protein family B (small) member 11	-0.332	3.348
115353	LRRC42	leucine rich repeat containing 42	-0.307	2.987
23648	SSBP3	single stranded DNA binding protein 3	0.369	4.003
26027	ACOT11	acyl-CoA thioesterase 11	-0.553	2.7
25973	PARS2	prolyl-tRNA synthetase 2, mitochondrial	-0.341	3.034
1718	DHCR24	24-dehydrocholesterol reductase	-0.63	3.51
107984958	DHCR24-DT	DHCR24 divergent transcript	-1.508	8.002
255738	PCSK9	proprotein convertase subtilisin/kexin type 9	-2.291	8.486
8613	PLPP3	phospholipid phosphatase 3	1.186	11.548
5563	PRKAA2	protein kinase AMP-activated catalytic subunit alpha 2	-1.007	4.21
115209	OMA1	OMA1 zinc metallopeptidase	-0.269	1.678
114803	MYSM1	Myb like, SWIRM and MPN domains 1	-0.4	3.602
105378751	LOC105378751	uncharacterized LOC105378751	0.661	2.379
3725	JUN	Jun proto-oncogene, AP-1 transcription factor subunit	1.204	6.872
105378756	FGGY-DT	FGGY divergent transcript	0.561	3.262
51361	HOOK1	hook microtubule tethering protein 1	-1.247	4.15
100996570	NFIA-AS2	NFIA antisense RNA 2	0.663	1.703
4774	NFIA	nuclear factor I A	0.72	7.377
10207	PATJ	PATJ crumbs cell polarity complex component	-0.788	3.922
7398	USP1	ubiquitin specific peptidase 1	-0.586	4.686
29929	ALG6	ALG6 alpha-1,3-glucosyltransferase	-0.577	5.729
23421	ITGB3BP	integrin subunit beta 3 binding protein	-0.348	2.187
5236	PGM1	phosphoglucomutase 1	1.07	9.045
57685	CACHD1	cache domain containing 1	1.237	12.33
55225	RAVER2	ribonucleoprotein, PTB binding 2	0.36	2.332
3716	JAK1	Janus kinase 1	0.448	5.015
205	AK4	adenylate kinase 4	0.518	2.036
9829	DNAJC6	DnaJ heat shock protein family (Hsp40) member C6	-0.514	1.431
3953	LEPR	leptin receptor	1.398	11.665
54741	LEPROT	leptin receptor overlapping transcript	0.448	5.364
84251	SGIP1	SH3GL interacting endocytic adaptor 1	-1.551	11.062
23169	SLC35D1	solute carrier family 35 member D1	-0.56	4.989
3595	IL12RB2	interleukin 12 receptor subunit beta 2	0.656	2.164
26135	SERBP1	SERPINE1 mRNA binding protein 1	-0.149	1.887
1647	GADD45A	growth arrest and DNA damage inducible alpha	0.452	1.998
55970	GNG12	G protein subunit gamma 12	0.284	1.932
100289178	GNG12-AS1	GNG12, DIRAS3 and WLS antisense RNA 1	0.598	4.064
79971	WLS	Wnt ligand secretion mediator	0.45	2.004
55635	DEPDC1	DEP domain containing 1	-2.846	10.995
55631	LRRC40	leucine rich repeat containing 40	-0.275	1.473
9295	SRSF11	serine and arginine rich splicing factor 11	-0.32	3.109
1491	CTH	cystathionine gamma-lyase	0.451	2.526
5733	PTGER3	prostaglandin E receptor 3	1.179	5.663
100132618	ZRANB2-AS1	ZRANB2 antisense RNA 1	0.945	7.328
9406	ZRANB2	zinc finger RANBP2-type containing 2	-0.278	1.784
257194	NEGR1	neuronal growth regulator 1	0.614	1.983
127255	LRRIQ3	leucine rich repeats and IQ motif containing 3	0.799	2.4
100526835	FPGT-TNNI3K	FPGT-TNNI3K readthrough	0.356	2.244
8790	FPGT	fucose-1-phosphate guanylyltransferase	-0.471	3.068
51086	TNNI3K	TNNI3 interacting kinase	0.901	5.971
127253	TYW3	tRNA-yW synthesizing protein 3 homolog	0.215	1.748
204962	SLC44A5	solute carrier family 44 member 5	-1.691	6.009
34	ACADM	acyl-CoA dehydrogenase medium chain	0.357	1.533
5876	RABGGTB	Rab geranylgeranyltransferase subunit beta	-0.294	3.703
256435	ST6GALNAC3	ST6 N-acetylgalactosaminide alpha-2,6-sialyltransferase 3	1.5	9.913
81849	ST6GALNAC5	ST6 N-acetylgalactosaminide alpha-2,6-sialyltransferase 5	-1.205	3.518
26289	AK5	adenylate kinase 5	0.795	1.394
26009	ZZZ3	zinc finger ZZ-type containing 3	-0.247	1.917
8880	FUBP1	far upstream element binding protein 1	-0.382	5.503
11080	DNAJB4	DnaJ heat shock protein family (Hsp40) member B4	0.679	5.076
54810	GIPC2	GIPC PDZ domain containing family member 2	1.579	9.09
10561	IFI44	interferon induced protein 44	-0.634	3.292
64123	ADGRL4	adhesion G protein-coupled receptor L4	1.089	6.702
107984998	LOC107984998	uncharacterized LOC107984998	1.417	4.686
23266	ADGRL2	adhesion G protein-coupled receptor L2	0.429	1.602
5567	PRKACB	protein kinase cAMP-activated catalytic subunit beta	-0.863	5.099
2787	GNG5	G protein subunit gamma 5	-0.198	1.433
100505741	SPATA1	spermatogenesis associated 1	-0.575	5.141
1486	CTBS	chitobiase	-0.478	5.972
105378819	LOC105378819	uncharacterized LOC105378819	-0.442	1.36
117178	SSX2IP	SSX family member 2 interacting protein	-1.195	7.755
23566	LPAR3	lysophosphatidic acid receptor 3	-1.324	2.524
255231	MCOLN2	mucolipin TRP cation channel 2	-1.226	7.829
55283	MCOLN3	mucolipin TRP cation channel 3	1.105	5.42
84144	SYDE2	synapse defective Rho GTPase homolog 2	-0.881	5.058
23576	DDAH1	dimethylarginine dimethylaminohydrolase 1	-0.643	4.698
107985057	LOC107985057	uncharacterized LOC107985057	-0.707	3.777
54680	ZNHIT6	zinc finger HIT-type containing 6	-0.456	4.377
255631	COL24A1	collagen type XXIV alpha 1 chain	-1.889	12.233
105378824	LINC02795	long intergenic non-protein coding RNA 2795	-0.819	2.281
9635	CLCA2	chloride channel accessory 2	-1.243	1.63
22802	CLCA4	chloride channel accessory 4	2.021	5.037
105378828	CLCA4-AS1	CLCA4 antisense RNA 1	1.489	13.541
51100	SH3GLB1	SH3 domain containing GRB2 like, endophilin B1	0.508	5.784
9653	HS2ST1	heparan sulfate 2-O-sulfotransferase 1	-0.379	3.892
339524	LINC01140	long intergenic non-protein coding RNA 1140	1.827	10.988
2959	GTF2B	general transcription factor IIB	0.366	4.73
2635	GBP3	guanylate binding protein 3	-0.598	3.314
2633	GBP1	guanylate binding protein 1	-0.401	1.419
2634	GBP2	guanylate binding protein 2	0.442	2.724
112268267	LOC112268267	uncharacterized LOC112268267	0.295	1.574
115362	GBP5	guanylate binding protein 5	-1.986	14.654
23507	LRRC8B	leucine rich repeat containing 8 VRAC subunit B	-0.347	1.789
84230	LRRC8C	leucine rich repeat containing 8 VRAC subunit C	0.834	6.796
400761	LRRC8C-DT	LRRC8C divergent transcript	1.59	9.508
55144	LRRC8D	leucine rich repeat containing 8 VRAC subunit D	-0.608	5.817
492303	GEMIN8P4	gem nuclear organelle associated protein 8 pseudogene 4	-0.613	3.216
284695	ZNF326	zinc finger protein 326	-0.23	2.057
105378853	LINC02609	long intergenic non-protein coding RNA 2609	0.528	2.169
84146	ZNF644	zinc finger protein 644	-0.434	3.385
8317	CDC7	cell division cycle 7	-1.413	12.198
7049	TGFBR3	transforming growth factor beta receptor 3	1.711	11.893
253152	EPHX4	epoxide hydrolase 4	-1.138	4.015
11146	GLMN	glomulin, FKBP associated protein	-0.415	3.049
79871	RPAP2	RNA polymerase II associated protein 2	-0.345	5.301
2672	GFI1	growth factor independent 1 transcriptional repressor	-0.949	4.292
6125	RPL5	ribosomal protein L5	0.588	5.381
388650	DIPK1A	divergent protein kinase domain 1A	0.525	3.713
26782	SNORA66	small nucleolar RNA, H/ACA box 66	-0.594	2.861
22823	MTF2	metal response element binding transcription factor 2	-0.536	7.666
1810	DR1	down-regulator of transcription 1	-0.378	6.408
54874	FNBP1L	formin binding protein 1 like	-0.583	6.896
24	ABCA4	ATP binding cassette subfamily A member 4	-0.651	1.313
5825	ABCD3	ATP binding cassette subfamily D member 3	-0.91	4.93
2152	F3	coagulation factor III, tissue factor	1.058	6.342
101928079	SLC44A3-AS1	SLC44A3 antisense RNA 1	-0.633	2.824
105378862	LOC105378862	replaced by ID 729970	0.383	1.343
729970	CNN3-DT	CNN3 divergent transcript	0.726	3.883
199857	ALG14	ALG14 UDP-N-acetylglucosaminyltransferase subunit	0.289	2.59
148534	TLCD4	TLC domain containing 4	0.706	2.138
101928219	LOC101928219	uncharacterized LOC101928219	2.363	7.001
58155	PTBP2	polypyrimidine tract binding protein 2	-0.255	1.596
1806	DPYD	dihydropyrimidine dehydrogenase	0.249	1.476
54873	PALMD	palmdelphin	2.224	16.605
391059	FRRS1	ferric chelate reductase 1	-0.411	3.811
178	AGL	amylo-alpha-1, 6-glucosidase, 4-alpha-glucanotransferase	-0.993	4.26
23443	SLC35A3	solute carrier family 35 member A3	-0.693	5.834
64645	MFSD14A	major facilitator superfamily domain containing 14A	-0.171	1.341
163786	SASS6	SAS-6 centriolar assembly protein	-0.701	6.515
54482	TRMT13	tRNA methyltransferase 13 homolog	-0.46	4.198
127495	LRRC39	leucine rich repeat containing 39	-0.482	4.685
8634	RTCA	RNA 3'-terminal phosphate cyclase	-0.245	2.459
148867	SLC30A7	solute carrier family 30 member 7	-0.978	13.901
51611	DPH5	diphthamide biosynthesis 5	-0.236	3.466
101928334	LOC101928334	uncharacterized LOC101928334	1.984	9.662
101928370	S1PR1-DT	S1PR1 divergent transcript	1.793	10.745
1901	S1PR1	sphingosine-1-phosphate receptor 1	1.562	11.314
1301	COL11A1	collagen type XI alpha 1 chain	-4.376	15.238
280	AMY2B	amylase alpha 2B	0.652	5.284
648740	ACTG1P4	actin gamma 1 pseudogene 4	0.709	3.445
279	AMY2A	amylase alpha 2A	0.682	4.734
276	AMY1A	amylase alpha 1A	0.513	2.025
278	AMY1C	amylase alpha 1C	0.477	1.73
55170	PRMT6	protein arginine methyltransferase 6	-0.28	1.973
22854	NTNG1	netrin G1	-1.975	4.136
10451	VAV3	vav guanine nucleotide exchange factor 3	-1.493	6.768
29957	SLC25A24	solute carrier family 25 member 24	-0.723	3.698
148545	NBPF4	NBPF member 4	-1.797	3.412
653149	NBPF6	NBPF member 6	-1.505	2.434
113802	HENMT1	HEN methyltransferase 1	-0.498	2.889
55119	PRPF38B	pre-mRNA processing factor 38B	-0.231	3.135
6814	STXBP3	syntaxin binding protein 3	-0.159	1.356
29899	GPSM2	G protein signaling modulator 2	-0.511	6.364
57535	ELAPOR1	endosome-lysosome associated apoptosis and autophagy regulator 1	-0.945	1.968
1952	CELSR2	cadherin EGF LAG seven-pass G-type receptor 2	-0.798	2.036
84722	PSRC1	proline and serine rich coiled-coil 1	-1.391	12.192
6272	SORT1	sortilin 1	0.384	2.137
5686	PSMA5	proteasome 20S subunit alpha 5	-0.312	3.724
284612	SYPL2	synaptophysin like 2	1.087	5.068
284613	CYB561D1	cytochrome b561 family member D1	0.213	1.531
57463	AMIGO1	adhesion molecule with Ig like domain 1	0.541	3.507
2773	GNAI3	G protein subunit alpha i3	-0.449	6.883
271	AMPD2	adenosine monophosphate deaminase 2	-0.395	4.348
2948	GSTM4	glutathione S-transferase mu 4	0.46	3.432
2946	GSTM2	glutathione S-transferase mu 2	0.807	4.352
2944	GSTM1	glutathione S-transferase mu 1	0.706	1.42
2949	GSTM5	glutathione S-transferase mu 5	1.974	10.248
1435	CSF1	colony stimulating factor 1	0.976	8.998
257	ALX3	ALX homeobox 3	0.25	2.189
388662	SLC6A17	solute carrier family 6 member 17	-1.713	4.809
3749	KCNC4	potassium voltage-gated channel subfamily C member 4	0.523	2.183
3737	KCNA2	potassium voltage-gated channel subfamily A member 2	2.228	10.5
3738	KCNA3	potassium voltage-gated channel subfamily A member 3	-0.521	1.376
963	CD53	CD53 molecule	-0.64	4.7
55791	LRIF1	ligand dependent nuclear receptor interacting factor 1	-0.501	4.554
79961	DENND2D	DENN domain containing 2D	-0.572	4.248
57413	TMIGD3	transmembrane and immunoglobulin domain containing 3	-1.189	8.205
140	ADORA3	adenosine A3 receptor	-1.052	6.354
5906	RAP1A	RAP1A, member of RAS oncogene family	0.268	3.202
107985184	LOC107985184	uncharacterized LOC107985184	0.384	2.249
55924	INKA2	inka box actin regulator 2	1.3	9.894
105378909	LINC02884	long intergenic non-protein coding RNA 2884	2.204	11.044
7482	WNT2B	Wnt family member 2B	0.213	1.722
829	CAPZA1	capping actin protein of muscle Z-line subunit alpha 1	-0.524	6.887
4343	MOV10	Mov10 RISC complex RNA helicase	-0.204	2.585
333926	PPM1J	protein phosphatase, Mg2+/Mn2+ dependent 1J	-1.454	6.389
284467	TAFA3	TAFA chemokine like family member 3	-0.688	1.75
6566	SLC16A1	solute carrier family 16 member 1	-0.637	2.399
100996251	LRIG2-DT	LRIG2 divergent transcript	1.088	7.296
9860	LRIG2	leucine rich repeats and immunoglobulin like domains 2	-0.179	2.361
260425	MAGI3	membrane associated guanylate kinase, WW and PDZ domain containing 3	-0.662	4.13
10745	PHTF1	putative homeodomain transcription factor 1	-0.603	7.225
26191	PTPN22	protein tyrosine phosphatase non-receptor type 22	-1.428	11.59
440603	BCL2L15	BCL2 like 15	-0.351	1.44
51592	TRIM33	tripartite motif containing 33	-0.345	3.144
163259	DENND2C	DENN domain containing 2C	0.645	4.195
270	AMPD1	adenosine monophosphate deaminase 1	1.271	2.483
4893	NRAS	NRAS proto-oncogene, GTPase	-0.419	3.77
7812	CSDE1	cold shock domain containing E1	0.351	3.882
80143	SIKE1	suppressor of IKBKE 1	-0.221	2.094
4803	NGF	nerve growth factor	0.754	2.32
81839	VANGL1	VANGL planar cell polarity protein 1	-0.752	8.273
845	CASQ2	calsequestrin 2	2.469	13.296
55356	SLC22A15	solute carrier family 22 member 15	-1.439	13.028
476	ATP1A1	ATPase Na+/K+ transporting subunit alpha 1	-0.243	1.346
112268235	LOC112268235	uncharacterized LOC112268235	-0.729	3.375
3321	IGSF3	immunoglobulin superfamily member 3	-1.069	6.249
914	CD2	CD2 molecule	-0.983	4.264
5738	PTGFRN	prostaglandin F2 receptor inhibitor	-0.872	9.457
9398	CD101	CD101 molecule	-0.712	6.891
101929099	CD101-AS1	CD101 antisense RNA 1	-0.729	5.84
8458	TTF2	transcription termination factor 2	-0.463	4.733
80263	TRIM45	tripartite motif containing 45	-0.666	3.679
54855	TENT5C	terminal nucleotidyltransferase 5C	-0.548	1.81
54834	GDAP2	ganglioside induced differentiation associated protein 2	-0.374	5.209
10885	WDR3	WD repeat domain 3	-0.321	3.024
6913	TBX15	T-box transcription factor 15	1.343	8.616
101929147	WARS2-AS1	WARS2 antisense RNA 1	0.183	1.432
644242	LINC00622	long intergenic non-protein coding RNA 622	0.463	1.593
90874	ZNF697	zinc finger protein 697	-0.62	5.327
26227	PHGDH	phosphoglycerate dehydrogenase	0.684	2.273
4853	NOTCH2	notch receptor 2	-0.198	1.496
9554	SEC22B	SEC22 homolog B, vesicle trafficking protein	-0.352	3.124
105378954	LOC105378954		0.599	2.992
728841	NBPF8	NBPF member 8	-0.275	2.079
767846	PFN1P2	profilin 1 pseudogene 2	0.43	1.959
100996724	PDE4DIPP2	PDE4DIP pseudogene 2	0.443	1.937
107985524	LOC107985524	uncharacterized LOC107985524	1.908	13.066
101929796	NOTCH2NLR	notch 2 N-terminal like R	-0.445	2.416
101060684	NBPF26	NBPF member 26	-0.311	2.287
2210	FCGR1BP	Fc gamma receptor Ib, pseudogene	-1.37	9.798
653820	FAM72B	family with sequence similarity 72 member B	-1.122	5.153
107985194	LINC02798	long intergenic non-protein coding RNA 2798	0.808	2.388
647121	EMBP1	embigin pseudogene 1	-0.436	1.431
107985200	LOC107985200	uncharacterized LOC107985200	1.13	7.014
107985201	LOC107985201	uncharacterized LOC107985201	1.007	6.765
338391	H2BP2	H2B histone pseudogene 2	-1.352	8.31
100132417	FCGR1CP	Fc gamma receptor Ic, pseudogene	-1.597	10.707
440686	H3-7	H3.7 histone (putative)	-0.858	3.922
554282	FAM72C	family with sequence similarity 72 member C	-0.753	3.183
100996712	SRGAP2D	SLIT-ROBO Rho GTPase activating protein 2D (pseudogene)	-0.357	1.409
100996732	LINC02802	long intergenic non-protein coding RNA 2802	1.075	7.314
284565	NBPF15	NBPF member 15	-0.658	5.708
645166	LSP1P5	LSP1 pseudogene 5	1.143	6.844
728833	FAM72D	family with sequence similarity 72 member D	-0.75	3.489
100288142	NBPF20	NBPF member 20	-0.487	5.687
105371312	LOC105371312	uncharacterized LOC105371312	-0.921	4.86
101929780	NBPF25P	NBPF member 25, pseudogene	-0.264	2.673
653519	GPR89A	G protein-coupled receptor 89A	-0.731	11.741
27246	RNF115	ring finger protein 115	-0.274	2.83
10623	POLR3C	RNA polymerase III subunit C	-0.185	1.757
200035	NUDT17	nudix hydrolase 17	-0.32	2.704
10401	PIAS3	protein inhibitor of activated STAT 3	-0.45	4.314
148741	ANKRD35	ankyrin repeat domain 35	1.037	4.918
8799	PEX11B	peroxisomal biogenesis factor 11 beta	-0.527	6.004
114814	GNRHR2	gonadotropin releasing hormone receptor 2 (pseudogene)	-0.503	5.604
9939	RBM8A	RNA binding motif protein 8A	-0.345	3.604
105371260	LIX1L-AS1	LIX1L antisense RNA 1	-0.491	5.07
128077	LIX1L	limb and CNS expressed 1 like	0.508	3.528
84265	POLR3GL	RNA polymerase III subunit GL	0.648	7.76
284615	ANKRD34A	ankyrin repeat domain 34A	-0.367	1.533
10628	TXNIP	thioredoxin interacting protein	1.176	8.131
100132406	NBPF10	NBPF member 10	-0.317	3.122
388677	NOTCH2NLA	notch 2 N-terminal like A	-0.275	1.663
105371254	LOC105371254	uncharacterized LOC105371254	-1.375	8.627
102724364	SEC22B4P	SEC22 homolog B4, pseudogene	-0.344	3.264
149013	NBPF12	NBPF member 12	-0.337	3.73
5565	PRKAB2	protein kinase AMP-activated non-catalytic subunit beta 2	-0.641	8.737
9557	CHD1L	chromodomain helicase DNA binding protein 1 like	-0.565	6.266
171423	PDIA3P1	protein disulfide isomerase family A member 3 pseudogene 1	-0.568	10.301
2330	FMO5	flavin containing dimethylaniline monoxygenase 5	-1.076	3.695
607	BCL9	BCL9 transcription coactivator	-1.063	10.664
51205	ACP6	acid phosphatase 6, lysophosphatidic	-0.732	4.65
2702	GJA5	gap junction protein alpha 5	0.631	2.203
51463	GPR89B	G protein-coupled receptor 89B	-0.696	10.82
105371228	LINC02804	long intergenic non-protein coding RNA 2804	-0.641	3.596
200030	NBPF11	NBPF member 11	-0.297	2.996
388685	LINC01138	long intergenic non-protein coding RNA 1138	-0.657	2.296
25832	NBPF14	NBPF member 14	-0.32	3.344
105371223	LOC105371223	uncharacterized LOC105371223	-1.327	8.009
100996517	SEC22B3P	SEC22 homolog B3, pseudogene	-0.305	2.075
400818	NBPF9	NBPF member 9	-0.425	4.56
100996716	SEC22B2P	SEC22 homolog B2, pseudogene	-0.316	2.103
100996717	NOTCH2NLC	notch 2 N-terminal like C	-0.329	2.09
101060226	NBPF19	NBPF member 19	-0.336	2.429
653598	PPIAL4C	peptidylprolyl isomerase A like 4C	-0.435	3.578
2209	FCGR1A	Fc gamma receptor Ia	-1.831	13.19
440689	H2BC18	H2B clustered histone 18	-1.752	11.202
8370	H4C14	H4 clustered histone 14	-1.358	5.937
8337	H2AC18	H2A clustered histone 18	-1.38	5.422
337873	H2BC20P	H2B clustered histone 20, pseudogene	-1.717	8.532
723790	H2AC19	H2A clustered histone 19	-1.374	5.442
112268238	LOC112268238	replaced by ID 554313	-1.606	7.026
554313	H4C15	H4 clustered histone 15	-1.379	6.049
8349	H2BC21	H2B clustered histone 21	-1.327	6.009
8338	H2AC20	H2A clustered histone 20	-0.714	1.737
51027	BOLA1	bolA family member 1	-0.266	1.96
9900	SV2A	synaptic vesicle glycoprotein 2A	-0.595	1.555
10262	SF3B4	splicing factor 3b subunit 4	-0.407	4.146
10903	MTMR11	myotubularin related protein 11	-0.379	2.027
56957	OTUD7B	OTU deubiquitinase 7B	-0.396	2.7
11311	VPS45	vacuolar protein sorting 45 homolog	-0.299	2.497
81611	ANP32E	acidic nuclear phosphoprotein 32 family member E	-0.86	5.57
23632	CA14	carbonic anhydrase 14	-0.485	5.154
51107	APH1A	aph-1 homolog A, gamma-secretase subunit	-0.409	4.472
148523	CIART	circadian associated repressor of transcription	-0.935	4.68
54460	MRPS21	mitochondrial ribosomal protein S21	-0.25	1.7
9129	PRPF3	pre-mRNA processing factor 3	-0.332	2.952
23248	RPRD2	regulation of nuclear pre-mRNA domain containing 2	-0.422	4.019
80222	TARS2	threonyl-tRNA synthetase 2, mitochondrial	-0.609	6.294
1893	ECM1	extracellular matrix protein 1	-1.291	5.149
100289061	ADAMTSL4-AS2	ADAMTSL4 antisense RNA 2	1.199	8.006
54507	ADAMTSL4	ADAMTS like 4	1.462	8.533
574406	ADAMTSL4-AS1	ADAMTSL4 antisense RNA 1	0.676	3.286
4170	MCL1	MCL1 apoptosis regulator, BCL2 family member	0.275	1.797
107985203	LOC107985203	uncharacterized LOC107985203	-0.436	1.528
2029	ENSA	endosulfine alpha	-0.389	3.959
112268239	LOC112268239	uncharacterized LOC112268239	-0.825	4.689
55204	GOLPH3L	golgi phosphoprotein 3 like	-0.874	7.429
1520	CTSS	cathepsin S	-0.551	2.277
9869	SETDB1	SET domain bifurcated histone lysine methyltransferase 1	-0.501	5.534
29956	CERS2	ceramide synthase 2	-0.69	6.878
8416	ANXA9	annexin A9	-0.573	2.012
55793	MINDY1	MINDY lysine 48 deubiquitinase 1	-0.395	1.561
58497	PRUNE1	prune exopolyphosphatase 1	-0.673	8.316
149428	BNIPL	BCL2 interacting protein like	-1.223	2.894
54964	C1orf56	chromosome 1 open reading frame 56	-0.241	1.814
56882	CDC42SE1	CDC42 small effector 1	-0.66	7.663
10962	MLLT11	MLLT11 transcription factor 7 cofactor	-1.579	10.612
126626	GABPB2	GA binding protein transcription factor subunit beta 2	-0.333	1.744
388695	LYSMD1	LysM domain containing 1	-0.584	5.011
100534012	TNFAIP8L2-SCNM1	TNFAIP8L2-SCNM1 readthrough	-0.352	3.953
79626	TNFAIP8L2	TNF alpha induced protein 8 like 2	-0.341	1.426
79005	SCNM1	sodium channel modifier 1	-0.362	4.023
6944	VPS72	vacuolar protein sorting 72 homolog	-0.309	2.332
8394	PIP5K1A	phosphatidylinositol-4-phosphate 5-kinase type 1 alpha	-0.589	6.753
5710	PSMD4	proteasome 26S subunit ubiquitin receptor, non-ATPase 4	-0.263	2.686
100507670	ZNF687-AS1	ZNF687 antisense RNA 1	-0.412	1.499
57592	ZNF687	zinc finger protein 687	-0.699	6.475
5298	PI4KB	phosphatidylinositol 4-kinase beta	-0.238	2.009
5993	RFX5	regulatory factor X5	-0.62	7.446
23126	POGZ	pogo transposable element derived with ZNF domain	-0.401	3.698
57530	CGN	cingulin	-1.31	3.739
7286	TUFT1	tuftelin 1	-1.291	9.313
81609	SNX27	sorting nexin 27	-0.474	6.883
11189	CELF3	CUGBP Elav-like family member 3	-0.474	6.163
65005	MRPL9	mitochondrial ribosomal protein L9	-0.387	4.076
51686	OAZ3	ornithine decarboxylase antizyme 3	-0.67	8.768
11022	TDRKH	tudor and KH domain containing	-1.222	12.586
109729141	TDRKH-AS1	TDRKH antisense RNA 1	-1.335	10.099
339398	LINGO4	leucine rich repeat and Ig domain containing 4	-1.072	2.899
6097	RORC	RAR related orphan receptor C	-1.138	4.097
100191040	C2CD4D	C2 calcium dependent domain containing 4D	-0.559	1.493
117145	THEM4	thioesterase superfamily member 4	-0.269	2.451
6281	S100A10	S100 calcium binding protein A10	0.66	2.782
105371441	LOC105371441		1.178	5.277
6282	S100A11	S100 calcium binding protein A11	-0.733	5.193
101927949	LOC101927949	uncharacterized LOC101927949	-0.949	4.927
7062	TCHH	trichohyalin	-1.065	3.228
6280	S100A9	S100 calcium binding protein A9	-2.445	6.887
6279	S100A8	S100 calcium binding protein A8	-3.154	8.144
6277	S100A6	S100 calcium binding protein A6	0.523	1.865
6275	S100A4	S100 calcium binding protein A4	1.309	7.609
101928034	LOC101928034	uncharacterized LOC101928034	1.304	7.965
6273	S100A2	S100 calcium binding protein A2	-0.78	2.003
57402	S100A14	S100 calcium binding protein A14	-1.823	5.898
6284	S100A13	S100 calcium binding protein A13	0.422	3.042
6271	S100A1	S100 calcium binding protein A1	0.871	2.217
26097	CHTOP	chromatin target of PRMT1	-0.272	3.807
3608	ILF2	interleukin enhancer binding factor 2	-0.386	6.488
4881	NPR1	natriuretic peptide receptor 1	2.97	21.458
11000	SLC27A3	solute carrier family 27 member 3	0.587	6.057
57459	GATAD2B	GATA zinc finger domain containing 2B	-0.381	4.411
27173	SLC39A1	solute carrier family 39 member 1	-0.396	5.323
148327	CREB3L4	cAMP responsive element binding protein 3 like 4	-1.164	5.901
10899	JTB	jumping translocation breakpoint	-0.45	6.129
5872	RAB13	RAB13, member RAS oncogene family	-0.203	1.564
6232	RPS27	ribosomal protein S27	0.308	1.627
7170	TPM3	tropomyosin 3	-0.701	8.358
25912	C1orf43	chromosome 1 open reading frame 43	-0.433	4.451
9898	UBAP2L	ubiquitin associated protein 2 like	-0.604	6.643
3570	IL6R	interleukin 6 receptor	0.439	2.642
126669	SHE	Src homology 2 domain containing E	1.361	15.27
126668	TDRD10	tudor domain containing 10	1.42	8.71
55585	UBE2Q1	ubiquitin conjugating enzyme E2 Q1	-0.346	4.269
100874097	UBE2Q1-AS1	UBE2Q1 antisense RNA 1	-0.434	3.969
1141	CHRNB2	cholinergic receptor nicotinic beta 2 subunit	-0.667	9.335
103	ADAR	adenosine deaminase RNA specific	-0.709	8.797
10654	PMVK	phosphomevalonate kinase	-0.281	2.046
57326	PBXIP1	PBX homeobox interacting protein 1	0.263	1.641
90780	PYGO2	pygopus family PHD finger 2	-0.615	7.671
1163	CKS1B	CDC28 protein kinase regulatory subunit 1B	-0.559	3.059
80308	FLAD1	flavin adenine dinucleotide synthetase 1	-0.621	6.486
51043	ZBTB7B	zinc finger and BTB domain containing 7B	-0.427	2.65
149095	DCST1	DC-STAMP domain containing 1	-0.898	4.756
100505666	DCST1-AS1	DCST1 antisense RNA 1	-1.033	7.519
1945	EFNA4	ephrin A4	-1.264	8.74
1944	EFNA3	ephrin A3	-1.892	12.699
1942	EFNA1	ephrin A1	-1.036	8.303
55974	SLC50A1	solute carrier family 50 member 1	-1.213	13.66
80128	TRIM46	tripartite motif containing 46	-1.331	6.114
4582	MUC1	mucin 1, cell surface associated	-1.573	5.518
7059	THBS3	thrombospondin 3	-0.358	2.456
105371450	THBS3-AS1	THBS3 antisense RNA 1	-0.303	2.008
2630	GBAP1	glucosylceramidase beta pseudogene 1	-0.762	10.715
2629	GBA1	glucosylceramidase beta 1	-0.632	8.504
10712	ENTREP3	endosomal transmembrane epsin interactor 3	-0.529	4.577
10067	SCAMP3	secretory carrier membrane protein 3	-0.475	6.482
1196	CLK2	CDC like kinase 2	-0.545	7.62
57657	HCN3	hyperpolarization activated cyclic nucleotide gated potassium channel 3	-0.918	8.438
5313	PKLR	pyruvate kinase L/R	-0.853	9.709
2224	FDPS	farnesyl diphosphate synthase	-0.344	4.034
284618	RUSC1-AS1	RUSC1 antisense RNA 1	-0.438	5.808
23623	RUSC1	RUN and SH3 domain containing 1	-0.544	4.341
55870	ASH1L	ASH1 like histone lysine methyltransferase	-0.399	2.941
645676	ASH1L-AS1	ASH1L antisense RNA 1	-0.303	1.637
101929703	LOC101929703	uncharacterized LOC101929703	-1.177	6.379
55249	YY1AP1	YY1 associated protein 1	-0.42	4.754
7818	DAP3	death associated protein 3	-0.478	5.994
100505728	LOC100505728	uncharacterized LOC100505728	-0.419	2.097
100129405	MSTO2P	misato family member 2, pseudogene	-0.31	2.387
54856	GON4L	gon-4 like	-0.359	3.699
6016	RIT1	Ras like without CAAX 1	-0.657	7.468
22889	KHDC4	KH domain containing 4, pre-mRNA splicing factor	-0.836	9.729
107985209	ARHGEF2-AS2	ARHGEF2 antisense RNA 2	-1.337	7.199
6746	SSR2	signal sequence receptor subunit 2	-0.296	3.383
105371729	LOC105371729	uncharacterized LOC105371729	-0.303	3.445
56893	UBQLN4	ubiquilin 4	-0.681	7.355
28956	LAMTOR2	late endosomal/lysosomal adaptor, MAPK and MTOR activator 2	-0.485	4.12
57111	RAB25	RAB25, member RAS oncogene family	-1.053	2.871
92312	MEX3A	mex-3 RNA binding family member A	-2.305	12.632
4000	LMNA	lamin A/C	0.845	9.721
64218	SEMA4A	semaphorin 4A	-0.654	3.957
9673	SLC25A44	solute carrier family 25 member 44	-0.246	1.708
100527963	PMF1-BGLAP	PMF1-BGLAP readthrough	-0.169	1.623
79957	PAQR6	progestin and adipoQ receptor family member 6	-1.856	13.024
23381	SMG5	SMG5 nonsense mediated mRNA decay factor	-0.449	3.166
84283	TMEM79	transmembrane protein 79	-1.107	8.623
112770	GLMP	glycosylated lysosomal membrane protein	-0.357	3.667
7203	CCT3	chaperonin containing TCP1 subunit 3	-0.669	8.683
57127	RHBG	Rh family B glycoprotein	-1.844	5.499
128239	IQGAP3	IQ motif containing GTPase activating protein 3	-2.765	12.151
128240	NAXE	NAD(P)HX epimerase	-0.426	4.269
54865	GPATCH4	G-patch domain containing 4 (gene/pseudogene)	-0.378	3.199
60484	HAPLN2	hyaluronan and proteoglycan link protein 2	0.93	4.835
105371453	BCAN-AS1	BCAN antisense RNA 1	-1.525	4.111
10763	NES	nestin	1.177	12.636
1382	CRABP2	cellular retinoic acid binding protein 2	-1.101	4.193
81875	ISG20L2	interferon stimulated exonuclease gene 20 like 2	-0.53	8.292
3068	HDGF	heparin binding growth factor	-0.625	8.299
5546	PRCC	proline rich mitotic checkpoint control factor	-0.363	5.646
9047	SH2D2A	SH2 domain containing 2A	-0.929	5.604
375033	PEAR1	platelet endothelial aggregation receptor 1	1.531	14.207
149499	LRRC71	leucine rich repeat containing 71	0.495	1.329
9826	ARHGEF11	Rho guanine nucleotide exchange factor 11	-0.308	3.048
2117	ETV3	ETS variant transcription factor 3	-0.258	1.695
115352	FCRL3	Fc receptor like 3	-1.817	5.424
55243	KIRREL1	kirre like nephrin family adhesion molecule 1	0.528	2.833
913	CD1E	CD1e molecule	-1.161	3.791
6708	SPTA1	spectrin alpha, erythrocytic 1	0.703	1.637
149628	PYHIN1	pyrin and HIN domain family member 1	-0.624	1.671
9447	AIM2	absent in melanoma 2	-1.2	5.005
57863	CADM3	cell adhesion molecule 3	2.329	11.681
100131825	CADM3-AS1	CADM3 antisense RNA 1	2.133	11.032
2532	ACKR1	atypical chemokine receptor 1 (Duffy blood group)	2.004	6.959
101928264	LOC101928264	uncharacterized LOC101928264	1.683	8.233
56833	SLAMF8	SLAM family member 8	-1.413	13.89
284677	SNHG28	small nucleolar RNA host gene 28	-0.882	9.395
107985216	LOC107985216	uncharacterized LOC107985216	-0.452	1.433
25790	CFAP45	cilia and flagella associated protein 45	-1.197	5.568
57549	IGSF9	immunoglobulin superfamily member 9	-1.768	7.763
100505633	LINC01133	long intergenic non-protein coding RNA 1133	1.066	1.847
93183	PIGM	phosphatidylinositol glycan anchor biosynthesis class M	-0.636	8.864
3766	KCNJ10	potassium inwardly rectifying channel subfamily J member 10	-1.335	5.002
93185	IGSF8	immunoglobulin superfamily member 8	-0.356	2.192
477	ATP1A2	ATPase Na+/K+ transporting subunit alpha 2	2.361	8.89
480	ATP1A4	ATPase Na+/K+ transporting subunit alpha 4	-1.097	2.771
844	CASQ1	calsequestrin 1	-0.982	2.898
8682	PEA15	proliferation and apoptosis adaptor protein 15	0.258	2.123
5824	PEX19	peroxisomal biogenesis factor 19	0.651	5.778
107985219	LOC107985219	uncharacterized LOC107985219	-0.445	5.247
1314	COPA	COPI coat complex subunit alpha	-0.621	8.123
474338	SUMO1P3	SUMO1 pseudogene 3	-0.478	1.869
23385	NCSTN	nicastrin	-0.327	3.681
4807	NHLH1	nescient helix-loop-helix 1	-0.643	1.898
57216	VANGL2	VANGL planar cell polarity protein 2	-0.818	2.409
114836	SLAMF6	SLAM family member 6	-1.056	3.768
8832	CD84	CD84 molecule	-1.055	8.048
6504	SLAMF1	signaling lymphocytic activation molecule family member 1	-0.577	1.615
962	CD48	CD48 molecule	-0.811	4.029
57823	SLAMF7	SLAM family member 7	-0.874	2.836
4063	LY9	lymphocyte antigen 9	-0.579	1.581
50848	F11R	F11 receptor	-0.716	6.225
100131187	TSTD1	thiosulfate sulfurtransferase like domain containing 1	-0.599	2.659
7391	USF1	upstream transcription factor 1	-0.289	4.003
257106	ARHGAP30	Rho GTPase activating protein 30	-0.545	4.119
81607	NECTIN4	nectin cell adhesion molecule 4	-1.396	4.836
126823	KLHDC9	kelch domain containing 9	-0.589	1.605
4817	NIT1	nitrilase 1	-0.197	1.712
51506	UFC1	ubiquitin-fold modifier conjugating enzyme 1	-0.362	3.653
27005	USP21	ubiquitin specific peptidase 21	-0.367	3.798
5498	PPOX	protoporphyrinogen oxidase	-0.287	1.998
8703	B4GALT3	beta-1,4-galactosyltransferase 3	-0.825	9.465
4720	NDUFS2	NADH:ubiquinone oxidoreductase core subunit S2	-0.392	4.081
84134	TOMM40L	translocase of outer mitochondrial membrane 40 like	-0.318	2.5
9970	NR1I3	nuclear receptor subfamily 1 group I member 3	-0.293	2.012
105371472	LOC105371472	uncharacterized LOC105371472	0.968	4.774
107985221	LOC107985221	uncharacterized LOC107985221	1.34	9.799
4359	MPZ	myelin protein zero	3.254	19.455
2212	FCGR2A	Fc gamma receptor IIa	-0.834	6.522
3310	HSPA6	heat shock protein family A (Hsp70) member 6	-0.808	4.306
2214	FCGR3A	Fc gamma receptor IIIa	-1.762	15.882
127943	FCRLB	Fc receptor like B	-1.33	6.053
11266	DUSP12	dual specificity phosphatase 12	-0.265	3.156
22926	ATF6	activating transcription factor 6	-0.48	6.677
25903	OLFML2B	olfactomedin like 2B	-1.078	5.546
127933	UHMK1	U2AF homology motif kinase 1	-0.927	6.313
6675	UAP1	UDP-N-acetylglucosamine pyrophosphorylase 1	-0.295	1.731
4921	DDR2	discoidin domain receptor tyrosine kinase 2	1.535	10.806
51478	HSD17B7	hydroxysteroid 17-beta dehydrogenase 7	-1.023	9.365
5999	RGS4	regulator of G protein signaling 4	-1.762	9.542
8490	RGS5	regulator of G protein signaling 5	0.633	2.466
83540	NUF2	NUF2 component of NDC80 kinetochore complex	-2.807	11.247
5087	PBX1	PBX homeobox 1	-0.665	4.258
4009	LMX1A	LIM homeobox transcription factor 1 alpha	2.075	6.942
6258	RXRG	retinoid X receptor gamma	2.378	10.329
4259	MGST3	microsomal glutathione S-transferase 3	0.648	4.065
223	ALDH9A1	aldehyde dehydrogenase 9 family member A1	0.411	2.828
54499	TMCO1	transmembrane and coiled-coil domains 1	-0.527	6.862
100147773	TMCO1-AS1	TMCO1 antisense RNA 1	-0.692	3.42
7371	UCK2	uridine-cytidine kinase 2	-0.334	2.599
100500832	MIR3658	microRNA 3658	-0.957	8.566
57645	POGK	pogo transposable element derived with KRAB domain	-0.919	13.256
117143	TADA1	transcriptional adaptor 1	-0.725	8.785
92235	STYXL2	serine/threonine/tyrosine interacting like 2	-0.803	2.237
5451	POU2F1	POU class 2 homeobox 1	-0.299	1.732
101928512	LOC101928512	uncharacterized LOC101928512	0.961	4.309
92241	RCSD1	RCSD domain containing 1	0.397	3.362
25874	MPC2	mitochondrial pyruvate carrier 2	-0.408	2.33
55827	DCAF6	DDB1 and CUL4 associated factor 6	-0.279	1.703
261726	TIPRL	TOR signaling pathway regulator	-0.711	8.861
375035	SFT2D2	SFT2 domain containing 2	-0.311	1.762
9095	TBX19	T-box transcription factor 19	-0.406	1.857
1805	DPT	dermatopontin	2.302	10.459
481	ATP1B1	ATPase Na+/K+ transporting subunit beta 1	-0.624	1.757
29922	NME7	NME/NM23 family member 7	-0.34	2.024
8548	BLZF1	basic leucine zipper nuclear factor 1	-0.576	5.31
10560	SLC19A2	solute carrier family 19 member 2	-0.662	2.135
2153	F5	coagulation factor V	-0.762	2.987
6403	SELP	selectin P	1.288	4.142
6401	SELE	selectin E	1.672	4.04
92342	METTL18	methyltransferase like 18	-0.583	4.775
55732	C1orf112	chromosome 1 open reading frame 112	-0.84	11.655
57147	SCYL3	SCY1 like pseudokinase 3	-0.693	8.278
22920	KIFAP3	kinesin associated protein 3	-0.511	7.086
92344	GORAB	golgin, RAB6 interacting	-0.894	11.416
2328	FMO3	flavin containing dimethylaniline monoxygenase 3	0.523	1.357
2327	FMO2	flavin containing dimethylaniline monoxygenase 2	1.829	9.762
7151	TOP1P1	DNA topoisomerase I pseudogene 1	-0.467	2.559
23215	PRRC2C	proline rich coiled-coil 2C	-0.47	8.157
4653	MYOC	myocilin	4.447	12.944
51603	METTL13	methyltransferase 13, eEF1A lysine and N-terminal methyltransferase	-0.541	7.376
26052	DNM3	dynamin 3	-0.363	1.715
100628315	DNM3OS	DNM3 opposite strand/antisense RNA	-0.491	1.451
92346	C1orf105	chromosome 1 open reading frame 105	-0.385	3.502
5279	PIGC	phosphatidylinositol glycan anchor biosynthesis class C	-0.432	8.145
51430	SUCO	SUN domain containing ossification factor	-1.067	9.781
356	FASLG	Fas ligand	-1.01	2.815
7292	TNFSF4	TNF superfamily member 4	-1.612	13.641
101928673	PRDX6-AS1	PRDX6 antisense RNA 1	-0.661	5.083
9588	PRDX6	peroxiredoxin 6	0.687	5.843
91687	CENPL	centromere protein L	-1.348	13.837
55157	DARS2	aspartyl-tRNA synthetase 2, mitochondrial	-0.712	4.892
26769	SNORD81	small nucleolar RNA, C/D box 81	-0.858	8.077
26802	SNORD47	small nucleolar RNA, C/D box 47	-1.117	8.909
26774	SNORD80	small nucleolar RNA, C/D box 80	-1.104	11.089
26770	SNORD79	small nucleolar RNA, C/D box 79	-1.506	9.498
692198	SNORD78	small nucleolar RNA, C/D box 78	-1.222	6.016
26806	SNORD44	small nucleolar RNA, C/D box 44	-1.071	7.326
692196	SNORD76	small nucleolar RNA, C/D box 76	-0.997	7.516
619498	SNORD74	small nucleolar RNA, C/D box 74	-0.989	4.27
84614	ZBTB37	zinc finger and BTB domain containing 37	-0.429	2.631
9910	RABGAP1L	RAB GTPase activating protein 1 like	-0.313	2.871
105371622	LOC105371622	uncharacterized LOC105371622	-0.666	6.129
27101	CACYBP	calcyclin binding protein	-0.426	5.74
63923	TNN	tenascin N	0.843	2.787
107985228	LINC02803	long intergenic non-protein coding RNA 2803	-0.483	2.123
64326	COP1	COP1 E3 ubiquitin ligase	-0.39	7.182
60676	PAPPA2	pappalysin 2	1.691	7.744
460	ASTN1	astrotactin 1	0.909	1.859
57795	BRINP2	BMP/retinoic acid inducible neural specific 2	-2.255	6.058
9462	RASAL2	RAS protein activator like 2	-0.28	1.869
105371630	LOC105371630	uncharacterized LOC105371630	0.648	2.851
400798	C1orf220	chromosome 1 putative open reading frame 220	-1.29	6.25
646976	RALGPS2-AS1	RALGPS2 antisense RNA 1	-0.641	2.084
55103	RALGPS2	Ral GEF with PH domain and SH3 binding motif 2	-1.366	7.51
9068	ANGPTL1	angiopoietin like 1	1.921	8.36
9917	FAM20B	FAM20B glycosaminoglycan xylosylkinase	-0.242	1.741
64222	TOR3A	torsin family 3 member A	-0.476	7.119
27	ABL2	ABL proto-oncogene 2, non-receptor tyrosine kinase	-0.336	2.083
6646	SOAT1	sterol O-acyltransferase 1	-0.95	6.522
163589	TDRD5	tudor domain containing 5	-0.936	2.077
163590	TOR1AIP2	torsin 1A interacting protein 2	-0.318	3.908
101928933	LOC101928933	uncharacterized LOC101928933	0.512	1.869
9857	CEP350	centrosomal protein 350	-0.542	6.071
5768	QSOX1	quiescin sulfhydryl oxidase 1	-0.728	4.948
89884	LHX4	LIM homeobox 4	-0.902	5.972
84320	ACBD6	acyl-CoA binding domain containing 6	-0.389	6.765
100527964	LHX4-AS1	LHX4 antisense RNA 1	-0.714	6.153
9213	XPR1	xenotropic and polytropic retrovirus receptor 1	-0.401	2.148
57710	KIAA1614	KIAA1614	0.733	5.371
103344928	KIAA1614-AS1	KIAA1614 antisense RNA 1	0.535	3.865
10228	STX6	syntaxin 6	-0.846	13.848
3140	MR1	major histocompatibility complex, class I-related	-0.422	3.874
6041	RNASEL	ribonuclease L	-0.218	1.542
6004	RGS16	regulator of G protein signaling 16	-0.78	2.203
80896	NPL	N-acetylneuraminate pyruvate lyase	-0.835	5.03
647070	DHX9-AS1	DHX9 antisense RNA 1	-0.616	5.15
1660	DHX9	DExH-box helicase 9	-0.37	6.27
3915	LAMC1	laminin subunit gamma 1	0.953	7.189
23057	NMNAT2	nicotinamide nucleotide adenylyltransferase 2	2.104	8.71
9887	SMG7	SMG7 nonsense mediated mRNA decay factor	-0.483	7.126
10092	ARPC5	actin related protein 2/3 complex subunit 5	-0.486	5.591
23179	RGL1	ral guanine nucleotide dissociation stimulator like 1	0.711	4.322
23127	COLGALT2	collagen beta(1-O)galactosyltransferase 2	0.955	3.546
116461	TSEN15	tRNA splicing endonuclease subunit 15	-0.492	5.1
80267	EDEM3	ER degradation enhancing alpha-mannosidase like protein 3	-0.981	7.153
6045	RNF2	ring finger protein 2	-0.752	9.086
81627	TRMT1L	tRNA methyltransferase 1 like	-0.449	2.682
10625	IVNS1ABP	influenza virus NS1A binding protein	-0.348	3.167
10216	PRG4	proteoglycan 4	1.939	9.167
54953	ODR4	odr-4 GPCR localization factor homolog	-0.551	5.284
5743	PTGS2	prostaglandin-endoperoxide synthase 2	0.833	1.532
5321	PLA2G4A	phospholipase A2 group IVA	1.13	5.267
5996	RGS1	regulator of G protein signaling 1	-1.545	11.612
100616345	MIR4426	microRNA 4426	0.494	3.474
5997	RGS2	regulator of G protein signaling 2	0.78	3.536
51377	UCHL5	ubiquitin C-terminal hydrolase L5	-0.558	6.294
6738	RO60	Ro60, Y RNA binding protein	-0.517	5.015
51022	GLRX2	glutaredoxin 2	-0.451	3.234
101929160	LOC101929160		-0.458	2.659
79577	CDC73	cell division cycle 73	-0.622	6.114
343450	KCNT2	potassium sodium-activated channel subfamily T member 2	0.676	3.205
3075	CFH	complement factor H	1.039	5.149
10878	CFHR3	complement factor H related 3	1.135	3.456
3078	CFHR1	complement factor H related 1	0.919	3.802
259266	ASPM	assembly factor for spindle microtubules	-2.975	12.837
360023	ZBTB41	zinc finger and BTB domain containing 41	-1.224	6.663
163486	DENND1B	DENN domain containing 1B	-2.322	17.451
5788	PTPRC	protein tyrosine phosphatase receptor type C	-0.859	5.363
2494	NR5A2	nuclear receptor subfamily 5 group A member 2	0.945	6.138
23528	ZNF281	zinc finger protein 281	-1.032	7.667
9928	KIF14	kinesin family member 14	-2.552	8.638
23271	CAMSAP2	calmodulin regulated spectrin associated protein family member 2	-0.433	2.343
55765	INAVA	innate immunity activator	-2.918	11.322
23046	KIF21B	kinesin family member 21B	-0.424	1.87
252839	TMEM9	transmembrane protein 9	-0.413	3.808
5317	PKP1	plakophilin 1	1.039	3.316
3898	LAD1	ladinin 1	-1.205	3.55
23612	PHLDA3	pleckstrin homology like domain family A member 3	0.889	8.144
1465	CSRP1	cysteine and glycine rich protein 1	0.914	6.909
107985246	CSRP1-AS1	CSRP1 antisense RNA 1	-0.517	2.012
55705	IPO9	importin 9	-0.484	6.765
25802	LMOD1	leiomodin 1	1.683	17.451
10440	TIMM17A	translocase of inner mitochondrial membrane 17A	-0.733	8.076
6051	RNPEP	arginyl aminopeptidase	-0.495	6.449
102723465	ELF3-AS1	ELF3 antisense RNA 1	-1.346	10.24
1999	ELF3	E74 like ETS transcription factor 3	-0.787	1.724
127829	ARL8A	ADP ribosylation factor like GTPase 8A	-0.149	1.412
5778	PTPN7	protein tyrosine phosphatase non-receptor type 7	-1.212	10.495
59352	LGR6	leucine rich repeat containing G protein-coupled receptor 6	1.223	3.109
29089	UBE2T	ubiquitin conjugating enzyme E2 T	-2.041	12.008
4660	PPP1R12B	protein phosphatase 1 regulatory subunit 12B	1.163	16.723
127833	SYT2	synaptotagmin 2	0.773	5.384
105371686	LOC105371686		0.604	3.442
10765	KDM5B	lysine demethylase 5B	-1.044	9.381
100506696	PCAT6	prostate cancer associated transcript 6	-1.128	7.033
5877	RABIF	RAB interacting factor	-0.839	11.682
59349	KLHL12	kelch like family member 12	-0.605	7.375
51094	ADIPOR1	adiponectin receptor 1	-0.532	7.948
51706	CYB5R1	cytochrome b5 reductase 1	-0.294	1.978
92703	TMEM183A	transmembrane protein 183A	-0.508	9.647
8497	PPFIA4	PTPRF interacting protein alpha 4	-1.383	3.78
134	ADORA1	adenosine A1 receptor	0.816	3.288
1116	CHI3L1	chitinase 3 like 1	-1.202	2.593
1118	CHIT1	chitinase 1	-1.739	3.675
7832	BTG2	BTG anti-proliferation factor 2	0.909	4.585
2331	FMOD	fibromodulin	1.251	8.568
102723529	LOC102723529	uncharacterized LOC102723529	4.517	20.651
5549	PRELP	proline and arginine rich end leucine rich repeat protein	1.197	4.774
493	ATP2B4	ATPase plasma membrane Ca2+ transporting 4	0.957	7.087
9877	ZC3H11A	zinc finger CCCH-type containing 11A	-0.262	2.884
6635	SNRPE	small nuclear ribonucleoprotein polypeptide E	-0.635	8.085
55224	ETNK2	ethanolamine kinase 2	-0.498	1.489
101929441	ERLNC1	estrogen receptor responsive lncRNA 1	-0.625	1.878
127845	GOLT1A	golgi transport 1A	-1.055	2.462
22874	PLEKHA6	pleckstrin homology domain containing A6	-0.722	3.507
5287	PIK3C2B	phosphatidylinositol-4-phosphate 3-kinase catalytic subunit type 2 beta	0.509	4.783
4194	MDM4	MDM4 regulator of p53	-0.257	2.063
10446	LRRN2	leucine rich repeat neuronal 2	-1.141	5.002
6900	CNTN2	contactin 2	0.904	2.041
388730	TMEM81	transmembrane protein 81	-0.408	3.75
5929	RBBP5	RB binding protein 5, histone lysine methyltransferase complex subunit	-0.404	5.71
81788	NUAK2	NUAK family kinase 2	-1.696	14.804
101669762	BLACAT1	BLACAT1 overlapping LEMD1 locus	-1.278	2.131
5129	CDK18	cyclin dependent kinase 18	-0.786	3.804
284578	MFSD4A-AS1	MFSD4A antisense RNA 1	1.82	8.597
148808	MFSD4A	major facilitator superfamily domain containing 4A	1.139	9.575
2005	ELK4	ETS transcription factor ELK4	-0.337	3.551
85414	SLC45A3	solute carrier family 45 member 3	-0.684	3.708
64710	NUCKS1	nuclear casein kinase and cyclin dependent kinase substrate 1	-0.4	4.396
254428	SLC41A1	solute carrier family 41 member 1	0.358	2.369
148811	PM20D1	peptidase M20 domain containing 1	1.342	6.23
338382	RAB7B	RAB7B, member RAS oncogene family	0.48	1.84
729533	FAM72A	family with sequence similarity 72 member A	-0.461	1.441
9641	IKBKE	inhibitor of nuclear factor kappa B kinase subunit epsilon	-0.966	8.501
83593	RASSF5	Ras association domain family member 5	-0.652	6.382
1939	EIF2D	eukaryotic translation initiation factor 2D	0.284	2.992
105372876	DYRK3-AS1	DYRK3 antisense RNA 1	0.707	3.212
8444	DYRK3	dual specificity tyrosine phosphorylation regulated kinase 3	0.608	3.093
9261	MAPKAPK2	MAPK activated protein kinase 2	-0.451	4.061
11009	IL24	interleukin 24	-0.785	2.343
9214	FCMR	Fc mu receptor	-0.723	2.698
5284	PIGR	polymeric immunoglobulin receptor	1.416	1.942
79098	C1orf116	chromosome 1 open reading frame 116	-1.239	2.938
55432	YOD1	YOD1 deubiquitinase	-0.933	8.558
5208	PFKFB2	6-phosphofructo-2-kinase/fructose-2,6-biphosphatase 2	-0.982	7.391
725	C4BPB	complement component 4 binding protein beta	0.892	1.966
4179	CD46	CD46 molecule	-0.663	4.404
100128537	MIR29B2CHG	MIR29B2 and MIR29C host gene	0.448	1.37
947	CD34	CD34 molecule	1.867	16.833
105372884	LOC105372884	uncharacterized LOC105372884	1.197	4.196
105372898	LOC105372898	uncharacterized LOC105372898	-3.025	6.38
100422894	MIR4260	microRNA 4260	0.691	1.493
101930114	HSD11B1-AS1	HSD11B1 antisense RNA 1	3.89	18.407
50486	G0S2	G0/G1 switch 2	3.378	16.931
3290	HSD11B1	hydroxysteroid 11-beta dehydrogenase 1	2.085	11.733
80342	TRAF3IP3	TRAF3 interacting protein 3	-0.949	7.058
148304	C1orf74	chromosome 1 open reading frame 74	-0.866	10.232
3664	IRF6	interferon regulatory factor 6	-0.683	1.838
27042	UTP25	UTP25 small subunit processome component	-0.505	5.69
574036	SERTAD4-AS1	SERTAD4 antisense RNA 1	0.518	2.266
56256	SERTAD4	SERTA domain containing 4	-0.866	5.138
55733	HHAT	hedgehog acyltransferase	-0.657	3.706
3756	KCNH1	potassium voltage-gated channel subfamily H member 1	-1.595	4.571
105372902	LOC105372902	uncharacterized LOC105372902	-1.352	7.484
55758	RCOR3	REST corepressor 3	-0.775	8.715
7188	TRAF5	TNF receptor associated factor 5	-1.044	9.169
84791	LINC00467	long intergenic non-protein coding RNA 467	-0.554	2.82
7779	SLC30A1	solute carrier family 30 member 1	-0.978	6.753
4751	NEK2	NIMA related kinase 2	-2.487	7.03
9926	LPGAT1	lysophosphatidylglycerol acyltransferase 1	-0.375	1.789
25896	INTS7	integrator complex subunit 7	-1.082	14.699
51514	DTL	denticleless E3 ubiquitin protein ligase homolog	-2.637	14.389
100131205	RPL21P28	ribosomal protein L21 pseudogene 28	0.666	5.233
55248	PACC1	proton activated chloride channel 1	-1.064	18.577
467	ATF3	activating transcription factor 3	1.118	4.256
102723761	LINC02773	long intergenic non-protein coding RNA 2773	1.079	6.272
25936	NSL1	NSL1 component of MIS12 kinetochore complex	-0.171	1.556
642946	FLVCR1-DT	FLVCR1 divergent transcript	-0.532	2.283
28982	FLVCR1	FLVCR heme transporter 1	-1.168	13.329
79805	VASH2	vasohibin 2	-0.71	2.822
90806	ANGEL2	angel homolog 2	-0.429	5.062
26750	RPS6KC1	ribosomal protein S6 kinase C1	-0.404	4.041
5629	PROX1	prospero homeobox 1	0.661	1.434
56950	SMYD2	SET and MYND domain containing 2	-0.263	1.394
107985263	LOC107985263		-0.708	4.91
5784	PTPN14	protein tyrosine phosphatase non-receptor type 14	0.322	1.416
1063	CENPF	centromere protein F	-2.614	14.109
51133	KCTD3	potassium channel tetramerization domain containing 3	-0.962	6.117
2104	ESRRG	estrogen related receptor gamma	-1.645	5.128
55105	GPATCH2	G-patch domain containing 2	-1.3	14.376
128153	SPATA17	spermatogenesis associated 17	-1.212	5.446
51018	RRP15	ribosomal RNA processing 15 homolog	-0.473	4.945
7042	TGFB2	transforming growth factor beta 2	-0.541	1.911
643723	LYPLAL1-DT	LYPLAL1 divergent transcript	0.807	4.04
127018	LYPLAL1	lysophospholipase like 1	-0.234	1.426
107984018	LOC107984018	uncharacterized LOC107984018	1.337	4.692
643136	ZC3H11B	zinc finger CCCH-type containing 11B	-0.42	3.47
2058	EPRS1	glutamyl-prolyl-tRNA synthetase 1	-0.695	10.808
10380	BPNT1	3'(2'), 5'-bisphosphate nucleotidase 1	-0.614	7.661
55699	IARS2	isoleucyl-tRNA synthetase 2, mitochondrial	-0.42	2.32
25782	RAB3GAP2	RAB3 GTPase activating non-catalytic protein subunit 2	-0.591	8.096
6791	AURKAP1	aurora kinase A pseudogene 1	-0.576	2.581
4139	MARK1	microtubule affinity regulating kinase 1	0.874	5.145
79762	C1orf115	chromosome 1 open reading frame 115	0.873	5.254
54996	MTARC2	mitochondrial amidoxime reducing component 2	0.401	2.008
64757	MTARC1	mitochondrial amidoxime reducing component 1	2.333	15.259
106481171	RNU6ATAC35P	RNA, U6atac small nuclear 35, pseudogene	2.321	10.346
101929730	LINC01352	long intergenic non-protein coding RNA 1352	0.973	3.339
100873924	HLX-AS1	HLX antisense RNA 1	1.027	5.836
3142	HLX	H2.0 like homeobox	0.788	4.377
11221	DUSP10	dual specificity phosphatase 10	-0.526	2.313
79802	HHIPL2	HHIP like 2	-2.73	11.515
9015	TAF1A	TATA-box binding protein associated factor, RNA polymerase I subunit A	-0.609	7.119
375056	MIA3	MIA SH3 domain ER export factor 3	-0.417	3.774
148362	BROX	BRO1 domain and CAAX motif containing	-0.96	9.247
400823	FAM177B	family with sequence similarity 177 member B	-0.965	5.162
55061	SUSD4	sushi domain containing 4	-0.756	1.399
388743	CAPN8	calpain 8	-1.32	2.356
105373041	LOC105373041	uncharacterized LOC105373041	-0.904	4.509
7159	TP53BP2	tumor protein p53 binding protein 2	-0.496	2.964
441124	GTF2IP20	general transcription factor IIi pseudogene 20	-0.54	4.175
23219	FBXO28	F-box protein 28	-0.679	6.988
101927164	LOC101927164	uncharacterized LOC101927164	-0.861	7.443
4931	NVL	nuclear VCP like	-1.052	11.789
29097	CNIH4	cornichon family AMPA receptor auxiliary protein 4	-0.257	1.953
80232	WDR26	WD repeat domain 26	-0.594	7.676
149111	CNIH3	cornichon family AMPA receptor auxiliary protein 3	-0.57	4.714
127602	DNAH14	dynein axonemal heavy chain 14	-1.636	12.52
55740	ENAH	ENAH actin regulator	-0.963	9.695
102723834	LOC102723834	uncharacterized LOC102723834	-1.63	5.881
6726	SRP9	signal recognition particle 9	-0.951	9.748
2052	EPHX1	epoxide hydrolase 1	0.845	4.593
9725	TMEM63A	transmembrane protein 63A	-0.285	1.883
29920	PYCR2	pyrroline-5-carboxylate reductase 2	-0.328	2.874
163859	SDE2	SDE2 telomere maintenance homolog	-0.466	3.622
3020	H3-3A	H3.3 histone A	-0.597	9.03
105373113	LINC01703	long intergenic non-protein coding RNA 1703	-0.92	4.386
64746	ACBD3	acyl-CoA binding domain containing 3	-1.046	11.585
107985353	ACBD3-AS1	ACBD3 antisense RNA 1	-1.167	8.036
286826	LIN9	lin-9 DREAM MuvB core complex component	-1.137	8.569
142	PARP1	poly(ADP-ribose) polymerase 1	-0.829	7.48
375057	STUM	stum, mechanosensory transduction mediator homolog	1.458	6.172
3707	ITPKB	inositol-trisphosphate 3-kinase B	0.596	6.761
5664	PSEN2	presenilin 2	-0.344	2.41
56997	COQ8A	coenzyme Q8A	1.234	12.558
105379282	LOC105379282		1.023	2.734
339500	ZNF678	zinc finger protein 678	-0.98	12.068
116841	SNAP47	synaptosome associated protein 47	-0.392	5.018
65094	JMJD4	jumonji domain containing 4	-0.218	1.813
107985355	LOC107985355	uncharacterized LOC107985355	-0.427	2.51
375	ARF1	ADP ribosylation factor 1	-0.39	7.291
79169	C1orf35	chromosome 1 open reading frame 35	-0.41	4.111
128308	MRPL55	mitochondrial ribosomal protein L55	-0.28	3.345
57165	GJC2	gap junction protein gamma 2	1.484	13.658
574407	OBSCN-AS1	OBSCN antisense RNA 1	-0.682	1.576
81559	TRIM11	tripartite motif containing 11	-0.614	6.798
51127	TRIM17	tripartite motif containing 17	-0.707	1.513
92815	H2AC25	H2A clustered histone 25	-1.214	5.238
149603	RNF187	ring finger protein 187	-0.251	2.35
58480	RHOU	ras homolog family member U	0.974	6.505
105373159	RAB4A-AS1	RAB4A antisense RNA 1	-0.727	3.524
5867	RAB4A	RAB4A, member RAS oncogene family	-0.172	1.31
126731	CCSAP	centriole, cilia and spindle associated protein	-0.664	5.401
58	ACTA1	actin alpha 1, skeletal muscle	-1.199	3.15
55746	NUP133	nucleoporin 133	-0.413	5.003
23456	ABCB10	ATP binding cassette subfamily B member 10	-0.824	6.311
27097	TAF5L	TATA-box binding protein associated factor 5 like	-0.328	2.908
9816	URB2	URB2 ribosome biogenesis homolog	-0.475	4.183
2590	GALNT2	polypeptide N-acetylgalactosaminyltransferase 2	-0.356	1.746
79605	PGBD5	piggyBac transposable element derived 5	-1.501	7.496
22796	COG2	component of oligomeric golgi complex 2	-0.601	6.529
107985358	LOC107985358	uncharacterized LOC107985358	-0.73	4.083
183	AGT	angiotensinogen	-0.702	1.414
10753	CAPN9	calpain 9	-2.613	14.533
79573	TTC13	tetratricopeptide repeat domain 13	-0.754	10.895
64801	ARV1	ARV1 homolog, fatty acid homeostasis modulator	-0.54	4.757
375061	FAM89A	family with sequence similarity 89 member A	1.929	11.837
100302132	MIR1182	microRNA 1182	2.061	13.561
128061	C1orf131	chromosome 1 open reading frame 131	-0.507	6.994
8443	GNPAT	glyceronephosphate O-acyltransferase	-0.304	2.83
112268256	LOC112268256		-0.919	7.539
149371	EXOC8	exocyst complex component 8	-0.503	4.35
83932	SPRTN	SprT-like N-terminal domain	-0.518	5.82
107985360	LOC107985360	uncharacterized LOC107985360	-0.822	5.234
100303453	TSNAX-DISC1	TSNAX-DISC1 readthrough (NMD candidate)	-0.524	5.247
7257	TSNAX	translin associated factor X	-0.726	6.85
57568	SIPA1L2	signal induced proliferation associated 1 like 2	-0.465	3.446
54627	MAP10	microtubule associated protein 10	-0.759	5.314
80003	PCNX2	pecanex 2	-0.28	1.335
84451	MAP3K21	mitogen-activated protein kinase kinase kinase 21	-0.824	2.725
3775	KCNK1	potassium two pore domain channel subfamily K member 1	-2.011	14.152
101927765	COA6-AS1	COA6 antisense RNA 1	-0.421	3.086
388753	COA6	cytochrome c oxidase assembly factor 6	-0.783	10.525
6894	TARBP1	TAR (HIV-1) RNA binding protein 1	-0.735	7.98
100506795	LINC01354	long intergenic non-protein coding RNA 1354	1.604	9.264
100506810	LINC01132	long intergenic non-protein coding RNA 1132	-1.01	4.697
105373211	LOC105373211		0.876	2.175
731656	LINC01348	long intergenic non-protein coding RNA 1348	-0.624	1.467
9804	TOMM20	translocase of outer mitochondrial membrane 20	-0.34	2.929
23029	RBM34	RNA binding motif protein 34	-0.415	5.774
51742	ARID4B	AT-rich interaction domain 4B	-0.828	9.614
9453	GGPS1	geranylgeranyl diphosphate synthase 1	-0.535	6.912
6905	TBCE	tubulin folding cofactor E	-0.612	9.603
148789	B3GALNT2	beta-1,3-N-acetylgalactosaminyltransferase 2	-0.641	9.911
2786	GNG4	G protein subunit gamma 4	-1.563	4.19
7107	GPR137B	G protein-coupled receptor 137B	-0.8	7.779
56605	ERO1B	endoplasmic reticulum oxidoreductase 1 beta	-0.34	1.481
3964	LGALS8	galectin 8	-0.429	3.935
100287902	LGALS8-AS1	LGALS8 antisense RNA 1	-0.782	4.522
107985367	LOC107985367		-0.343	2.611
55127	HEATR1	HEAT repeat containing 1	-0.475	5.488
88	ACTN2	actinin alpha 2	-0.91	1.979
4548	MTR	5-methyltetrahydrofolate-homocysteine methyltransferase	-0.208	1.533
105373218	LOC105373218	uncharacterized LOC105373218	-1.017	4.866
339535	LINC01139	long intergenic non-protein coding RNA 1139	-1.067	1.652
56776	FMN2	formin 2	0.972	2.934
64388	GREM2	gremlin 2, DAN family BMP antagonist	1.111	3.256
8564	KMO	kynurenine 3-monooxygenase	-1.617	13.432
23596	OPN3	opsin 3	-1.104	12.071
1122	CHML	CHM like Rab escort protein	-1.581	13.002
9156	EXO1	exonuclease 1	-2.949	14.111
440738	MAP1LC3C	microtubule associated protein 1 light chain 3 gamma	1.915	8.725
9859	CEP170	centrosomal protein 170	-0.82	7.339
10000	AKT3	AKT serine/threonine kinase 3	0.357	2.144
105373255	LOC105373255		0.432	1.421
10472	ZBTB18	zinc finger and BTB domain containing 18	-0.962	2.676
159	ADSS2	adenylosuccinate synthase 2	-0.897	12.906
257044	CATSPERE	catsper channel auxiliary subunit epsilon	-0.549	3.384
51029	DESI2	desumoylating isopeptidase 2	-0.561	5.079
112268258	LOC112268258		-0.691	1.962
116228	COX20	cytochrome c oxidase assembly factor COX20	-0.884	8.874
3192	HNRNPU	heterogeneous nuclear ribonucleoprotein U	-0.353	6.263
106635532	SNORA100	small nucleolar RNA, H/ACA box 100	-0.371	4.477
101928068	LOC101928068	uncharacterized LOC101928068	0.352	1.463
55083	KIF26B	kinesin family member 26B	-3.234	21.473
105373265	LOC105373265	uncharacterized LOC105373265	-2.609	17.722
64754	SMYD3	SET and MYND domain containing 3	-1.142	13.629
64216	TFB2M	transcription factor B2, mitochondrial	-0.488	4.812
163882	CNST	consortin, connexin sorting protein	-0.303	2.081
51097	SCCPDH	saccharopine dehydrogenase (putative)	-0.72	3.952
107985373	LOC107985373		-1.589	8.162
149134	LINC01341	long intergenic non-protein coding RNA 1341	-1.019	5.651
25909	AHCTF1	AT-hook containing transcription factor 1	-0.414	3.288
93474	ZNF670	zinc finger protein 670	-0.613	5.577
79862	ZNF669	zinc finger protein 669	-0.554	4.18
7678	ZNF124	zinc finger protein 124	-0.961	8.757
112268259	LOC112268259		-0.728	4.198
100500849	MIR3916	microRNA 3916	-0.904	3.422
84838	ZNF496	zinc finger protein 496	-0.275	1.613
107985115	ZNF496-DT	ZNF496 divergent transcript	-0.705	3.758
114548	NLRP3	NLR family pyrin domain containing 3	1.02	5.473
80851	SH3BP5L	SH3 binding domain protein 5 like	-0.371	2.972
79894	ZNF672	zinc finger protein 672	-0.437	3.67
55657	ZNF692	zinc finger protein 692	-0.709	6.407
267002	PGBD2	piggyBac transposable element derived 2	-0.714	8.112
105379521	LOC105379521	replaced by ID 105379854	-0.845	1.83
102724562	LOC102724562	macrophage stimulating 1 pseudogene	0.412	1.522
105379524	LOC105379524	uncharacterized LOC105379524	-0.565	1.533
642273	FAM110C	family with sequence similarity 110 member C	-1	4.268
26751	SH3YL1	SH3 and SYLF domain containing 1	-0.301	1.525
52	ACP1	acid phosphatase 1	-0.434	6.362
285016	ALKAL2	ALK and LTK ligand 2	2.021	7.765
129787	TMEM18	transmembrane protein 18	0.326	3.615
105373354	TMEM18-DT	TMEM18 divergent transcript	0.351	2.45
101060391	SNTG2-AS1	SNTG2 antisense RNA 1	0.904	1.794
54221	SNTG2	syntrophin gamma 2	1.876	8.581
7173	TPO	thyroid peroxidase	1.972	11.408
102723730	LOC102723730	uncharacterized LOC102723730	-1.18	4.152
7260	EIPR1	EARP complex and GARP complex interacting protein 1	-0.386	5.073
51112	TRAPPC12	trafficking protein particle complex subunit 12	0.216	2.673
55256	ADI1	acireductone dioxygenase 1	0.439	2.945
6201	RPS7	ribosomal protein S7	0.376	2.053
78989	COLEC11	collectin subfamily member 11	1.369	4.599
6664	SOX11	SRY-box transcription factor 11	-4.078	17.138
400941	LINC00487	long intergenic non-protein coding RNA 487	-0.659	1.642
129607	CMPK2	cytidine/uridine monophosphate kinase 2	-1.042	7.086
91543	RSAD2	radical S-adenosyl methionine domain containing 2	-1.474	9.884
386597	GRASLND	glycosaminoglycan regulatory associated long non-coding RNA	-1.298	6.215
9781	RNF144A	ring finger protein 144A	-0.384	1.573
129642	MBOAT2	membrane bound O-acyltransferase domain containing 2	-1.888	27.536
9270	ITGB1BP1	integrin subunit beta 1 binding protein 1	1.397	13.858
51692	CPSF3	cleavage and polyadenylation specific factor 3	-0.447	5.49
6868	ADAM17	ADAM metallopeptidase domain 17	-0.215	1.483
10971	YWHAQ	tyrosine 3-monooxygenase/tryptophan 5-monooxygenase activation protein theta	-0.391	3.226
9014	TAF1B	TATA-box binding protein associated factor, RNA polymerase I subunit B	-0.458	4.113
29841	GRHL1	grainyhead like transcription factor 1	-0.718	2.688
112268412	LOC112268412	uncharacterized LOC112268412	0.479	3.68
8462	KLF11	KLF transcription factor 11	0.684	4.803
6241	RRM2	ribonucleotide reductase regulatory subunit M2	-2.972	15.241
101929715	ODC1-DT	ODC1 divergent transcript	0.892	4.575
79954	NOL10	nucleolar protein 10	-0.354	3.676
245973	ATP6V1C2	ATPase H+ transporting V1 subunit C2	-0.677	6.998
105373428	LOC105373428	uncharacterized LOC105373428	-0.548	2.145
10130	PDIA6	protein disulfide isomerase family A member 6	-0.666	6.973
3754	KCNF1	potassium voltage-gated channel modifier subfamily F member 1	-1.451	3.043
130813	C2orf50	chromosome 2 open reading frame 50	-1.024	2.481
9475	ROCK2	Rho associated coiled-coil containing protein kinase 2	0.273	1.388
28951	TRIB2	tribbles pseudokinase 2	-0.44	2.045
151354	LRATD1	LRAT domain containing 1	-0.693	1.75
4613	MYCN	MYCN proto-oncogene, bHLH transcription factor	-0.824	1.91
81553	CYRIA	CYFIP related Rac1 interactor A	0.576	3.194
7447	VSNL1	visinin like 1	-1.053	2.743
79677	SMC6	structural maintenance of chromosomes 6	-0.713	8.754
348654	GEN1	GEN1 Holliday junction 5' flap endonuclease	-1.426	13.51
3790	KCNS3	potassium voltage-gated channel modifier subfamily S member 3	-1.247	10.255
105373456	LOC105373456	uncharacterized LOC105373456	-0.315	1.416
130497	OSR1	odd-skipped related transcription factor 1	1.249	3.373
57539	WDR35	WD repeat domain 35	-0.258	1.851
101928222	WDR35-DT	WDR35 divergent transcript	-0.695	1.786
4148	MATN3	matrilin 3	-2.557	13.175
6382	SDC1	syndecan 1	-2.342	12.743
23369	PUM2	pumilio RNA binding family member 2	-0.479	6.264
388	RHOB	ras homolog family member B	0.827	7.389
338	APOB	apolipoprotein B	3.288	12.041
114818	KLHL29	kelch like family member 29	1.261	9.441
54454	ATAD2B	ATPase family AAA domain containing 2B	-0.548	7.889
388931	MFSD2B	MFSD2 lysolipid transporter B, sphingolipid	-0.702	4.41
80304	WDCP	WD repeat and coiled coil containing	-0.336	3.077
375190	FAM228B	family with sequence similarity 228 member B	0.531	5.801
105374328	LOC105374328	uncharacterized LOC105374328	0.382	1.792
653140	FAM228A	family with sequence similarity 228 member A	2.596	14.664
8648	NCOA1	nuclear receptor coactivator 1	0.288	3.712
109	ADCY3	adenylate cyclase 3	0.482	3.784
729723	DNAJC27-AS1	DNAJC27 antisense RNA 1	0.486	3.145
22979	EFR3B	EFR3 homolog B	-1.64	8.424
1788	DNMT3A	DNA methyltransferase 3 alpha	-0.695	8.985
55252	ASXL2	ASXL transcriptional regulator 2	-0.211	1.74
3797	KIF3C	kinesin family member 3C	-0.589	3.886
10890	RAB10	RAB10, member RAS oncogene family	-0.642	9.8
3030	HADHA	hydroxyacyl-CoA dehydrogenase trifunctional multienzyme complex subunit alpha	0.429	7.949
3032	HADHB	hydroxyacyl-CoA dehydrogenase trifunctional multienzyme complex subunit beta	0.31	3.306
85465	SELENOI	selenoprotein I	-0.989	14.736
339778	FAM166C	family with sequence similarity 166 member C	-0.824	1.418
1058	CENPA	centromere protein A	-2.236	10.686
22924	MAPRE3	microtubule associated protein RP/EB family member 3	0.36	3.322
11117	EMILIN1	elastin microfibril interfacer 1	-0.655	2.941
10669	CGREF1	cell growth regulator with EF-hand domain 1	-0.699	4.457
84696	ABHD1	abhydrolase domain containing 1	0.269	2.69
51374	ATRAID	all-trans retinoic acid induced differentiation factor	0.319	3.651
790	CAD	carbamoyl-phosphate synthetase 2, aspartate transcarbamylase, and dihydroorotase	-0.553	5.605
7349	UCN	urocortin	-0.662	3.238
2976	GTF3C2	general transcription factor IIIC subunit 2	-0.351	5.447
100505624	GTF3C2-AS1	GTF3C2 antisense RNA 1	-0.326	1.655
105374363	GTF3C2-AS2	GTF3C2 antisense RNA 2	-1.128	11.053
9784	SNX17	sorting nexin 17	0.248	3.981
130557	ZNF513	zinc finger protein 513	-0.205	1.691
5496	PPM1G	protein phosphatase, Mg2+/Mn2+ dependent 1G	-0.308	4.169
200634	KRTCAP3	keratinocyte associated protein 3	-0.436	1.385
64838	FNDC4	fibronectin type III domain containing 4	1.126	6.425
11321	GPN1	GPN-loop GTPase 1	-0.173	1.769
9913	SUPT7L	SPT7 like, STAGA complex subunit gamma	-0.13	2.005
22950	SLC4A1AP	solute carrier family 4 member 1 adaptor protein	-0.159	2.172
100302650	BABAM2-AS1	BABAM2 antisense RNA 1	0.998	5.578
100505774	LOC100505774	uncharacterized LOC100505774	1.241	3.885
112267877	PPP1CB-DT	PPP1CB divergent transcript	0.545	2.256
5500	PPP1CB	protein phosphatase 1 catalytic subunit beta	-0.501	3.778
245711	SPDYA	speedy/RINGO cell cycle regulator family member A	-0.385	2.784
55006	TRMT61B	tRNA methyltransferase 61B	-0.211	1.602
23160	WDR43	WD repeat domain 43	-0.356	3.345
79745	CLIP4	CAP-Gly domain containing linker protein family member 4	0.607	3.484
253558	LCLAT1	lysocardiolipin acyltransferase 1	-0.909	11.672
92291	CAPN13	calpain 13	-2.528	8.544
79623	GALNT14	polypeptide N-acetylgalactosaminyltransferase 14	-1.496	5.363
51072	MEMO1	mediator of cell motility 1	-0.535	5.992
84661	DPY30	dpy-30 histone methyltransferase complex regulatory subunit	-0.532	7.732
6683	SPAST	spastin	-0.852	12.145
55676	SLC30A6	solute carrier family 30 member 6	-0.394	5.459
58484	NLRC4	NLR family CARD domain containing 4	-0.443	2.497
57448	BIRC6	baculoviral IAP repeat containing 6	-0.344	5.848
105374454	RASGRP3-AS1	RASGRP3 antisense RNA 1	-0.34	1.521
25940	FAM98A	family with sequence similarity 98 member A	-0.441	3.885
100288911	CRIM1-DT	CRIM1 divergent transcript	1.199	6.605
51232	CRIM1	cysteine rich transmembrane BMP regulator 1	0.934	7.676
9637	FEZ2	fasciculation and elongation protein zeta 2	0.479	4.317
5212	VIT	vitrin	2.67	15.198
6801	STRN	striatin	-0.284	2.426
54497	HEATR5B	HEAT repeat containing 5B	-0.238	2.152
253635	GPATCH11	G-patch domain containing 11	0.773	5.737
5610	EIF2AK2	eukaryotic translation initiation factor 2 alpha kinase 2	-0.555	6.861
55471	NDUFAF7	NADH:ubiquinone oxidoreductase complex assembly factor 7	-0.192	2.603
25797	QPCT	glutaminyl-peptide cyclotransferase	-0.683	4.077
105374464	LINC03063	long intergenic non-protein coding RNA 3063	-0.482	1.321
151393	RMDN2	regulator of microtubule dynamics 2	-0.438	1.756
1545	CYP1B1	cytochrome P450 family 1 subfamily B member 1	-0.864	4.443
285154	CYP1B1-AS1	CYP1B1 antisense RNA 1	0.605	2.47
101929596	LINC02613	long intergenic non-protein coding RNA 2613	1.336	6.533
130589	GALM	galactose mutarotase	-0.388	2.024
79833	GEMIN6	gem nuclear organelle associated protein 6	-0.271	3.548
90957	DHX57	DExH-box helicase 57	-0.182	1.682
729967	MORN2	MORN repeat containing 2	-0.276	2.224
6654	SOS1	SOS Ras/Rac guanine nucleotide exchange factor 1	0.259	1.371
8491	MAP4K3	mitogen-activated protein kinase kinase kinase kinase 3	-0.399	2.817
728730	MAP4K3-DT	MAP4K3 divergent transcript	0.591	3.876
130733	TMEM178A	transmembrane protein 178A	0.697	5.716
80745	THUMPD2	THUMP domain containing 2	-0.346	3.431
101929667	LOC101929667	uncharacterized LOC101929667	1.335	7.983
101929723	LINC01914	long intergenic non-protein coding RNA 1914	1.05	3.081
91461	PKDCC	protein kinase domain containing, cytoplasmic	1.877	10.903
27436	EML4	EMAP like 4	-0.584	7.873
107985873	LOC107985873		-0.669	5.552
57504	MTA3	metastasis associated 1 family member 3	-0.401	7.49
23498	HAAO	3-hydroxyanthranilate 3,4-dioxygenase	0.58	2.489
107985875	LOC107985875		0.643	3.679
678	ZFP36L2	ZFP36 ring finger protein like 2	0.701	6.643
130271	PLEKHH2	pleckstrin homology, MyTH4 and FERM domain containing H2	0.999	7.799
728819	C1GALT1C1L	C1GALT1 specific chaperone 1 like	0.949	3.651
10128	LRPPRC	leucine rich pentatricopeptide repeat containing	-0.284	2.286
9581	PREPL	prolyl endopeptidase like	-0.342	2.873
10736	SIX2	SIX homeobox 2	-1.35	3.935
55133	SRBD1	S1 RNA binding domain 1	-0.296	3.375
2034	EPAS1	endothelial PAS domain protein 1	1.631	15.157
23433	RHOQ	ras homolog family member Q	0.946	7.393
5281	PIGF	phosphatidylinositol glycan anchor biosynthesis class F	0.498	3.665
105374584	LOC105374584	uncharacterized LOC105374584	0.663	2.828
9655	SOCS5	suppressor of cytokine signaling 5	-0.391	2.134
57217	TTC7A	tetratricopeptide repeat domain 7A	0.371	2.973
618	BCYRN1	brain cytoplasmic RNA 1	1.751	8.351
4072	EPCAM	epithelial cell adhesion molecule	-1.26	3.855
4436	MSH2	mutS homolog 2	-0.71	6.918
2956	MSH6	mutS homolog 6	-0.527	6.071
80204	FBXO11	F-box protein 11	-0.202	1.485
3344	FOXN2	forkhead box N2	0.585	3.713
286749	STON1-GTF2A1L	STON1-GTF2A1L readthrough	0.401	1.438
11037	STON1	stonin 1	0.654	4.45
51130	ASB3	ankyrin repeat and SOCS box containing 3	-0.189	1.314
100302652	GPR75-ASB3	GPR75-ASB3 readthrough	-0.197	1.413
494143	CHAC2	ChaC glutathione specific gamma-glutamylcyclotransferase 2	-0.461	2.016
27248	ERLEC1	endoplasmic reticulum lectin 1	-0.367	4.552
112268415	LOC112268415	uncharacterized LOC112268415	-0.403	3.677
23198	PSME4	proteasome activator subunit 4	-0.443	4.36
98	ACYP2	acylphosphatase 2	0.611	5.449
6711	SPTBN1	spectrin beta, non-erythrocytic 1	1.841	21.933
56969	RPL23AP32	ribosomal protein L23a pseudogene 32	1.794	8.129
400954	EML6	EMAP like 6	0.59	5.244
57142	RTN4	reticulon 4	0.787	9.425
130162	CLHC1	clathrin heavy chain linker domain containing 1	-0.658	5.652
6233	RPS27A	ribosomal protein S27a	0.531	4.23
112942	CFAP36	cilia and flagella associated protein 36	0.289	2.773
57223	PPP4R3B	protein phosphatase 4 regulatory subunit 3B	-0.354	3.758
87178	PNPT1	polyribonucleotide nucleotidyltransferase 1	-0.324	4.045
2202	EFEMP1	EGF containing fibulin extracellular matrix protein 1	1.265	8.792
100129434	LOC100129434	uncharacterized LOC100129434	2.021	12.262
114800	CCDC85A	coiled-coil domain containing 85A	1.925	12.181
7444	VRK2	VRK serine/threonine kinase 2	-0.587	6.585
107984043	LOC107984043	formin-2-like	-0.367	1.574
55120	FANCL	FA complementation group L	-0.522	5.84
64895	PAPOLG	poly(A) polymerase gamma	-0.29	3.323
5966	REL	REL proto-oncogene, NF-kB subunit	-0.769	8.172
150962	PUS10	pseudouridine synthase 10	-0.789	10.174
5194	PEX13	peroxisomal biogenesis factor 13	-0.705	11.251
84542	SANBR	SANT and BTB domain regulator of CSR	-0.566	4.707
339804	C2orf74	chromosome 2 open reading frame 74	0.636	3.545
130872	AHSA2P	activator of HSP90 ATPase homolog 2, pseudogene	-0.239	1.653
105377633	USP34-DT	USP34 divergent transcript	0.76	2.91
7514	XPO1	exportin 1	-0.706	8.746
10678	B3GNT2	UDP-GlcNAc:betaGal beta-1,3-N-acetylglucosaminyltransferase 2	-0.449	4.26
200728	TMEM17	transmembrane protein 17	0.232	1.326
23301	EHBP1	EH domain binding protein 1	1.028	9.659
100132215	EHBP1-AS1	EHBP1 antisense RNA 1	1.039	11.111
5013	OTX1	orthodenticle homeobox 1	-1.673	5.817
51057	WDPCP	WD repeat containing planar cell polarity effector	0.84	7.483
4190	MDH1	malate dehydrogenase 1	0.917	7.211
7360	UGP2	UDP-glucose pyrophosphorylase 2	1.157	10.633
57162	PELI1	pellino E3 ubiquitin protein ligase 1	0.643	7.468
100507006	LOC100507006	uncharacterized LOC100507006	0.937	6.625
29094	LGALSL	galectin like	0.439	4.57
54812	AFTPH	aftiphilin	-0.587	6.241
9792	SERTAD2	SERTA domain containing 2	-0.305	3.577
107984063	LOC107984063		-0.458	4.005
6509	SLC1A4	solute carrier family 1 member 4	-0.626	2.658
23177	CEP68	centrosomal protein 68	0.64	11.704
5861	RAB1A	RAB1A, member RAS oncogene family	-0.197	1.933
10097	ACTR2	actin related protein 2	-0.744	7.078
4211	MEIS1	Meis homeobox 1	0.379	1.644
54465	ETAA1	ETAA1 activator of ATR kinase	-0.41	3.507
25927	CNRIP1	cannabinoid receptor interacting protein 1	1.262	9.183
5341	PLEK	pleckstrin	-0.434	1.494
84168	ANTXR1	ANTXR cell adhesion molecule 1	-1.02	6.665
2673	GFPT1	glutamine--fructose-6-phosphate transaminase 1	-0.628	5.414
27247	NFU1	NFU1 iron-sulfur cluster scaffold	0.711	9.85
112268437	LOC112268437	uncharacterized protein FLJ45252	1.512	8.58
107985770	SMANTIS	SMARCA4 interacting SWI/SNF chromatin remodeling complex scaffold lncRNA	-0.539	1.632
64395	GMCL1	germ cell-less 1, spermatogenesis associated	-0.413	4.337
151516	ASPRV1	aspartic peptidase retroviral like 1	1.011	10.604
5093	PCBP1	poly(rC) binding protein 1	0.294	7.367
100133985	LINC01816	long intergenic non-protein coding RNA 1816	0.529	1.442
7072	TIA1	TIA1 cytotoxic granule associated RNA binding protein	-0.572	9.106
51449	PCYOX1	prenylcysteine oxidase 1	0.814	7.711
6637	SNRPG	small nuclear ribonucleoprotein polypeptide G	-0.184	1.355
84908	FAM136A	family with sequence similarity 136 member A	-0.442	7.043
50489	CD207	CD207 molecule	-0.781	2.479
105374795	LOC105374795	uncharacterized LOC105374795	1.199	8.821
79998	ANKRD53	ankyrin repeat domain 53	0.601	9.35
113419	TEX261	testis expressed 261	0.25	2.606
55577	NAGK	N-acetylglucosamine kinase	-0.345	5.823
400961	PAIP2B	poly(A) binding protein interacting protein 2B	0.569	3.162
8291	DYSF	dysferlin	0.459	2.055
56603	CYP26B1	cytochrome P450 family 26 subfamily B member 1	1.632	6.588
23233	EXOC6B	exocyst complex component 6B	0.397	6.84
94097	SFXN5	sideroflexin 5	-0.476	1.947
26056	RAB11FIP5	RAB11 family interacting protein 5	0.239	2.213
84279	PRADC1	protease associated domain containing 1	0.695	6.898
150726	FBXO41	F-box protein 41	-1.037	7.48
7840	ALMS1	ALMS1 centrosome and basal body associated protein	-0.177	1.814
100874291	ALMS1-IT1	ALMS1 intronic transcript 1	-0.46	1.678
200420	ALMS1P1	ALMS1 pseudogene 1	-0.488	1.323
112268419	LOC112268419	uncharacterized LOC112268419	-0.18	1.707
72	ACTG2	actin gamma 2, smooth muscle	1.564	4.766
200424	TET3	tet methylcytosine dioxygenase 3	-0.847	10.6
100507171	BOLA3-DT	BOLA3 divergent transcript	0.438	1.789
55233	MOB1A	MOB kinase activator 1A	-0.208	2.703
10797	MTHFD2	methylenetetrahydrofolate dehydrogenase (NADP+ dependent) 2, methenyltetrahydrofolate cyclohydrolase	-1.005	11.74
57835	SLC4A5	solute carrier family 4 member 5	-0.706	7.726
1639	DCTN1	dynactin subunit 1	0.216	2.888
6242	RTKN	rhotekin	-0.537	4.967
7841	MOGS	mannosyl-oligosaccharide glucosidase	-0.305	5.108
116540	MRPL53	mitochondrial ribosomal protein L53	0.303	2.51
84865	CCDC142	coiled-coil domain containing 142	-0.399	3.613
85474	LBX2	ladybird homeobox 2	-0.899	8.081
151534	LBX2-AS1	LBX2 antisense RNA 1	-0.412	2.386
84759	PCGF1	polycomb group ring finger 1	-0.153	1.394
165545	DQX1	DEAQ-box RNA dependent ATPase 1	-2.787	11.212
27429	HTRA2	HtrA serine peptidase 2	0.183	2.601
1796	DOK1	docking protein 1	0.463	2.285
10505	SEMA4F	ssemaphorin 4F	0.262	2.077
105374808	LOC105374808	replaced by ID 10505	0.762	3.453
102724497	LOC102724497	uncharacterized LOC102724497	0.915	5.839
105374809	LOC105374809	uncharacterized LOC105374809	0.559	4.068
56655	POLE4	DNA polymerase epsilon 4, accessory subunit	0.682	6.998
6869	TACR1	tachykinin receptor 1	1.371	4.192
84141	EVA1A	eva-1 homolog A, regulator of programmed cell death	-1.078	5.202
8802	SUCLG1	succinate-CoA ligase GDP/ADP-forming subunit alpha	0.667	5.933
1768	DNAH6	dynein axonemal heavy chain 6	0.923	4.978
129293	TRABD2A	TraB domain containing 2A	0.983	3.884
9168	TMSB10	thymosin beta 10	-0.51	1.952
105374838	LOC105374838		-1.33	9.222
83439	TCF7L1	transcription factor 7 like 1	0.979	6.094
100996506	LOC100996506		0.567	1.87
54884	RETSAT	retinol saturase	1.626	11.661
84173	ELMOD3	ELMO domain containing 3	1.234	11.309
822	CAPG	capping actin protein, gelsolin like	-0.81	6.782
284948	SH2D6	SH2 domain containing 6	-1.482	7.605
4144	MAT2A	methionine adenosyltransferase 2A	-0.409	3.269
2677	GGCX	gamma-glutamyl carboxylase	-0.221	1.522
8673	VAMP8	vesicle associated membrane protein 8	-0.839	6.405
10791	VAMP5	vesicle associated membrane protein 5	0.978	6.972
10713	USP39	ubiquitin specific peptidase 39	-0.231	2.864
388969	C2orf68	chromosome 2 open reading frame 68	-0.29	2.675
10578	GNLY	granulysin	0.642	2.031
84913	ATOH8	atonal bHLH transcription factor 8	2.755	15.936
8869	ST3GAL5	ST3 beta-galactoside alpha-2,3-sialyltransferase 5	0.62	4.055
112268420	LOC112268420		0.949	3.692
25885	POLR1A	RNA polymerase I subunit A	-0.369	3.349
692225	SNORD94	small nucleolar RNA, C/D box 94	-0.836	4.654
10989	IMMT	inner membrane mitochondrial protein	-0.248	1.786
51318	MRPL35	mitochondrial ribosomal protein L35	-0.335	2.759
65055	REEP1	receptor accessory protein 1	-0.838	2.603
55818	KDM3A	lysine demethylase 3A	-0.274	2.681
7844	RNF103	ring finger protein 103	-0.374	5.071
925	CD8A	CD8a molecule	-0.779	2.389
285074	ANAPC1P2	ANAPC1 pseudogene 2	0.297	3.014
101928173	LINC01943	long intergenic non-protein coding RNA 1943	-1.438	8.73
112597	CYTOR	cytoskeleton regulator RNA	-0.343	1.459
101928152	LOC101928152	replaced by ID 101928173	-0.861	4.083
150572	SMYD1	SET and MYND domain containing 1	1.766	2.307
101928371	LOC101928371	uncharacterized LOC101928371	-0.422	3.376
9451	EIF2AK3	eukaryotic translation initiation factor 2 alpha kinase 3	-0.393	4.563
101928403	EIF2AK3-DT	EIF2AK3 divergent transcript	-0.362	1.754
28923	IGKV2-24	immunoglobulin kappa variable 2-24	1.229	2.319
28935	IGKV1-27	immunoglobulin kappa variable 1-27	0.943	1.689
28919	IGKV2-30	immunoglobulin kappa variable 2-30	0.918	1.428
107985911	LOC107985911	lymphocyte specific protein 1 pseudogene	0.783	5.97
28881	IGKV2D-30	immunoglobulin kappa variable 2D-30	0.982	1.586
28882	IGKV2D-29	immunoglobulin kappa variable 2D-29	0.917	1.36
28884	IGKV2D-26	immunoglobulin kappa variable 2D-26	1.355	1.592
28885	IGKV2D-24	immunoglobulin kappa variable 2D-24 (non-functional)	1.358	2.783
654342	LSP1P4	LSP1 pseudogene 4	0.636	3.946
100509620	AQP7B	aquaporin 7B	3.925	16.8
4118	MAL	mal, T cell differentiation protein	1.293	4.039
150696	PROM2	prominin 2	-1.24	4.712
30818	KCNIP3	potassium voltage-gated channel interacting protein 3	0.786	5.805
51011	FAHD2A	fumarylacetoacetate hydrolase domain containing 2A	0.483	11.383
107985917	LOC107985917		-1.186	9.243
729234	FAHD2CP	fumarylacetoacetate hydrolase domain containing 2C, pseudogene	0.471	3.519
150763	GPAT2	glycerol-3-phosphate acyltransferase 2, mitochondrial	0.532	3.174
151	ADRA2B	adrenoceptor alpha 2B	2.074	14.405
1844	DUSP2	dual specificity phosphatase 2	0.566	1.347
56910	STARD7	StAR related lipid transfer domain containing 7	-0.229	3.125
150771	ITPRIPL1	ITPRIP like 1	1.664	16.483
23397	NCAPH	non-SMC condensin I complex subunit H	-1.934	11.444
10865	ARID5A	AT-rich interaction domain 5A	1.268	9.417
26504	CNNM4	cyclin and CBS domain divalent metal cation transport mediator 4	-0.555	3.762
100506036	CNNM3-DT	CNNM3 divergent transcript	0.7	3.354
200539	ANKRD23	ankyrin repeat domain 23	-0.377	2.935
51252	FAM178B	family with sequence similarity 178 member B	0.885	2.897
151313	FAHD2B	fumarylacetoacetate hydrolase domain containing 2B	0.223	1.397
100506076	LOC100506076	uncharacterized LOC100506076	-0.974	7.222
100506123	APPAT	atherosclerotic plaque pathogenesis associated transcript	-0.991	7.366
1329	COX5B	cytochrome c oxidase subunit 5B	0.386	3.542
10120	ACTR1B	actin related protein 1B	0.269	6.852
7535	ZAP70	zeta chain of T cell receptor associated protein kinase 70	-0.531	1.974
23505	TMEM131	transmembrane protein 131	-0.321	5.272
107985921	LOC107985921		-0.387	2.582
3631	INPP4A	inositol polyphosphate-4-phosphatase type I A	-0.214	2.376
493753	COA5	cytochrome c oxidase assembly factor 5	0.142	1.38
11320	MGAT4A	alpha-1,3-mannosyl-glycoprotein 4-beta-N-acetylglucosaminyltransferase A	-0.902	8.749
101927070	LINC02611	long intergenic non-protein coding RNA 2611	-1.502	11.351
150590	C2orf15	chromosome 2 open reading frame 15	-0.71	2.419
51601	LIPT1	lipoyltransferase 1	0.194	1.361
129531	MITD1	microtubule interacting and trafficking domain containing 1	-0.161	1.414
51263	MRPL30	mitochondrial ribosomal protein L30	-0.157	1.777
129530	LYG1	lysozyme g1	-0.421	2.673
10190	TXNDC9	thioredoxin domain containing 9	-0.298	2.873
3899	AFF3	ALF transcription elongation factor 3	-0.775	1.639
112268421	LOC112268421		-0.819	1.375
79031	PDCL3	phosducin like 3	-0.375	4.428
4862	NPAS2	neuronal PAS domain protein 2	-0.903	4.77
6160	RPL31	ribosomal protein L31	0.502	4.285
105373510	LOC105373510	uncharacterized LOC105373510	0.609	2.209
100506286	TBC1D8-AS1	TBC1D8 antisense RNA 1	-0.367	1.638
55571	CNOT11	CCR4-NOT transcription complex subunit 11	-0.401	7.583
105373511	LOC105373511	uncharacterized LOC105373511	-0.253	1.981
284996	RNF149	ring finger protein 149	-0.345	5.843
692205	SNORD89	small nucleolar RNA, C/D box 89	-0.523	3.88
6549	SLC9A2	solute carrier family 9 member A2	-1.741	4.024
101927492	MRPS9-AS1	MRPS9 antisense RNA 1	0.159	1.45
9392	TGFBRAP1	transforming growth factor beta receptor associated protein 1	-0.215	3.463
100506473	C2orf49-DT	C2orf49 divergent transcript	-0.5	4.654
84417	ECRG4	ECRG4 augurin precursor	2.213	9.009
80146	UXS1	UDP-glucuronate decarboxylase 1	-0.29	2.69
927	CD8B2	CD8b2 molecule	0.789	2.053
84620	ST6GAL2	ST6 beta-galactoside alpha-2,6-sialyltransferase 2	-2.553	12.059
27233	SULT1C4	sulfotransferase family 1C member 4	0.625	2.285
9648	GCC2	GRIP and coiled-coil domain containing 2	-0.257	2.822
165055	CCDC138	coiled-coil domain containing 138	-0.687	5.209
100287216	SH3RF3-AS1	SH3RF3 antisense RNA 1	0.9	4.451
344558	SH3RF3	SH3 domain containing ring finger 3	0.441	1.934
151011	SEPTIN10	septin 10	0.391	3.905
65124	SOWAHC	sosondowah ankyrin repeat domain family member C	-0.241	1.412
4867	NPHP1	nephrocystin 1	0.255	1.689
205251	MTLN	mitoregulin	0.598	6.08
100507334	LOC100507334	two pore channel 3 pseudogene	0.561	1.971
699	BUB1	BUB1 mitotic checkpoint serine/threonine kinase	-2.526	11.782
55289	ACOXL	acyl-CoA oxidase like	1.01	9.392
10018	BCL2L11	BCL2 like 11	-0.452	4.193
541471	MIR4435-2HG	MIR4435-2 host gene	-0.52	3.179
84910	TMEM87B	transmembrane protein 87B	-0.916	10.233
129804	FBLN7	fibulin 7	0.574	2.966
84524	ZC3H8	zinc finger CCCH-type containing 8	-0.426	5.012
150465	TTL	tubulin tyrosine ligase	-0.205	1.982
84172	POLR1B	RNA polymerase I subunit B	-0.545	8.295
400999	SLC20A1-DT	SLC20A1 divergent transcript	-0.645	2.798
6574	SLC20A1	solute carrier family 20 member 1	-1.002	12.434
150468	CKAP2L	cytoskeleton associated protein 2 like	-2.489	9.794
3557	IL1RN	interleukin 1 receptor antagonist	-1.081	4.863
23550	PSD4	pleckstrin and Sec7 domain containing 4	-0.688	3.693
150472	ZNG1B	Zn regulated GTPase metalloprotein activator 1B	-0.312	3.809
103344932	PGM5P4-AS1	PGM5P4 antisense RNA 1	2.25	9.995
729468	PGM5P4	phosphoglucomutase 5 pseudogene 4	2.178	15.638
80255	SLC35F5	solute carrier family 35 member F5	-0.461	6.193
10096	ACTR3	actin related protein 3	-0.738	12.274
107985939	LOC107985939	uncharacterized LOC107985939	-0.539	2.962
51141	INSIG2	insulin induced gene 2	-0.413	5.015
8685	MARCO	macrophage receptor with collagenous structure	2.166	6.907
55240	STEAP3	STEAP3 metalloreductase	-0.449	2.023
100874111	STEAP3-AS1	STEAP3 antisense RNA 1	-0.593	2.182
130355	C2orf76	chromosome 2 open reading frame 76	0.188	1.862
140738	TMEM37	transmembrane protein 37	2.416	15.414
101927764	LOC101927764	uncharacterized LOC101927764	1.141	9.766
57669	EPB41L5	erythrocyte membrane protein band 4.1 like 5	-0.538	4.028
105373582	LOC105373582	uncharacterized LOC105373582	-0.648	3.7
105373989	LOC105373989	putative cuticle collagen 91	1.291	5.157
3625	INHBB	inhibin subunit beta B	0.802	3.907
29842	TFCP2L1	transcription factor CP2 like 1	0.875	1.775
254128	NIFK-AS1	NIFK antisense RNA 1	0.192	3.076
84365	NIFK	nucleolar protein interacting with the FHA domain of MKI67	-0.164	1.358
7247	TSN	translin	-0.264	4.631
2995	GYPC	glycophorin C (Gerbich blood group)	1.728	15.906
274	BIN1	bridging integrator 1	1.313	13.079
10746	MAP3K2	mitogen-activated protein kinase kinase kinase 2	-0.425	5.331
100506922	MAP3K2-DT	MAP3K2 divergent transcript	-0.249	1.357
105373608	LOC105373608	uncharacterized LOC105373608	-0.761	4.57
4648	MYO7B	myosin VIIB	2.206	14.743
101927834	LOC101927834	uncharacterized LOC101927834	2.387	12.285
55679	LIMS2	LIM zinc finger domain containing 2	1.796	18.768
2840	GPR17	G protein-coupled receptor 17	2.534	15.828
5433	POLR2D	RNA polymerase II subunit D	-0.268	2.993
107985944	LOC107985944	uncharacterized LOC107985944	0.576	5.233
79595	SAP130	Sin3A associated protein 130	-0.193	2.287
56886	UGGT1	UDP-glucose glycoprotein glucosyltransferase 1	-0.384	5.38
9394	HS6ST1	heparan sulfate 6-O-sulfotransferase 1	-0.394	3.543
100131320	RAB6C-AS1	RAB6C antisense RNA 1	-1.423	3.884
84084	RAB6C	RAB6C, member RAS oncogene family	-0.738	3.068
440905	FAR2P1	fatty acyl-CoA reductase 2 pseudogene 1	-1.349	2.379
91409	CCDC74B	coiled-coil domain containing 74B	-1.056	3.16
55627	SMPD4	sphingomyelin phosphodiesterase 4	-0.395	4.805
105373618	LOC105373618	uncharacterized LOC105373618	-0.435	1.509
100216479	FAR2P2	fatty acyl-CoA reductase 2 pseudogene 2	-0.928	2.266
50649	ARHGEF4	Rho guanine nucleotide exchange factor 4	0.49	6.987
130074	FAM168B	family with sequence similarity 168 member B	0.364	5.817
55041	PLEKHB2	pleckstrin homology domain containing B2	-0.588	7.473
445582	POTEE	POTE ankyrin domain family member E	-1.199	6.306
653784	MZT2A	mitotic spindle organizing protein 2A	-0.514	3.325
150776	SMPD4BP	sphingomyelin phosphodiesterase 4B, pseudogene	-0.662	4.657
90557	CCDC74A	coiled-coil domain containing 74A	-1.704	6.304
440915	POTEKP	POTE ankyrin domain family member K, pseudogene	-2.064	3.64
101927994	LINC01087	long intergenic non-protein coding RNA 1087	-2.375	4.256
29798	C2orf27A	chromosome 2 open reading frame 27A	-1.394	8.253
408029	CDRT15P3	CDRT15 pseudogene 3	-1.119	4.707
2863	GPR39	G protein-coupled receptor 39	-1.054	5.237
116372	LYPD1	LY6/PLAUR domain containing 1	-1.19	8.201
344148	NCKAP5	NCK associated protein 5	-0.382	2.008
81615	TMEM163	transmembrane protein 163	0.415	1.559
130013	ACMSD	aminocarboxymuconate semialdehyde decarboxylase	-0.996	2.987
100129961	CCNT2-AS1	CCNT2 antisense RNA 1	-0.395	1.893
905	CCNT2	cyclin T2	-0.32	3.093
84083	ZRANB3	zinc finger RANBP2-type containing 3	-0.248	2.962
23518	R3HDM1	R3H domain containing 1	-0.392	4.154
107985946	LOC107985946	uncharacterized LOC107985946	-0.467	2.12
23190	UBXN4	UBX domain protein 4	-0.473	5.603
4175	MCM6	minichromosome maintenance complex component 6	-0.86	8.088
112268426	LOC112268426		-1.293	11.489
7852	CXCR4	C-X-C motif chemokine receptor 4	-1.431	13.848
80731	THSD7B	thrombospondin type 1 domain containing 7B	1.134	4.579
3176	HNMT	histamine N-methyltransferase	0.538	5.091
105373637	SPOPL-DT	SPOPL divergent transcript	-0.748	4.265
339745	SPOPL	speckle type BTB/POZ protein like	-1.031	9.129
8942	KYNU	kynureninase	-1.943	9.419
79712	GTDC1	glycosyltransferase like domain containing 1	0.373	2.36
9839	ZEB2	zinc finger E-box binding homeobox 2	0.773	5.234
100303491	ZEB2-AS1	ZEB2 antisense RNA 1	0.965	4.377
105373656	LINC02993	long intergenic non-protein coding RNA 2993	2.812	16.136
100505498	LOC100505498	uncharacterized LOC100505498	1.033	4.234
26122	EPC2	enhancer of polycomb homolog 2	-0.194	1.73
3800	KIF5C	kinesin family member 5C	-2.077	9.679
130576	LYPD6B	LY6/PLAUR domain containing 6B	-0.74	1.452
390	RND3	Rho family GTPase 3	0.562	2.449
375287	RBM43	RNA binding motif protein 43	-0.394	2.771
7130	TNFAIP6	TNF alpha induced protein 6	-0.57	1.499
55183	RIF1	replication timing regulatory factor 1	-0.271	2.03
4703	NEB	nebulin	-0.634	5.65
101929356	LOC101929356		-0.882	11.912
26225	ARL5A	ADP ribosylation factor like GTPase 5A	-0.488	4.531
10254	STAM2	signal transducing adaptor molecule 2	-0.303	4.71
55660	PRPF40A	pre-mRNA processing factor 40 homolog A	-0.497	6.614
151188	ARL6IP6	ADP ribosylation factor like GTPase 6 interacting protein 6	-0.227	1.994
440918	FLJ46875	uncharacterized LOC440918	-0.488	2.811
2820	GPD2	glycerol-3-phosphate dehydrogenase 2	-0.792	6.438
11227	GALNT5	polypeptide N-acetylgalactosaminyltransferase 5	-3.054	13.469
57471	ERMN	ermin	-2.353	16.293
9595	CYTIP	cytohesin 1 interacting protein	-1.051	8.363
130399	ACVR1C	activin A receptor type 1C	2.767	11.836
107985780	LOC107985780		-0.693	2.731
100129029	PKP4-AS1	PKP4 antisense RNA 1	-0.364	1.698
92196	DAPL1	death associated protein like 1	-1.282	1.728
85461	TANC1	tetratricopeptide repeat, ankyrin repeat and coiled-coil containing 1	-0.311	1.353
105373716	LOC105373716	uncharacterized LOC105373716	-1.083	3.812
100526664	LY75-CD302	LY75-CD302 readthrough	0.558	5.35
9936	CD302	CD302 molecule	0.659	6.154
22925	PLA2R1	phospholipase A2 receptor 1	0.535	3.477
3694	ITGB6	integrin subunit beta 6	-0.97	1.621
5937	RBMS1	RNA binding motif single stranded interacting protein 1	0.434	3.17
10010	TANK	TRAF family member associated NFKB activator	0.35	3.345
10213	PSMD14	proteasome 26S subunit, non-ATPase 14	-0.437	3.914
285116	AHCTF1P1	AT-hook containing transcription factor 1 pseudogene 1	-0.548	3.996
1803	DPP4	dipeptidyl peptidase 4	0.549	1.542
100131604	DPP4-DT	DPP4 divergent transcript	0.625	1.726
101929532	LOC101929532	uncharacterized LOC101929532	-1.817	13.899
2191	FAP	fibroblast activation protein alpha	-1.803	12.795
64135	IFIH1	interferon induced with helicase C domain 1	-0.616	4.95
2888	GRB14	growth factor receptor bound protein 14	-1.906	5.178
22837	COBLL1	cordon-bleu WH2 repeat protein like 1	0.922	5.525
151258	SLC38A11	solute carrier family 38 member 11	-0.601	1.408
6328	SCN3A	sodium voltage-gated channel alpha subunit 3	0.886	2.574
80034	CSRNP3	cysteine and serine rich nuclear protein 3	0.429	1.52
2591	GALNT3	polypeptide N-acetylgalactosaminyltransferase 3	-1.346	5.199
6335	SCN9A	sodium voltage-gated channel alpha subunit 9	1.792	12.29
6332	SCN7A	sodium voltage-gated channel alpha subunit 7	0.596	1.321
27347	STK39	serine/threonine kinase 39	-0.565	2.018
253782	CERS6	ceramide synthase 6	-1.09	7.201
100861402	CERS6-AS1	CERS6 antisense RNA 1	-0.966	5.653
115677	NOSTRIN	nitric oxide synthase trafficking	0.988	7.484
57405	SPC25	SPC25 component of NDC80 kinetochore complex	-1.392	7.046
4036	LRP2	LDL receptor related protein 2	-1.525	2.613
129880	BBS5	Bardet-Biedl syndrome 5	0.274	2.701
79675	FASTKD1	FAST kinase domains 1	-0.5	8.263
9360	PPIG	peptidylprolyl isomerase G	-0.148	1.73
29081	METTL5	methyltransferase 5, N6-adenosine	0.28	2.897
2571	GAD1	glutamate decarboxylase 1	-2.081	7.972
26003	GORASP2	golgi reassembly stacking protein 2	-0.225	3.589
9874	TLK1	tousled like kinase 1	-0.511	5.83
80067	DCAF17	DDB1 and CUL4 associated factor 17	-0.488	7.086
79901	CYBRD1	cytochrome b reductase 1	0.643	4.013
8604	SLC25A12	solute carrier family 25 member 12	-0.187	1.435
8520	HAT1	histone acetyltransferase 1	-0.252	3.062
1745	DLX1	distal-less homeobox 1	-2.438	4.794
3655	ITGA6	integrin subunit alpha 6	0.348	1.649
5163	PDK1	pyruvate dehydrogenase kinase 1	-0.459	2.622
51776	MAP3K20	mitogen-activated protein kinase kinase kinase 20	1.044	13.163
83879	CDCA7	cell division cycle associated 7	-1.39	5.107
6670	SP3	Sp3 transcription factor	-0.525	4.821
29789	OLA1	Obg like ATPase 1	-0.325	4.151
285084	LINC01305	long intergenic non-protein coding RNA 1305	0.838	2.134
9541	CIR1	corepressor interacting with RBPJ, CIR1	0.163	1.62
105373748	GPR155-DT	GPR155 divergent transcript	0.75	4.48
7456	WIPF1	WAS/WASL interacting protein family member 1	-0.388	2.599
440926	H3P6	H3 histone pseudogene 6	-0.677	9.063
1134	CHRNA1	cholinergic receptor nicotinic alpha 1 subunit	-1.652	3.027
1386	ATF2	activating transcription factor 2	-0.313	2.196
518	ATP5MC3	ATP synthase membrane subunit c locus 3	0.281	1.813
80856	LNPK	lunapark, ER junction formation factor	-0.304	1.939
3235	HOXD9	homeobox D9	0.803	3.019
3234	HOXD8	homeobox D8	0.879	6.049
100506783	HOXD-AS2	HOXD cluster antisense RNA 2	1.417	8.976
401021	LOC401021	uncharacterized LOC401021	1.359	11.359
3233	HOXD4	homeobox D4	1.112	11.609
3232	HOXD3	homeobox D3	1.044	8.629
102800310	HAGLROS	HAGLR opposite strand lncRNA	-0.749	1.759
3231	HOXD1	homeobox D1	0.609	2.191
10651	MTX2	metaxin 2	-0.219	3.122
220988	HNRNPA3	heterogeneous nuclear ribonucleoprotein A3	-0.311	6.575
100616394	MIR4444-1	microRNA 4444-1	-0.334	5.03
4780	NFE2L2	NFE2 like bZIP transcription factor 2	0.254	3.504
100130691	LOC100130691	Putative uncharacterized protein FLJ44553	0.36	2.464
150737	TTC30B	tetratricopeptide repeat domain 30B	-0.402	2.314
92104	TTC30A	tetratricopeptide repeat domain 30A	-0.419	2.214
50940	PDE11A	phosphodiesterase 11A	1.647	7.823
129831	RBM45	RNA binding motif protein 45	-0.236	3.588
494513	PJVK	pejvakin	0.31	2.112
7273	TTN	titin	0.23	1.34
285025	CCDC141	coiled-coil domain containing 141	1.333	5.949
91404	SESTD1	SEC14 and spectrin domain containing 1	0.47	2.695
151126	ZNF385B	zinc finger protein 385B	-1.006	2.446
57703	CWC22	CWC22 spliceosome associated protein homolog	0.148	1.37
10477	UBE2E3	ubiquitin conjugating enzyme E2 E3	0.407	1.853
3676	ITGA4	integrin subunit alpha 4	-1.043	12.743
375298	CERKL	ceramide kinase like	-0.887	11.67
5136	PDE1A	phosphodiesterase 1A	0.749	3.439
54431	DNAJC10	DnaJ heat shock protein family (Hsp40) member C10	-0.439	5.069
105373774	LOC105373774		-0.792	3.532
401024	FSIP2	fibrous sheath interacting protein 2	-1.385	4.437
55854	ZC3H15	zinc finger CCCH-type containing 15	-0.198	2.11
3685	ITGAV	integrin subunit alpha V	-0.883	8.45
10203	CALCRL	calcitonin receptor like receptor	0.471	1.492
7035	TFPI	tissue factor pathway inhibitor	1.214	8.936
105373791	LOC105373791	uncharacterized LOC105373791	-1.703	5.474
1281	COL3A1	collagen type III alpha 1 chain	-1.887	8.636
100500837	MIR3606	microRNA 3606	-1.709	6
1290	COL5A2	collagen type V alpha 2 chain	-1.779	10.271
84128	WDR75	WD repeat domain 75	-0.241	3.249
54529	ASNSD1	asparagine synthetase domain containing 1	0.178	2.141
64172	OSGEPL1	O-sialoglycoprotein endopeptidase like 1	-0.193	1.503
84281	C2orf88	chromosome 2 open reading frame 88	1.26	7.494
26275	HIBCH	3-hydroxyisobutyryl-CoA hydrolase	0.442	4.611
3628	INPP1	inositol polyphosphate-1-phosphatase	0.824	7.251
54842	MFSD6	major facilitator superfamily domain containing 6	-0.382	1.999
2744	GLS	glutaminase	-0.314	1.787
6772	STAT1	signal transducer and activator of transcription 1	-1.422	11.641
105373805	STAT4-AS1	STAT4 antisense RNA 1	0.512	2.423
6775	STAT4	signal transducer and activator of transcription 4	0.48	2.581
8436	CAVIN2	caveolae associated protein 2	2.586	14.679
57181	SLC39A10	solute carrier family 39 member 10	-0.953	10.423
284992	CCDC150	coiled-coil domain containing 150	-1.325	10.622
91526	ANKRD44	ankyrin repeat domain 44	-0.559	3.839
3329	HSPD1	heat shock protein family D (Hsp60) member 1	-0.513	5.964
106635540	SNORA105B	small nucleolar RNA, H/ACA box 105B	-0.436	3.754
100529241	HSPE1-MOB4	HSPE1-MOB4 readthrough	-0.389	6.831
3336	HSPE1	heat shock protein family E (Hsp10) member 1	-0.564	9.13
25843	MOB4	MOB family member 4, phocein	-0.201	1.896
[truncated: 10,153 more rows]
