# Supplementary material for: Understanding mechanisms of Polygonatum sibiricum-derived exosome-like nanoparticles against breast cancer through an integrated metabolomics and network pharmacology analysis
Source: Front Chem. 2025 Jun 6;13:1559758. doi: 10.3389/fchem.2025.1559758 (PMC12179076; doi:10.3389/fchem.2025.1559758)
Supplement: Supplementary file 1 [file DataSheet1.zip › raw data/Fig.5/GSE233242.top.table.tsv]

GeneID	padj	pvalue	lfcSE	stat	log2FoldChange	baseMean	Symbol	Description
129642	2.91e-28	1.47e-32	0.1589	-11.881676	-1.8875703	662.21	MBOAT2	membrane bound O-acyltransferase domain containing 2
256949	3.15e-27	3.19e-31	0.1952	11.621823	2.2690042	836.46	KANK3	KN motif and ankyrin repeat domains 3
762	6.76e-27	1.03e-30	0.2297	11.52153	2.6469584	772.27	CA4	carbonic anhydrase 4
3039	1.00e-26	2.03e-30	0.4388	11.462654	5.0294174	4220.73	HBA1	hemoglobin subunit alpha 1
3040	1.75e-26	4.45e-30	0.4374	11.394662	4.9839002	5283.13	HBA2	hemoglobin subunit alpha 2
345275	2.87e-26	8.72e-30	0.3375	11.33584	3.8262247	116.71	HSD17B13	hydroxysteroid 17-beta dehydrogenase 13
2934	1.41e-25	5.02e-29	0.205	11.181588	2.2926617	59048.06	GSN	gelsolin
51222	6.87e-25	2.79e-28	0.1434	11.028453	1.5819648	1606.12	ZNF219	zinc finger protein 219
3043	7.83e-25	3.57e-28	0.4405	11.006055	4.8486331	5768.55	HBB	hemoglobin subunit beta
101930071	8.07e-25	4.09e-28	0.3104	10.993928	3.412034	460.83	LOC101930071	uncharacterized LOC101930071
7145	8.84e-25	4.93e-28	0.2107	10.977025	2.3125987	14271.57	TNS1	tensin 1
7123	1.31e-24	8.78e-28	0.3141	10.924741	3.431477	4513.18	CLEC3B	C-type lectin domain family 3 member B
57089	1.31e-24	9.28e-28	0.1194	-10.91974	-1.3039819	244.56	ENTPD7	ectonucleoside triphosphate diphosphohydrolase 7
113157	1.31e-24	8.01e-28	0.2298	-10.933103	-2.5121631	58.26	RPLP0P2	ribosomal protein lateral stalk subunit P0 pseudogene 2
27129	1.56e-24	1.25e-27	0.3574	10.892251	3.8932015	2624.78	HSPB7	heat shock protein family B (small) member 7
1675	1.56e-24	1.34e-27	0.3149	10.886302	3.4281202	12976.78	CFD	complement factor D
729359	1.56e-24	1.26e-27	0.3907	10.891565	4.2551353	49343.8	PLIN4	perilipin 4
440823	7.81e-24	7.12e-27	0.2597	-10.733036	-2.7872844	495.34	MIAT	myocardial infarction associated transcript
50615	7.91e-24	7.62e-27	0.2282	-10.726802	-2.4481504	72.9	IL21R	interleukin 21 receptor
53844	8.81e-24	8.93e-27	0.2785	10.712076	2.9832282	592.62	COPG2IT1	COPG2 imprinted transcript 1
8425	9.31e-24	9.90e-27	0.1849	10.702532	1.9786611	9650.51	LTBP4	latent transforming growth factor beta binding protein 4
23532	1.63e-23	1.82e-26	0.5442	-10.645873	-5.7937378	240.45	PRAME	PRAME nuclear receptor transcriptional regulator
90586	3.72e-23	4.34e-26	0.3152	10.564868	3.3304805	247.03	AOC4P	amine oxidase copper containing 4, pseudogene
100128750	8.36e-23	1.02e-25	0.1483	10.484611	1.5546527	113.4	RBPMS-AS1	RBPMS antisense RNA 1
100505702	8.79e-23	1.11e-25	0.1782	-10.475994	-1.8669024	75.1	LINC01094	long intergenic non-protein coding RNA 1094
6711	1.17e-22	1.54e-25	0.1762	10.445415	1.840635	10012.4	SPTBN1	spectrin beta, non-erythrocytic 1
286827	1.41e-22	2.07e-25	0.226	-10.417105	-2.3545739	114.24	TRIM59	tripartite motif containing 59
23371	1.41e-22	2.08e-25	0.1352	10.41683	1.4081768	8320.38	TNS2	tensin 2
85358	1.41e-22	2.02e-25	0.1837	10.41967	1.9139989	3981.2	SHANK3	SH3 and multiple ankyrin repeat domains 3
1393	1.53e-22	2.33e-25	0.3244	10.405986	3.3752061	127.15	CRHBP	corticotropin releasing hormone binding protein
56920	2.13e-22	3.38e-25	0.2596	10.370299	2.6919813	3305.88	SEMA3G	semaphorin 3G
153579	2.13e-22	3.46e-25	0.3023	10.368142	3.1348027	5580.35	BTNL9	butyrophilin like 9
5138	3.30e-22	5.52e-25	0.2485	10.323535	2.5650216	1555.82	PDE2A	phosphodiesterase 2A
55083	3.36e-22	5.97e-25	0.3135	-10.315995	-3.2337333	411.62	KIF26B	kinesin family member 26B
5959	3.36e-22	5.80e-25	0.3133	10.318696	3.2332247	916.56	RDH5	retinol dehydrogenase 5
4881	3.48e-22	6.43e-25	0.2881	10.308818	2.969594	2469	NPR1	natriuretic peptide receptor 1
3045	3.48e-22	6.53e-25	0.5168	10.307292	5.3269918	645.86	HBD	hemoglobin subunit delta
3991	3.60e-22	6.93e-25	0.3566	10.301609	3.6733778	9945.21	LIPE	lipase E, hormone sensitive type
2273	5.28e-22	1.04e-24	0.3186	10.262072	3.2690824	15461.74	FHL1	four and a half LIM domains 1
32	5.35e-22	1.08e-24	0.2728	10.258473	2.7986951	4730.73	ACACB	acetyl-CoA carboxylase beta
339983	6.74e-22	1.40e-24	0.3355	10.233741	3.4329482	1786.24	NAT8L	N-acetyltransferase 8 like
23601	7.02e-22	1.49e-24	0.3188	-10.227413	-3.2608402	129.05	CLEC5A	C-type lectin domain containing 5A
7148	7.08e-22	1.54e-24	0.3063	10.224324	3.131298	10281.66	TNXB	tenascin XB
57104	7.27e-22	1.62e-24	0.215	10.21949	2.1973211	14425.53	PNPLA2	patatin like phospholipase domain containing 2
4312	7.64e-22	1.74e-24	0.595	-10.212579	-6.0764723	368.25	MMP1	matrix metallopeptidase 1
10365	9.16e-22	2.14e-24	0.2088	10.192794	2.1279157	4608.57	KLF2	KLF transcription factor 2
100289509	1.08e-21	2.57e-24	0.3185	10.174639	3.2403584	321.71	KCNIP2-AS1	KCNIP2 antisense RNA 1
10435	1.17e-21	2.86e-24	0.1676	10.164462	1.7036618	674.3	CDC42EP2	CDC42 effector protein 2
222166	2.17e-21	5.40e-24	0.2043	10.102263	2.0637516	2208.24	MTURN	maturin, neural progenitor differentiation regulator homolog
102723529	2.23e-21	5.66e-24	0.4474	10.09766	4.5174662	119.21	LOC102723529	uncharacterized LOC102723529
2706	2.35e-21	6.08e-24	0.4138	-10.090535	-4.1750688	638.88	GJB2	gap junction protein beta 2
57167	2.54e-21	6.70e-24	0.3178	-10.081081	-3.2038733	94.16	SALL4	spalt like transcription factor 4
26153	2.78e-21	7.55e-24	0.2162	10.06927	2.1770045	573.48	KIF26A	kinesin family member 26A
79412	2.78e-21	7.61e-24	0.3326	-10.068572	-3.3484307	112.29	KREMEN2	kringle containing transmembrane protein 2
115330	3.55e-21	9.89e-24	0.2497	10.042711	2.5073081	879.48	GPR146	G protein-coupled receptor 146
5832	3.62e-21	1.07e-23	0.1041	-10.035409	-1.044475	1511.19	ALDH18A1	aldehyde dehydrogenase 18 family member A1
768206	3.62e-21	1.05e-23	0.1544	10.036985	1.5492457	349.62	PRCD	photoreceptor disc component
1050	3.62e-21	1.05e-23	0.2504	10.03725	2.5136867	2980.05	CEBPA	CCAAT enhancer binding protein alpha
8736	3.70e-21	1.11e-23	0.2578	10.031783	2.5865837	423.76	MYOM1	myomesin 1
83878	4.36e-21	1.32e-23	0.1949	10.013902	1.9517009	492.84	USHBP1	USH1 protein network component harmonin binding protein 1
23235	5.00e-21	1.55e-23	0.1992	9.998639	1.991695	2153.28	SIK2	salt inducible kinase 2
5475	5.05e-21	1.59e-23	0.2962	-9.996036	-2.9605591	38.08	PPEF1	protein phosphatase with EF-hand domain 1
4855	9.81e-21	3.13e-23	0.1748	9.928458	1.7356886	2334.03	NOTCH4	notch receptor 4
30819	1.17e-20	3.79e-23	0.3249	9.909441	3.2197959	2625.74	KCNIP2	potassium voltage-gated channel interacting protein 2
10411	1.29e-20	4.24e-23	0.1791	9.898091	1.7730126	2261.4	RAPGEF3	Rap guanine nucleotide exchange factor 3
51363	1.37e-20	4.58e-23	0.1062	-9.890418	-1.0503527	975.97	CHST15	carbohydrate sulfotransferase 15
100532742	1.81e-20	6.16e-23	0.1986	9.860797	1.9581408	379.92	PIR-FIGF	PIR-FIGF readthrough
57214	1.81e-20	6.25e-23	0.3365	-9.859293	-3.3180243	303.46	CEMIP	cell migration inducing hyaluronidase 1
8639	2.34e-20	8.18e-23	0.3057	9.832259	3.0055321	9438.9	AOC3	amine oxidase copper containing 3
148113	3.07e-20	1.09e-22	0.3444	-9.80344	-3.3761375	581.38	CILP2	cartilage intermediate layer protein 2
3679	3.17e-20	1.14e-22	0.2796	9.798649	2.7394523	5625.19	ITGA7	integrin subunit alpha 7
55723	3.22e-20	1.18e-22	0.2579	-9.795683	-2.5259571	225.88	ASF1B	anti-silencing function 1B histone chaperone
54538	3.48e-20	1.29e-22	0.1976	9.786313	1.9339673	2041.08	ROBO4	roundabout guidance receptor 4
4359	3.51e-20	1.32e-22	0.3326	9.783616	3.2541685	374.18	MPZ	myelin protein zero
6329	3.51e-20	1.33e-22	0.3023	9.782908	2.9577473	560.31	SCN4A	sodium voltage-gated channel alpha subunit 4
23251	3.54e-20	1.36e-22	0.1866	-9.780651	-1.8252898	37.14	MINAR1	membrane integral NOTCH2 associated receptor 1
79812	4.59e-20	1.81e-22	0.2016	9.751754	1.9663593	4862.62	MMRN2	multimerin 2
100996307	4.59e-20	1.79e-22	0.1987	9.752846	1.9375408	108.28	LIPE-AS1	LIPE antisense RNA 1
5064	4.75e-20	1.90e-22	0.2082	9.746812	2.0291331	3271.76	PALM	paralemmin
102723493	4.91e-20	1.99e-22	0.342	9.742192	3.3313605	50.33	LOC102723493	uncharacterized LOC102723493
79981	5.12e-20	2.10e-22	0.3672	9.736748	3.5757064	202.59	FRMD1	FERM domain containing 1
2201	5.69e-20	2.36e-22	0.3665	-9.724812	-3.5639051	121.88	FBN2	fibrillin 2
100820829	6.13e-20	2.58e-22	0.2917	9.716029	2.8339807	696.69	MYZAP	myocardial zonula adherens protein
10381	6.13e-20	2.61e-22	0.3045	-9.714771	-2.9581111	761.37	TUBB3	tubulin beta 3 class III
3624	6.24e-20	2.69e-22	0.3125	-9.711753	-3.0344815	711.91	INHBA	inhibin subunit beta A
26112	6.98e-20	3.04e-22	0.2701	9.699166	2.6197781	2511	CCDC69	coiled-coil domain containing 69
283888	8.38e-20	3.69e-22	0.1965	-9.679275	-1.9020299	28.82	IL21R-AS1	IL21R antisense RNA 1
114904	8.66e-20	3.86e-22	0.188	-9.674686	-1.8185117	1294.02	C1QTNF6	C1q and TNF related 6
55679	1.71e-19	7.70e-22	0.187	9.603934	1.7958289	2690	LIMS2	LIM zinc finger domain containing 2
5837	1.86e-19	8.46e-22	0.2515	9.59411	2.41264	254.79	PYGM	glycogen phosphorylase, muscle associated
54988	2.22e-19	1.03e-21	0.268	9.574258	2.5658536	365.07	ACSM5	acyl-CoA synthetase medium chain family member 5
23189	2.24e-19	1.04e-21	0.1532	9.572652	1.4669184	1323.94	KANK1	KN motif and ankyrin repeat domains 1
3995	2.26e-19	1.07e-21	0.1968	9.570181	1.883767	2650.12	FADS3	fatty acid desaturase 3
101929398	2.48e-19	1.18e-21	0.3179	9.559771	3.0391491	25.79	LOC101929398	uncharacterized LOC101929398
109729184	2.63e-19	1.26e-21	0.3347	-9.552664	-3.1971627	362.12	SLC12A5-AS1	SLC12A5 and MMP9 antisense RNA 1
55248	2.65e-19	1.29e-21	0.1115	-9.550567	-1.0644341	190.23	PACC1	proton activated chloride channel 1
11030	2.70e-19	1.33e-21	0.1262	9.547707	1.2052358	2556.48	RBPMS	RNA binding protein, mRNA processing factor
64581	2.83e-19	1.41e-21	0.1748	-9.541501	-1.6681534	286.18	CLEC7A	C-type lectin domain containing 7A
51763	3.14e-19	1.58e-21	0.0995	9.529753	0.9482921	1272.35	INPP5K	inositol polyphosphate-5-phosphatase K
101929204	3.55e-19	1.80e-21	0.282	9.515969	2.6830505	23.08	LOC101929204	uncharacterized LOC101929204
100288077	3.74e-19	1.92e-21	0.4105	-9.509543	-3.9038155	60.83	WTAPP1	Wilms tumor 1 associated protein pseudogene 1
101930114	3.92e-19	2.02e-21	0.4093	9.503766	3.8896473	201.71	HSD11B1-AS1	HSD11B1 antisense RNA 1
100506376	4.11e-19	2.15e-21	0.2674	9.497721	2.539501	24.88	TTLL10-AS1	TTLL10 antisense RNA 1
100996643	4.31e-19	2.27e-21	0.3357	9.491759	3.1862747	48.82	LOC100996643	methylenetetrahydrofolate dehydrogenase (NADP+ dependent) 1 like pseudogene
219790	4.57e-19	2.43e-21	0.2271	-9.484558	-2.1537188	62.54	RTKN2	rhotekin 2
151306	5.79e-19	3.14e-21	0.2706	9.458021	2.5597867	149.33	GPBAR1	G protein-coupled bile acid receptor 1
6470	5.79e-19	3.14e-21	0.1365	9.458119	1.2913725	1139.31	SHMT1	serine hydroxymethyltransferase 1
10580	5.85e-19	3.20e-21	0.2564	9.455932	2.4241244	4243.66	SORBS1	sorbin and SH3 domain containing 1
101929726	6.22e-19	3.44e-21	0.3522	9.448504	3.328004	120.72	MYMX	myomixer, myoblast fusion factor
7122	6.38e-19	3.55e-21	0.2854	9.444989	2.6960309	2332.31	CLDN5	claudin 5
27299	6.45e-19	3.63e-21	0.3772	-9.442855	-3.5614939	69.83	ADAMDEC1	ADAM like decysin 1
2145	6.74e-19	3.82e-21	0.0969	9.437373	0.9144096	1705.75	EZH1	enhancer of zeste 1 polycomb repressive complex 2 subunit
148	6.89e-19	3.94e-21	0.3548	9.434124	3.3472789	152.5	ADRA1A	adrenoceptor alpha 1A
7067	8.00e-19	4.62e-21	0.1231	9.417487	1.1593811	2326.88	THRA	thyroid hormone receptor alpha
10144	8.13e-19	4.74e-21	0.1759	9.414875	1.6561473	989.01	FAM13A	family with sequence similarity 13 member A
338328	8.35e-19	4.99e-21	0.3062	9.409346	2.8815926	1413.23	GPIHBP1	glycosylphosphatidylinositol anchored high density lipoprotein binding protein 1
3489	8.35e-19	4.94e-21	0.2946	9.410386	2.7727433	3775.91	IGFBP6	insulin like growth factor binding protein 6
161176	8.35e-19	4.98e-21	0.238	9.409616	2.2393192	1287.8	SYNE3	spectrin repeat containing nuclear envelope family member 3
2159	8.42e-19	5.11e-21	0.266	9.406845	2.5025679	465.99	F10	coagulation factor X
23322	8.42e-19	5.12e-21	0.1111	-9.406697	-1.0450841	158.03	RPGRIP1L	RPGRIP1 like
9314	8.91e-19	5.48e-21	0.2383	9.399453	2.2398811	6068.72	KLF4	KLF transcription factor 4
4321	8.91e-19	5.51e-21	0.4366	-9.399017	-4.1035845	77.93	MMP12	matrix metallopeptidase 12
858	9.70e-19	6.05e-21	0.2224	9.3892	2.087915	1718.77	CAV2	caveolin 2
140706	1.02e-18	6.40e-21	0.2084	9.383218	1.9551653	419.6	CCM2L	CCM2 like scaffold protein
3832	1.16e-18	7.35e-21	0.2878	-9.368541	-2.6960325	202.87	KIF11	kinesin family member 11
29028	1.22e-18	7.80e-21	0.2441	-9.362265	-2.2852801	558.79	ATAD2	ATPase family AAA domain containing 2
6330	1.25e-18	8.04e-21	0.2225	9.359169	2.0821737	1028.45	SCN4B	sodium voltage-gated channel beta subunit 4
857	1.41e-18	9.15e-21	0.2501	9.34549	2.3372323	7971.67	CAV1	caveolin 1
253935	1.45e-18	9.49e-21	0.4028	9.341569	3.7623463	43.32	ANGPTL5	angiopoietin like 5
6237	1.61e-18	1.06e-20	0.1592	9.330122	1.485219	1934.04	RRAS	RAS related
196883	1.65e-18	1.10e-20	0.1794	9.326311	1.6731934	1534.89	ADCY4	adenylate cyclase 4
116362	1.75e-18	1.17e-20	0.2827	9.319425	2.6343725	1306.4	RBP7	retinol binding protein 7
51119	1.82e-18	1.23e-20	0.0823	9.314032	0.7666853	2628.72	SBDS	SBDS ribosome maturation factor
4023	1.82e-18	1.24e-20	0.3564	9.313606	3.3192872	9219.5	LPL	lipoprotein lipase
353345	1.87e-18	1.28e-20	0.2515	-9.309913	-2.340979	54.13	GPR141	G protein-coupled receptor 141
105373265	1.90e-18	1.31e-20	0.2803	-9.307679	-2.6093167	22.08	LOC105373265	uncharacterized LOC105373265
55908	1.91e-18	1.33e-20	0.4053	9.305937	3.7713691	157.37	ANGPTL8	angiopoietin like 8
1840	2.06e-18	1.44e-20	0.2567	9.297089	2.3862774	541.97	DTX1	deltex E3 ubiquitin ligase 1
147841	2.09e-18	1.47e-20	0.2646	-9.295104	-2.4592442	116.46	SPC24	SPC24 component of NDC80 kinetochore complex
8840	2.29e-18	1.62e-20	0.3138	-9.284528	-2.9131222	562.78	CCN4	cellular communication network factor 4
26047	2.53e-18	1.82e-20	0.4565	-9.272254	-4.2331453	129.9	CNTNAP2	contactin associated protein 2
57678	2.53e-18	1.83e-20	0.3405	9.271556	3.1565304	3683.17	GPAM	glycerol-3-phosphate acyltransferase, mitochondrial
3149	2.53e-18	1.84e-20	0.22	-9.271495	-2.0401375	679.49	HMGB3	high mobility group box 3
79019	2.63e-18	1.92e-20	0.2584	-9.266678	-2.3942785	92.75	CENPM	centromere protein M
124222	2.68e-18	1.97e-20	0.1969	-9.2641	-1.8243199	628.98	PAQR4	progestin and adipoQ receptor family member 4
100528022	2.75e-18	2.04e-20	0.178	9.260353	1.6482621	1154.34	BLOC1S1-RDH5	BLOC1S1-RDH5 readthrough
441432	2.78e-18	2.07e-20	0.3394	9.258805	3.1423439	82.66	AQP7P3	aquaporin 7 pseudogene 3
50943	2.78e-18	2.08e-20	0.1632	-9.258083	-1.5104683	106.01	FOXP3	forkhead box P3
11082	2.79e-18	2.11e-20	0.3291	-9.256708	-3.0467465	145.76	ESM1	endothelial cell specific molecule 1
22885	3.02e-18	2.29e-20	0.2298	9.247771	2.1255785	2331.26	ABLIM3	actin binding LIM protein family member 3
51378	3.26e-18	2.49e-20	0.2811	9.238786	2.5968708	132.47	ANGPT4	angiopoietin 4
7146	3.48e-18	2.68e-20	0.2889	9.230945	2.6667977	3734.55	TNXA	tenascin XA (pseudogene)
163486	3.54e-18	2.77e-20	0.2517	-9.227504	-2.3223597	429.48	DENND1B	DENN domain containing 1B
25802	3.54e-18	2.78e-20	0.1824	9.227076	1.6831826	2518.2	LMOD1	leiomodin 1
79442	3.54e-18	2.76e-20	0.2237	9.227959	2.0642748	61.03	LRRC2	leucine rich repeat containing 2
11343	4.54e-18	3.59e-20	0.2387	9.199701	2.1958728	6987.72	MGLL	monoglyceride lipase
4318	4.63e-18	3.68e-20	0.3492	-9.196899	-3.2111509	2031.71	MMP9	matrix metallopeptidase 9
64129	4.69e-18	3.75e-20	0.2034	9.194896	1.8704033	4303.68	TINAGL1	tubulointerstitial nephritis antigen like 1
80760	4.74e-18	3.82e-20	0.2922	9.19295	2.6861124	3960.37	ITIH5	inter-alpha-trypsin inhibitor heavy chain 5
100499467	4.90e-18	3.97e-20	0.2915	-9.188839	-2.6781514	47.74	LINC00673	long intergenic non-protein coding RNA 673
81931	5.05e-18	4.12e-20	0.1564	-9.184869	-1.4363235	134.63	ZNF93	zinc finger protein 93
6713	5.31e-18	4.39e-20	0.2266	-9.178135	-2.0798337	724.3	SQLE	squalene epoxidase
400935	5.31e-18	4.36e-20	0.4227	-9.17871	-3.8799407	86.38	IL17REL	interleukin 17 receptor E like
8908	5.50e-18	4.57e-20	0.3257	9.173678	2.9875292	3161.19	GYG2	glycogenin 2
1009	5.63e-18	4.71e-20	0.2159	-9.170499	-1.9799866	2171.34	CDH11	cadherin 11
102724507	5.88e-18	4.96e-20	0.4074	9.164968	3.7342641	51.77	LOC102724507	uncharacterized LOC102724507
2719	5.88e-18	4.97e-20	0.268	9.16461	2.4561027	2459.16	GPC3	glypican 3
8676	5.94e-18	5.05e-20	0.2261	9.162888	2.0713256	440.82	STX11	syntaxin 11
100379249	6.01e-18	5.18e-20	0.2346	9.160174	2.1490357	46.53	BOK-AS1	BOK antisense RNA 1
51512	6.01e-18	5.18e-20	0.2836	-9.160274	-2.5976236	193.57	GTSE1	G2 and S-phase expressed 1
6696	6.07e-18	5.26e-20	0.3479	-9.158503	-3.1858871	4751.51	SPP1	secreted phosphoprotein 1
10555	6.08e-18	5.30e-20	0.2408	9.157693	2.2055152	4866.21	AGPAT2	1-acylglycerol-3-phosphate O-acyltransferase 2
388335	6.25e-18	5.48e-20	0.1519	9.154067	1.3900559	236.04	TMEM220	transmembrane protein 220
348093	6.29e-18	5.55e-20	0.2203	9.15283	2.0161643	309.39	RBPMS2	RNA binding protein, mRNA processing factor 2
64115	6.40e-18	5.67e-20	0.166	9.150406	1.518999	2673.75	VSIR	V-set immunoregulatory receptor
9500	6.48e-18	5.78e-20	0.1163	-9.148309	-1.0643648	4097.79	MAGED1	MAGE family member D1
7272	6.55e-18	5.88e-20	0.3119	-9.146552	-2.8524434	85.48	TTK	TTK protein kinase
8322	7.11e-18	6.41e-20	0.2261	9.137136	2.0661368	3116.38	FZD4	frizzled class receptor 4
6664	7.27e-18	6.60e-20	0.4465	-9.134076	-4.0779415	215.26	SOX11	SRY-box transcription factor 11
5207	8.29e-18	7.56e-20	0.3227	9.119289	2.9428825	293.36	PFKFB1	6-phosphofructo-2-kinase/fructose-2,6-biphosphatase 1
107984428	8.58e-18	7.87e-20	0.2714	9.115013	2.4733712	149.1	LOC107984428	uncharacterized LOC107984428
80820	8.61e-18	7.94e-20	0.1793	9.113937	1.6342774	923.04	EEPD1	endonuclease/exonuclease/phosphatase family domain containing 1
9088	8.61e-18	7.98e-20	0.2596	-9.113405	-2.3660169	397.86	PKMYT1	protein kinase, membrane associated tyrosine/threonine 1
30815	8.87e-18	8.27e-20	0.1383	9.109604	1.2595708	2743.45	ST6GALNAC6	ST6 N-acetylgalactosaminide alpha-2,6-sialyltransferase 6
219348	9.02e-18	8.50e-20	0.3	9.106652	2.7320944	1651.37	PLAC9	placenta associated 9
23492	9.02e-18	8.50e-20	0.1342	9.106642	1.2221641	2586.56	CBX7	chromobox 7
65244	9.73e-18	9.22e-20	0.0919	-9.09779	-0.8364914	637.7	SPATS2	spermatogenesis associated serine rich 2
112399	9.99e-18	9.52e-20	0.2747	-9.094313	-2.4979947	735.95	EGLN3	egl-9 family hypoxia inducible factor 3
56246	1.01e-17	9.64e-20	0.228	9.09297	2.0735285	304.36	MRAP	melanocortin 2 receptor accessory protein
374393	1.01e-17	9.69e-20	0.3543	-9.092334	-3.2216802	170.47	FAM111B	FAM111 trypsin like peptidase B
101929107	1.17e-17	1.13e-19	0.2744	9.075385	2.4907285	39.95	LOC101929107	uncharacterized LOC101929107
50486	1.17e-17	1.14e-19	0.3723	9.074617	3.3782787	5501.39	G0S2	G0/G1 switch 2
107986467	1.18e-17	1.16e-19	0.2703	9.073057	2.4520881	209.85	LOC107986467	uncharacterized LOC107986467
4320	1.23e-17	1.21e-19	0.4233	-9.06787	-3.8384245	7434.25	MMP11	matrix metallopeptidase 11
100288637	1.25e-17	1.23e-19	0.2359	-9.066079	-2.1391382	88.19	LOC100288637	OTU deubiquitinase 7A pseudogene
253738	1.34e-17	1.34e-19	0.2386	9.05746	2.1611634	391.15	EBF3	EBF transcription factor 3
114780	1.34e-17	1.33e-19	0.3198	9.057985	2.8964018	323.7	PKD1L2	polycystin 1 like 2 (gene/pseudogene)
83547	1.36e-17	1.36e-19	0.1752	9.055228	1.5865766	439.46	RILP	Rab interacting lysosomal protein
101927740	1.40e-17	1.41e-19	0.2411	9.051565	2.1825657	120.4	LINC02202	long intergenic non-protein coding RNA 2202
65243	1.42e-17	1.44e-19	0.1449	-9.049308	-1.3114333	59.07	ZFP69B	ZFP69 zinc finger protein B
84883	1.44e-17	1.47e-19	0.2011	9.046606	1.8192314	1479.47	AIFM2	apoptosis inducing factor mitochondria associated 2
847	1.44e-17	1.47e-19	0.1883	9.046732	1.7037335	4815.83	CAT	catalase
947	1.47e-17	1.51e-19	0.2064	9.044069	1.8671154	5554.89	CD34	CD34 molecule
101928969	1.49e-17	1.54e-19	0.3636	9.041998	3.287632	131.11	RHOXF1-AS1	RHOXF1 antisense RNA 1
2146	1.54e-17	1.60e-19	0.2039	-9.037812	-1.8424595	351.01	EZH2	enhancer of zeste 2 polycomb repressive complex 2 subunit
388387	1.58e-17	1.65e-19	0.295	9.034401	2.6650736	31.81	LINC00671	long intergenic non-protein coding RNA 671
100509620	1.58e-17	1.66e-19	0.4345	9.033541	3.9246774	98.91	AQP7B	aquaporin 7B
55701	1.66e-17	1.75e-19	0.1286	9.027705	1.1613126	2780.52	ARHGEF40	Rho guanine nucleotide exchange factor 40
7111	1.69e-17	1.79e-19	0.1124	9.025641	1.0142935	479.84	TMOD1	tropomodulin 1
131578	1.70e-17	1.81e-19	0.3713	-9.02398	-3.3503494	1985.01	LRRC15	leucine rich repeat containing 15
256302	1.71e-17	1.83e-19	0.1731	9.023071	1.5617371	980.44	NATD1	N-acetyltransferase domain containing 1
4826	1.86e-17	2.00e-19	0.3752	9.013511	3.381839	419.21	NNAT	neuronatin
4660	1.89e-17	2.04e-19	0.1291	9.01097	1.163242	1861.59	PPP1R12B	protein phosphatase 1 regulatory subunit 12B
50515	1.93e-17	2.09e-19	0.1514	-9.008347	-1.3636082	498.04	CHST11	carbohydrate sulfotransferase 11
2335	1.96e-17	2.13e-19	0.2873	-9.006333	-2.5873918	52581.01	FN1	fibronectin 1
301	2.00e-17	2.18e-19	0.1974	9.003634	1.7771894	11587.84	ANXA1	annexin A1
90203	2.14e-17	2.35e-19	0.1303	8.995377	1.172148	1583.48	SNX21	sorting nexin family member 21
145781	2.23e-17	2.46e-19	0.1782	8.990585	1.6019489	652.79	GCOM1	GCOM1, MYZAP-POLR2M combined locus
91663	2.30e-17	2.55e-19	0.1548	8.986547	1.3912281	9749.29	MYADM	myeloid associated differentiation marker
6445	2.38e-17	2.65e-19	0.4004	8.982311	3.5964437	155.88	SGCG	sarcoglycan gamma
54873	2.48e-17	2.78e-19	0.2478	8.977126	2.2241454	2865.17	PALMD	palmdelphin
941	2.49e-17	2.80e-19	0.2749	-8.976371	-2.4679308	19.1	CD80	CD80 molecule
22974	2.66e-17	3.01e-19	0.2977	-8.968475	-2.6702801	403.51	TPX2	TPX2 microtubule nucleation factor
94274	2.72e-17	3.09e-19	0.2562	8.965493	2.2969885	752.39	PPP1R14A	protein phosphatase 1 regulatory inhibitor subunit 14A
119385	2.74e-17	3.13e-19	0.2543	8.964197	2.2800238	3369.12	AGAP11	ArfGAP with GTPase domain, ankyrin repeat and PH domain 11
57659	2.77e-17	3.17e-19	0.0792	8.962489	0.7098651	3688.16	ZBTB4	zinc finger and BTB domain containing 4
157313	2.86e-17	3.29e-19	0.3046	-8.958503	-2.7285584	63.49	CDCA2	cell division cycle associated 2
8170	3.00e-17	3.46e-19	0.3515	8.952958	3.1472986	49.68	SLC14A2	solute carrier family 14 member 2
7079	3.00e-17	3.48e-19	0.39	8.952256	3.4915492	1501.29	TIMP4	TIMP metallopeptidase inhibitor 4
1879	3.01e-17	3.51e-19	0.2343	8.951353	2.0968732	1051.53	EBF1	EBF transcription factor 1
83643	3.14e-17	3.68e-19	0.2553	8.946172	2.2840942	2768	CCDC3	coiled-coil domain containing 3
84981	3.15e-17	3.71e-19	0.1894	8.945372	1.694633	1200.35	MIR22HG	MIR22 host gene
150771	3.29e-17	3.89e-19	0.1861	8.940162	1.6635653	122.78	ITPRIPL1	ITPRIP like 1
1907	3.36e-17	3.98e-19	0.4098	-8.937524	-3.6623582	173.69	EDN2	endothelin 2
220134	3.56e-17	4.24e-19	0.3004	-8.930631	-2.6826752	49.12	SKA1	spindle and kinetochore associated complex subunit 1
8854	3.71e-17	4.44e-19	0.252	8.925494	2.2489608	271.03	ALDH1A2	aldehyde dehydrogenase 1 family member A2
3373	3.73e-17	4.48e-19	0.1695	8.924528	1.5129909	230.18	HYAL1	hyaluronidase 1
206338	4.52e-17	5.45e-19	0.3765	8.902634	3.351904	226.63	LVRN	laeverin
114757	4.67e-17	5.65e-19	0.1765	8.898683	1.5707283	1312.02	CYGB	cytoglobin
79026	4.68e-17	5.69e-19	0.1228	8.897831	1.0927108	29780.06	AHNAK	AHNAK nucleoprotein
107986838	5.08e-17	6.21e-19	0.2458	8.88823	2.1844743	122.98	LOC107986838	uncharacterized LOC107986838
57471	5.10e-17	6.25e-19	0.2648	-8.887489	-2.3529833	30.59	ERMN	ermin
5831	5.10e-17	6.27e-19	0.207	-8.887063	-1.8399847	1500.03	PYCR1	pyrroline-5-carboxylate reductase 1
10110	5.19e-17	6.42e-19	0.2755	8.884538	2.4474613	257.87	SGK2	serum/glucocorticoid regulated kinase 2
259307	5.29e-17	6.57e-19	0.1762	-8.88189	-1.5652543	300.03	IL4I1	interleukin 4 induced 1
55698	5.32e-17	6.63e-19	0.1626	8.880919	1.4436308	238.91	RADIL	Rap associating with DIL domain
103689912	5.44e-17	6.82e-19	0.1873	8.877872	1.6630657	102.87	TBX2-AS1	TBX2 antisense RNA 1
26577	5.51e-17	6.92e-19	0.3885	8.87618	3.4483966	1998.89	PCOLCE2	procollagen C-endopeptidase enhancer 2
1645	6.26e-17	7.90e-19	0.355	8.861449	3.1459993	2858.32	AKR1C1	aldo-keto reductase family 1 member C1
51176	6.27e-17	7.94e-19	0.2388	-8.860899	-2.1158606	330.27	LEF1	lymphoid enhancer binding factor 1
342035	6.43e-17	8.18e-19	0.2573	8.857596	2.2787699	164.56	GLDN	gliomedin
727910	6.78e-17	8.65e-19	0.2102	8.851276	1.8603869	500.23	TLCD2	TLC domain containing 2
53831	7.09e-17	9.10e-19	0.2532	-8.845696	-2.2393943	32.04	GPR84	G protein-coupled receptor 84
105373656	7.30e-17	9.40e-19	0.3181	8.842019	2.8122782	52.48	LINC02993	long intergenic non-protein coding RNA 2993
105370854	7.46e-17	9.64e-19	0.1714	8.83925	1.5154839	271.14	LOC105370854	uncharacterized LOC105370854
3384	7.57e-17	9.82e-19	0.1817	8.837156	1.6058779	632.43	ICAM2	intercellular adhesion molecule 2
107985077	7.91e-17	1.03e-18	0.3588	8.831744	3.1684641	57.2	LOC107985077	uncharacterized LOC107985077
5519	8.17e-17	1.07e-18	0.1993	8.827708	1.7594443	1379.52	PPP2R1B	protein phosphatase 2 scaffold subunit Abeta
79148	8.31e-17	1.09e-18	0.2263	8.825371	1.9971761	538.24	MMP28	matrix metallopeptidase 28
101101775	8.51e-17	1.12e-18	0.1703	8.822339	1.5021243	52.67	TMEM220-AS1	TMEM220 antisense RNA 1
10631	8.94e-17	1.18e-18	0.2826	-8.816372	-2.4911843	15353.15	POSTN	periostin
26064	9.17e-17	1.22e-18	0.1369	-8.813129	-1.2067875	730.33	RAI14	retinoic acid induced 14
51421	9.56e-17	1.27e-18	0.1589	8.808004	1.3994691	3192.51	AMOTL2	angiomotin like 2
1346	9.68e-17	1.29e-18	0.2683	8.806192	2.362472	886.95	COX7A1	cytochrome c oxidase subunit 7A1
22899	1.02e-16	1.37e-18	0.2128	8.799717	1.8728977	1364.47	ARHGEF15	Rho guanine nucleotide exchange factor 15
1048	1.05e-16	1.42e-18	0.6293	-8.796221	-5.5354855	619.91	CEACAM5	CEA cell adhesion molecule 5
8536	1.09e-16	1.47e-18	0.1475	8.79193	1.2964876	826.82	CAMK1	calcium/calmodulin dependent protein kinase I
1036	1.09e-16	1.48e-18	0.3115	8.790946	2.7382837	981.33	CDO1	cysteine dioxygenase type 1
7125	1.09e-16	1.48e-18	0.1958	8.79088	1.7210775	39.79	TNNC2	troponin C2, fast skeletal type
55016	1.10e-16	1.50e-18	0.149	-8.789299	-1.3093401	186.9	MARCHF1	membrane associated ring-CH-type finger 1
22808	1.11e-16	1.52e-18	0.2097	8.788292	1.8430787	1977.54	MRAS	muscle RAS oncogene homolog
5829	1.12e-16	1.54e-18	0.0952	8.786471	0.8360624	5102.27	PXN	paxillin
64127	1.14e-16	1.58e-18	0.1829	-8.783593	-1.6062624	140.91	NOD2	nucleotide binding oligomerization domain containing 2
84913	1.16e-16	1.61e-18	0.3137	8.781745	2.7549944	906.98	ATOH8	atonal bHLH transcription factor 8
3727	1.16e-16	1.62e-18	0.1736	8.78125	1.5246196	10127.33	JUND	JunD proto-oncogene, AP-1 transcription factor subunit
3604	1.17e-16	1.63e-18	0.3005	-8.780007	-2.6381372	30.28	TNFRSF9	TNF receptor superfamily member 9
1951	1.19e-16	1.67e-18	0.2425	-8.777871	-2.1286123	217.8	CELSR3	cadherin EGF LAG seven-pass G-type receptor 3
6790	1.20e-16	1.70e-18	0.2622	-8.775892	-2.3007647	194.23	AURKA	aurora kinase A
2995	1.24e-16	1.75e-18	0.1969	8.772051	1.7275755	2006.03	GYPC	glycophorin C (Gerbich blood group)
112268430	1.25e-16	1.78e-18	0.2987	-8.770491	-2.6197281	969.5	LOC112268430
2891	1.28e-16	1.82e-18	0.5335	-8.767844	-4.6780184	203.73	GRIA2	glutamate ionotropic receptor AMPA type subunit 2
4680	1.29e-16	1.84e-18	0.5002	-8.766472	-4.3849837	1636.53	CEACAM6	CEA cell adhesion molecule 6
283208	1.30e-16	1.86e-18	0.273	-8.765606	-2.3933776	245.11	P4HA3	prolyl 4-hydroxylase subunit alpha 3
2214	1.31e-16	1.89e-18	0.2011	-8.763643	-1.7621353	1605	FCGR3A	Fc gamma receptor IIIa
9478	1.35e-16	1.96e-18	0.2237	8.759801	1.9591774	88.67	CABP1	calcium binding protein 1
5346	1.41e-16	2.05e-18	0.4157	8.754746	3.6394583	19302.59	PLIN1	perilipin 1
6517	1.42e-16	2.07e-18	0.3505	8.753389	3.0681286	464.85	SLC2A4	solute carrier family 2 member 4
100505678	1.46e-16	2.13e-18	0.1605	-8.749999	-1.4045886	215.97	STARD4-AS1	STARD4 antisense RNA 1
2840	1.49e-16	2.19e-18	0.2897	8.747107	2.5343791	121.34	GPR17	G protein-coupled receptor 17
1410	1.49e-16	2.20e-18	0.3016	8.746783	2.6376283	7030.98	CRYAB	crystallin alpha B
2904	1.49e-16	2.20e-18	0.3454	8.746672	3.021426	32.14	GRIN2B	glutamate ionotropic receptor NMDA type subunit 2B
217	1.49e-16	2.19e-18	0.2613	8.747202	2.2852068	11266.91	ALDH2	aldehyde dehydrogenase 2 family member
64321	1.49e-16	2.21e-18	0.2624	8.746133	2.2950531	535.69	SOX17	SRY-box transcription factor 17
105378230	1.50e-16	2.23e-18	0.3081	8.745029	2.6939675	50.49	LOC105378230	uncharacterized LOC105378230
3627	1.50e-16	2.24e-18	0.3014	-8.744481	-2.6356251	377.21	CXCL10	C-X-C motif chemokine ligand 10
157570	1.57e-16	2.35e-18	0.3266	-8.739014	-2.8544017	32.11	ESCO2	establishment of sister chromatid cohesion N-acetyltransferase 2
65018	1.59e-16	2.39e-18	0.0974	8.737044	0.8508045	1707.14	PINK1	PTEN induced kinase 1
219699	1.61e-16	2.43e-18	0.2023	-8.735205	-1.7671242	1213.09	UNC5B	unc-5 netrin receptor B
6939	1.61e-16	2.43e-18	0.3234	8.735413	2.8249498	84.05	TCF15	transcription factor 15
114784	1.76e-16	2.68e-18	0.3107	-8.724266	-2.7105212	75.99	CSMD2	CUB and Sushi multiple domains 2
7423	1.82e-16	2.77e-18	0.179	8.720311	1.5607714	3558.47	VEGFB	vascular endothelial growth factor B
114787	1.94e-16	2.97e-18	0.2512	-8.71259	-2.1889502	112.43	GPRIN1	G protein regulated inducer of neurite outgrowth 1
84649	1.98e-16	3.03e-18	0.3652	8.710144	3.1812865	7193.16	DGAT2	diacylglycerol O-acyltransferase 2
666	2.02e-16	3.11e-18	0.1899	8.70753	1.6538395	3008.19	BOK	BCL2 family apoptosis regulator BOK
8630	2.02e-16	3.13e-18	0.2863	-8.706715	-2.4931236	81.81	HSD17B6	hydroxysteroid 17-beta dehydrogenase 6
4288	2.06e-16	3.20e-18	0.3292	-8.703972	-2.8655365	503.19	MKI67	marker of proliferation Ki-67
400830	2.06e-16	3.21e-18	0.4814	8.70374	4.1901532	174.8	DEFB132	defensin beta 132
6776	2.28e-16	3.55e-18	0.149	8.692265	1.2948562	2413.52	STAT5A	signal transducer and activator of transcription 5A
729468	2.30e-16	3.61e-18	0.2507	8.690579	2.1784452	33.99	PGM5P4	phosphoglucomutase 5 pseudogene 4
443	2.38e-16	3.74e-18	0.2754	8.68652	2.3925009	300.67	ASPA	aspartoacylase
9645	2.44e-16	3.84e-18	0.1692	-8.683477	-1.4693998	1221.03	MICAL2	microtubule associated monooxygenase, calponin and LIM domain containing 2
163175	2.56e-16	4.04e-18	0.2557	8.67757	2.2190191	924.93	LGI4	leucine rich repeat LGI family member 4
101	2.60e-16	4.12e-18	0.1888	-8.675506	-1.6378387	685.65	ADAM8	ADAM metallopeptidase domain 8
10350	2.62e-16	4.16e-18	0.2436	8.674219	2.1132947	1186.3	ABCA9	ATP binding cassette subfamily A member 9
81544	2.63e-16	4.20e-18	0.1867	8.673115	1.6194911	1457.67	GDPD5	glycerophosphodiester phosphodiesterase domain containing 5
283481	2.63e-16	4.21e-18	0.2306	8.672961	2.0000858	95.14	FGF14-AS2	FGF14 antisense RNA 2
399888	2.72e-16	4.36e-18	0.3702	8.668917	3.2093349	121.45	FAM180B	family with sequence similarity 180 member B
10974	2.75e-16	4.43e-18	0.2697	8.667264	2.3373639	4436.39	ADIRF	adipogenesis regulatory factor
84561	2.87e-16	4.64e-18	0.2125	-8.661915	-1.8410778	303.07	SLC12A8	solute carrier family 12 member 8
102724580	3.02e-16	4.90e-18	0.2475	8.655605	2.1425128	32.89	LOC102724580	methylenetetrahydrofolate dehydrogenase (NADP+ dependent) 1 like pseudogene
256691	3.17e-16	5.15e-18	0.1978	8.649904	1.7109508	551.57	MAMDC2	MAM domain containing 2
102723791	3.29e-16	5.38e-18	0.4513	8.644917	3.9012321	158.57	LOC102723791	uncharacterized LOC102723791
54821	3.29e-16	5.38e-18	0.3085	-8.644926	-2.6672587	32.77	ERCC6L	ERCC excision repair 6 like, spindle assembly checkpoint helicase
107986780	3.31e-16	5.44e-18	0.2604	8.643754	2.2504209	148.45	LOC107986780
3316	3.49e-16	5.74e-18	0.2521	8.637534	2.1779124	505.2	HSPB2	heat shock protein family B (small) member 2
8187	3.50e-16	5.78e-18	0.1668	-8.636878	-1.4405018	245.67	ZNF239	zinc finger protein 239
5140	3.51e-16	5.82e-18	0.3415	8.636073	2.9491086	619.77	PDE3B	phosphodiesterase 3B
101927524	3.65e-16	6.07e-18	0.3448	8.631242	2.9763654	109.62	LINC02587	long intergenic non-protein coding RNA 2587
2324	3.66e-16	6.10e-18	0.1404	8.630603	1.2113371	918.94	FLT4	fms related receptor tyrosine kinase 4
90507	3.74e-16	6.25e-18	0.1269	8.627833	1.0949655	2062.81	SCRN2	secernin 2
983	3.76e-16	6.30e-18	0.2843	-8.626951	-2.4528251	314.56	CDK1	cyclin dependent kinase 1
94032	3.85e-16	6.48e-18	0.3285	-8.623822	-2.8328264	20.16	CAMK2N2	calcium/calmodulin dependent protein kinase II inhibitor 2
140738	3.86e-16	6.51e-18	0.2801	8.623219	2.4155293	1360.71	TMEM37	transmembrane protein 37
6999	3.90e-16	6.62e-18	0.4404	-8.621367	-3.7965557	85.72	TDO2	tryptophan 2,3-dioxygenase
7036	3.90e-16	6.62e-18	0.2824	-8.621292	-2.4344793	65.26	TFR2	transferrin receptor 2
3952	4.29e-16	7.30e-18	0.4714	8.610093	4.0587976	4510.51	LEP	leptin
112267859	4.31e-16	7.36e-18	0.4087	8.609157	3.518523	215.91	LOC112267859	putative aquaporin-7-like protein 3
60370	4.37e-16	7.49e-18	0.1648	8.60718	1.418784	490.29	AVPI1	arginine vasopressin induced 1
4166	4.65e-16	7.99e-18	0.3357	-8.599794	-2.8867821	51.91	CHST6	carbohydrate sulfotransferase 6
10894	5.12e-16	8.83e-18	0.3323	8.588281	2.8542729	2014.91	LYVE1	lymphatic vessel endothelial hyaluronan receptor 1
107984429	5.23e-16	9.04e-18	0.2674	8.585576	2.2961903	47.24	LOC107984429	uncharacterized LOC107984429
30846	5.36e-16	9.30e-18	0.2089	8.582336	1.792727	8348.94	EHD2	EH domain containing 2
126669	5.37e-16	9.34e-18	0.1586	8.581859	1.3612334	749.45	SHE	Src homology 2 domain containing E
4337	5.47e-16	9.54e-18	0.177	8.579359	1.5183673	1367.97	MOCS1	molybdenum cofactor synthesis 1
64757	5.51e-16	9.64e-18	0.272	8.578187	2.3329785	1441.38	MTARC1	mitochondrial amidoxime reducing component 1
7301	5.52e-16	9.67e-18	0.2587	8.577801	2.2186514	876.9	TYRO3	TYRO3 protein tyrosine kinase
6241	5.75e-16	1.01e-17	0.3467	-8.572251	-2.9720027	405.16	RRM2	ribonucleotide reductase regulatory subunit M2
3834	5.75e-16	1.01e-17	0.3159	8.57238	2.7078625	63.05	KIF25	kinesin family member 25
23594	5.75e-16	1.02e-17	0.2434	-8.572095	-2.0863647	96	ORC6	origin recognition complex subunit 6
1301	5.77e-16	1.02e-17	0.5105	-8.571189	-4.3756579	3043.53	COL11A1	collagen type XI alpha 1 chain
5212	6.34e-16	1.13e-17	0.312	8.559759	2.6704459	373.88	VIT	vitrin
56548	6.34e-16	1.13e-17	0.1832	8.559985	1.5682427	214.69	CHST7	carbohydrate sulfotransferase 7
56301	6.34e-16	1.13e-17	0.3638	8.559385	3.1141824	531.73	SLC7A10	solute carrier family 7 member 10
11130	6.36e-16	1.14e-17	0.2415	-8.558786	-2.0668636	472.36	ZWINT	ZW10 interacting kinetochore protein
29128	6.39e-16	1.15e-17	0.3429	-8.557878	-2.9342269	312.26	UHRF1	ubiquitin like with PHD and ring finger domains 1
126374	6.40e-16	1.15e-17	0.1509	8.557343	1.2912238	857.83	WTIP	WT1 interacting protein
8742	6.50e-16	1.18e-17	0.1237	8.555295	1.0580315	1280.24	TNFSF12	TNF superfamily member 12
171392	6.57e-16	1.19e-17	0.1437	-8.553775	-1.2287682	139.77	ZNF675	zinc finger protein 675
225	6.77e-16	1.23e-17	0.3613	8.549963	3.0892371	128.54	ABCD2	ATP binding cassette subfamily D member 2
10391	6.90e-16	1.26e-17	0.2007	8.54745	1.7155866	382.66	CORO2B	coronin 2B
2034	6.96e-16	1.27e-17	0.1909	8.546045	1.6313714	8118.19	EPAS1	endothelial PAS domain protein 1
2819	7.05e-16	1.29e-17	0.4355	8.544304	3.7212854	13362.85	GPD1	glycerol-3-phosphate dehydrogenase 1
100874238	7.31e-16	1.34e-17	0.2663	8.539807	2.2737481	19.41	ARHGEF7-AS2	ARHGEF7 antisense RNA 2
221091	7.44e-16	1.37e-17	0.2824	8.537389	2.4106614	485.97	LRRN4CL	LRRN4 C-terminal like
79801	7.91e-16	1.46e-17	0.246	-8.530104	-2.098174	95.47	SHCBP1	SHC binding and spindle associated 1
389125	8.58e-16	1.59e-17	0.2281	8.520306	1.9431508	204.91	MUSTN1	musculoskeletal, embryonic nuclear protein 1
10051	8.81e-16	1.64e-17	0.1829	-8.516869	-1.5579598	729.47	SMC4	structural maintenance of chromosomes 4
5502	8.85e-16	1.65e-17	0.3858	8.516107	3.2858049	3075.1	PPP1R1A	protein phosphatase 1 regulatory inhibitor subunit 1A
891	8.98e-16	1.68e-17	0.2186	-8.514107	-1.8608266	444.13	CCNB1	cyclin B1
2998	8.99e-16	1.69e-17	0.4256	8.513645	3.6233848	164.14	GYS2	glycogen synthase 2
100528018	9.46e-16	1.78e-17	0.0938	8.507383	0.797799	789	ARL2-SNX15	ARL2-SNX15 readthrough (NMD candidate)
4008	9.55e-16	1.80e-17	0.1568	-8.506015	-1.333462	466.69	LMO7	LIM domain 7
2039	9.57e-16	1.81e-17	0.1867	8.505464	1.5879916	1138.3	DMTN	dematin actin binding protein
9315	9.72e-16	1.84e-17	0.1658	-8.503372	-1.410213	1410.91	NREP	neuronal regeneration related protein
54972	9.72e-16	1.85e-17	0.2202	-8.503011	-1.8727335	1688.52	TMEM132A	transmembrane protein 132A
79742	9.95e-16	1.90e-17	0.1953	8.500052	1.6598108	1540.57	DIPK2B	divergent protein kinase domain 2B
9340	1.09e-15	2.09e-17	0.3645	8.488947	3.0945368	35.47	GLP2R	glucagon like peptide 2 receptor
94	1.12e-15	2.15e-17	0.1633	8.485556	1.3855319	1483.1	ACVRL1	activin A receptor like type 1
196051	1.14e-15	2.19e-17	0.4531	-8.483499	-3.844285	165.38	PLPP4	phospholipid phosphatase 4
83461	1.15e-15	2.23e-17	0.2186	-8.481374	-1.8538925	256.19	CDCA3	cell division cycle associated 3
388849	1.15e-15	2.23e-17	0.1444	8.48126	1.2249861	95.26	CCDC188	coiled-coil domain containing 188
9833	1.17e-15	2.26e-17	0.3378	-8.479731	-2.8645073	146.74	MELK	maternal embryonic leucine zipper kinase
23460	1.23e-15	2.40e-17	0.2193	8.472802	1.8577294	632.41	ABCA6	ATP binding cassette subfamily A member 6
152831	1.24e-15	2.40e-17	0.3765	8.472393	3.189732	336.78	KLB	klotho beta
6640	1.42e-15	2.77e-17	0.1567	8.455779	1.3251043	934.46	SNTA1	syntrophin alpha 1
2563	1.52e-15	2.97e-17	0.2652	-8.447928	-2.2404851	73.63	GABRD	gamma-aminobutyric acid type A receptor subunit delta
81788	1.57e-15	3.08e-17	0.2008	-8.443383	-1.695521	127.27	NUAK2	NUAK family kinase 2
8987	1.59e-15	3.14e-17	0.206	8.441278	1.7385173	676.26	STBD1	starch binding domain 1
114789	1.59e-15	3.14e-17	0.1661	8.441173	1.4021497	2127.34	SLC25A25	solute carrier family 25 member 25
105371401	1.73e-15	3.41e-17	0.3152	-8.431469	-2.6577295	47.51	LOC105371401	uncharacterized LOC105371401
4648	1.81e-15	3.59e-17	0.2618	8.425701	2.2056772	148.45	MYO7B	myosin VIIB
4605	1.81e-15	3.58e-17	0.3545	-8.42583	-2.9870148	510.32	MYBL2	MYB proto-oncogene like 2
85465	1.84e-15	3.66e-17	0.1174	-8.4233	-0.9891813	505.62	SELENOI	selenoprotein I
57469	1.87e-15	3.73e-17	0.1722	8.421017	1.4500765	262	PNMA8B	PNMA family member 8B
35	1.90e-15	3.80e-17	0.1754	8.419026	1.4765101	1530.25	ACADS	acyl-CoA dehydrogenase short chain
91584	1.97e-15	3.96e-17	0.2757	8.414199	2.3201791	641.61	PLXNA4	plexin A4
25896	2.00e-15	4.03e-17	0.1287	-8.412148	-1.0822715	442.83	INTS7	integrator complex subunit 7
80148	2.02e-15	4.08e-17	0.0906	8.410513	0.761756	1172	SLC66A2	solute carrier family 66 member 2
105369812	2.04e-15	4.13e-17	0.3088	-8.409056	-2.5964134	23.02	LOC105369812	uncharacterized LOC105369812
140766	2.06e-15	4.18e-17	0.3368	-8.407672	-2.8316618	302.24	ADAMTS14	ADAM metallopeptidase with thrombospondin type 1 motif 14
90993	2.09e-15	4.25e-17	0.1992	-8.405739	-1.6747282	1092.46	CREB3L1	cAMP responsive element binding protein 3 like 1
8436	2.09e-15	4.27e-17	0.3077	8.405359	2.5863823	1781.21	CAVIN2	caveolae associated protein 2
2662	2.09e-15	4.27e-17	0.3484	8.4051	2.9282362	446.26	GDF10	growth differentiation factor 10
54922	2.09e-15	4.28e-17	0.1842	8.404826	1.5483024	1107.66	RASIP1	Ras interacting protein 1
653140	2.17e-15	4.46e-17	0.309	8.400119	2.5959617	35.31	FAM228A	family with sequence similarity 228 member A
155038	2.17e-15	4.46e-17	0.1758	8.400174	1.4769035	649.08	GIMAP8	GTPase, IMAP family member 8
115362	2.22e-15	4.58e-17	0.2365	-8.397083	-1.9859696	259.15	GBP5	guanylate binding protein 5
55143	2.23e-15	4.63e-17	0.2751	-8.395854	-2.3097201	212.53	CDCA8	cell division cycle associated 8
10209	2.23e-15	4.63e-17	0.1056	8.395785	0.8866224	15160.09	EIF1	eukaryotic translation initiation factor 1
105378516	2.25e-15	4.67e-17	0.2839	-8.394731	-2.3832501	16.03	LINC02930	long intergenic non-protein coding RNA 2930
257364	2.28e-15	4.75e-17	0.0928	8.392711	0.7787041	1679.3	SNX33	sorting nexin 33
100631383	2.28e-15	4.76e-17	0.1977	8.392377	1.6590964	594.57	FAM47E-STBD1	FAM47E-STBD1 readthrough
105369344	2.31e-15	4.83e-17	0.1815	8.390802	1.5230843	33.48	LOC105369344	uncharacterized LOC105369344
112268445	2.32e-15	4.88e-17	0.2983	8.389645	2.5027051	38.18	LOC112268445	uncharacterized LOC112268445
105373974	2.36e-15	4.96e-17	0.2996	8.387615	2.512649	33.31	LOC105373974	uncharacterized LOC105373974
105376020	2.44e-15	5.14e-17	0.4378	8.383516	3.6699417	133.7	LOC105376020	uncharacterized LOC105376020
83990	2.63e-15	5.56e-17	0.2849	-8.374289	-2.386003	59.08	BRIP1	BRCA1 interacting helicase 1
4162	2.63e-15	5.57e-17	0.2054	8.373955	1.7198104	9258.54	MCAM	melanoma cell adhesion molecule
948	2.65e-15	5.63e-17	0.352	8.37277	2.9471536	16218.2	CD36	CD36 molecule
10655	2.69e-15	5.72e-17	0.3516	8.370876	2.9431353	232.75	DMRT2	doublesex and mab-3 related transcription factor 2
79927	2.93e-15	6.26e-17	0.2823	8.36016	2.3604323	451.21	FAM110D	family with sequence similarity 110 member D
10753	2.93e-15	6.26e-17	0.3126	-8.360245	-2.6133735	90.17	CAPN9	calpain 9
25854	2.98e-15	6.39e-17	0.2063	8.357789	1.724259	267.52	FAM149A	family with sequence similarity 149 member A
100505495	3.03e-15	6.51e-17	0.2083	8.355657	1.7404113	343.45	PCAT19	prostate cancer associated transcript 19
10840	3.13e-15	6.74e-17	0.3944	8.351425	3.2934575	955.71	ALDH1L1	aldehyde dehydrogenase 1 family member L1
51085	3.35e-15	7.24e-17	0.3466	8.343099	2.8919705	2071.98	MLXIPL	MLX interacting protein like
641518	3.36e-15	7.27e-17	0.254	-8.342566	-2.1189752	18.41	LEF1-AS1	LEF1 antisense RNA 1
7075	3.51e-15	7.60e-17	0.1699	8.337275	1.4168505	1569.56	TIE1	tyrosine kinase with immunoglobulin like and EGF like domains 1
55076	3.72e-15	8.08e-17	0.2533	-8.330013	-2.109713	658.53	TMEM45A	transmembrane protein 45A
151	3.93e-15	8.57e-17	0.2492	8.323078	2.074248	136.75	ADRA2B	adrenoceptor alpha 2B
51514	4.08e-15	8.91e-17	0.317	-8.318485	-2.6370261	178.13	DTL	denticleless E3 ubiquitin protein ligase homolog
55105	4.21e-15	9.22e-17	0.1563	-8.3144	-1.2995527	427.33	GPATCH2	G-patch domain containing 2
92293	4.21e-15	9.23e-17	0.3938	8.314231	3.2739128	789.23	TMEM132C	transmembrane protein 132C
117	4.23e-15	9.29e-17	0.26	8.31347	2.1614586	137.25	ADCYAP1R1	ADCYAP receptor type I
2791	4.53e-15	9.99e-17	0.2174	8.304921	1.8051586	2019.53	GNG11	G protein subunit gamma 11
5187	4.67e-15	1.03e-16	0.1971	8.301049	1.6360009	7268.19	PER1	period circadian regulator 1
10318	4.72e-15	1.05e-16	0.1261	8.299515	1.0463772	4457.12	TNIP1	TNFAIP3 interacting protein 1
7106	4.74e-15	1.05e-16	0.1255	8.298717	1.041779	2567.36	TSPAN4	tetraspanin 4
100048912	4.86e-15	1.08e-16	0.2227	-8.295609	-1.847623	27.04	CDKN2B-AS1	CDKN2B antisense RNA 1
23710	4.87e-15	1.09e-16	0.1515	8.295048	1.2569772	2720.37	GABARAPL1	GABA type A receptor associated protein like 1
5468	4.97e-15	1.11e-16	0.2975	8.292343	2.4672119	1688.99	PPARG	peroxisome proliferator activated receptor gamma
4641	5.14e-15	1.15e-16	0.1435	8.288044	1.1895174	9474.83	MYO1C	myosin IC
81610	5.14e-15	1.15e-16	0.3254	-8.287809	-2.6968844	148.12	FAM83D	family with sequence similarity 83 member D
168002	5.18e-15	1.17e-16	0.3715	8.286563	3.0782428	111.73	DACT2	dishevelled binding antagonist of beta catenin 2
4001	5.20e-15	1.17e-16	0.2422	-8.285894	-2.0066343	460.7	LMNB1	lamin B1
1727	5.46e-15	1.23e-16	0.135	8.279811	1.117494	11789.01	CYB5R3	cytochrome b5 reductase 3
10316	5.68e-15	1.29e-16	0.3036	8.274561	2.5121715	158.56	NMUR1	neuromedin U receptor 1
445815	5.68e-15	1.29e-16	0.1808	8.274764	1.495844	2336.54	PALM2AKAP2	PALM2 and AKAP2 fusion
8111	5.84e-15	1.33e-16	0.1867	-8.270742	-1.5441313	262.89	GPR68	G protein-coupled receptor 68
314	5.84e-15	1.33e-16	0.242	8.270473	2.0016234	125.02	AOC2	amine oxidase copper containing 2
146894	5.84e-15	1.34e-16	0.4184	8.270386	3.460641	1620.64	CD300LG	CD300 molecule like family member g
57761	6.12e-15	1.40e-16	0.1693	-8.264656	-1.3987977	586.68	TRIB3	tribbles pseudokinase 3
11170	6.15e-15	1.41e-16	0.3134	8.263822	2.5900045	1529.81	FAM107A	family with sequence similarity 107 member A
375033	6.21e-15	1.43e-16	0.1853	8.262252	1.5308602	1212.25	PEAR1	platelet endothelial aggregation receptor 1
101928555	6.29e-15	1.45e-16	0.2912	8.260588	2.4053005	55.42	LINC01537	long intergenic non-protein coding RNA 1537
222698	6.34e-15	1.46e-16	0.2352	8.259411	1.9422323	34.41	NKAPL	NFKB activating protein like
9275	6.40e-15	1.48e-16	0.0652	8.257953	0.5382799	1260.61	BCL7B	BAF chromatin remodeling complex subunit BCL7B
257000	6.48e-15	1.50e-16	0.2946	-8.256241	-2.431909	136.44	TINCR	TINCR ubiquitin domain containing
284119	6.57e-15	1.53e-16	0.189	8.254231	1.5602746	18374.43	CAVIN1	caveolae associated protein 1
105373105	6.61e-15	1.54e-16	0.2503	-8.253238	-2.0653832	25.05	LINC02968	long intergenic non-protein coding RNA 2968
111	6.68e-15	1.56e-16	0.2343	8.251849	1.9334087	756.64	ADCY5	adenylate cyclase 5
375719	6.69e-15	1.57e-16	0.4073	8.251414	3.3608244	470.23	AQP7P1	aquaporin 7 pseudogene 1
738	6.71e-15	1.57e-16	0.1019	8.250681	0.8408359	2766.29	VPS51	VPS51 subunit of GARP complex
9184	6.73e-15	1.58e-16	0.0979	-8.250044	-0.8073144	1599.52	BUB3	BUB3 mitotic checkpoint protein
2869	6.74e-15	1.59e-16	0.1613	8.249665	1.3310246	944.9	GRK5	G protein-coupled receptor kinase 5
6623	6.81e-15	1.61e-16	0.2828	8.248105	2.3327828	2233.14	SNCG	synuclein gamma
3775	7.04e-15	1.67e-16	0.2439	-8.243966	-2.010993	303.95	KCNK1	potassium two pore domain channel subfamily K member 1
6491	7.53e-15	1.79e-16	0.2145	-8.235671	-1.7664581	116.79	STIL	STIL centriolar assembly protein
55355	7.58e-15	1.80e-16	0.3542	-8.234558	-2.9169726	143.95	HJURP	Holliday junction recognition protein
7016	7.72e-15	1.84e-16	0.0935	8.232219	0.7696043	2058.76	TESK1	testis associated actin remodelling kinase 1
9156	7.75e-15	1.85e-16	0.3582	-8.231452	-2.9486454	93.57	EXO1	exonuclease 1
1063	7.78e-15	1.86e-16	0.3176	-8.230722	-2.6137238	484.09	CENPF	centromere protein F
57482	8.10e-15	1.94e-16	0.3235	-8.225688	-2.6609608	80.8	CRACD	capping protein inhibiting regulator of actin dynamics
84302	8.12e-15	1.95e-16	0.2046	8.225126	1.6826578	139.67	PGAP4	post-GPI attachment to proteins GalNAc transferase 4
26115	8.52e-15	2.05e-16	0.1363	-8.219132	-1.1203209	751	TANC2	tetratricopeptide repeat, ankyrin repeat and coiled-coil containing 2
11004	8.81e-15	2.12e-16	0.3017	-8.21484	-2.4787936	234.63	KIF2C	kinesin family member 2C
105376806	8.85e-15	2.14e-16	0.2263	-8.214046	-1.8590487	203.09	LOC105376806	uncharacterized LOC105376806
572558	8.89e-15	2.15e-16	0.3426	8.213182	2.8136894	44.54	PGM5-AS1	PGM5 antisense RNA 1
610	8.89e-15	2.16e-16	0.3217	-8.212938	-2.6423619	24.82	HCN2	hyperpolarization activated cyclic nucleotide gated potassium and sodium channel 2
2690	9.03e-15	2.20e-16	0.2544	8.210888	2.0887312	788.58	GHR	growth hormone receptor
1003	9.17e-15	2.24e-16	0.2006	8.208736	1.6470288	2718.63	CDH5	cadherin 5
123103	9.60e-15	2.35e-16	0.2408	8.202938	1.975027	44.15	KLHL33	kelch like family member 33
116028	9.66e-15	2.36e-16	0.2338	-8.201983	-1.9177206	124.03	RMI2	RecQ mediated genome instability 2
5033	1.01e-14	2.47e-16	0.1536	-8.196758	-1.2591932	1095.37	P4HA1	prolyl 4-hydroxylase subunit alpha 1
4487	1.07e-14	2.62e-16	0.2167	8.18952	1.7743549	287	MSX1	msh homeobox 1
105379814	1.11e-14	2.73e-16	0.4511	8.184759	3.6919777	83.06	LOC105379814	uncharacterized LOC105379814
148867	1.26e-14	3.10e-16	0.1198	-8.16939	-0.9784391	223.03	SLC30A7	solute carrier family 30 member 7
101929532	1.26e-14	3.12e-16	0.2225	-8.168536	-1.8174272	173.92	LOC101929532	uncharacterized LOC101929532
56833	1.29e-14	3.19e-16	0.173	-8.165891	-1.4126376	356.43	SLAMF8	SLAM family member 8
29953	1.30e-14	3.23e-16	0.3921	8.164557	3.201006	65.84	TRHDE	thyrotropin releasing hormone degrading enzyme
10024	1.32e-14	3.30e-16	0.3251	-8.161977	-2.6535786	318.77	TROAP	trophinin associated protein
890	1.33e-14	3.32e-16	0.2161	-8.160982	-1.7635806	200.54	CCNA2	cyclin A2
6493	1.33e-14	3.33e-16	0.2739	-8.160591	-2.2352623	67.89	SIM2	SIM bHLH transcription factor 2
4858	1.36e-14	3.41e-16	0.194	8.157888	1.5823719	356.53	NOVA2	NOVA alternative splicing regulator 2
9270	1.39e-14	3.48e-16	0.1713	8.155523	1.3968354	3025.76	ITGB1BP1	integrin subunit beta 1 binding protein 1
57716	1.40e-14	3.52e-16	0.1581	8.154113	1.2891714	490.82	PRX	periaxin
10103	1.40e-14	3.53e-16	0.3356	-8.153651	-2.7361392	1239.21	TSPAN1	tetraspanin 1
7852	1.42e-14	3.58e-16	0.1755	-8.152052	-1.4308745	1327.72	CXCR4	C-X-C motif chemokine receptor 4
10228	1.42e-14	3.59e-16	0.1038	-8.15161	-0.8459172	877.1	STX6	syntaxin 6
8477	1.42e-14	3.60e-16	0.1485	-8.151282	-1.2100961	84.44	GPR65	G protein-coupled receptor 65
255743	1.44e-14	3.65e-16	0.2104	-8.149511	-1.7146734	1100.41	NPNT	nephronectin
91687	1.46e-14	3.70e-16	0.1654	-8.147892	-1.3475087	89.92	CENPL	centromere protein L
154	1.57e-14	4.00e-16	0.257	8.138629	2.0912268	343.46	ADRB2	adrenoceptor beta 2
401548	1.58e-14	4.02e-16	0.0797	-8.137825	-0.6482555	385.3	SNX30	sorting nexin family member 30
100507632	1.63e-14	4.17e-16	0.3051	8.133596	2.4813005	55.21	LINC00968	long intergenic non-protein coding RNA 968
101927344	1.68e-14	4.30e-16	0.3357	-8.12988	-2.7289093	55.18	LOC101927344	uncharacterized LOC101927344
158376	1.79e-14	4.61e-16	0.2457	8.121462	1.9953658	107	SPAAR	small regulatory polypeptide of amino acid response
118932	1.81e-14	4.66e-16	0.2584	-8.120119	-2.0982456	67.07	ANKRD22	ankyrin repeat domain 22
1408	1.84e-14	4.74e-16	0.1086	8.118102	0.8819845	2124.4	CRY2	cryptochrome circadian regulator 2
105369974	1.87e-14	4.83e-16	0.2755	8.115648	2.2360604	25.49	LOC105369974	uncharacterized LOC105369974
29907	1.96e-14	5.08e-16	0.0829	8.109545	0.6724734	344.09	SNX15	sorting nexin 15
10721	1.97e-14	5.11e-16	0.2826	-8.10885	-2.2916955	60.16	POLQ	DNA polymerase theta
25878	1.99e-14	5.16e-16	0.2032	-8.107636	-1.6475609	4765.57	MXRA5	matrix remodeling associated 5
23657	2.01e-14	5.25e-16	0.2594	-8.105625	-2.1022252	46.85	SLC7A11	solute carrier family 7 member 11
7073	2.13e-14	5.55e-16	0.0565	-8.098846	-0.4572581	1593.37	TIAL1	TIA1 cytotoxic granule associated RNA binding protein like 1
37	2.16e-14	5.64e-16	0.0821	8.096846	0.665055	14168.82	ACADVL	acyl-CoA dehydrogenase very long chain
64651	2.16e-14	5.66e-16	0.2092	8.096362	1.6935536	4579.65	CSRNP1	cysteine and serine rich nuclear protein 1
55974	2.19e-14	5.74e-16	0.1498	-8.094745	-1.212855	1245.44	SLC50A1	solute carrier family 50 member 1
10345	2.19e-14	5.76e-16	0.4842	8.094184	3.9195932	127.21	TRDN	triadin
57165	2.20e-14	5.79e-16	0.1833	8.093563	1.4837043	96.03	GJC2	gap junction protein gamma 2
11078	2.20e-14	5.80e-16	0.0859	8.093346	0.6948367	2880.56	TRIOBP	TRIO and F-actin binding protein
10783	2.23e-14	5.89e-16	0.0977	-8.09152	-0.7904796	647.92	NEK6	NIMA related kinase 6
4303	2.24e-14	5.93e-16	0.1081	8.090841	0.8746679	906.48	FOXO4	forkhead box O4
7292	2.29e-14	6.09e-16	0.1993	-8.087552	-1.6120223	151.81	TNFSF4	TNF superfamily member 4
200844	2.29e-14	6.09e-16	0.2763	-8.08759	-2.2345482	51.29	CFAP20DC	CFAP20 domain containing
11065	2.29e-14	6.11e-16	0.3436	-8.087037	-2.7783026	300.97	UBE2C	ubiquitin conjugating enzyme E2 C
7376	2.34e-14	6.24e-16	0.0754	8.084613	0.6092019	2161	NR1H2	nuclear receptor subfamily 1 group H member 2
64754	2.35e-14	6.29e-16	0.1413	-8.083626	-1.1419232	436.26	SMYD3	SET and MYND domain containing 3
101929216	2.43e-14	6.51e-16	0.4363	8.079331	3.5252912	107.47	LOC101929216	replaced by ID 105378291
5648	2.43e-14	6.53e-16	0.341	8.078934	2.7548812	173.34	MASP1	MBL associated serine protease 1
9942	2.44e-14	6.57e-16	0.1144	-8.078261	-0.9239674	142.68	XYLB	xylulokinase
478	2.47e-14	6.67e-16	0.3784	-8.076412	-3.055987	44.34	ATP1A3	ATPase Na+/K+ transporting subunit alpha 3
364	2.55e-14	6.89e-16	0.4282	8.072481	3.4566402	4298.23	AQP7	aquaporin 7
7450	2.66e-14	7.20e-16	0.2236	8.067019	1.8033884	9825.71	VWF	von Willebrand factor
860	2.67e-14	7.24e-16	0.23	-8.066356	-1.8553681	321.3	RUNX2	RUNX family transcription factor 2
79956	2.72e-14	7.39e-16	0.1955	-8.06386	-1.5761525	918.07	ERMP1	endoplasmic reticulum metallopeptidase 1
148213	2.74e-14	7.46e-16	0.1956	-8.062785	-1.5768088	67.41	ZNF681	zinc finger protein 681
100302132	2.74e-14	7.48e-16	0.2556	8.062366	2.0608892	53.73	MIR1182	microRNA 1182
100287837	2.76e-14	7.54e-16	0.1515	8.061395	1.2211581	29.99	ARHGEF17-AS1	ARHGEF17 antisense RNA 1
283392	2.84e-14	7.77e-16	0.438	8.0577	3.5292265	384.94	TRHDE-AS1	TRHDE antisense RNA 1
114826	2.85e-14	7.81e-16	0.0907	8.057098	0.7309202	324.23	SMYD4	SET and MYND domain containing 4
105378828	2.87e-14	7.90e-16	0.1849	8.055812	1.4892912	39.89	CLCA4-AS1	CLCA4 antisense RNA 1
92162	2.90e-14	7.98e-16	0.2154	8.05448	1.7347198	237.8	TMEM88	transmembrane protein 88
81031	2.95e-14	8.12e-16	0.193	-8.052386	-1.5544079	1023.04	SLC2A10	solute carrier family 2 member 10
9194	3.03e-14	8.35e-16	0.2859	8.048898	2.3009357	221.5	SLC16A7	solute carrier family 16 member 7
348654	3.09e-14	8.55e-16	0.1773	-8.046027	-1.4263845	240.53	GEN1	GEN1 Holliday junction 5' flap endonuclease
80763	3.19e-14	8.84e-16	0.4608	8.04196	3.7056496	279.77	SPX	spexin hormone
3141	3.31e-14	9.18e-16	0.1071	-8.037354	-0.8610811	528.72	HLCS	holocarboxylase synthetase
220296	3.36e-14	9.35e-16	0.4388	8.035098	3.5255171	255.68	HEPACAM	hepatic and glial cell adhesion molecule
11227	3.39e-14	9.46e-16	0.3801	-8.033671	-3.0538564	390.92	GALNT5	polypeptide N-acetylgalactosaminyltransferase 5
3833	3.49e-14	9.74e-16	0.2667	-8.030092	-2.141604	376.62	KIFC1	kinesin family member C1
5239	3.58e-14	1.00e-15	0.2372	8.026637	1.9041704	703.73	PGM5	phosphoglucomutase 5
8564	3.70e-14	1.04e-15	0.2016	-8.022423	-1.6174191	249.16	KMO	kynurenine 3-monooxygenase
55057	3.71e-14	1.04e-15	0.2983	-8.021629	-2.3927632	45.45	CRYBG2	crystallin beta-gamma domain containing 2
56479	3.71e-14	1.04e-15	0.3185	-8.0216	-2.5546584	25.1	KCNQ5	potassium voltage-gated channel subfamily Q member 5
126393	3.80e-14	1.07e-15	0.357	8.018449	2.8622212	5678.02	HSPB6	heat shock protein family B (small) member 6
2491	3.89e-14	1.10e-15	0.214	-8.015429	-1.7149535	87.27	CENPI	centromere protein I
3680	3.89e-14	1.10e-15	0.1196	8.015113	0.9583067	439.18	ITGA9	integrin subunit alpha 9
115908	3.95e-14	1.12e-15	0.2561	-8.013101	-2.0521056	2124.41	CTHRC1	collagen triple helix repeat containing 1
26031	4.02e-14	1.14e-15	0.1382	-8.010605	-1.1069311	328.87	OSBPL3	oxysterol binding protein like 3
113115	4.03e-14	1.15e-15	0.2267	-8.010034	-1.8160917	35.36	MTFR2	mitochondrial fission regulator 2
284825	4.03e-14	1.15e-15	0.3954	8.009962	3.1669697	60.31	LINC01697	long intergenic non-protein coding RNA 1697
23531	4.10e-14	1.17e-15	0.2691	8.007555	2.155207	1279.29	MMD	monocyte to macrophage differentiation associated
10308	4.14e-14	1.18e-15	0.139	-8.006153	-1.1124675	200.96	ZNF267	zinc finger protein 267
5950	4.23e-14	1.21e-15	0.4256	8.003361	3.4066038	4684.66	RBP4	retinol binding protein 4
1303	4.23e-14	1.22e-15	0.2363	-8.002865	-1.8907296	7464.15	COL12A1	collagen type XII alpha 1 chain
79974	4.23e-14	1.22e-15	0.221	8.002839	1.7689051	408.67	CPED1	cadherin like and PC-esterase domain containing 1
3070	4.30e-14	1.24e-15	0.2468	-8.000674	-1.9745239	255.39	HELLS	helicase, lymphoid specific
9148	4.46e-14	1.28e-15	0.3147	-7.996061	-2.516039	172.66	NEURL1	neuralized E3 ubiquitin protein ligase 1
28982	4.69e-14	1.36e-15	0.1462	-7.989418	-1.1683353	260.97	FLVCR1	FLVCR heme transporter 1
100874095	4.69e-14	1.35e-15	0.4863	7.989532	3.8853473	1285.39	ADIPOQ-AS1	ADIPOQ antisense RNA 1
4237	4.76e-14	1.38e-15	0.2289	-7.987221	-1.8284688	976.09	MFAP2	microfibril associated protein 2
6652	4.89e-14	1.42e-15	0.2154	-7.983696	-1.7200292	942.13	SORD	sorbitol dehydrogenase
91851	4.90e-14	1.43e-15	0.3607	7.983202	2.8791627	4493.88	CHRDL1	chordin like 1
675	5.00e-14	1.46e-15	0.2014	-7.980639	-1.6072822	54.43	BRCA2	BRCA2 DNA repair associated
3742	5.00e-14	1.46e-15	0.2527	7.980367	2.0166547	79.08	KCNA6	potassium voltage-gated channel subfamily A member 6
845	5.06e-14	1.48e-15	0.3094	7.978735	2.4687681	272.63	CASQ2	calsequestrin 2
80325	5.09e-14	1.49e-15	0.0892	7.977684	0.7114455	1858.61	ABTB1	ankyrin repeat and BTB domain containing 1
7857	5.11e-14	1.50e-15	0.3233	-7.976929	-2.578652	87.13	SCG2	secretogranin II
440073	5.11e-14	1.50e-15	0.2317	7.976857	1.8483336	234.18	IQSEC3	IQ motif and Sec7 domain ArfGEF 3
11339	5.11e-14	1.50e-15	0.2285	-7.976677	-1.8224148	38.87	OIP5	Opa interacting protein 5
23362	5.19e-14	1.53e-15	0.2474	-7.974426	-1.9729678	588.17	PSD3	pleckstrin and Sec7 domain containing 3
49	5.20e-14	1.54e-15	0.2036	7.973985	1.6237821	31.84	ACR	acrosin
6732	5.32e-14	1.58e-15	0.1177	-7.970856	-0.9384043	668.38	SRPK1	SRSF protein kinase 1
414235	5.32e-14	1.58e-15	0.2586	7.970802	2.0608669	25.82	DIP2C-AS1	DIP2C antisense RNA 1
84293	5.47e-14	1.62e-15	0.1878	7.967204	1.4960108	4274.19	PRXL2A	peroxiredoxin like 2A
57645	5.54e-14	1.65e-15	0.1154	-7.965235	-0.9194427	1317.64	POGK	pogo transposable element derived with KRAB domain
4998	6.03e-14	1.80e-15	0.267	-7.954615	-2.1235861	59.09	ORC1	origin recognition complex subunit 1
2878	6.06e-14	1.81e-15	0.3091	7.953735	2.4587415	15484.97	GPX3	glutathione peroxidase 3
7048	6.13e-14	1.83e-15	0.1628	7.952171	1.2946536	4806.78	TGFBR2	transforming growth factor beta receptor 2
5050	6.26e-14	1.88e-15	0.199	-7.949335	-1.5819336	624.47	PAFAH1B3	platelet activating factor acetylhydrolase 1b catalytic subunit 3
102723507	6.26e-14	1.88e-15	0.2148	7.949136	1.7072693	32.56	LOC102723507
554	6.30e-14	1.89e-15	0.2892	7.948145	2.2982455	176.88	AVPR2	arginine vasopressin receptor 2
55323	6.32e-14	1.90e-15	0.2042	7.947476	1.6229725	704.51	LARP6	La ribonucleoprotein 6, translational regulator
3983	6.40e-14	1.93e-15	0.1432	7.945726	1.1376771	2707.92	ABLIM1	actin binding LIM protein 1
2209	6.46e-14	1.95e-15	0.2305	-7.94442	-1.8308164	167.51	FCGR1A	Fc gamma receptor Ia
7089	6.57e-14	1.99e-15	0.1197	7.942065	0.9507655	1824.59	TLE2	TLE family member 2, transcriptional corepressor
4148	6.68e-14	2.02e-15	0.3221	-7.939916	-2.5572487	330.83	MATN3	matrilin 3
230	6.70e-14	2.04e-15	0.262	7.939181	2.080344	1732.07	ALDOC	aldolase, fructose-bisphosphate C
653381	6.83e-14	2.08e-15	0.2176	-7.936693	-1.7267634	289.86	SORD2P	sorbitol dehydrogenase 2, pseudogene
51776	6.87e-14	2.09e-15	0.1316	7.935792	1.0442144	1194.36	MAP3K20	mitogen-activated protein kinase kinase kinase 20
55789	7.13e-14	2.17e-15	0.3131	-7.930984	-2.4833637	42.65	DEPDC1B	DEP domain containing 1B
84057	7.22e-14	2.21e-15	0.2731	-7.929212	-2.1651163	35.95	MND1	meiotic nuclear divisions 1
80178	7.31e-14	2.24e-15	0.241	-7.927433	-1.9109002	121.05	TEDC2	tubulin epsilon and delta complex 2
57519	7.47e-14	2.29e-15	0.1573	7.924585	1.2463238	739.58	STARD9	StAR related lipid transfer domain containing 9
101929959	7.49e-14	2.30e-15	0.2303	7.92397	1.8252435	109.19	BMS1P14	BMS1 pseudogene 14
101929504	7.50e-14	2.31e-15	0.3886	-7.923555	-3.0787642	62.64	LINC02544	long intergenic non-protein coding RNA 2544
641654	7.86e-14	2.42e-15	0.4272	7.917627	3.3822827	127.2	HEPN1	hepatocellular carcinoma, down-regulated 1
6844	7.88e-14	2.43e-15	0.0954	7.917101	0.7550053	3394.94	VAMP2	vesicle associated membrane protein 2
51804	7.89e-14	2.44e-15	0.2144	-7.916749	-1.6975982	116.55	SIX4	SIX homeobox 4
105372779	7.92e-14	2.45e-15	0.4114	7.916019	3.2563991	69.97	MRAP-AS1	MRAP antisense RNA 1
100874204	7.94e-14	2.47e-15	0.3678	7.915354	2.9110267	59.16	ALDH1L1-AS1	ALDH1L1 antisense RNA 1
57658	7.94e-14	2.47e-15	0.0851	7.915284	0.6732029	4219.07	CALCOCO1	calcium binding and coiled-coil domain 1
4157	8.14e-14	2.53e-15	0.1556	-7.912005	-1.2309166	309.38	MC1R	melanocortin 1 receptor
116835	8.32e-14	2.59e-15	0.1839	7.909013	1.4540975	1087	HSPA12B	heat shock protein family A (Hsp70) member 12B
274	8.34e-14	2.60e-15	0.1661	7.908558	1.3132498	1447.13	BIN1	bridging integrator 1
160622	8.45e-14	2.64e-15	0.1911	7.906709	1.510995	972.7	TAMALIN	trafficking regulator and scaffold protein tamalin
3090	8.48e-14	2.66e-15	0.1253	7.906112	0.9903522	1557.71	HIC1	HIC ZBTB transcriptional repressor 1
107985524	8.59e-14	2.69e-15	0.2414	7.904365	1.9084058	57.36	LOC107985524	uncharacterized LOC107985524
1789	8.66e-14	2.72e-15	0.1632	-7.903026	-1.2897038	145.61	DNMT3B	DNA methyltransferase 3 beta
1894	8.77e-14	2.76e-15	0.2418	-7.901311	-1.9102142	286.59	ECT2	epithelial cell transforming 2
5101	8.86e-14	2.79e-15	0.2961	7.899774	2.3393194	101.45	PCDH9	protocadherin 9
2277	8.88e-14	2.80e-15	0.3517	7.899365	2.7780641	288.69	VEGFD	vascular endothelial growth factor D
975	9.03e-14	2.86e-15	0.1265	7.897041	0.9992595	16823.34	CD81	CD81 molecule
8507	9.15e-14	2.90e-15	0.1526	-7.89516	-1.2048911	890.98	ENC1	ectodermal-neural cortex 1
51280	9.29e-14	2.95e-15	0.1946	-7.892889	-1.5357166	3108.43	GOLM1	golgi membrane protein 1
90952	9.29e-14	2.95e-15	0.1793	7.892876	1.4152908	2275.59	ESAM	endothelial cell adhesion molecule
55356	9.37e-14	2.99e-15	0.1824	-7.891485	-1.4394428	122.92	SLC22A15	solute carrier family 22 member 15
64105	9.37e-14	2.99e-15	0.2442	-7.891456	-1.9270735	61.47	CENPK	centromere protein K
11346	9.44e-14	3.01e-15	0.2145	7.890401	1.6924817	5837.85	SYNPO	synaptopodin
24137	9.45e-14	3.02e-15	0.3674	-7.889997	-2.8987881	143.86	KIF4A	kinesin family member 4A
79957	9.46e-14	3.03e-15	0.2353	-7.889712	-1.8561017	448.27	PAQR6	progestin and adipoQ receptor family member 6
286133	9.57e-14	3.07e-15	0.4112	7.888026	3.2432119	2030.62	SCARA5	scavenger receptor class A member 5
6050	9.60e-14	3.09e-15	0.0685	7.887418	0.5406596	5054.54	RNH1	ribonuclease/angiogenin inhibitor 1
57101	9.61e-14	3.09e-15	0.2011	7.887143	1.5861338	117.28	ANO2	anoctamin 2
9903	9.73e-14	3.14e-15	0.1178	7.885235	0.9285005	1708.08	KLHL21	kelch like family member 21
9837	9.73e-14	3.14e-15	0.2528	-7.885177	-1.9931092	141.03	GINS1	GINS complex subunit 1
91614	9.79e-14	3.17e-15	0.2309	-7.884208	-1.8204456	43.84	DEPDC7	DEP domain containing 7
1122	9.94e-14	3.22e-15	0.2005	-7.882065	-1.5805059	206.31	CHML	CHM like Rab escort protein
100526772	9.97e-14	3.23e-15	0.1865	7.881492	1.4696037	245.28	STIMATE-MUSTN1	STIMATE-MUSTN1 readthrough
9980	1.00e-13	3.26e-15	0.1586	-7.880657	-1.2497315	683.51	DOP1B	DOP1 leucine zipper like protein B
4283	1.02e-13	3.31e-15	0.331	-7.878538	-2.6078197	762.59	CXCL9	C-X-C motif chemokine ligand 9
101929432	1.04e-13	3.37e-15	0.3947	7.876279	3.109115	17.43	LOC101929432	uncharacterized LOC101929432
10003	1.08e-13	3.52e-15	0.2241	7.87093	1.7639909	131.69	NAALAD2	N-acetylated alpha-linked acidic dipeptidase 2
2774	1.10e-13	3.61e-15	0.0833	7.867801	0.6550515	429.06	GNAL	G protein subunit alpha L
641	1.11e-13	3.63e-15	0.2118	-7.867085	-1.666521	69.83	BLM	BLM RecQ like helicase
6659	1.12e-13	3.67e-15	0.1564	-7.865701	-1.2300867	1633.14	SOX4	SRY-box transcription factor 4
4653	1.14e-13	3.74e-15	0.5655	7.863385	4.4470633	860.74	MYOC	myocilin
2675	1.16e-13	3.82e-15	0.2746	7.860827	2.1585865	153.16	GFRA2	GDNF family receptor alpha 2
6581	1.16e-13	3.82e-15	0.2554	7.860561	2.0077876	209.32	SLC22A3	solute carrier family 22 member 3
284338	1.20e-13	3.97e-15	0.1901	-7.855886	-1.4932123	149.55	PRR19	proline rich 19
84836	1.21e-13	3.99e-15	0.1078	7.855135	0.8466458	2554.23	ABHD14B	abhydrolase domain containing 14B
92745	1.21e-13	4.01e-15	0.2526	-7.854602	-1.9839054	206.53	SLC38A5	solute carrier family 38 member 5
1733	1.21e-13	4.02e-15	0.4462	-7.854385	-3.5045977	114.89	DIO1	iodothyronine deiodinase 1
10810	1.22e-13	4.03e-15	0.205	7.8539	1.6099764	385.4	WASF3	WASP family member 3
23187	1.22e-13	4.05e-15	0.146	7.853227	1.1466195	5118.51	PHLDB1	pleckstrin homology like domain family B member 1
24141	1.22e-13	4.06e-15	0.326	-7.853018	-2.5597068	240.68	LAMP5	lysosomal associated membrane protein family member 5
537	1.23e-13	4.12e-15	0.0919	-7.851297	-0.7216992	4274.12	ATP6AP1	ATPase H+ transporting accessory protein 1
64114	1.24e-13	4.14e-15	0.1327	7.850591	1.0421514	5527.29	TMBIM1	transmembrane BAX inhibitor motif containing 1
159	1.24e-13	4.15e-15	0.1143	-7.850285	-0.8969782	1152.5	ADSS2	adenylosuccinate synthase 2
133619	1.24e-13	4.16e-15	0.0981	-7.849906	-0.7700767	884.11	PRRC1	proline rich coiled-coil 1
2879	1.25e-13	4.18e-15	0.1566	7.849389	1.2290324	11040.18	GPX4	glutathione peroxidase 4
1052	1.25e-13	4.20e-15	0.161	7.848663	1.2635582	3627.67	CEBPD	CCAAT enhancer binding protein delta
286151	1.27e-13	4.28e-15	0.3388	-7.846354	-2.658141	21.5	FBXO43	F-box protein 43
83888	1.28e-13	4.32e-15	0.3805	7.845221	2.985343	168.72	FGFBP2	fibroblast growth factor binding protein 2
26263	1.31e-13	4.43e-15	0.0689	-7.842191	-0.540469	355.61	FBXO22	F-box protein 22
55335	1.33e-13	4.49e-15	0.1941	7.840571	1.5221381	302.72	NIPSNAP3B	nipsnap homolog 3B
1109	1.33e-13	4.50e-15	0.3104	7.840105	2.4339141	19.83	AKR1C4	aldo-keto reductase family 1 member C4
101926956	1.39e-13	4.70e-15	0.3091	7.834598	2.4212926	29.83	LOC101926956	uncharacterized LOC101926956
9628	1.41e-13	4.77e-15	0.2812	7.832792	2.2023958	151.94	RGS6	regulator of G protein signaling 6
10762	1.44e-13	4.89e-15	0.0683	-7.829835	-0.5345521	702.47	NUP50	nucleoporin 50
259266	1.46e-13	4.96e-15	0.38	-7.827963	-2.9750116	130.75	ASPM	assembly factor for spindle microtubules
6854	1.46e-13	4.97e-15	0.3028	7.827701	2.3705504	262.82	SYN2	synapsin II
579	1.46e-13	4.98e-15	0.4082	-7.827384	-3.1951946	53.09	NKX3-2	NK3 homeobox 2
23025	1.46e-13	4.98e-15	0.3743	-7.827444	-2.9299596	30.95	UNC13A	unc-13 homolog A
4482	1.49e-13	5.12e-15	0.1429	7.823999	1.118304	365.93	MSRA	methionine sulfoxide reductase A
692159	1.52e-13	5.23e-15	0.2011	7.821235	1.5730175	51.15	TAMALIN-AS1	TAMALIN antisense RNA 1
6777	1.53e-13	5.26e-15	0.1085	7.820462	0.8486255	2432.43	STAT5B	signal transducer and activator of transcription 5B
153090	1.54e-13	5.31e-15	0.1163	7.819378	0.909499	2621.84	DAB2IP	DAB2 interacting protein
2191	1.60e-13	5.53e-15	0.2307	-7.814303	-1.8031325	1046.96	FAP	fibroblast activation protein alpha
64102	1.67e-13	5.76e-15	0.4333	7.809147	3.3839823	241.39	TNMD	tenomodulin
5427	1.68e-13	5.80e-15	0.1729	-7.808132	-1.3500335	85.63	POLE2	DNA polymerase epsilon 2, accessory subunit
7186	1.69e-13	5.84e-15	0.0936	-7.807457	-0.7309859	648.04	TRAF2	TNF receptor associated factor 2
55920	1.70e-13	5.89e-15	0.1107	-7.806354	-0.864214	2908.16	RCC2	regulator of chromosome condensation 2
5105	1.73e-13	6.01e-15	0.4968	7.803736	3.8770087	1295.01	PCK1	phosphoenolpyruvate carboxykinase 1
9249	1.81e-13	6.32e-15	0.178	7.79747	1.3877867	2300.39	DHRS3	dehydrogenase/reductase 3
6382	1.81e-13	6.30e-15	0.3004	-7.79787	-2.342393	7234.2	SDC1	syndecan 1
3676	1.81e-13	6.31e-15	0.1338	-7.797625	-1.0434392	223.67	ITGA4	integrin subunit alpha 4
25979	1.81e-13	6.31e-15	0.0847	7.79757	0.6604053	592.22	DHRS7B	dehydrogenase/reductase 7B
101929705	1.81e-13	6.34e-15	0.4182	-7.79703	-3.2608636	140.58	SCIRT	stem cell inhibitory RNA transcript
1104	1.83e-13	6.42e-15	0.1402	-7.795422	-1.0928424	918.34	RCC1	regulator of chromosome condensation 1
311	1.85e-13	6.49e-15	0.087	7.79409	0.6783343	5826.58	ANXA11	annexin A11
79791	1.86e-13	6.52e-15	0.1222	7.793533	0.9520443	1603.02	FBXO31	F-box protein 31
23743	1.90e-13	6.67e-15	0.2684	7.790535	2.0911919	673.42	BHMT2	betaine--homocysteine S-methyltransferase 2
4973	1.90e-13	6.68e-15	0.3271	-7.790316	-2.5482299	253.55	OLR1	oxidized low density lipoprotein receptor 1
1869	1.90e-13	6.71e-15	0.2287	-7.789908	-1.7817495	336.04	E2F1	E2F transcription factor 1
51076	1.92e-13	6.79e-15	0.1072	7.788318	0.834697	445.9	CUTC	cutC copper transporter
5347	1.96e-13	6.93e-15	0.2502	-7.785801	-1.9480254	309.15	PLK1	polo like kinase 1
8879	1.98e-13	7.00e-15	0.0916	-7.784517	-0.7126744	1343.97	SGPL1	sphingosine-1-phosphate lyase 1
90853	1.98e-13	7.03e-15	0.2922	-7.78394	-2.2741291	124.28	SPOCD1	SPOC domain containing 1
1944	2.00e-13	7.11e-15	0.2431	-7.782549	-1.8919509	418.86	EFNA3	ephrin A3
5558	2.00e-13	7.10e-15	0.1032	-7.782712	-0.8031832	204.11	PRIM2	DNA primase subunit 2
10266	2.03e-13	7.22e-15	0.1945	7.780559	1.5136938	1238.89	RAMP2	receptor activity modifying protein 2
400258	2.05e-13	7.30e-15	0.4965	7.77918	3.8626619	1042.12	C14orf180	chromosome 14 open reading frame 180
407004	2.05e-13	7.33e-15	0.2112	7.778714	1.6430839	39.29	MIR22	microRNA 22
85329	2.07e-13	7.39e-15	0.4131	7.777657	3.2131427	1244.39	LGALS12	galectin 12
943	2.14e-13	7.67e-15	0.2066	7.772919	1.6061926	100.23	TNFRSF8	TNF receptor superfamily member 8
2167	2.14e-13	7.68e-15	0.4419	7.772797	3.434583	28206.55	FABP4	fatty acid binding protein 4
9133	2.14e-13	7.67e-15	0.3067	-7.772974	-2.3839701	187.03	CCNB2	cyclin B2
10763	2.31e-13	8.31e-15	0.1517	7.762713	1.1772462	3045.59	NES	nestin
2354	2.32e-13	8.37e-15	0.3424	7.761879	2.6576587	26330.37	FOSB	FosB proto-oncogene, AP-1 transcription factor subunit
92312	2.34e-13	8.43e-15	0.297	-7.760971	-2.3053573	431.14	MEX3A	mex-3 RNA binding family member A
10112	2.49e-13	9.03e-15	0.3095	-7.752262	-2.3991736	221.99	KIF20A	kinesin family member 20A
79758	2.49e-13	9.02e-15	0.1103	7.752357	0.8547707	559.29	DHRS12	dehydrogenase/reductase 12
11022	2.60e-13	9.41e-15	0.1577	-7.747047	-1.2216786	345.76	TDRKH	tudor and KH domain containing
57698	2.60e-13	9.43e-15	0.1618	-7.746731	-1.2537028	719.71	SHTN1	shootin 1
10249	2.61e-13	9.49e-15	0.502	7.745975	3.8881951	444.78	GLYAT	glycine-N-acyltransferase
4296	2.66e-13	9.67e-15	0.0864	7.743506	0.6689829	2681.58	MAP3K11	mitogen-activated protein kinase kinase kinase 11
9871	2.68e-13	9.75e-15	0.1438	-7.742459	-1.1132986	1109.62	SEC24D	SEC24 homolog D, COPII coat complex component
5577	2.68e-13	9.78e-15	0.2952	7.742123	2.2858153	1815.53	PRKAR2B	protein kinase cAMP-dependent type II regulatory subunit beta
7010	2.69e-13	9.81e-15	0.2116	7.741686	1.6379578	454.03	TEK	TEK receptor tyrosine kinase
10351	2.76e-13	1.01e-14	0.3031	7.738193	2.3452962	1205.16	ABCA8	ATP binding cassette subfamily A member 8
56997	2.76e-13	1.01e-14	0.1595	7.73765	1.2341285	2683.53	COQ8A	coenzyme Q8A
103724386	2.78e-13	1.02e-14	0.3206	7.736714	2.4803163	18.76	LINC00377	long intergenic non-protein coding RNA 377
23293	2.79e-13	1.02e-14	0.0728	7.73629	0.5630753	874.6	SMG6	SMG6 nonsense mediated mRNA decay factor
284739	2.81e-13	1.03e-14	0.1642	-7.734924	-1.2700628	67	C20orf204	chromosome 20 open reading frame 204
203260	2.82e-13	1.04e-14	0.1335	7.734212	1.0328175	500.02	CCDC107	coiled-coil domain containing 107
23417	2.87e-13	1.06e-14	0.1092	7.732033	0.8443341	407.99	MLYCD	malonyl-CoA decarboxylase
401265	2.94e-13	1.09e-14	0.3108	7.728687	2.4020148	157.03	KLHL31	kelch like family member 31
107984118	3.01e-13	1.11e-14	0.3839	7.725489	2.9659132	92.83	LOC107984118	uncharacterized LOC107984118
127602	3.02e-13	1.12e-14	0.2118	-7.724893	-1.6362751	191.73	DNAH14	dynein axonemal heavy chain 14
55165	3.02e-13	1.12e-14	0.3624	-7.724967	-2.7998135	152.68	CEP55	centrosomal protein 55
25840	3.14e-13	1.17e-14	0.1767	7.719484	1.3643589	2916.05	METTL7A	methyltransferase like 7A
161198	3.16e-13	1.18e-14	0.1875	7.718538	1.446929	1254.87	CLEC14A	C-type lectin domain containing 14A
10733	3.17e-13	1.18e-14	0.2223	-7.718124	-1.7155699	89.99	PLK4	polo like kinase 4
26251	3.24e-13	1.21e-14	0.1008	7.715236	0.777328	457.72	KCNG2	potassium voltage-gated channel modifier subfamily G member 2
128	3.27e-13	1.22e-14	0.0979	7.713922	0.7554882	2897.4	ADH5	alcohol dehydrogenase 5 (class III), chi polypeptide
48	3.28e-13	1.23e-14	0.1962	7.713046	1.5131723	1925.94	ACO1	aconitase 1
55652	3.28e-13	1.23e-14	0.1064	7.713154	0.8203431	1105.2	SLC48A1	solute carrier family 48 member 1
84189	3.28e-13	1.23e-14	0.4282	-7.713181	-3.3026225	522.62	SLITRK6	SLIT and NTRK like family member 6
4173	3.28e-13	1.23e-14	0.2075	-7.712599	-1.6002229	1087.28	MCM4	minichromosome maintenance complex component 4
51155	3.49e-13	1.31e-14	0.169	-7.704673	-1.301957	910.67	JPT1	Jupiter microtubule associated homolog 1
57332	3.64e-13	1.37e-14	0.1506	-7.699151	-1.1598699	279.38	CBX8	chromobox 8
2247	3.67e-13	1.38e-14	0.1982	7.697797	1.5254979	332.49	FGF2	fibroblast growth factor 2
4828	3.68e-13	1.39e-14	0.2668	7.697264	2.0538342	577.45	NMB	neuromedin B
6574	3.68e-13	1.39e-14	0.1302	-7.696944	-1.0018996	1320.89	SLC20A1	solute carrier family 20 member 1
345222	3.68e-13	1.39e-14	0.07	7.696849	0.5386475	343.41	MSANTD1	Myb/SANT DNA binding domain containing 1
6886	3.69e-13	1.40e-14	0.1936	7.696554	1.4897594	260.1	TAL1	TAL bHLH transcription factor 1, erythroid differentiation factor
100302240	3.69e-13	1.40e-14	0.1728	-7.696471	-1.3297494	15.02	MIR1304	microRNA 1304
113130	3.72e-13	1.41e-14	0.273	-7.695088	-2.1008452	224.48	CDCA5	cell division cycle associated 5
3714	3.76e-13	1.43e-14	0.113	7.693622	0.8694981	1826.71	JAG2	jagged canonical Notch ligand 2
9397	3.79e-13	1.44e-14	0.1839	7.692343	1.4147347	659.34	NMT2	N-myristoyltransferase 2
27147	3.80e-13	1.45e-14	0.229	7.691881	1.7617354	534.13	DENND2A	DENN domain containing 2A
100129842	3.86e-13	1.47e-14	0.1551	-7.689765	-1.1929056	247.33	ZNF737	zinc finger protein 737
256364	3.86e-13	1.48e-14	0.0855	7.689588	0.6571567	2463.06	EML3	EMAP like 3
100507118	4.00e-13	1.53e-14	0.2038	-7.684794	-1.5659767	74	PRC1-AS1	PRC1 antisense RNA 1
100174949	4.03e-13	1.55e-14	0.1134	-7.683687	-0.8715975	199.75	TRIM59-IFT80	TRIM59-IFT80 protein
10749	4.04e-13	1.55e-14	0.1264	7.682929	0.971009	4308.21	KIF1C	kinesin family member 1C
10014	4.04e-13	1.55e-14	0.0903	7.683091	0.6936364	2405.35	HDAC5	histone deacetylase 5
5787	4.10e-13	1.58e-14	0.1916	7.681011	1.4717354	1014.45	PTPRB	protein tyrosine phosphatase receptor type B
9647	4.21e-13	1.62e-14	0.1007	7.67752	0.7727491	1688.71	PPM1F	protein phosphatase, Mg2+/Mn2+ dependent 1F
105371874	4.24e-13	1.64e-14	0.3142	7.676273	2.4120135	92.72	LOC105371874	uncharacterized LOC105371874
51314	4.25e-13	1.64e-14	0.2279	-7.675718	-1.7489257	24.53	NME8	NME/NM23 family member 8
29127	4.25e-13	1.64e-14	0.2102	-7.675736	-1.6130926	428.83	RACGAP1	Rac GTPase activating protein 1
3706	4.32e-13	1.68e-14	0.3185	-7.673293	-2.4438653	24.88	ITPKA	inositol-trisphosphate 3-kinase A
221395	4.39e-13	1.71e-14	0.187	7.671048	1.4343324	1381.6	ADGRF5	adhesion G protein-coupled receptor F5
2906	4.45e-13	1.73e-14	0.2583	-7.669282	-1.9808854	113.12	GRIN2D	glutamate ionotropic receptor NMDA type subunit 2D
114569	4.49e-13	1.75e-14	0.2296	-7.668037	-1.7608004	1530.73	MAL2	mal, T cell differentiation protein 2
102723641	4.55e-13	1.77e-14	0.2554	7.666076	1.9578557	20.62	HID1-AS1	HID1 antisense RNA 1
55200	4.55e-13	1.78e-14	0.1656	7.665899	1.2696625	584.9	PLEKHG6	pleckstrin homology and RhoGEF domain containing G6
1440	4.59e-13	1.79e-14	0.4718	7.664765	3.6160324	122.21	CSF3	colony stimulating factor 3
57685	4.67e-13	1.83e-14	0.1615	7.662177	1.2372578	504.84	CACHD1	cache domain containing 1
26051	4.89e-13	1.92e-14	0.236	7.65608	1.8065743	577.56	PPP1R16B	protein phosphatase 1 regulatory subunit 16B
55825	4.90e-13	1.93e-14	0.2082	7.655407	1.5940359	419.89	PECR	peroxisomal trans-2-enoyl-CoA reductase
9662	4.90e-13	1.93e-14	0.1114	-7.655429	-0.8525736	140.12	CEP135	centrosomal protein 135
284403	4.90e-13	1.93e-14	0.2719	-7.655401	-2.0811664	217.42	WDR62	WD repeat domain 62
11169	5.10e-13	2.01e-14	0.1747	-7.649971	-1.3363156	115.52	WDHD1	WD repeat and HMG-box DNA binding protein 1
6185	5.10e-13	2.01e-14	0.0806	-7.649927	-0.6166632	6013.22	RPN2	ribophorin II
101928292	5.10e-13	2.02e-14	0.5318	-7.649658	-4.0680702	146.7	LINC01488	long intergenic non-protein coding RNA 1488
6335	5.13e-13	2.03e-14	0.2343	7.648803	1.7918892	67.12	SCN9A	sodium voltage-gated channel alpha subunit 9
101927834	5.19e-13	2.05e-14	0.3122	7.647288	2.3874892	47.13	LOC101927834	uncharacterized LOC101927834
10096	5.32e-13	2.11e-14	0.0966	-7.643811	-0.7380703	2545.97	ACTR3	actin related protein 3
55872	5.32e-13	2.11e-14	0.3797	-7.643642	-2.9023549	96.37	PBK	PDZ binding kinase
89970	5.32e-13	2.11e-14	0.0826	-7.643565	-0.6313823	514.94	RSPRY1	ring finger and SPRY domain containing 1
5493	5.36e-13	2.13e-14	0.1618	7.642335	1.2364599	1968.8	PPL	periplakin
100129434	5.47e-13	2.18e-14	0.2645	7.639602	2.0208598	76.64	LOC100129434	uncharacterized LOC100129434
105372233	5.57e-13	2.22e-14	0.1989	-7.637212	-1.5194146	22.57	BSG-AS1	BSG antisense RNA 1
58190	5.66e-13	2.26e-14	0.0703	7.634882	0.5365878	4607.51	CTDSP1	CTD small phosphatase 1
134265	5.69e-13	2.27e-14	0.1991	7.634081	1.5202353	665.7	AFAP1L1	actin filament associated protein 1 like 1
2109	5.81e-13	2.32e-14	0.1392	7.63128	1.061948	1926.88	ETFB	electron transfer flavoprotein subunit beta
79017	5.82e-13	2.33e-14	0.1344	-7.630725	-1.0256387	1241.19	GGCT	gamma-glutamylcyclotransferase
401097	5.83e-13	2.34e-14	0.2448	-7.630318	-1.8675536	76.58	C3orf80	chromosome 3 open reading frame 80
255631	5.85e-13	2.35e-14	0.2475	-7.629907	-1.8886366	66.98	COL24A1	collagen type XXIV alpha 1 chain
9735	5.85e-13	2.35e-14	0.1422	-7.629702	-1.0847801	362.49	KNTC1	kinetochore associated 1
54345	6.02e-13	2.43e-14	0.2522	7.625761	1.9231982	603.28	SOX18	SRY-box transcription factor 18
26002	6.07e-13	2.45e-14	0.2535	-7.624564	-1.933142	236.79	MOXD1	monooxygenase DBH like 1
112268458	6.11e-13	2.47e-14	0.1944	-7.623474	-1.4819629	59.16	LOC112268458	keratinocyte proline-rich protein-like
8317	6.34e-13	2.57e-14	0.1854	-7.618553	-1.4125078	129.14	CDC7	cell division cycle 7
84722	6.43e-13	2.60e-14	0.1827	-7.616606	-1.3912774	235.36	PSRC1	proline and serine rich coiled-coil 1
387712	6.47e-13	2.62e-14	0.1492	-7.615735	-1.1359704	248.21	ENO4	enolase 4
7083	6.59e-13	2.67e-14	0.2568	-7.613207	-1.9553907	478.39	TK1	thymidine kinase 1
114800	6.59e-13	2.68e-14	0.2529	7.612985	1.9250931	151.01	CCDC85A	coiled-coil domain containing 85A
401093	6.74e-13	2.74e-14	0.1602	7.609901	1.2187788	170.42	MBNL1-AS1	MBNL1 antisense RNA 1
124	6.76e-13	2.75e-14	0.3921	7.609353	2.9833097	341.04	ADH1A	alcohol dehydrogenase 1A (class I), alpha polypeptide
101927086	6.76e-13	2.76e-14	0.1839	7.609169	1.3990472	60.38	KLF9-DT	KLF9 divergent transcript
949	6.81e-13	2.78e-14	0.138	7.608081	1.0502281	2836.43	SCARB1	scavenger receptor class B member 1
9768	6.93e-13	2.83e-14	0.3134	-7.605718	-2.3836125	104.09	PCLAF	PCNA clamp associated factor
80704	7.02e-13	2.87e-14	0.4046	7.603896	3.0766525	1637.88	SLC19A3	solute carrier family 19 member 3
128239	7.06e-13	2.89e-14	0.3636	-7.602942	-2.7645708	463.26	IQGAP3	IQ motif containing GTPase activating protein 3
8644	7.12e-13	2.92e-14	0.2987	7.601678	2.270564	2281.65	AKR1C3	aldo-keto reductase family 1 member C3
28969	7.14e-13	2.94e-14	0.1071	-7.601136	-0.8141007	1401.52	BZW2	basic leucine zipper and W2 domains 2
6683	7.17e-13	2.95e-14	0.1121	-7.600545	-0.8516446	196.63	SPAST	spastin
1300	7.25e-13	2.99e-14	0.5267	-7.598894	-4.0026537	2118.28	COL10A1	collagen type X alpha 1 chain
338442	7.35e-13	3.03e-14	0.2739	7.59694	2.0811712	397.06	HCAR2	hydroxycarboxylic acid receptor 2
5434	7.40e-13	3.06e-14	0.0957	7.595897	0.7269341	3355.29	POLR2E	RNA polymerase II, I and III subunit E
9743	7.51e-13	3.11e-14	0.1369	-7.593767	-1.0397842	889.06	ARHGAP32	Rho GTPase activating protein 32
114614	7.58e-13	3.14e-14	0.219	-7.592451	-1.6623903	21.22	MIR155HG	MIR155 host gene
220042	7.60e-13	3.15e-14	0.2203	-7.591983	-1.6725567	55.54	DDIAS	DNA damage induced apoptosis suppressor
79644	7.63e-13	3.17e-14	0.1372	-7.591317	-1.0416149	660.06	SRD5A3	steroid 5 alpha-reductase 3
84725	7.74e-13	3.22e-14	0.1113	-7.589074	-0.8444205	226.19	PLEKHA8	pleckstrin homology domain containing A8
107984128	7.74e-13	3.22e-14	0.2175	-7.589175	-1.6504625	30.7	LOC107984128	uncharacterized LOC107984128
57030	7.76e-13	3.23e-14	0.2678	7.588705	2.0325269	143.58	SLC17A7	solute carrier family 17 member 7
120939	7.84e-13	3.27e-14	0.285	-7.587142	-2.1622661	16.16	TMEM52B	transmembrane protein 52B
57572	7.96e-13	3.32e-14	0.1407	7.585056	1.066897	1953.05	DOCK6	dedicator of cytokinesis 6
9055	8.09e-13	3.38e-14	0.2326	-7.582758	-1.7634395	394.47	PRC1	protein regulator of cytokinesis 1
4171	8.21e-13	3.44e-14	0.2397	-7.58065	-1.8169395	618.1	MCM2	minichromosome maintenance complex component 2
63967	8.30e-13	3.48e-14	0.2805	-7.579084	-2.1258099	66.76	CLSPN	claspin
148932	8.37e-13	3.52e-14	0.088	7.577705	0.6668681	827.36	MOB3C	MOB kinase activator 3C
10904	8.37e-13	3.52e-14	0.0917	7.577686	0.6944977	2234.22	BLCAP	BLCAP apoptosis inducing factor
5634	8.44e-13	3.55e-14	0.1146	-7.5765	-0.8680088	520.66	PRPS2	phosphoribosyl pyrophosphate synthetase 2
23596	8.49e-13	3.58e-14	0.1457	-7.575541	-1.1041119	243.3	OPN3	opsin 3
7069	8.52e-13	3.59e-14	0.392	7.574927	2.9696306	2049.39	THRSP	thyroid hormone responsive
339500	8.56e-13	3.61e-14	0.1295	-7.57427	-0.9804903	199.38	ZNF678	zinc finger protein 678
84620	8.73e-13	3.69e-14	0.3372	-7.571402	-2.5528669	147.9	ST6GAL2	ST6 beta-galactoside alpha-2,6-sialyltransferase 2
1991	8.73e-13	3.69e-14	0.3008	7.571385	2.2775689	44.69	ELANE	elastase, neutrophil expressed
338	9.09e-13	3.85e-14	0.4346	7.565871	3.2881354	48	APOB	apolipoprotein B
3185	9.15e-13	3.88e-14	0.0753	-7.564979	-0.5694712	4785.94	HNRNPF	heterogeneous nuclear ribonucleoprotein F
9170	9.30e-13	3.95e-14	0.1219	-7.562703	-0.9215822	495.76	LPAR2	lysophosphatidic acid receptor 2
8038	9.42e-13	4.00e-14	0.2529	-7.560869	-1.9122755	1517.01	ADAM12	ADAM metallopeptidase domain 12
81930	9.57e-13	4.07e-14	0.3064	-7.558598	-2.3161896	58.89	KIF18A	kinesin family member 18A
4143	9.62e-13	4.10e-14	0.3723	-7.557796	-2.8139624	56.87	MAT1A	methionine adenosyltransferase 1A
7576	9.76e-13	4.16e-14	0.1017	-7.555819	-0.7685804	271.19	ZNF28	zinc finger protein 28
29089	9.81e-13	4.19e-14	0.2701	-7.554872	-2.0405153	189.89	UBE2T	ubiquitin conjugating enzyme E2 T
5199	9.95e-13	4.26e-14	0.2047	7.552909	1.5462666	166.71	CFP	complement factor properdin
1756	1.01e-12	4.32e-14	0.1837	7.551103	1.387424	438.3	DMD	dystrophin
110599564	1.03e-12	4.40e-14	0.1852	-7.548526	-1.3982684	81.17	EEF1AKMT4	EEF1A lysine methyltransferase 4
5810	1.03e-12	4.43e-14	0.102	-7.547791	-0.7699277	432.23	RAD1	RAD1 checkpoint DNA exonuclease
200942	1.05e-12	4.50e-14	0.1283	7.545586	0.9679526	1249.63	KLHDC8B	kelch domain containing 8B
23345	1.06e-12	4.55e-14	0.1158	7.544185	0.8736352	1439.51	SYNE1	spectrin repeat containing nuclear envelope protein 1
2098	1.07e-12	4.63e-14	0.086	7.542026	0.6488311	1978.97	ESD	esterase D
1462	1.08e-12	4.66e-14	0.2455	-7.541142	-1.8514877	4701.34	VCAN	versican
165679	1.10e-12	4.74e-14	0.372	-7.538913	-2.8044406	197.28	SPTSSB	serine palmitoyltransferase small subunit B
1763	1.10e-12	4.74e-14	0.2247	-7.538992	-1.6936786	108.28	DNA2	DNA replication helicase/nuclease 2
202052	1.10e-12	4.77e-14	0.0975	7.538154	0.7351112	281.77	DNAJC18	DnaJ heat shock protein family (Hsp40) member C18
376497	1.11e-12	4.82e-14	0.098	7.536731	0.7384399	1712.13	SLC27A1	solute carrier family 27 member 1
692212	1.11e-12	4.83e-14	0.1816	-7.536528	-1.3687027	29.57	SNORD99	small nucleolar RNA, C/D box 99
2770	1.12e-12	4.84e-14	0.2266	7.536036	1.7074759	699.2	GNAI1	G protein subunit alpha i1
64151	1.13e-12	4.89e-14	0.2728	-7.534747	-2.0553318	119.4	NCAPG	non-SMC condensin I complex subunit G
23344	1.15e-12	5.01e-14	0.1244	7.531648	0.9371551	4690.71	ESYT1	extended synaptotagmin 1
131870	1.16e-12	5.06e-14	0.0707	7.530463	0.5322489	1243.08	NUDT16	nudix hydrolase 16
51621	1.16e-12	5.07e-14	0.1152	7.529986	0.8672494	2035.41	KLF13	KLF transcription factor 13
105376671	1.17e-12	5.10e-14	0.265	7.529306	1.9956251	13.74	LGR4-AS1	LGR4 antisense RNA 1
79682	1.17e-12	5.12e-14	0.1929	-7.528809	-1.4523709	322.11	CENPU	centromere protein U
1277	1.19e-12	5.22e-14	0.3144	-7.526376	-2.3662139	183070.94	COL1A1	collagen type I alpha 1 chain
285313	1.22e-12	5.35e-14	0.2247	7.522992	1.6902571	525.56	IGSF10	immunoglobulin superfamily member 10
6498	1.22e-12	5.35e-14	0.1588	-7.523041	-1.1943231	575.73	SKIL	SKI like proto-oncogene
286753	1.22e-12	5.36e-14	0.4739	7.522859	3.5647896	5474.58	TRARG1	trafficking regulator of GLUT4 (SLC2A4) 1
101929356	1.23e-12	5.39e-14	0.1173	-7.522105	-0.8823223	36.52	LOC101929356
201229	1.24e-12	5.48e-14	0.0942	7.520055	0.708413	422.85	LYRM9	LYR motif containing 9
1357	1.27e-12	5.60e-14	0.363	7.517073	2.7289075	32.65	CPA1	carboxypeptidase A1
7049	1.28e-12	5.65e-14	0.2276	7.515929	1.7106098	1282.42	TGFBR3	transforming growth factor beta receptor 3
81532	1.28e-12	5.66e-14	0.0871	7.515797	0.6546021	996.3	MOB2	MOB kinase activator 2
101927682	1.29e-12	5.71e-14	0.1338	7.514498	1.0053297	446.56	CD81-AS1	CD81 antisense RNA 1
1062	1.29e-12	5.73e-14	0.2801	-7.514188	-2.1050102	97.24	CENPE	centromere protein E
9601	1.30e-12	5.76e-14	0.116	-7.513415	-0.8711974	3465.93	PDIA4	protein disulfide isomerase family A member 4
9232	1.32e-12	5.88e-14	0.2697	-7.510785	-2.0255112	195.28	PTTG1	PTTG1 regulator of sister chromatid separation, securin
51203	1.33e-12	5.92e-14	0.316	-7.509882	-2.3729177	401.76	NUSAP1	nucleolar and spindle associated protein 1
105374297	1.40e-12	6.22e-14	0.2177	-7.503318	-1.633667	16.39	LOC105374297	uncharacterized LOC105374297
8303	1.41e-12	6.27e-14	0.1362	7.5023	1.0219994	1323.39	SNN	stannin
387496	1.44e-12	6.44e-14	0.2119	7.498876	1.589295	405.15	RASL11A	RAS like family 11 member A
375061	1.46e-12	6.50e-14	0.2573	7.497494	1.9290365	398.72	FAM89A	family with sequence similarity 89 member A
130399	1.46e-12	6.53e-14	0.369	7.497082	2.7665836	281.72	ACVR1C	activin A receptor type 1C
90861	1.48e-12	6.60e-14	0.1484	-7.495562	-1.1122623	2292.14	JPT2	Jupiter microtubule associated homolog 2
201725	1.52e-12	6.79e-14	0.1137	-7.491811	-0.8516482	129.61	C4orf46	chromosome 4 open reading frame 46
51162	1.59e-12	7.13e-14	0.1983	7.485442	1.4842671	3445.46	EGFL7	EGF like domain multiple 7
1073	1.59e-12	7.16e-14	0.1701	7.484964	1.2735055	603.34	CFL2	cofilin 2
991	1.61e-12	7.24e-14	0.3381	-7.483524	-2.5302761	432.32	CDC20	cell division cycle 20
4931	1.62e-12	7.31e-14	0.1406	-7.482197	-1.0517365	633.64	NVL	nuclear VCP like
105374298	1.64e-12	7.41e-14	0.1877	-7.48041	-1.4043281	91.25	LOC105374298	keratinocyte proline-rich protein-like
25960	1.65e-12	7.43e-14	0.1538	7.480032	1.1504671	3299.37	ADGRA2	adhesion G protein-coupled receptor A2
5789	1.65e-12	7.44e-14	0.2722	-7.479889	-2.0359102	191.07	PTPRD	protein tyrosine phosphatase receptor type D
699	1.65e-12	7.47e-14	0.3377	-7.47929	-2.5258946	142.1	BUB1	BUB1 mitotic checkpoint serine/threonine kinase
1028	1.68e-12	7.63e-14	0.2419	7.476542	1.808303	1358.41	CDKN1C	cyclin dependent kinase inhibitor 1C
5091	1.68e-12	7.63e-14	0.2168	7.476628	1.620835	2201.8	PC	pyruvate carboxylase
28316	1.71e-12	7.75e-14	0.3601	7.474541	2.6912398	30.93	CDH20	cadherin 20
10437	1.72e-12	7.83e-14	0.1834	-7.473145	-1.3706162	2849.76	IFI30	IFI30 lysosomal thiol reductase
10608	1.73e-12	7.85e-14	0.0931	7.47275	0.6958679	3040.56	MXD4	MAX dimerization protein 4
23645	1.75e-12	7.97e-14	0.1938	7.470743	1.4474719	5281.9	PPP1R15A	protein phosphatase 1 regulatory subunit 15A
9370	1.77e-12	8.07e-14	0.4782	7.469175	3.5716951	9642.84	ADIPOQ	adiponectin, C1Q and collagen domain containing
6343	1.80e-12	8.20e-14	0.3043	-7.467048	-2.2720032	15.31	SCT	secretin
2180	1.80e-12	8.21e-14	0.2809	7.466865	2.0970751	6270.87	ACSL1	acyl-CoA synthetase long chain family member 1
283	1.80e-12	8.23e-14	0.1445	7.46657	1.0789867	619.92	ANG	angiogenin
9079	1.81e-12	8.29e-14	0.2032	7.465598	1.5170704	1136.32	LDB2	LIM domain binding 2
10615	1.82e-12	8.32e-14	0.2337	-7.46519	-1.7442687	358.93	SPAG5	sperm associated antigen 5
653519	1.82e-12	8.35e-14	0.0979	-7.464753	-0.7306045	518.88	GPR89A	G protein-coupled receptor 89A
64866	1.82e-12	8.35e-14	0.2196	-7.464664	-1.638916	512.81	CDCP1	CUB domain containing protein 1
54776	1.82e-12	8.34e-14	0.0822	7.46491	0.6132912	3599.45	PPP1R12C	protein phosphatase 1 regulatory subunit 12C
10797	1.82e-12	8.37e-14	0.1346	-7.464446	-1.0045502	1087.72	MTHFD2	methylenetetrahydrofolate dehydrogenase (NADP+ dependent) 2, methenyltetrahydrofolate cyclohydrolase
100861548	1.85e-12	8.53e-14	0.0751	7.461847	0.5607033	1423.92	PINK1-AS	PINK1 antisense RNA
3290	1.85e-12	8.52e-14	0.2794	7.46199	2.0849145	264.87	HSD11B1	hydroxysteroid 11-beta dehydrogenase 1
118	1.86e-12	8.59e-14	0.0697	7.460903	0.5199947	6012.41	ADD1	adducin 1
1234	1.89e-12	8.75e-14	0.2045	-7.458496	-1.5254972	142.96	CCR5	C-C motif chemokine receptor 5
10544	1.89e-12	8.75e-14	0.1792	7.458451	1.3363652	645.93	PROCR	protein C receptor
10400	1.93e-12	8.95e-14	0.1711	7.455491	1.2757854	905.92	PEMT	phosphatidylethanolamine N-methyltransferase
55362	1.96e-12	9.08e-14	0.1151	-7.453613	-0.8577997	1195.92	TMEM63B	transmembrane protein 63B
9120	1.96e-12	9.09e-14	0.3208	-7.453465	-2.3910422	249.97	SLC16A6	solute carrier family 16 member 6
7644	1.96e-12	9.13e-14	0.115	-7.452917	-0.8569139	555.91	ZNF91	zinc finger protein 91
23177	1.98e-12	9.21e-14	0.0859	7.451821	0.6403157	861.61	CEP68	centrosomal protein 68
23302	1.99e-12	9.25e-14	0.2061	7.451222	1.5356099	111.3	WSCD1	WSC domain containing 1
84617	2.01e-12	9.38e-14	0.153	7.44931	1.1400807	3853.05	TUBB6	tubulin beta 6 class V
1870	2.04e-12	9.50e-14	0.2921	-7.447649	-2.1752767	89.54	E2F2	E2F transcription factor 2
152573	2.06e-12	9.63e-14	0.3445	7.445893	2.5652899	31.15	SHISA3	shisa family member 3
5877	2.08e-12	9.72e-14	0.1127	-7.444665	-0.8386904	326.41	RABIF	RAB interacting factor
401399	2.08e-12	9.76e-14	0.3744	7.444124	2.7867513	321.72	PRRT4	proline rich transmembrane protein 4
57863	2.09e-12	9.78e-14	0.3129	7.443861	2.3291035	453.51	CADM3	cell adhesion molecule 3
1478	2.12e-12	9.96e-14	0.0986	-7.441463	-0.7337185	365.37	CSTF2	cleavage stimulation factor subunit 2
51673	2.12e-12	9.97e-14	0.2311	7.441267	1.7199529	2159.61	TPPP3	tubulin polymerization promoting protein family member 3
253558	2.13e-12	1.00e-13	0.1221	-7.44086	-0.9086198	181.27	LCLAT1	lysocardiolipin acyltransferase 1
375298	2.14e-12	1.01e-13	0.1193	-7.439987	-0.8874758	73.85	CERKL	ceramide kinase like
3579	2.14e-12	1.01e-13	0.319	7.439579	2.3734688	48.12	CXCR2	C-X-C motif chemokine receptor 2
105370550	2.14e-12	1.01e-13	0.1614	7.439441	1.2005011	40.87	GALNT16-AS1	GALNT16 and EXD2 antisense RNA 1
151648	2.15e-12	1.01e-13	0.306	-7.439091	-2.2766025	36.08	SGO1	shugoshin 1
9991	2.15e-12	1.02e-13	0.119	-7.438507	-0.8850173	1147.4	PTBP3	polypyrimidine tract binding protein 3
3953	2.16e-12	1.02e-13	0.188	7.437847	1.3980355	476	LEPR	leptin receptor
54884	2.18e-12	1.03e-13	0.2186	7.436369	1.6258139	5566	RETSAT	retinol saturase
55022	2.21e-12	1.05e-13	0.2094	7.434654	1.5570364	599	PID1	phosphotyrosine interaction domain containing 1
55732	2.21e-12	1.05e-13	0.113	-7.434419	-0.8397765	258.77	C1orf112	chromosome 1 open reading frame 112
105372457	2.23e-12	1.06e-13	0.2221	7.433124	1.6510059	42.71	MYADM-AS1	MYADM antisense RNA 1
6772	2.29e-12	1.09e-13	0.1914	-7.429801	-1.4223845	2708.79	STAT1	signal transducer and activator of transcription 1
56992	2.29e-12	1.09e-13	0.2712	-7.429486	-2.0145528	77.08	KIF15	kinesin family member 15
7516	2.29e-12	1.09e-13	0.2807	-7.429364	-2.0855474	59.84	XRCC2	X-ray repair cross complementing 2
10699	2.34e-12	1.12e-13	0.3307	-7.425971	-2.4556236	101.94	CORIN	corin, serine peptidase
1164	2.34e-12	1.12e-13	0.2278	-7.426099	-1.6917296	242.25	CKS2	CDC28 protein kinase regulatory subunit 2
6345	2.34e-12	1.12e-13	0.2277	7.426217	1.6912887	74.06	SRL	sarcalumenin
107986126	2.35e-12	1.12e-13	0.2106	-7.425531	-1.5635757	182.84	LOC107986126	uncharacterized LOC107986126
158800	2.36e-12	1.13e-13	0.2652	7.424589	1.9686521	36	RHOXF1	Rhox homeobox family member 1
23213	2.38e-12	1.14e-13	0.2326	-7.423102	-1.7266162	2524.17	SULF1	sulfatase 1
5996	2.44e-12	1.17e-13	0.2082	-7.419748	-1.5449642	1879.41	RGS1	regulator of G protein signaling 1
3233	2.46e-12	1.18e-13	0.1498	7.41876	1.1115291	488.65	HOXD4	homeobox D4
7172	2.47e-12	1.19e-13	0.1049	-7.418259	-0.7781623	425.76	TPMT	thiopurine S-methyltransferase
9700	2.50e-12	1.21e-13	0.3015	-7.416157	-2.2356505	199.28	ESPL1	extra spindle pole bodies like 1, separase
10491	2.51e-12	1.21e-13	0.124	7.415667	0.9199126	6672.22	CRTAP	cartilage associated protein
26191	2.57e-12	1.24e-13	0.1926	-7.411995	-1.4277066	73.95	PTPN22	protein tyrosine phosphatase non-receptor type 22
57082	2.57e-12	1.24e-13	0.3321	-7.412072	-2.4617584	58.24	KNL1	kinetochore scaffold 1
1775	2.57e-12	1.24e-13	0.2364	-7.411991	-1.7521666	118.7	DNASE1L2	deoxyribonuclease 1 like 2
93649	2.57e-12	1.24e-13	0.3003	7.412183	2.225656	68.98	MYOCD	myocardin
83931	2.58e-12	1.25e-13	0.0805	7.411448	0.5966853	2026.92	STK40	serine/threonine kinase 40
107986211	2.58e-12	1.25e-13	0.1184	-7.411151	-0.8771648	210.83	LOC107986211	replaced by ID 100129917
4085	2.58e-12	1.25e-13	0.2444	-7.411204	-1.811389	176.78	MAD2L1	mitotic arrest deficient 2 like 1
64746	2.60e-12	1.26e-13	0.1411	-7.409848	-1.0457566	811.84	ACBD3	acyl-CoA binding domain containing 3
110599583	2.61e-12	1.27e-13	0.1973	-7.408954	-1.461861	41.39	EEF1AKMT4-ECE2	EEF1AKMT4-ECE2 readthrough
642475	2.61e-12	1.27e-13	0.2055	-7.408853	-1.522783	392.31	MROH6	maestro heat like repeat family member 6
80237	2.62e-12	1.28e-13	0.1518	-7.408401	-1.124265	193.06	ELL3	elongation factor for RNA polymerase II 3
55326	2.63e-12	1.28e-13	0.1256	-7.40798	-0.9304776	298.18	AGPAT5	1-acylglycerol-3-phosphate O-acyltransferase 5
6373	2.69e-12	1.32e-13	0.3642	-7.4044	-2.6968784	84.94	CXCL11	C-X-C motif chemokine ligand 11
6715	2.76e-12	1.35e-13	0.1962	-7.400991	-1.4520525	350.07	SRD5A1	steroid 5 alpha-reductase 1
4005	2.81e-12	1.38e-13	0.1439	7.398559	1.0645494	728.7	LMO2	LIM domain only 2
3033	2.83e-12	1.39e-13	0.1633	7.397629	1.2081815	2517.47	HADH	hydroxyacyl-CoA dehydrogenase
8613	2.83e-12	1.39e-13	0.1603	7.397255	1.185836	3687.07	PLPP3	phospholipid phosphatase 3
6038	2.84e-12	1.39e-13	0.1526	7.396838	1.1291151	2029.06	RNASE4	ribonuclease A family member 4
63924	2.86e-12	1.41e-13	0.4767	7.395698	3.5251655	6243.96	CIDEC	cell death inducing DFFA like effector c
105373869	2.87e-12	1.41e-13	0.4771	-7.395065	-3.5285107	334.22	LINC01614	long intergenic non-protein coding RNA 1614
5164	2.93e-12	1.44e-13	0.1281	7.392142	0.9467187	1231.15	PDK2	pyruvate dehydrogenase kinase 2
1066	3.02e-12	1.49e-13	0.3659	7.387878	2.7033465	3654.5	CES1	carboxylesterase 1
8438	3.06e-12	1.51e-13	0.186	-7.38627	-1.3736749	165.73	RAD54L	RAD54 like
79802	3.06e-12	1.51e-13	0.3696	-7.386079	-2.7295723	92.25	HHIPL2	HHIP like 2
151246	3.09e-12	1.53e-13	0.183	-7.384671	-1.3514357	84.66	SGO2	shugoshin 2
10349	3.12e-12	1.55e-13	0.2578	7.382915	1.9036076	448.39	ABCA10	ATP binding cassette subfamily A member 10
112268426	3.24e-12	1.61e-13	0.1753	-7.377967	-1.2933035	174.21	LOC112268426
105371483	3.25e-12	1.61e-13	0.1471	7.377438	1.0853286	50.41	LOC105371483	uncharacterized LOC105371483
309	3.29e-12	1.63e-13	0.12	7.375725	0.885382	8146.06	ANXA6	annexin A6
64397	3.36e-12	1.67e-13	0.1117	7.372866	0.8232639	1450.3	ZNF106	zinc finger protein 106
126567	3.41e-12	1.70e-13	0.2577	7.370685	1.899272	151.46	C2CD4C	C2 calcium dependent domain containing 4C
23026	3.45e-12	1.72e-13	0.2878	7.36907	2.120504	81.05	MYO16	myosin XVI
55273	3.48e-12	1.74e-13	0.3202	7.367718	2.3588767	283.04	TMEM100	transmembrane protein 100
222950	3.51e-12	1.75e-13	0.2242	7.366343	1.6517086	77.85	NYAP1	neuronal tyrosine phosphorylated phosphoinositide-3-kinase adaptor 1
54443	3.59e-12	1.79e-13	0.3701	-7.363375	-2.7254182	202.78	ANLN	anillin, actin binding protein
23397	3.60e-12	1.80e-13	0.2627	-7.362844	-1.9341834	144.01	NCAPH	non-SMC condensin I complex subunit H
5209	3.61e-12	1.81e-13	0.2371	7.362041	1.7452225	6922.1	PFKFB3	6-phosphofructo-2-kinase/fructose-2,6-biphosphatase 3
114804	3.64e-12	1.82e-13	0.25	7.361087	1.8406136	271.37	RNF157	ring finger protein 157
9021	3.70e-12	1.86e-13	0.2893	7.358688	2.1290108	10525.85	SOCS3	suppressor of cytokine signaling 3
90407	3.70e-12	1.86e-13	0.0807	-7.358269	-0.5939004	494	TMEM41A	transmembrane protein 41A
79073	3.70e-12	1.86e-13	0.0792	7.358324	0.5828242	3303.1	TMEM109	transmembrane protein 109
2533	3.74e-12	1.88e-13	0.1552	-7.356904	-1.1419258	262.72	FYB1	FYN binding protein 1
102725238	3.75e-12	1.89e-13	0.2208	7.356154	1.6241555	159.48	LOC102725238	uncharacterized LOC102725238
222962	3.79e-12	1.91e-13	0.3243	7.35482	2.3855355	1335.81	SLC29A4	solute carrier family 29 member 4
79158	3.80e-12	1.92e-13	0.0927	-7.354088	-0.681374	760.85	GNPTAB	N-acetylglucosamine-1-phosphate transferase subunits alpha and beta
9341	3.81e-12	1.93e-13	0.0869	7.353607	0.6388513	2281.28	VAMP3	vesicle associated membrane protein 3
92344	3.83e-12	1.94e-13	0.1216	-7.35281	-0.8943315	266.86	GORAB	golgin, RAB6 interacting
388284	3.88e-12	1.97e-13	0.1077	7.350987	0.7917244	157.36	C16orf86	chromosome 16 open reading frame 86
7173	3.91e-12	1.98e-13	0.2682	7.349935	1.9715851	202.62	TPO	thyroid peroxidase
9934	3.97e-12	2.02e-13	0.2171	7.347551	1.5951073	118.85	P2RY14	purinergic receptor P2Y14
25758	3.97e-12	2.02e-13	0.2548	-7.3476	-1.8721349	152.63	KIAA1549L	KIAA1549 like
5888	3.97e-12	2.02e-13	0.2375	-7.347656	-1.745318	95.1	RAD51	RAD51 recombinase
105371094	3.98e-12	2.03e-13	0.3421	7.34692	2.5131172	32.04	LOC105371094	uncharacterized LOC105371094
358	4.05e-12	2.07e-13	0.2282	7.344412	1.6763576	13082.88	AQP1	aquaporin 1 (Colton blood group)
2157	4.09e-12	2.09e-13	0.1535	7.343034	1.1269466	439.86	F8	coagulation factor VIII
1047	4.14e-12	2.11e-13	0.3561	-7.341362	-2.6142749	144.13	CLGN	calmegin
51011	4.14e-12	2.12e-13	0.0658	7.340803	0.4829743	813.39	FAHD2A	fumarylacetoacetate hydrolase domain containing 2A
107986443	4.14e-12	2.12e-13	0.5065	7.340802	3.718035	295.96	LINCADL	lincRNA adipogenesis and lipogenesis associated
2237	4.14e-12	2.12e-13	0.1385	-7.340799	-1.0168225	461.42	FEN1	flap structure-specific endonuclease 1
79184	4.26e-12	2.18e-13	0.0953	-7.336971	-0.698917	461.94	BRCC3	BRCA1/BRCA2-containing complex subunit 3
401021	4.37e-12	2.24e-13	0.1853	7.333353	1.3586791	50.7	LOC401021	uncharacterized LOC401021
101927070	4.45e-12	2.29e-13	0.2049	-7.330728	-1.5017211	26.13	LINC02611	long intergenic non-protein coding RNA 2611
898	4.58e-12	2.36e-13	0.241	-7.32683	-1.7655553	75.96	CCNE1	cyclin E1
9282	4.60e-12	2.37e-13	0.0944	-7.326204	-0.6917161	676.03	MED14	mediator complex subunit 14
55765	4.76e-12	2.46e-13	0.3985	-7.321333	-2.9175658	297.89	INAVA	innate immunity activator
92340	4.83e-12	2.49e-13	0.168	7.319468	1.2294068	447.4	PRR29	proline rich 29
1901	4.85e-12	2.51e-13	0.2134	7.318599	1.5620487	1367.55	S1PR1	sphingosine-1-phosphate receptor 1
57121	4.86e-12	2.51e-13	0.1446	-7.318269	-1.0584071	130.16	LPAR5	lysophosphatidic acid receptor 5
2078	4.88e-12	2.53e-13	0.1759	7.317558	1.2869162	870.53	ERG	ETS transcription factor ERG
84173	4.91e-12	2.54e-13	0.1686	7.316515	1.2338117	1744.17	ELMOD3	ELMO domain containing 3
168374	4.93e-12	2.55e-13	0.1897	-7.316038	-1.387563	248.04	ZNF92	zinc finger protein 92
55342	4.98e-12	2.59e-13	0.1435	-7.314353	-1.0495971	749.4	STRBP	spermatid perinuclear RNA binding protein
64793	5.08e-12	2.64e-13	0.1492	-7.311614	-1.0906289	381.19	CEP85	centrosomal protein 85
368	5.08e-12	2.64e-13	0.274	7.311596	2.0032972	325.68	ABCC6	ATP binding cassette subfamily C member 6
55558	5.17e-12	2.69e-13	0.143	-7.309061	-1.0455061	2204.71	PLXNA3	plexin A3
3606	5.18e-12	2.70e-13	0.1787	-7.308714	-1.3062339	184.92	IL18	interleukin 18
100874392	5.26e-12	2.74e-13	0.3012	7.306574	2.2008117	35.56	ANKRD20A12P	ankyrin repeat domain 20 family member A12, pseudogene
25891	5.28e-12	2.76e-13	0.2665	7.305796	1.9471618	910.3	PAMR1	peptidase domain containing associated with muscle regeneration 1
51035	5.28e-12	2.76e-13	0.0827	7.305747	0.6045348	2457.02	UBXN1	UBX domain protein 1
112817	5.30e-12	2.77e-13	0.287	7.305096	2.0967727	63.38	HOGA1	4-hydroxy-2-oxoglutarate aldolase 1
102723803	5.35e-12	2.80e-13	0.4302	7.303628	3.1420173	25.83	LOC102723803	uncharacterized LOC102723803
633	5.36e-12	2.81e-13	0.2433	-7.303167	-1.7771407	19090.41	BGN	biglycan
26576	5.40e-12	2.83e-13	0.2327	-7.302035	-1.6989099	131.4	SRPK3	SRSF protein kinase 3
157	5.57e-12	2.92e-13	0.1755	7.297819	1.2806628	994.02	GRK3	G protein-coupled receptor kinase 3
5194	5.61e-12	2.95e-13	0.0966	-7.296733	-0.7049829	441.48	PEX13	peroxisomal biogenesis factor 13
83540	5.66e-12	2.98e-13	0.3848	-7.2954	-2.8073419	196.79	NUF2	NUF2 component of NDC80 kinetochore complex
389677	5.76e-12	3.04e-13	0.1273	-7.292827	-0.9280612	290.2	RBM12B	RNA binding motif protein 12B
1594	5.79e-12	3.05e-13	0.2448	-7.29217	-1.7848344	94.6	CYP27B1	cytochrome P450 family 27 subfamily B member 1
11335	5.82e-12	3.07e-13	0.1144	-7.291299	-0.8342498	2958	CBX3	chromobox 3
7474	5.82e-12	3.07e-13	0.1977	-7.291147	-1.4417142	315.59	WNT5A	Wnt family member 5A
107075116	5.84e-12	3.09e-13	0.2267	-7.290611	-1.6528509	33.88	MIR3142HG	MIR3142 host gene
154467	5.87e-12	3.11e-13	0.1218	-7.289657	-0.8875339	202.72	CCDC167	coiled-coil domain containing 167
10659	5.92e-12	3.14e-13	0.1608	7.288405	1.1722188	990.78	CELF2	CUGBP Elav-like family member 2
5315	5.98e-12	3.17e-13	0.1118	-7.287034	-0.814814	15560.54	PKM	pyruvate kinase M1/2
165545	6.14e-12	3.26e-13	0.3827	-7.283308	-2.7872356	24.72	DQX1	DEAQ-box RNA dependent ATPase 1
6649	6.21e-12	3.30e-13	0.2719	7.281585	1.9797104	3508.5	SOD3	superoxide dismutase 3
646962	6.26e-12	3.33e-13	0.2873	7.280494	2.0919458	238.46	HRCT1	histidine rich carboxyl terminus 1
11031	6.26e-12	3.33e-13	0.1896	-7.280349	-1.3803039	2086.69	RAB31	RAB31, member RAS oncogene family
440689	6.29e-12	3.35e-13	0.2407	-7.279612	-1.7521598	54.38	H2BC18	H2B clustered histone 18
3845	6.31e-12	3.36e-13	0.1188	-7.27894	-0.8650796	559.37	KRAS	KRAS proto-oncogene, GTPase
6804	6.32e-12	3.37e-13	0.1856	-7.278546	-1.3509564	301.4	STX1A	syntaxin 1A
60385	6.43e-12	3.43e-13	0.2586	7.276198	1.8819296	26.25	TSKS	testis specific serine kinase substrate
10154	6.61e-12	3.53e-13	0.1587	-7.272403	-1.1541046	552.04	PLXNC1	plexin C1
100129543	6.64e-12	3.55e-13	0.324	-7.271647	-2.3563411	30.71	ZNF730	zinc finger protein 730
220108	6.69e-12	3.58e-13	0.1783	7.270402	1.2965869	130.37	FAM124A	family with sequence similarity 124 member A
83699	6.77e-12	3.63e-13	0.1786	7.268713	1.298095	627.99	SH3BGRL2	SH3 domain binding glutamate rich protein like 2
8837	6.81e-12	3.65e-13	0.115	7.267821	0.8355048	3537.84	CFLAR	CASP8 and FADD like apoptosis regulator
57650	6.84e-12	3.68e-13	0.2239	-7.266966	-1.6268333	80.18	CIP2A	cellular inhibitor of PP2A
285180	6.93e-12	3.73e-13	0.2442	-7.26517	-1.7741895	38.68	RUFY4	RUN and FYVE domain containing 4
57513	6.93e-12	3.73e-13	0.1497	7.26506	1.0872211	2222.05	CASKIN2	CASK interacting protein 2
284600	6.95e-12	3.74e-13	0.3389	-7.26454	-2.4619342	30.24	LOC284600	uncharacterized LOC284600
27085	7.02e-12	3.78e-13	0.1497	-7.263107	-1.0874555	98.39	MTBP	MDM2 binding protein
128710	7.03e-12	3.80e-13	0.1165	-7.262653	-0.8462214	195.44	SLX4IP	SLX4 interacting protein
4314	7.05e-12	3.81e-13	0.3901	-7.262178	-2.8326925	435.99	MMP3	matrix metallopeptidase 3
440556	7.23e-12	3.91e-13	0.2885	7.25872	2.0943224	95.31	PRDM16-DT	PRDM16 divergent transcript
8318	7.32e-12	3.96e-13	0.291	-7.256803	-2.1119154	120.6	CDC45	cell division cycle 45
117581	7.52e-12	4.07e-13	0.2424	7.253115	1.7581245	536.5	TWIST2	twist family bHLH transcription factor 2
7030	7.53e-12	4.08e-13	0.1073	7.252725	0.7782301	2619.56	TFE3	transcription factor binding to IGHM enhancer 3
9569	7.55e-12	4.10e-13	0.1222	-7.252369	-0.8861273	715.54	GTF2IRD1	GTF2I repeat domain containing 1
701	7.57e-12	4.11e-13	0.3363	-7.251728	-2.4387152	142.37	BUB1B	BUB1 mitotic checkpoint serine/threonine kinase B
26468	7.66e-12	4.17e-13	0.2131	7.250074	1.5451719	416.21	LHX6	LIM homeobox 6
100132215	7.75e-12	4.22e-13	0.1433	7.248409	1.0387078	220.37	EHBP1-AS1	EHBP1 antisense RNA 1
730101	7.84e-12	4.27e-13	0.2353	-7.246621	-1.7048299	142.02	LOC730101	uncharacterized LOC730101
9603	7.85e-12	4.28e-13	0.1504	-7.246449	-1.090158	331.41	NFE2L3	NFE2 like bZIP transcription factor 3
64641	7.86e-12	4.29e-13	0.2422	7.246109	1.7550924	298.33	EBF2	EBF transcription factor 2
641700	7.96e-12	4.35e-13	0.206	7.244289	1.4922114	861.94	ECSCR	endothelial cell surface expressed chemotaxis and apoptosis regulator
9563	7.97e-12	4.36e-13	0.0833	7.243968	0.6035614	2711.11	H6PD	hexose-6-phosphate dehydrogenase/glucose 1-dehydrogenase
26774	8.14e-12	4.46e-13	0.1525	-7.240864	-1.1043155	90.35	SNORD80	small nucleolar RNA, C/D box 80
221749	8.14e-12	4.46e-13	0.1484	7.240895	1.0748194	2131.63	PXDC1	PX domain containing 1
5753	8.17e-12	4.48e-13	0.2653	-7.240287	-1.9211355	414.21	PTK6	protein tyrosine kinase 6
23328	8.20e-12	4.50e-13	0.1493	7.239668	1.0809202	1177.33	SASH1	SAM and SH3 domain containing 1
9754	8.21e-12	4.51e-13	0.1472	7.239238	1.0658606	628.29	STARD8	StAR related lipid transfer domain containing 8
6751	8.22e-12	4.52e-13	0.2695	7.238967	1.9511406	36.27	SSTR1	somatostatin receptor 1
402	8.27e-12	4.55e-13	0.1306	7.238035	0.9454959	1150.53	ARL2	ADP ribosylation factor like GTPase 2
9322	8.35e-12	4.60e-13	0.1231	7.236702	0.8911213	3239.23	TRIP10	thyroid hormone receptor interactor 10
4499	8.35e-12	4.60e-13	0.3316	7.236569	2.3997573	468.5	MT1M	metallothionein 1M
9329	8.40e-12	4.63e-13	0.0843	-7.235634	-0.6098816	493.26	GTF3C4	general transcription factor IIIC subunit 4
2012	8.64e-12	4.77e-13	0.2014	7.231637	1.4567992	10965.82	EMP1	epithelial membrane protein 1
84251	8.67e-12	4.79e-13	0.2145	-7.231025	-1.5513747	167.52	SGIP1	SH3GL interacting endocytic adaptor 1
2582	8.71e-12	4.82e-13	0.1623	-7.230317	-1.1734161	720.36	GALE	UDP-galactose-4-epimerase
55719	8.72e-12	4.83e-13	0.0714	-7.229958	-0.5164021	675.83	SLF2	SMC5-SMC6 complex localization factor 2
3309	8.84e-12	4.90e-13	0.0908	-7.228019	-0.6565261	10032.74	HSPA5	heat shock protein family A (Hsp70) member 5
105374363	8.84e-12	4.91e-13	0.1561	-7.227841	-1.1284959	102	GTF3C2-AS2	GTF3C2 antisense RNA 2
1111	8.87e-12	4.92e-13	0.1674	-7.227363	-1.2095985	168.3	CHEK1	checkpoint kinase 1
5210	9.04e-12	5.02e-13	0.1656	-7.224677	-1.1966819	266.89	PFKFB4	6-phosphofructo-2-kinase/fructose-2,6-biphosphatase 4
105378909	9.05e-12	5.03e-13	0.3051	7.224414	2.2041647	178.01	LINC02884	long intergenic non-protein coding RNA 2884
79746	9.06e-12	5.05e-13	0.2199	7.224039	1.5886824	995.33	ECHDC3	enoyl-CoA hydratase domain containing 3
100131825	9.29e-12	5.18e-13	0.2953	7.220482	2.1325545	229.62	CADM3-AS1	CADM3 antisense RNA 1
253714	9.66e-12	5.39e-13	0.1447	-7.215117	-1.0438558	87.53	MMS22L	MMS22 like, DNA repair protein
84171	9.73e-12	5.43e-13	0.2283	7.213979	1.6467458	441.28	LOXL4	lysyl oxidase like 4
11181	9.81e-12	5.48e-13	0.1441	7.212812	1.0393292	955.83	TREH	trehalase
677805	9.83e-12	5.50e-13	0.155	-7.212401	-1.1177993	20.09	SNORA18	small nucleolar RNA, H/ACA box 18
55635	1.01e-11	5.67e-13	0.3948	-7.208298	-2.846098	68.14	DEPDC1	DEP domain containing 1
10044	1.01e-11	5.66e-13	0.1571	7.208372	1.1321965	1050.53	SH2D3C	SH2 domain containing 3C
27074	1.02e-11	5.71e-13	0.2474	-7.207117	-1.7833898	75.64	LAMP3	lysosomal associated membrane protein 3
101928200	1.02e-11	5.72e-13	0.2787	7.206927	2.0086404	23.86	MRGPRF-AS1	MRGPRF antisense RNA 1
339524	1.03e-11	5.78e-13	0.2535	7.205661	1.8269886	414.86	LINC01140	long intergenic non-protein coding RNA 1140
57452	1.04e-11	5.85e-13	0.2078	7.203993	1.4972705	1203.63	GALNT16	polypeptide N-acetylgalactosaminyltransferase 16
101928659	1.06e-11	5.99e-13	0.2457	7.200678	1.7693828	18.71	C16orf95-DT	C16orf95 divergent transcript
79586	1.07e-11	6.02e-13	0.1638	-7.200045	-1.1793851	3223.16	CHPF	chondroitin polymerizing factor
167227	1.07e-11	6.04e-13	0.1094	-7.199504	-0.7879164	462.85	DCP2	decapping mRNA 2
5348	1.08e-11	6.12e-13	0.3305	7.197769	2.3791789	1025.17	FXYD1	FXYD domain containing ion transport regulator 1
10403	1.10e-11	6.22e-13	0.272	-7.195498	-1.9571864	100.15	NDC80	NDC80 kinetochore complex component
7389	1.12e-11	6.36e-13	0.0764	7.192506	0.5494349	1795.75	UROD	uroporphyrinogen decarboxylase
29958	1.17e-11	6.60e-13	0.2456	7.187427	1.7654835	123.72	DMGDH	dimethylglycine dehydrogenase
4957	1.18e-11	6.69e-13	0.0921	-7.185603	-0.6621111	1220.56	ODF2	outer dense fiber of sperm tails 2
80332	1.21e-11	6.87e-13	0.2619	7.181998	1.8806476	2972.09	ADAM33	ADAM metallopeptidase domain 33
55281	1.21e-11	6.88e-13	0.1389	7.181745	0.9972337	509.49	TMEM140	transmembrane protein 140
91120	1.22e-11	6.95e-13	0.1489	-7.180324	-1.0688431	139.47	ZNF682	zinc finger protein 682
80177	1.22e-11	6.96e-13	0.191	7.180195	1.3713737	350.56	MYCT1	MYC target 1
407018	1.24e-11	7.06e-13	0.3342	7.178308	2.399324	21.53	MIR27A	microRNA 27a
91461	1.25e-11	7.13e-13	0.2615	7.176949	1.876665	1423.67	PKDCC	protein kinase domain containing, cytoplasmic
170575	1.25e-11	7.14e-13	0.1733	7.176739	1.2437583	418.6	GIMAP1	GTPase, IMAP family member 1
7355	1.26e-11	7.16e-13	0.1069	-7.176279	-0.7674385	778.09	SLC35A2	solute carrier family 35 member A2
80179	1.26e-11	7.22e-13	0.1073	-7.175144	-0.7697686	856.76	MYO19	myosin XIX
347454	1.27e-11	7.27e-13	0.2015	-7.174351	-1.4455549	20.79	SOWAHD	sosondowah ankyrin repeat domain family member D
79573	1.27e-11	7.29e-13	0.105	-7.173939	-0.7535149	450	TTC13	tetratricopeptide repeat domain 13
55615	1.32e-11	7.56e-13	0.142	7.168866	1.0177391	735.2	PRR5	proline rich 5
9590	1.33e-11	7.64e-13	0.2123	7.167443	1.52184	1560.48	AKAP12	A-kinase anchoring protein 12
9842	1.33e-11	7.64e-13	0.0755	7.167538	0.5409714	998.31	PLEKHM1	pleckstrin homology and RUN domain containing M1
8578	1.40e-11	8.07e-13	0.154	7.160029	1.102846	854.09	SCARF1	scavenger receptor class F member 1
101929340	1.45e-11	8.31e-13	0.2084	7.155899	1.4912869	27.05	ESAM-AS1	ESAM antisense RNA 1
2155	1.45e-11	8.34e-13	0.3574	-7.155452	-2.5576294	136.54	F7	coagulation factor VII
839	1.47e-11	8.44e-13	0.1103	-7.153772	-0.7891507	399.02	CASP6	caspase 6
51463	1.52e-11	8.73e-13	0.0973	-7.149168	-0.695955	478.9	GPR89B	G protein-coupled receptor 89B
107986599	1.52e-11	8.76e-13	0.0988	-7.148752	-0.7061781	281.41	LOC107986599	uncharacterized LOC107986599
105377441	1.52e-11	8.79e-13	0.3514	7.148207	2.5121356	15.61	LINC02511	long intergenic non-protein coding RNA 2511
1311	1.53e-11	8.82e-13	0.397	-7.147773	-2.8380184	3443.81	COMP	cartilage oligomeric matrix protein
100532731	1.53e-11	8.86e-13	0.126	-7.147109	-0.9004171	886.23	COMMD3-BMI1	COMMD3-BMI1 readthrough
10993	1.54e-11	8.92e-13	0.3232	-7.146202	-2.3097426	213.92	SDS	serine dehydratase
401491	1.55e-11	8.95e-13	0.343	7.145751	2.4512948	38.11	VLDLR-AS1	VLDLR antisense RNA 1
784	1.55e-11	9.00e-13	0.1551	-7.14496	-1.1083806	1111.62	CACNB3	calcium voltage-gated channel auxiliary subunit beta 3
2058	1.56e-11	9.02e-13	0.0972	-7.144622	-0.6946881	2043.5	EPRS1	glutamyl-prolyl-tRNA synthetase 1
4921	1.56e-11	9.08e-13	0.2149	7.143766	1.5348413	2441.43	DDR2	discoidin domain receptor tyrosine kinase 2
56474	1.57e-11	9.15e-13	0.1407	-7.142769	-1.0050966	805.49	CTPS2	CTP synthase 2
27036	1.58e-11	9.17e-13	0.1694	-7.142493	-1.2099486	54.32	SIGLEC7	sialic acid binding Ig like lectin 7
9755	1.58e-11	9.19e-13	0.0929	7.142196	0.6631682	756.55	TBKBP1	TBK1 binding protein 1
10990	1.63e-11	9.47e-13	0.2732	7.137926	1.9503682	1165.52	LILRB5	leukocyte immunoglobulin like receptor B5
8565	1.68e-11	9.79e-13	0.0677	-7.133431	-0.4832117	1434.11	YARS1	tyrosyl-tRNA synthetase 1
117245	1.68e-11	9.81e-13	0.339	7.133084	2.418178	589.38	PLAAT5	phospholipase A and acyltransferase 5
642658	1.71e-11	9.99e-13	0.2219	-7.130602	-1.5820958	288.65	SCX	scleraxis bHLH transcription factor
148203	1.71e-11	9.99e-13	0.1282	-7.130673	-0.9144178	204.75	ZNF738	zinc finger protein 738
4322	1.72e-11	1.01e-12	0.6239	-7.129364	-4.4478	411.74	MMP13	matrix metallopeptidase 13
79987	1.72e-11	1.01e-12	0.2383	7.129111	1.6985513	2624.05	SVEP1	sushi, von Willebrand factor type A, EGF and pentraxin domain containing 1
105372310	1.72e-11	1.01e-12	0.2285	-7.129059	-1.6288115	63.23	LOC105372310	uncharacterized LOC105372310
9824	1.74e-11	1.02e-12	0.2692	-7.127774	-1.9186405	131.39	ARHGAP11A	Rho GTPase activating protein 11A
339324	1.74e-11	1.02e-12	0.0915	-7.127181	-0.6524003	301.38	ZNF260	zinc finger protein 260
246329	1.76e-11	1.03e-12	0.1063	-7.125832	-0.7572724	142.6	STAC3	SH3 and cysteine rich domain 3
55055	1.77e-11	1.04e-12	0.1483	-7.124975	-1.0567335	207.77	ZWILCH	zwilch kinetochore protein
5111	1.77e-11	1.04e-12	0.1185	-7.124913	-0.8439633	969.91	PCNA	proliferating cell nuclear antigen
374462	1.78e-11	1.05e-12	0.3736	7.123431	2.6611122	39.35	PTPRQ	protein tyrosine phosphatase receptor type Q
332	1.78e-11	1.05e-12	0.3533	-7.123546	-2.5169805	282.57	BIRC5	baculoviral IAP repeat containing 5
10449	1.78e-11	1.05e-12	0.1536	7.123599	1.0939274	1987.93	ACAA2	acetyl-CoA acyltransferase 2
101928370	1.80e-11	1.06e-12	0.2517	7.12216	1.7927924	33.98	S1PR1-DT	S1PR1 divergent transcript
80054	1.83e-11	1.08e-12	0.1754	7.119957	1.24893	130.97	CEBPA-DT	CEBPA divergent transcript
152078	1.83e-11	1.08e-12	0.3097	7.119589	2.2051257	123.02	SLC66A1L	solute carrier family 66 member 1 like
25886	1.83e-11	1.09e-12	0.19	-7.119154	-1.3529092	145.94	POC1A	POC1 centriolar protein A
5168	1.83e-11	1.09e-12	0.2323	7.118905	1.6536377	2472.4	ENPP2	ectonucleotide pyrophosphatase/phosphodiesterase 2
105369378	1.84e-11	1.09e-12	0.2721	7.118032	1.9369235	18.68	PDE2A-AS2	PDE2A antisense RNA 2
57576	1.85e-11	1.10e-12	0.1748	7.117726	1.2438941	101.16	KIF17	kinesin family member 17
5175	1.85e-11	1.10e-12	0.1924	7.117247	1.3695575	7030.92	PECAM1	platelet and endothelial cell adhesion molecule 1
58527	1.88e-11	1.12e-12	0.1705	-7.115301	-1.2131821	446.97	ABRACL	ABRA C-terminal like
7084	1.88e-11	1.12e-12	0.1227	7.115319	0.8731064	1543.95	TK2	thymidine kinase 2
283927	1.92e-11	1.14e-12	0.1764	7.112105	1.254588	137.58	NUDT7	nudix hydrolase 7
2630	1.93e-11	1.15e-12	0.1071	-7.111399	-0.7616582	591.46	GBAP1	glucosylceramidase beta pseudogene 1
100527949	1.94e-11	1.16e-12	0.1762	7.110391	1.2531748	602.75	GIMAP1-GIMAP5	GIMAP1-GIMAP5 readthrough
105371880	1.94e-11	1.16e-12	0.4802	7.110441	3.4142113	109.21	LOC105371880	uncharacterized LOC105371880
100132417	1.96e-11	1.17e-12	0.2247	-7.108327	-1.5970017	59.73	FCGR1CP	Fc gamma receptor Ic, pseudogene
5990	1.99e-11	1.19e-12	0.1978	7.106428	1.4053804	488.14	RFX2	regulatory factor X2
9765	1.99e-11	1.19e-12	0.0947	-7.10617	-0.6729925	729.49	ZFYVE16	zinc finger FYVE-type containing 16
23580	2.03e-11	1.22e-12	0.1157	7.103267	0.8217675	3081.6	CDC42EP4	CDC42 effector protein 4
101928796	2.04e-11	1.22e-12	0.2732	7.10286	1.9402492	17.52	LOC101928796	uncharacterized LOC101928796
122953	2.04e-11	1.23e-12	0.1332	7.10242	0.9462615	1421.27	JDP2	Jun dimerization protein 2
1058	2.06e-11	1.24e-12	0.3149	-7.101034	-2.2362356	65.74	CENPA	centromere protein A
147920	2.07e-11	1.25e-12	0.381	-7.10016	-2.7048845	58.28	IGFL2	IGF like family member 2
29091	2.07e-11	1.25e-12	0.2584	7.099882	1.8346677	74.88	STXBP6	syntaxin binding protein 6
4692	2.12e-11	1.28e-12	0.2026	7.096874	1.4375649	1091.29	NDN	necdin, MAGE family member
152641	2.13e-11	1.28e-12	0.1984	7.096052	1.4080213	20.67	WWC2-AS2	WWC2 antisense RNA 2
64411	2.16e-11	1.30e-12	0.1532	7.094046	1.0865188	1097.58	ARAP3	ArfGAP with RhoGAP domain, ankyrin repeat and PH domain 3
607	2.17e-11	1.31e-12	0.1499	-7.093192	-1.063478	811.31	BCL9	BCL9 transcription coactivator
51659	2.18e-11	1.32e-12	0.2526	-7.092561	-1.791611	192.98	GINS2	GINS complex subunit 2
25769	2.18e-11	1.32e-12	0.5418	-7.092106	-3.8422796	58.73	SLC24A2	solute carrier family 24 member 2
653720	2.19e-11	1.32e-12	0.1895	7.091696	1.343561	86.39	GOLGA8M	golgin A8 family member M
338557	2.23e-11	1.35e-12	0.2379	7.089155	1.6864096	98.89	FFAR4	free fatty acid receptor 4
90135	2.24e-11	1.36e-12	0.121	7.088161	0.8577749	1811.38	BTBD6	BTB domain containing 6
90333	2.24e-11	1.36e-12	0.1072	-7.087954	-0.7600948	229.48	ZNF468	zinc finger protein 468
9276	2.27e-11	1.38e-12	0.0981	-7.086293	-0.6951883	3234.16	COPB2	COPI coat complex subunit beta 2
83660	2.27e-11	1.38e-12	0.177	7.086144	1.2545116	1058.58	TLN2	talin 2
128977	2.29e-11	1.40e-12	0.0893	7.08452	0.6323105	528.63	C22orf39	chromosome 22 open reading frame 39
1776	2.30e-11	1.40e-12	0.33	7.084027	2.337869	199.33	DNASE1L3	deoxyribonuclease 1 like 3
23225	2.31e-11	1.41e-12	0.2147	-7.083086	-1.5207651	1142.44	NUP210	nucleoporin 210
112268096	2.32e-11	1.42e-12	0.4419	-7.082266	-3.1293287	38.64	LOC112268096	uncharacterized LOC112268096
7360	2.33e-11	1.42e-12	0.1633	7.082062	1.1565795	3561.4	UGP2	UDP-glucose pyrophosphorylase 2
139818	2.33e-11	1.42e-12	0.22	7.081778	1.5581884	700.49	DOCK11	dedicator of cytokinesis 11
9401	2.34e-11	1.43e-12	0.2431	-7.081211	-1.7214449	780.78	RECQL4	RecQ like helicase 4
22927	2.34e-11	1.43e-12	0.1525	7.0811	1.0797644	676.75	HABP4	hyaluronan binding protein 4
284992	2.39e-11	1.46e-12	0.1872	-7.077919	-1.325219	39.24	CCDC150	coiled-coil domain containing 150
653659	2.40e-11	1.47e-12	0.0825	-7.077072	-0.5841399	344.15	TMEM183BP	transmembrane protein 183B, pseudogene
10962	2.44e-11	1.50e-12	0.2231	-7.074592	-1.5786425	158.13	MLLT11	MLLT11 transcription factor 7 cofactor
151516	2.49e-11	1.53e-12	0.143	7.072004	1.0110503	76.99	ASPRV1	aspartic peptidase retroviral like 1
9365	2.49e-11	1.53e-12	0.2365	7.071645	1.6723448	82.39	KL	klotho
284454	2.50e-11	1.54e-12	0.2039	7.070836	1.4419942	2774.49	MIR23AHG	miR-23a/27a/24-2 cluster host gene
200424	2.51e-11	1.55e-12	0.1197	-7.070141	-0.8465907	380.36	TET3	tet methylcytosine dioxygenase 3
10826	2.53e-11	1.56e-12	0.1531	7.068941	1.0823977	1742.47	FAXDC2	fatty acid hydroxylase domain containing 2
105374339	2.55e-11	1.57e-12	0.3955	-7.067828	-2.7950644	2282.5	LOC105374339	uncharacterized LOC105374339
57149	2.57e-11	1.59e-12	0.093	7.066672	0.6572321	556.41	LYRM1	LYR motif containing 1
990	2.58e-11	1.59e-12	0.2652	-7.066014	-1.8739866	156.36	CDC6	cell division cycle 6
474344	2.60e-11	1.60e-12	0.1735	7.065149	1.2255495	919.89	GIMAP6	GTPase, IMAP family member 6
55901	2.60e-11	1.61e-12	0.1434	7.064955	1.0134194	339.39	THSD1	thrombospondin type 1 domain containing 1
81602	2.60e-11	1.61e-12	0.0858	7.064484	0.6062739	231.04	CDADC1	cytidine and dCMP deaminase domain containing 1
5328	2.63e-11	1.63e-12	0.2157	-7.062899	-1.5236758	2226.9	PLAU	plasminogen activator, urokinase
101928492	2.66e-11	1.65e-12	0.1253	7.061196	0.884654	75.8	OR2A1-AS1	OR2A1 antisense RNA 1
55340	2.67e-11	1.66e-12	0.1782	7.060765	1.2580582	510.43	GIMAP5	GTPase, IMAP family member 5
79953	2.68e-11	1.67e-12	0.3411	-7.059887	-2.4082685	204.5	SYNDIG1	synapse differentiation inducing 1
2617	2.73e-11	1.70e-12	0.0979	-7.057278	-0.6908517	1820.31	GARS1	glycyl-tRNA synthetase 1
22797	2.75e-11	1.71e-12	0.1886	-7.056201	-1.3304574	98.66	TFEC	transcription factor EC
57552	2.78e-11	1.74e-12	0.1451	-7.05427	-1.0232835	293.09	NCEH1	neutral cholesterol ester hydrolase 1
10606	2.78e-11	1.73e-12	0.1249	-7.054368	-0.8812328	1810.99	PAICS	phosphoribosylaminoimidazole carboxylase and phosphoribosylaminoimidazolesuccinocarboxamide synthase
55010	2.79e-11	1.74e-12	0.2136	-7.053597	-1.5067561	51.96	PARPBP	PARP1 binding protein
8914	2.82e-11	1.76e-12	0.1762	-7.052326	-1.2426101	552.19	TIMELESS	timeless circadian regulator
11155	2.83e-11	1.77e-12	0.2215	7.051796	1.5617647	144.43	LDB3	LIM domain binding 3
55749	2.84e-11	1.77e-12	0.0689	-7.051218	-0.4860789	1250.09	CCAR1	cell division cycle and apoptosis regulator 1
100507602	2.86e-11	1.79e-12	0.1401	7.050027	0.9876319	260.75	TRIM52-AS1	TRIM52 antisense RNA 1 (head to head)
11145	2.90e-11	1.81e-12	0.2336	7.048078	1.6465528	3887.57	PLAAT3	phospholipase A and acyltransferase 3
9185	2.93e-11	1.84e-12	0.2099	-7.046237	-1.4786573	413.18	REPS2	RALBP1 associated Eps domain containing 2
388753	2.99e-11	1.87e-12	0.1112	-7.043578	-0.7831548	268.3	COA6	cytochrome c oxidase assembly factor 6
64399	2.99e-11	1.88e-12	0.3042	7.04318	2.1427331	28.55	HHIP	hedgehog interacting protein
92558	3.00e-11	1.88e-12	0.2942	-7.042932	-2.0719153	449.77	BICDL1	BICD family like cargo adaptor 1
57560	3.01e-11	1.89e-12	0.1092	-7.042281	-0.7687783	183.46	IFT80	intraflagellar transport 80
55619	3.14e-11	1.97e-12	0.1109	-7.036303	-0.7801824	374.17	DOCK10	dedicator of cytokinesis 10
3737	3.16e-11	1.99e-12	0.3168	7.035176	2.2284727	39.46	KCNA2	potassium voltage-gated channel subfamily A member 2
101927174	3.17e-11	2.00e-12	0.2748	7.034811	1.9332128	13.45	CHL1-AS2	CHL1 antisense RNA 2
2305	3.17e-11	2.00e-12	0.2839	-7.034335	-1.996983	578.02	FOXM1	forkhead box M1
80243	3.20e-11	2.02e-12	0.2143	7.033228	1.5074715	279.51	PREX2	phosphatidylinositol-3,4,5-trisphosphate dependent Rac exchange factor 2
8824	3.20e-11	2.02e-12	0.0828	7.033165	0.5820646	1330.58	CES2	carboxylesterase 2
5778	3.20e-11	2.02e-12	0.1723	-7.032877	-1.2116446	175.5	PTPN7	protein tyrosine phosphatase non-receptor type 7
26589	3.27e-11	2.07e-12	0.077	7.029909	0.5409939	417.12	MRPL46	mitochondrial ribosomal protein L46
347344	3.27e-11	2.07e-12	0.0979	-7.029673	-0.6879048	129.82	ZNF81	zinc finger protein 81
25787	3.35e-11	2.13e-12	0.3324	-7.025989	-2.33543	26.48	DGCR9	replaced by ID 26220
6586	3.40e-11	2.16e-12	0.2096	7.023912	1.4720461	4844.79	SLIT3	slit guidance ligand 3
1805	3.48e-11	2.21e-12	0.3279	7.020738	2.3019644	9438.83	DPT	dermatopontin
81620	3.53e-11	2.25e-12	0.2725	-7.018311	-1.9121648	215.08	CDT1	chromatin licensing and DNA replication factor 1
85462	3.55e-11	2.26e-12	0.1562	-7.017673	-1.0964805	252.73	FHDC1	FH2 domain containing 1
648	3.56e-11	2.26e-12	0.1732	-7.017252	-1.2150486	517.38	BMI1	BMI1 proto-oncogene, polycomb ring finger
105370113	3.59e-11	2.29e-12	0.48	-7.015697	-3.3673243	86.52	LOC105370113	uncharacterized LOC105370113
140467	3.60e-11	2.30e-12	0.1109	7.015092	0.7777053	1837.73	ZNF358	zinc finger protein 358
9853	3.61e-11	2.30e-12	0.1169	7.014714	0.8202663	1680.3	RUSC2	RUN and SH3 domain containing 2
2781	3.61e-11	2.31e-12	0.2011	7.014555	1.410299	334.65	GNAZ	G protein subunit alpha z
105375221	3.64e-11	2.33e-12	0.2864	7.013307	2.0088274	12.66	LOC105375221	uncharacterized LOC105375221
102465428	3.65e-11	2.33e-12	0.2186	7.012903	1.5332556	170.75	MIR6717	microRNA 6717
126	3.67e-11	2.35e-12	0.3573	7.012093	2.5052802	649.3	ADH1C	alcohol dehydrogenase 1C (class I), gamma polypeptide
9555	3.69e-11	2.36e-12	0.0908	-7.011164	-0.6363001	3302.56	MACROH2A1	macroH2A.1 histone
55033	3.69e-11	2.37e-12	0.1181	-7.010989	-0.8282909	426.76	FKBP14	FKBP prolyl isomerase 14
27132	3.76e-11	2.41e-12	0.3369	-7.008258	-2.3613572	471.03	CPNE7	copine 7
57181	3.78e-11	2.43e-12	0.1361	-7.007544	-0.9534641	273.48	SLC39A10	solute carrier family 39 member 10
147372	3.78e-11	2.43e-12	0.2415	7.007182	1.6921271	81.84	CCBE1	collagen and calcium binding EGF domains 1
439921	3.83e-11	2.46e-12	0.1455	7.005409	1.0190384	3323.97	MXRA7	matrix remodeling associated 7
169611	3.84e-11	2.47e-12	0.1423	7.005074	0.9966387	1791	OLFML2A	olfactomedin like 2A
10085	3.85e-11	2.48e-12	0.2712	-7.004594	-1.8996915	362.88	EDIL3	EGF like repeats and discoidin domains 3
3270	3.87e-11	2.50e-12	0.2443	7.003478	1.7106821	154.34	HRC	histidine rich calcium binding protein
3418	3.88e-11	2.50e-12	0.1353	-7.003228	-0.9476062	2704.34	IDH2	isocitrate dehydrogenase (NADP(+)) 2
1071	3.89e-11	2.51e-12	0.355	7.002548	2.4855908	185.91	CETP	cholesteryl ester transfer protein
5681	3.98e-11	2.57e-12	0.0879	6.999384	0.6152418	1066.02	PSKH1	protein serine kinase H1
63910	3.98e-11	2.57e-12	0.2111	-6.999287	-1.4773153	458.92	SLC17A9	solute carrier family 17 member 9
6487	4.05e-11	2.62e-12	0.1064	6.996545	0.7444124	533.24	ST3GAL3	ST3 beta-galactoside alpha-2,3-sialyltransferase 3
27230	4.12e-11	2.67e-12	0.1106	-6.994045	-0.7733331	3092.79	SERP1	stress associated endoplasmic reticulum protein 1
272	4.22e-11	2.73e-12	0.1253	-6.990824	-0.8756769	250.99	AMPD3	adenosine monophosphate deaminase 3
161753	4.27e-11	2.77e-12	0.2639	6.989049	1.8441074	55.88	ODF3L1	outer dense fiber of sperm tails 3 like 1
81575	4.34e-11	2.82e-12	0.228	6.986638	1.593167	1948.23	APOLD1	apolipoprotein L domain containing 1
3133	4.35e-11	2.82e-12	0.1338	6.986173	0.9344263	22421.97	HLA-E	major histocompatibility complex, class I, E
27102	4.45e-11	2.89e-12	0.0869	-6.982874	-0.606514	3154.37	EIF2AK1	eukaryotic translation initiation factor 2 alpha kinase 1
399473	4.46e-11	2.90e-12	0.206	-6.982319	-1.4381784	100.07	SPRED3	sprouty related EVH1 domain containing 3
23423	4.48e-11	2.92e-12	0.1526	-6.981515	-1.065213	2329.14	TMED3	transmembrane p24 trafficking protein 3
8834	4.48e-11	2.92e-12	0.0755	6.981585	0.5270477	570.06	TMEM11	transmembrane protein 11
650	4.48e-11	2.92e-12	0.2686	6.981534	1.8749711	230.52	BMP2	bone morphogenetic protein 2
102723927	4.48e-11	2.93e-12	0.3236	-6.981202	-2.2590482	387.32	LINC01238	long intergenic non-protein coding RNA 1238
106481171	4.51e-11	2.95e-12	0.3325	6.980298	2.3210706	25.31	RNU6ATAC35P	RNA, U6atac small nuclear 35, pseudogene
53405	4.51e-11	2.95e-12	0.2224	6.980187	1.5525552	238.13	CLIC5	chloride intracellular channel 5
202309	4.52e-11	2.96e-12	0.1951	-6.979661	-1.3619993	72.13	GAPT	GRB2 binding adaptor protein, transmembrane
8760	4.53e-11	2.97e-12	0.0677	6.97924	0.4724758	1436.3	CDS2	CDP-diacylglycerol synthase 2
9125	4.58e-11	3.00e-12	0.0628	-6.977663	-0.4383809	1074.24	CNOT9	CCR4-NOT transcription complex subunit 9
55236	4.62e-11	3.03e-12	0.1091	-6.976467	-0.7607972	563.53	UBA6	ubiquitin like modifier activating enzyme 6
6258	4.68e-11	3.07e-12	0.341	6.974288	2.3780204	56.31	RXRG	retinoid X receptor gamma
899	4.68e-11	3.08e-12	0.1934	-6.974179	-1.3485834	332.44	CCNF	cyclin F
54733	4.72e-11	3.10e-12	0.1578	-6.972912	-1.1005718	248.67	SLC35F2	solute carrier family 35 member F2
64344	4.72e-11	3.10e-12	0.3387	6.972958	2.3616688	439.06	HIF3A	hypoxia inducible factor 3 subunit alpha
100996511	4.77e-11	3.14e-12	0.1839	-6.971361	-1.2822636	204.39	LINC01355	long intergenic non-protein coding RNA 1355
26585	4.79e-11	3.15e-12	0.284	-6.970732	-1.9798178	730.06	GREM1	gremlin 1, DAN family BMP antagonist
83636	4.80e-11	3.16e-12	0.1674	6.970218	1.1665107	1128.89	C19orf12	chromosome 19 open reading frame 12
4481	4.82e-11	3.18e-12	0.2191	-6.969557	-1.5267769	718.24	MSR1	macrophage scavenger receptor 1
30001	4.83e-11	3.19e-12	0.1473	-6.969199	-1.0264737	879.45	ERO1A	endoplasmic reticulum oxidoreductase 1 alpha
5471	4.86e-11	3.21e-12	0.1637	-6.968044	-1.1406909	184.77	PPAT	phosphoribosyl pyrophosphate amidotransferase
28984	4.92e-11	3.25e-12	0.1863	6.966423	1.2981544	1452.72	RGCC	regulator of cell cycle
171423	5.00e-11	3.31e-12	0.0815	-6.963909	-0.5676154	823.57	PDIA3P1	protein disulfide isomerase family A member 3 pseudogene 1
652276	5.02e-11	3.33e-12	0.1021	-6.96317	-0.7110859	64.29	LOC652276	potassium channel tetramerization domain containing 5 pseudogene
730087	5.11e-11	3.39e-12	0.2015	-6.960605	-1.4026684	66.12	ZNF726	zinc finger protein 726
684959	5.14e-11	3.41e-12	0.1549	-6.959857	-1.0781553	33.08	SNORA25	small nucleolar RNA, H/ACA box 25
146722	5.18e-11	3.44e-12	0.2001	-6.958488	-1.3927329	82.71	CD300LF	CD300 molecule like family member f
6286	5.19e-11	3.45e-12	0.4516	-6.95826	-3.1421651	385.72	S100P	S100 calcium binding protein P
55093	5.36e-11	3.56e-12	0.1042	-6.953589	-0.7246326	271.26	NTAQ1	N-terminal glutamine amidase 1
1290	5.36e-11	3.57e-12	0.2558	-6.953299	-1.7788693	7323.18	COL5A2	collagen type V alpha 2 chain
90488	5.37e-11	3.58e-12	0.1235	-6.952995	-0.8586222	555.74	TMEM263	transmembrane protein 263
101926960	5.37e-11	3.58e-12	0.5355	6.952824	3.7232228	189.9	LINC02996	long intergenic non-protein coding RNA 2996
653712	5.38e-11	3.59e-12	0.2131	-6.952515	-1.4814052	25.65	IFT122P3	IFT122 pseudogene 3
1489	5.54e-11	3.69e-12	0.1813	6.948383	1.2595781	235.79	CTF1	cardiotrophin 1
3790	5.56e-11	3.71e-12	0.1794	-6.947767	-1.2466234	473.77	KCNS3	potassium voltage-gated channel modifier subfamily S member 3
6867	5.59e-11	3.73e-12	0.1673	6.946911	1.1619897	3100.14	TACC1	transforming acidic coiled-coil containing protein 1
10635	5.62e-11	3.76e-12	0.2643	-6.946072	-1.8360784	92.14	RAD51AP1	RAD51 associated protein 1
285097	5.63e-11	3.77e-12	0.3088	-6.945508	-2.14472	127.23	LOC285097	uncharacterized FLJ38379
2949	5.65e-11	3.79e-12	0.2842	6.94488	1.9737422	480.27	GSTM5	glutathione S-transferase mu 5
151636	5.66e-11	3.80e-12	0.1078	-6.944465	-0.7486972	849.02	DTX3L	deltex E3 ubiquitin ligase 3L
7481	5.66e-11	3.80e-12	0.3207	6.944441	2.2272336	736.19	WNT11	Wnt family member 11
51134	5.69e-11	3.82e-12	0.1091	-6.943679	-0.7576102	432.74	CEP83	centrosomal protein 83
2177	5.72e-11	3.84e-12	0.1788	-6.942873	-1.2412573	217.67	FANCD2	FA complementation group D2
102723465	5.76e-11	3.87e-12	0.1939	-6.941766	-1.3457743	39.44	ELF3-AS1	ELF3 antisense RNA 1
84910	5.85e-11	3.94e-12	0.132	-6.939236	-0.9159784	739.6	TMEM87B	transmembrane protein 87B
9493	5.85e-11	3.94e-12	0.2664	-6.939275	-1.8484536	210.1	KIF23	kinesin family member 23
148304	5.86e-11	3.95e-12	0.1248	-6.93893	-0.8661798	186.2	C1orf74	chromosome 1 open reading frame 74
169044	5.96e-11	4.02e-12	0.3553	-6.936403	-2.4641798	63.87	COL22A1	collagen type XXII alpha 1 chain
283209	5.96e-11	4.02e-12	0.1687	-6.936328	-1.1704798	201.65	PGM2L1	phosphoglucomutase 2 like 1
54662	6.06e-11	4.10e-12	0.0713	6.933821	0.4940953	1074.82	TBC1D13	TBC1 domain family member 13
8618	6.17e-11	4.17e-12	0.3318	-6.931367	-2.3000955	19.08	CADPS	calcium dependent secretion activator
51024	6.23e-11	4.21e-12	0.0837	6.929828	0.5803697	2285.96	FIS1	fission, mitochondrial 1
3920	6.24e-11	4.22e-12	0.0859	-6.929455	-0.594974	2556.72	LAMP2	lysosomal associated membrane protein 2
285512	6.27e-11	4.25e-12	0.1455	6.928696	1.008109	245.36	FAM13A-AS1	FAM13A antisense RNA 1
25966	6.35e-11	4.30e-12	0.1878	6.926825	1.3010781	1304.37	C2CD2	C2 calcium dependent domain containing 2
654	6.35e-11	4.31e-12	0.1423	6.926608	0.9857822	503.47	BMP6	bone morphogenetic protein 6
5153	6.36e-11	4.32e-12	0.2005	6.926357	1.3889875	517.93	PDE1B	phosphodiesterase 1B
728927	6.43e-11	4.37e-12	0.107	-6.924692	-0.7412761	285.2	ZNF736	zinc finger protein 736
4124	6.45e-11	4.39e-12	0.1373	-6.924111	-0.9508854	598.7	MAN2A1	mannosidase alpha class 2A member 1
55038	6.45e-11	4.39e-12	0.1292	-6.92394	-0.8948073	355.26	CDCA4	cell division cycle associated 4
6597	6.49e-11	4.42e-12	0.1185	-6.923052	-0.8200894	2512.68	SMARCA4	SWI/SNF related, matrix associated, actin dependent regulator of chromatin, subfamily a, member 4
51427	6.58e-11	4.48e-12	0.1819	-6.921089	-1.2591144	398.66	ZNF107	zinc finger protein 107
643837	6.62e-11	4.52e-12	0.1146	6.920022	0.7930618	458.49	LINC01128	long intergenic non-protein coding RNA 1128
7922	6.63e-11	4.52e-12	0.0809	-6.919743	-0.5597003	3939.6	SLC39A7	solute carrier family 39 member 7
9787	6.65e-11	4.54e-12	0.3698	-6.919121	-2.5585306	98.57	DLGAP5	DLG associated protein 5
150962	6.69e-11	4.58e-12	0.114	-6.918173	-0.7887383	163.21	PUS10	pseudouridine synthase 10
100506725	6.73e-11	4.60e-12	0.2548	6.91727	1.7622678	14.78	LINC03013	long intergenic non-protein coding RNA 3013
3015	6.83e-11	4.68e-12	0.1248	-6.915019	-0.8626737	1968.26	H2AZ1	H2A.Z variant histone 1
7094	6.97e-11	4.78e-12	0.1162	6.912066	0.8034781	10128.72	TLN1	talin 1
102723663	7.06e-11	4.84e-12	0.2393	-6.910152	-1.6537197	38.47	LOC102723663	uncharacterized LOC102723663
538	7.11e-11	4.88e-12	0.1028	-6.909075	-0.7099557	214.99	ATP7A	ATPase copper transporting alpha
220992	7.15e-11	4.91e-12	0.1385	-6.908124	-0.9566245	99.95	ZNF485	zinc finger protein 485
4629	7.17e-11	4.93e-12	0.2663	6.907604	1.839275	5943.42	MYH11	myosin heavy chain 11
6307	7.19e-11	4.95e-12	0.1498	-6.907086	-1.0345153	564.26	MSMO1	methylsterol monooxygenase 1
55118	7.20e-11	4.95e-12	0.2513	6.906966	1.7357311	165.58	CRTAC1	cartilage acidic protein 1
101929127	7.20e-11	4.96e-12	0.3712	6.906632	2.5634116	30.67	PGM5P3-AS1	PGM5P3 antisense RNA 1
79649	7.20e-11	4.96e-12	0.1949	6.906701	1.3458631	494.11	MAP7D3	MAP7 domain containing 3
26061	7.22e-11	4.98e-12	0.0974	6.906221	0.6728128	441.47	HACL1	2-hydroxyacyl-CoA lyase 1
11196	7.24e-11	5.00e-12	0.0809	-6.905641	-0.5585466	788.98	SEC23IP	SEC23 interacting protein
38	7.43e-11	5.13e-12	0.1489	6.901803	1.0280002	1810.57	ACAT1	acetyl-CoA acetyltransferase 1
5939	7.48e-11	5.17e-12	0.116	6.900804	0.8002838	1562.96	RBMS2	RNA binding motif single stranded interacting protein 2
3687	7.48e-11	5.17e-12	0.1853	-6.900728	-1.278654	753.07	ITGAX	integrin subunit alpha X
6453	7.53e-11	5.21e-12	0.1873	6.899759	1.2923876	1612.82	ITSN1	intersectin 1
26039	7.75e-11	5.37e-12	0.0844	-6.895393	-0.5818111	472.65	SS18L1	SS18L1 subunit of BAF chromatin remodeling complex
147495	7.91e-11	5.48e-12	0.2234	6.89245	1.5400875	1552.78	APCDD1	APC down-regulated 1
170958	7.91e-11	5.49e-12	0.1186	-6.892368	-0.8171906	189.07	ZNF525	zinc finger protein 525
109729141	7.96e-11	5.53e-12	0.1938	-6.891339	-1.3352844	40.88	TDRKH-AS1	TDRKH antisense RNA 1
100130733	8.03e-11	5.58e-12	0.1888	6.890097	1.3005938	139.28	LRRC70	leucine rich repeat containing 70
9729	8.09e-11	5.62e-12	0.2697	6.888861	1.8578149	131.49	KIAA0408	KIAA0408
23037	8.11e-11	5.65e-12	0.2275	6.888327	1.5668082	830.12	PDZD2	PDZ domain containing 2
338872	8.16e-11	5.68e-12	0.249	6.88743	1.7148814	58.04	C1QTNF9	C1q and TNF related 9
254531	8.35e-11	5.82e-12	0.1023	6.884055	0.7040354	1064.67	LPCAT4	lysophosphatidylcholine acyltransferase 4
57447	8.47e-11	5.91e-12	0.2263	6.88183	1.557612	6031.04	NDRG2	NDRG family member 2
23164	8.58e-11	5.99e-12	0.0897	6.879972	0.6170097	4263.57	MPRIP	myosin phosphatase Rho interacting protein
23764	8.62e-11	6.02e-12	0.2047	6.879163	1.4080236	1930.59	MAFF	MAF bZIP transcription factor F
387763	8.67e-11	6.06e-12	0.2739	6.878257	1.8841951	1764.46	C11orf96	chromosome 11 open reading frame 96
6195	8.75e-11	6.12e-12	0.119	-6.876855	-0.8182066	919.01	RPS6KA1	ribosomal protein S6 kinase A1
200765	8.82e-11	6.17e-12	0.1347	-6.875587	-0.9263486	134.96	TIGD1	tigger transposable element derived 1
105373184	8.85e-11	6.19e-12	0.2012	6.875099	1.3834344	11.56	LOC105373184
2187	8.91e-11	6.25e-12	0.2013	-6.873933	-1.3839279	18.57	FANCB	FA complementation group B
117248	8.94e-11	6.27e-12	0.2805	6.8734	1.9281914	1012.71	GALNT15	polypeptide N-acetylgalactosaminyltransferase 15
340359	9.05e-11	6.35e-12	0.3207	-6.871579	-2.2034578	46.23	KLHL38	kelch like family member 38
1808	9.07e-11	6.37e-12	0.1374	6.871177	0.9441608	2896.05	DPYSL2	dihydropyrimidinase like 2
494514	9.13e-11	6.42e-12	0.2263	-6.870037	-1.5546075	33.42	TYMSOS	TYMS opposite strand RNA
51284	9.13e-11	6.42e-12	0.164	-6.8701	-1.1268808	122.98	TLR7	toll like receptor 7
107985050	9.17e-11	6.46e-12	0.2493	-6.869168	-1.7122452	54.43	LOC107985050
149175	9.29e-11	6.54e-12	0.2379	-6.867301	-1.6334161	298.15	MANEAL	mannosidase endo-alpha like
94030	9.29e-11	6.55e-12	0.2284	6.867221	1.5685415	105.02	LRRC4B	leucine rich repeat containing 4B
53981	9.32e-11	6.57e-12	0.0817	-6.866664	-0.5609242	635.21	CPSF2	cleavage and polyadenylation specific factor 2
105375726	9.34e-11	6.60e-12	0.2232	-6.866139	-1.5323028	179.64	MAL2-AS1	MAL2 antisense RNA 1
57484	9.41e-11	6.65e-12	0.2397	6.865035	1.6453439	404.28	RNF150	ring finger protein 150
5984	9.61e-11	6.79e-12	0.1273	-6.862007	-0.8735864	383.33	RFC4	replication factor C subunit 4
9495	9.71e-11	6.87e-12	0.2441	-6.860351	-1.6744456	50.77	AKAP5	A-kinase anchoring protein 5
100130855	9.72e-11	6.88e-12	0.0816	-6.860143	-0.5597688	108.39	USP3-AS1	USP3 antisense RNA 1
10398	9.89e-11	7.00e-12	0.1787	6.857563	1.2255407	14892.5	MYL9	myosin light chain 9
105374118	9.94e-11	7.04e-12	0.2941	6.856773	2.0163499	34.7	LOC105374118	uncharacterized LOC105374118
3984	9.94e-11	7.06e-12	0.1244	-6.856534	-0.8532716	1229.15	LIMK1	LIM domain kinase 1
103344932	1.01e-10	7.19e-12	0.3283	6.853897	2.2502084	28.74	PGM5P4-AS1	PGM5P4 antisense RNA 1
7163	1.02e-10	7.22e-12	0.2558	-6.853293	-1.7532938	2056.28	TPD52	tumor protein D52
54829	1.02e-10	7.25e-12	0.3157	-6.85257	-2.1633298	2110.48	ASPN	asporin
22928	1.04e-10	7.39e-12	0.1235	-6.84999	-0.8459138	1681.23	SEPHS2	selenophosphate synthetase 2
9811	1.04e-10	7.38e-12	0.1629	6.850043	1.1158619	2367.45	CTIF	cap binding complex dependent translation initiation factor
4609	1.05e-10	7.47e-12	0.1762	6.848423	1.2063816	5223.01	MYC	MYC proto-oncogene, bHLH transcription factor
2908	1.05e-10	7.49e-12	0.1418	6.847989	0.970911	1372.16	NR3C1	nuclear receptor subfamily 3 group C member 1
1000	1.06e-10	7.53e-12	0.2978	-6.847216	-2.0390387	58.51	CDH2	cadherin 2
1910	1.08e-10	7.71e-12	0.2022	6.843837	1.3838087	467.44	EDNRB	endothelin receptor type B
128434	1.10e-10	7.85e-12	0.3501	-6.841299	-2.394948	101.48	VSTM2L	V-set and transmembrane domain containing 2 like
10863	1.11e-10	7.93e-12	0.1705	-6.839857	-1.16649	212.85	ADAM28	ADAM metallopeptidase domain 28
1891	1.12e-10	7.98e-12	0.112	6.838828	0.7661488	4329.31	ECH1	enoyl-CoA hydratase 1
163720	1.13e-10	8.12e-12	0.4093	-6.83645	-2.797962	355.24	CYP4Z2P	cytochrome P450 family 4 subfamily Z member 2, pseudogene
55738	1.14e-10	8.14e-12	0.0871	-6.836016	-0.5951742	2929.37	ARFGAP1	ADP ribosylation factor GTPase activating protein 1
254394	1.14e-10	8.21e-12	0.1136	-6.834837	-0.7765517	246.9	MCM9	minichromosome maintenance 9 homologous recombination repair factor
58494	1.14e-10	8.21e-12	0.1968	6.834813	1.3450142	1033.19	JAM2	junctional adhesion molecule 2
51102	1.15e-10	8.23e-12	0.0946	6.834529	0.6462708	643.72	MECR	mitochondrial trans-2-enoyl-CoA reductase
388011	1.15e-10	8.26e-12	0.2085	6.833885	1.4249514	28.71	LINC01550	long intergenic non-protein coding RNA 1550
101928141	1.16e-10	8.33e-12	0.4359	6.832751	2.9782998	22.08	LINC01028	long intergenic non-protein coding RNA 1028
84701	1.16e-10	8.35e-12	0.2276	6.832474	1.5553185	169.25	COX4I2	cytochrome c oxidase subunit 4I2
23613	1.16e-10	8.35e-12	0.094	-6.832348	-0.6420557	1060.95	ZMYND8	zinc finger MYND-type containing 8
9080	1.17e-10	8.45e-12	0.2527	-6.830669	-1.7263902	29.11	CLDN9	claudin 9
6560	1.18e-10	8.50e-12	0.1198	6.829823	0.8179159	2274.72	SLC12A4	solute carrier family 12 member 4
23042	1.20e-10	8.64e-12	0.1056	-6.827563	-0.7213305	3245.27	PDXDC1	pyridoxal dependent decarboxylase domain containing 1
256435	1.22e-10	8.82e-12	0.2198	6.824475	1.4999658	100.3	ST6GALNAC3	ST6 N-acetylgalactosaminide alpha-2,6-sialyltransferase 3
5584	1.22e-10	8.82e-12	0.1155	-6.824544	-0.7885134	489.4	PRKCI	protein kinase C iota
148789	1.23e-10	8.88e-12	0.0939	-6.8236	-0.640687	609.91	B3GALNT2	beta-1,3-N-acetylgalactosaminyltransferase 2
4222	1.23e-10	8.88e-12	0.3207	6.823646	2.1886047	744.71	MEOX1	mesenchyme homeobox 1
102724190	1.24e-10	8.98e-12	0.2315	6.822049	1.5795292	17.46	LINC02289	long intergenic non-protein coding RNA 2289
9482	1.24e-10	9.00e-12	0.0854	6.821613	0.5823483	592.93	STX8	syntaxin 8
993	1.25e-10	9.09e-12	0.2606	-6.820291	-1.7771112	72.89	CDC25A	cell division cycle 25A
105371267	1.26e-10	9.11e-12	0.3461	6.819896	2.3601808	213.91	CHD9NB	CHD9 neighbor
55924	1.28e-10	9.27e-12	0.1906	6.81742	1.2995442	360.29	INKA2	inka box actin regulator 2
219654	1.28e-10	9.30e-12	0.1655	6.81697	1.1284006	2124.8	ZCCHC24	zinc finger CCHC-type containing 24
91543	1.30e-10	9.49e-12	0.2164	-6.814045	-1.4743171	315.49	RSAD2	radical S-adenosyl methionine domain containing 2
3577	1.34e-10	9.72e-12	0.3722	6.810546	2.5349001	38.06	CXCR1	C-X-C motif chemokine receptor 1
158326	1.34e-10	9.79e-12	0.2544	6.809623	1.7325724	344.39	FREM1	FRAS1 related extracellular matrix 1
23582	1.34e-10	9.79e-12	0.0814	6.80959	0.5544824	1310.88	CCNDBP1	cyclin D1 binding protein 1
107985532	1.37e-10	1.00e-11	0.2827	-6.806406	-1.9238435	83.99	LOC107985532	uncharacterized LOC107985532
79594	1.38e-10	1.01e-11	0.0517	6.805695	0.3521661	839.62	MUL1	mitochondrial E3 ubiquitin protein ligase 1
84941	1.38e-10	1.01e-11	0.2777	-6.805676	-1.8896973	565.51	HSH2D	hematopoietic SH2 domain containing
348094	1.40e-10	1.02e-11	0.1199	6.8036	0.8157087	150.68	ANKDD1A	ankyrin repeat and death domain containing 1A
11131	1.40e-10	1.02e-11	0.2279	6.803246	1.5507877	254.82	CAPN11	calpain 11
54438	1.40e-10	1.03e-11	0.1749	6.802826	1.1894788	537.8	GFOD1	glucose-fructose oxidoreductase domain containing 1
389336	1.40e-10	1.03e-11	0.3346	-6.802414	-2.2763572	97.96	C5orf46	chromosome 5 open reading frame 46
1029	1.40e-10	1.03e-11	0.2357	-6.802488	-1.6035642	347.38	CDKN2A	cyclin dependent kinase inhibitor 2A
54058	1.40e-10	1.03e-11	0.1617	-6.802509	-1.1002993	331.89	C21orf58	chromosome 21 open reading frame 58
27247	1.41e-10	1.04e-11	0.1045	6.801376	0.7107924	710.83	NFU1	NFU1 iron-sulfur cluster scaffold
7462	1.49e-10	1.10e-11	0.118	-6.793302	-0.8018634	327.78	LAT2	linker for activation of T cells family member 2
79786	1.51e-10	1.11e-11	0.0715	6.79181	0.4858302	890.64	KLHL36	kelch like family member 36
196527	1.54e-10	1.13e-11	0.1388	6.789036	0.9424513	1942	ANO6	anoctamin 6
84275	1.57e-10	1.15e-11	0.14	6.785743	0.9496684	432.87	SLC25A33	solute carrier family 25 member 33
1479	1.58e-10	1.16e-11	0.0861	-6.784652	-0.5841441	589.46	CSTF3	cleavage stimulation factor subunit 3
157680	1.58e-10	1.16e-11	0.0942	-6.784514	-0.638926	680.64	VPS13B	vacuolar protein sorting 13 homolog B
727897	1.58e-10	1.17e-11	0.5044	-6.784226	-3.4221159	2671.32	MUC5B	mucin 5B, oligomeric mucus/gel-forming
10890	1.59e-10	1.17e-11	0.0947	-6.783738	-0.6423393	1911.29	RAB10	RAB10, member RAS oncogene family
51513	1.59e-10	1.17e-11	0.2073	-6.783723	-1.4064845	78.59	ETV7	ETS variant transcription factor 7
650368	1.59e-10	1.17e-11	0.2059	6.783913	1.3970277	88.56	TSSC2	tumor suppressing subtransferable candidate 2 (pseudogene)
107985221	1.59e-10	1.17e-11	0.1975	6.783358	1.3395512	12.95	LOC107985221	uncharacterized LOC107985221
195828	1.59e-10	1.18e-11	0.2587	-6.783169	-1.7550745	82.49	ZNF367	zinc finger protein 367
2210	1.59e-10	1.18e-11	0.2019	-6.782672	-1.369504	72.96	FCGR1BP	Fc gamma receptor Ib, pseudogene
599	1.59e-10	1.18e-11	0.0917	6.782586	0.6221479	1760.48	BCL2L2	BCL2 like 2
150468	1.61e-10	1.19e-11	0.3671	-6.781303	-2.4894919	64.71	CKAP2L	cytoskeleton associated protein 2 like
84987	1.61e-10	1.19e-11	0.14	6.781081	0.9492838	754.67	COX14	cytochrome c oxidase assembly factor COX14
100862662	1.64e-10	1.22e-11	0.4511	6.778044	3.0575341	49.82	ALDH1L1-AS2	ALDH1L1 antisense RNA 2
7697	1.65e-10	1.23e-11	0.1258	-6.776797	-0.8526898	265.53	ZNF138	zinc finger protein 138
995	1.65e-10	1.23e-11	0.2862	-6.776679	-1.9392198	58.71	CDC25C	cell division cycle 25C
51430	1.65e-10	1.23e-11	0.1574	-6.776553	-1.0669619	702.93	SUCO	SUN domain containing ossification factor
8555	1.69e-10	1.26e-11	0.1367	6.772995	0.9261972	458.96	CDC14B	cell division cycle 14B
101927764	1.71e-10	1.28e-11	0.1686	6.771215	1.1413921	27.48	LOC101927764	uncharacterized LOC101927764
761	1.73e-10	1.29e-11	0.3626	6.770214	2.4551053	266.18	CA3	carbonic anhydrase 3
2327	1.73e-10	1.29e-11	0.2702	6.769767	1.8294805	1333.26	FMO2	flavin containing dimethylaniline monoxygenase 2
283547	1.73e-10	1.29e-11	0.236	6.769593	1.5979537	37.29	LINC00639	long intergenic non-protein coding RNA 639
9123	1.73e-10	1.29e-11	0.2507	-6.769579	-1.6973489	839.46	SLC16A3	solute carrier family 16 member 3
101927445	1.74e-10	1.30e-11	0.2351	6.768316	1.5915674	30.27	LOC101927445	uncharacterized LOC101927445
89782	1.76e-10	1.31e-11	0.1046	-6.767117	-0.7077059	223.33	LMLN	leishmanolysin like peptidase
64221	1.76e-10	1.31e-11	0.1735	6.767009	1.1738304	924.08	ROBO3	roundabout guidance receptor 3
84953	1.77e-10	1.33e-11	0.2536	-6.765741	-1.7154988	97.21	MICALCL	replaced by ID 9645
6726	1.78e-10	1.34e-11	0.1406	-6.764437	-0.9509319	3574.23	SRP9	signal recognition particle 9
57406	1.78e-10	1.34e-11	0.1728	6.764399	1.1687116	342.42	ABHD6	abhydrolase domain containing 6, acylglycerol lipase
5598	1.79e-10	1.34e-11	0.1131	6.764083	0.765031	1005.03	MAPK7	mitogen-activated protein kinase 7
25788	1.79e-10	1.34e-11	0.1526	-6.763974	-1.0322172	137.13	RAD54B	RAD54 homolog B
414236	1.79e-10	1.35e-11	0.2181	-6.763574	-1.4753892	408.66	C10orf55	chromosome 10 putative open reading frame 55
55700	1.79e-10	1.35e-11	0.1253	6.763223	0.8474416	4553.14	MAP7D1	MAP7 domain containing 1
112268079	1.80e-10	1.35e-11	0.2396	6.762922	1.6205908	36.21	LOC112268079	uncharacterized LOC112268079
84191	1.84e-10	1.39e-11	0.0841	-6.759214	-0.5683513	549.09	CIAO2A	cytosolic iron-sulfur assembly component 2A
224	1.85e-10	1.39e-11	0.1418	6.758909	0.9581884	1772.48	ALDH3A2	aldehyde dehydrogenase 3 family member A2
10970	1.85e-10	1.40e-11	0.1155	-6.75813	-0.7807409	2148.95	CKAP4	cytoskeleton associated protein 4
22889	1.87e-10	1.41e-11	0.1237	-6.757	-0.8357336	1242.19	KHDC4	KH domain containing 4, pre-mRNA splicing factor
152273	1.88e-10	1.42e-11	0.1795	6.756168	1.2126744	992.47	FGD5	FYVE, RhoGEF and PH domain containing 5
576	1.89e-10	1.43e-11	0.2612	-6.755032	-1.7643397	695.61	ADGRB2	adhesion G protein-coupled receptor B2
4000	1.90e-10	1.44e-11	0.1251	6.754029	0.8448983	20551.17	LMNA	lamin A/C
322	1.90e-10	1.44e-11	0.1129	6.754092	0.7628037	989.48	APBB1	amyloid beta precursor protein binding family B member 1
22807	1.91e-10	1.44e-11	0.1453	-6.753526	-0.9811789	114.01	IKZF2	IKAROS family zinc finger 2
144110	1.93e-10	1.46e-11	0.1505	-6.751918	-1.0164987	341.99	TMEM86A	transmembrane protein 86A
5313	1.95e-10	1.48e-11	0.1264	-6.749709	-0.853282	28.58	PKLR	pyruvate kinase L/R
26154	1.95e-10	1.48e-11	0.4431	-6.749789	-2.9908599	162.1	ABCA12	ATP binding cassette subfamily A member 12
384	1.96e-10	1.48e-11	0.1006	6.749449	0.6788956	416.47	ARG2	arginase 2
55388	1.96e-10	1.49e-11	0.3182	-6.748872	-2.1477267	81.03	MCM10	minichromosome maintenance 10 replication initiation factor
29760	1.97e-10	1.50e-11	0.1646	-6.74825	-1.1110051	315.92	BLNK	B cell linker
25777	1.97e-10	1.50e-11	0.1046	6.747699	0.7056849	5784.15	SUN2	Sad1 and UNC84 domain containing 2
374946	1.99e-10	1.52e-11	0.3198	-6.746269	-2.157763	33.62	DRAXIN	dorsal inhibitory axon guidance protein
89839	2.00e-10	1.53e-11	0.2535	-6.745332	-1.7098913	28.97	ARHGAP11B	Rho GTPase activating protein 11B
55740	2.02e-10	1.54e-11	0.1427	-6.744223	-0.9625991	2127.24	ENAH	ENAH actin regulator
195814	2.03e-10	1.55e-11	0.3479	-6.743361	-2.3463177	162.15	SDR16C5	short chain dehydrogenase/reductase family 16C member 5
2525	2.03e-10	1.55e-11	0.4199	-6.743251	-2.831193	137.67	FUT3	fucosyltransferase 3 (Lewis blood group)
107986097	2.03e-10	1.55e-11	0.3082	-6.742972	-2.0782163	18.34	LOC107986097
79733	2.07e-10	1.59e-11	0.4099	-6.739848	-2.7623306	54.8	E2F8	E2F transcription factor 8
169792	2.08e-10	1.59e-11	0.2079	-6.739355	-1.4013816	121.75	GLIS3	GLIS family zinc finger 3
8140	2.08e-10	1.59e-11	0.2675	-6.739248	-1.8029452	1164.3	SLC7A5	solute carrier family 7 member 5
471	2.08e-10	1.60e-11	0.0796	-6.738919	-0.5363563	1416.37	ATIC	5-aminoimidazole-4-carboxamide ribonucleotide formyltransferase/IMP cyclohydrolase
84458	2.09e-10	1.60e-11	0.0855	-6.738438	-0.5764041	465.18	LCOR	ligand dependent nuclear receptor corepressor
3800	2.10e-10	1.61e-11	0.3083	-6.737816	-2.0770556	297.83	KIF5C	kinesin family member 5C
388228	2.10e-10	1.61e-11	0.2752	-6.737871	-1.854593	405.36	SBK1	SH3 domain binding kinase 1
114908	2.11e-10	1.62e-11	0.1233	-6.736874	-0.830784	2307.09	TMEM123	transmembrane protein 123
165904	2.12e-10	1.63e-11	0.3722	-6.735998	-2.5071339	27.18	XIRP1	xin actin binding repeat containing 1
5192	2.12e-10	1.63e-11	0.0564	6.735567	0.3799656	762.82	PEX10	peroxisomal biogenesis factor 10
254863	2.14e-10	1.65e-11	0.1299	6.734194	0.8746417	480.51	TMEM256	transmembrane protein 256
55054	2.15e-10	1.65e-11	0.0903	-6.733787	-0.6083391	853.52	ATG16L1	autophagy related 16 like 1
9452	2.15e-10	1.66e-11	0.2573	6.733475	1.7326445	1452.49	ITM2A	integral membrane protein 2A
5826	2.17e-10	1.68e-11	0.0694	6.731865	0.4672381	1369.66	ABCD4	ATP binding cassette subfamily D member 4
101928334	2.18e-10	1.68e-11	0.2947	6.731476	1.9840486	31.27	LOC101928334	uncharacterized LOC101928334
23301	2.19e-10	1.69e-11	0.1528	6.730372	1.0280731	870	EHBP1	EH domain binding protein 1
203100	2.23e-10	1.72e-11	0.3532	-6.727942	-2.3766335	35.55	HTRA4	HtrA serine peptidase 4
92703	2.25e-10	1.74e-11	0.0755	-6.726132	-0.5076621	1319.48	TMEM183A	transmembrane protein 183A
11096	2.30e-10	1.78e-11	0.2133	6.723196	1.4337879	615.37	ADAMTS5	ADAM metallopeptidase with thrombospondin type 1 motif 5
100188953	2.33e-10	1.80e-11	0.3062	6.721037	2.0578032	23.59	LINC00092	long intergenic non-protein coding RNA 92
100306951	2.35e-10	1.82e-11	0.1006	6.719747	0.6762968	102.87	PITPNA-AS1	PITPNA antisense RNA 1
10125	2.36e-10	1.83e-11	0.2261	-6.719222	-1.5191449	91.54	RASGRP1	RAS guanyl releasing protein 1
580	2.37e-10	1.84e-11	0.1885	-6.718139	-1.2660783	120.53	BARD1	BRCA1 associated RING domain 1
55911	2.38e-10	1.84e-11	0.1477	-6.717916	-0.9922933	405.02	APOBR	apolipoprotein B receptor
57611	2.40e-10	1.86e-11	0.2028	6.716592	1.3623256	121.43	ISLR2	immunoglobulin superfamily containing leucine rich repeat 2
100507098	2.40e-10	1.86e-11	0.2431	6.716477	1.6331106	43.39	ADAMTS9-AS2	ADAMTS9 antisense RNA 2
101928415	2.41e-10	1.87e-11	0.1144	6.715604	0.768532	51.48	LOC101928415	uncharacterized LOC101928415
8447	2.41e-10	1.88e-11	0.2435	6.71541	1.6350813	955.36	DOC2B	double C2 domain beta
105375587	2.41e-10	1.88e-11	0.4566	6.715299	3.0658736	286.77	LOC105375587	uncharacterized LOC105375587
51742	2.43e-10	1.89e-11	0.1234	-6.713997	-0.8282667	630.84	ARID4B	AT-rich interaction domain 4B
79915	2.45e-10	1.91e-11	0.1676	-6.712866	-1.1253953	81.74	ATAD5	ATPase family AAA domain containing 5
51809	2.46e-10	1.92e-11	0.2538	-6.711931	-1.7035706	780.7	GALNT7	polypeptide N-acetylgalactosaminyltransferase 7
6905	2.49e-10	1.95e-11	0.0912	-6.710093	-0.6117935	582.06	TBCE	tubulin folding cofactor E
10926	2.51e-10	1.96e-11	0.1562	-6.709015	-1.0478799	187.52	DBF4	DBF4 zinc finger
10979	2.52e-10	1.97e-11	0.1989	6.708324	1.3341013	2214.91	FERMT2	FERM domain containing kindlin 2
283383	2.52e-10	1.97e-11	0.2655	6.708226	1.7809499	367.43	ADGRD1	adhesion G protein-coupled receptor D1
101928080	2.53e-10	1.98e-11	0.3803	6.707801	2.5510565	25.15	LOC101928080	uncharacterized LOC101928080
9197	2.53e-10	1.98e-11	0.0851	-6.70746	-0.5711299	560.86	SLC33A1	solute carrier family 33 member 1
10535	2.53e-10	1.98e-11	0.1427	-6.707416	-0.9574744	423.73	RNASEH2A	ribonuclease H2 subunit A
152485	2.59e-10	2.03e-11	0.0857	-6.703667	-0.5745782	250.25	ZNF827	zinc finger protein 827
214	2.60e-10	2.04e-11	0.2205	-6.703138	-1.4781179	1528.51	ALCAM	activated leukocyte cell adhesion molecule
101927279	2.64e-10	2.07e-11	0.2613	-6.700812	-1.7508477	16.84	EP300-AS1	EP300 antisense RNA 1
2123	2.66e-10	2.09e-11	0.1652	-6.699836	-1.1066413	278.96	EVI2A	ecotropic viral integration site 2A
148808	2.66e-10	2.09e-11	0.17	6.699488	1.1386512	100.7	MFSD4A	major facilitator superfamily domain containing 4A
3161	2.66e-10	2.09e-11	0.3573	-6.699294	-2.3939001	78.22	HMMR	hyaluronan mediated motility receptor
57156	2.69e-10	2.12e-11	0.3302	-6.697777	-2.2119111	501.98	TMEM63C	transmembrane protein 63C
642938	2.69e-10	2.12e-11	0.2717	-6.697563	-1.8197019	43.93	INSYN2A	inhibitory synaptic factor 2A
8833	2.70e-10	2.13e-11	0.1	-6.697121	-0.6697927	1140.49	GMPS	guanine monophosphate synthase
2710	2.71e-10	2.14e-11	0.158	-6.696367	-1.0583062	152.2	GK	glycerol kinase
8611	2.72e-10	2.14e-11	0.173	6.695879	1.1587195	2059	PLPP1	phospholipid phosphatase 1
112268225	2.73e-10	2.16e-11	0.2186	-6.694914	-1.4633065	16.03	LOC112268225	uncharacterized LOC112268225
144455	2.74e-10	2.16e-11	0.3891	-6.694507	-2.6046303	26.74	E2F7	E2F transcription factor 7
3925	2.74e-10	2.17e-11	0.1979	-6.69426	-1.3249583	2053.17	STMN1	stathmin 1
8000	2.74e-10	2.17e-11	0.3804	-6.694171	-2.5463025	182.26	PSCA	prostate stem cell antigen
101929664	2.80e-10	2.21e-11	0.2726	6.69111	1.8236737	15.15	HORMAD2-AS1	HORMAD2 and MTMR3 antisense RNA 1
51329	2.80e-10	2.22e-11	0.0693	6.6909	0.4636344	3110.65	ARL6IP4	ADP ribosylation factor like GTPase 6 interacting protein 4
197021	2.82e-10	2.23e-11	0.141	-6.689797	-0.943503	44.67	LCTL	lactase like
2037	2.83e-10	2.24e-11	0.1599	6.689284	1.0695444	2845.37	EPB41L2	erythrocyte membrane protein band 4.1 like 2
5933	2.87e-10	2.28e-11	0.138	-6.687029	-0.9228286	144.01	RBL1	RB transcriptional corepressor like 1
5999	2.87e-10	2.28e-11	0.2635	-6.686841	-1.7620875	180.35	RGS4	regulator of G protein signaling 4
54442	2.90e-10	2.31e-11	0.0915	-6.685156	-0.6115578	704.76	KCTD5	potassium channel tetramerization domain containing 5
55656	3.01e-10	2.39e-11	0.1208	-6.679767	-0.8071882	814.37	INTS8	integrator complex subunit 8
57182	3.09e-10	2.46e-11	0.159	-6.67568	-1.0615248	438.24	ANKRD50	ankyrin repeat domain containing 50
400761	3.10e-10	2.47e-11	0.2383	6.675193	1.590485	17.3	LRRC8C-DT	LRRC8C divergent transcript
26770	3.18e-10	2.53e-11	0.2257	-6.67158	-1.5058542	45.84	SNORD79	small nucleolar RNA, C/D box 79
7140	3.21e-10	2.56e-11	0.3259	6.669774	2.1734516	424.43	TNNT3	troponin T3, fast skeletal type
149986	3.24e-10	2.59e-11	0.0818	-6.668439	-0.5457011	1190.96	LSM14B	LSM family member 14B
646603	3.32e-10	2.65e-11	0.087	-6.665046	-0.5795785	193.34	C4orf51	chromosome 4 open reading frame 51
5329	3.32e-10	2.66e-11	0.2004	-6.664524	-1.3356859	920.98	PLAUR	plasminogen activator, urokinase receptor
113278	3.33e-10	2.66e-11	0.2091	-6.664263	-1.3934578	310.9	SLC52A3	solute carrier family 52 member 3
126014	3.33e-10	2.67e-11	0.1688	-6.663952	-1.1249017	141.01	OSCAR	osteoclast associated Ig-like receptor
1289	3.34e-10	2.67e-11	0.2535	-6.663489	-1.6894097	12120.95	COL5A1	collagen type V alpha 1 chain
23080	3.36e-10	2.69e-11	0.1018	-6.66254	-0.6781474	668.39	AVL9	AVL9 cell migration associated
8703	3.43e-10	2.75e-11	0.1238	-6.659548	-0.8245735	1691.24	B4GALT3	beta-1,4-galactosyltransferase 3
11072	3.46e-10	2.78e-11	0.11	6.657998	0.7325053	656.13	DUSP14	dual specificity phosphatase 14
105369748	3.47e-10	2.79e-11	0.1439	6.657433	0.9583145	69.89	RPAP3-DT	RPAP3 divergent transcript
5738	3.49e-10	2.80e-11	0.131	-6.656723	-0.8722411	1215.79	PTGFRN	prostaglandin F2 receptor inhibitor
8537	3.52e-10	2.82e-11	0.3402	-6.655494	-2.2639749	402.52	BCAS1	brain enriched myelin associated protein 1
400916	3.57e-10	2.87e-11	0.1595	6.6533	1.0610982	880.08	CHCHD10	coiled-coil-helix-coiled-coil-helix domain containing 10
5740	3.62e-10	2.91e-11	0.2504	6.651049	1.6652211	1908.76	PTGIS	prostaglandin I2 synthase
114818	3.62e-10	2.92e-11	0.1897	6.650732	1.261356	375.79	KLHL29	kelch like family member 29
8659	3.65e-10	2.94e-11	0.212	6.649665	1.4099899	1773.54	ALDH4A1	aldehyde dehydrogenase 4 family member A1
1033	3.65e-10	2.94e-11	0.2767	-6.649642	-1.8400596	90.59	CDKN3	cyclin dependent kinase inhibitor 3
56165	3.65e-10	2.94e-11	0.4008	-6.649536	-2.6648959	49.73	TDRD1	tudor domain containing 1
58505	3.68e-10	2.97e-11	0.0878	-6.647972	-0.583557	1316.94	OSTC	oligosaccharyltransferase complex non-catalytic subunit
728264	3.72e-10	3.00e-11	0.2388	6.646523	1.5871143	314.99	CARMN	cardiac mesoderm enhancer-associated non-coding RNA
6397	3.73e-10	3.02e-11	0.1143	6.645743	0.7598257	2573.98	SEC14L1	SEC14 like lipid binding 1
57142	3.76e-10	3.04e-11	0.1185	6.644617	0.7874744	7408.24	RTN4	reticulon 4
5463	3.76e-10	3.04e-11	0.1124	6.644382	0.7470913	750.42	POU6F1	POU class 6 homeobox 1
8942	3.81e-10	3.09e-11	0.2926	-6.642358	-1.9433775	382.4	KYNU	kynureninase
10865	3.82e-10	3.10e-11	0.1909	6.641896	1.2682549	3055.54	ARID5A	AT-rich interaction domain 5A
101929335	3.88e-10	3.14e-11	0.2639	6.639736	1.7523468	59.99	ADAMTS9-AS1	ADAMTS9 antisense RNA 1
81539	3.88e-10	3.14e-11	0.2312	-6.639827	-1.5350125	2290.53	SLC38A1	solute carrier family 38 member 1
7538	3.88e-10	3.15e-11	0.2347	6.63937	1.5585049	28478.13	ZFP36	ZFP36 ring finger protein
10057	3.90e-10	3.17e-11	0.1412	-6.638664	-0.9376902	1387.04	ABCC5	ATP binding cassette subfamily C member 5
284677	4.03e-10	3.27e-11	0.133	-6.633669	-0.8823238	122.01	SNHG28	small nucleolar RNA host gene 28
9457	4.03e-10	3.28e-11	0.2653	6.633631	1.7596474	185.76	FHL5	four and a half LIM domains 5
55289	4.06e-10	3.30e-11	0.1522	6.632456	1.0096573	126.23	ACOXL	acyl-CoA oxidase like
57157	4.06e-10	3.30e-11	0.1531	-6.632345	-1.0152034	304.09	PHTF2	putative homeodomain transcription factor 2
51257	4.09e-10	3.33e-11	0.1387	6.631163	0.9198578	1331.09	MARCHF2	membrane associated ring-CH-type finger 2
79735	4.10e-10	3.34e-11	0.0771	6.630773	0.5113759	1984.32	TBC1D17	TBC1 domain family member 17
114897	4.12e-10	3.36e-11	0.2254	6.630075	1.4943169	2878.95	C1QTNF1	C1q and TNF related 1
10765	4.15e-10	3.39e-11	0.1575	-6.628567	-1.0437983	1435.59	KDM5B	lysine demethylase 5B
147463	4.18e-10	3.42e-11	0.225	6.627412	1.4909025	405.71	ANKRD29	ankyrin repeat domain 29
124056	4.20e-10	3.43e-11	0.2519	-6.626626	-1.6695744	36.1	NOXO1	NADPH oxidase organizer 1
5802	4.29e-10	3.51e-11	0.1922	6.623587	1.2728614	3311.75	PTPRS	protein tyrosine phosphatase receptor type S
51478	4.32e-10	3.53e-11	0.1545	-6.622546	-1.0234738	299.13	HSD17B7	hydroxysteroid 17-beta dehydrogenase 7
23564	4.32e-10	3.54e-11	0.102	6.622329	0.6756155	3331.95	DDAH2	dimethylarginine dimethylaminohydrolase 2
28999	4.42e-10	3.62e-11	0.3436	6.618838	2.2745223	578.46	KLF15	KLF transcription factor 15
79998	4.47e-10	3.66e-11	0.0908	6.617087	0.600865	572.57	ANKRD53	ankyrin repeat domain 53
55161	4.47e-10	3.66e-11	0.0853	-6.617169	-0.5643858	710.96	TMEM33	transmembrane protein 33
9643	4.48e-10	3.68e-11	0.0892	-6.6166	-0.5899287	4548.06	MORF4L2	mortality factor 4 like 2
1800	4.53e-10	3.72e-11	0.2942	-6.614781	-1.9463231	66.38	DPEP1	dipeptidase 1
79947	4.54e-10	3.73e-11	0.1439	6.614505	0.9520401	1318.24	DHDDS	dehydrodolichyl diphosphate synthase subunit
92305	4.58e-10	3.77e-11	0.0675	6.612864	0.4464173	1564.96	TMEM129	transmembrane protein 129, E3 ubiquitin ligase
5711	4.58e-10	3.77e-11	0.0679	-6.612898	-0.4487284	843.15	PSMD5	proteasome 26S subunit, non-ATPase 5
1141	4.62e-10	3.80e-11	0.1008	-6.611597	-0.6665273	2459.04	CHRNB2	cholinergic receptor nicotinic beta 2 subunit
55586	4.68e-10	3.85e-11	0.2574	-6.609546	-1.7012702	78.32	MIOX	myo-inositol oxygenase
84264	4.72e-10	3.89e-11	0.2698	-6.608271	-1.7830826	309.28	HAGHL	hydroxyacylglutathione hydrolase like
80119	4.73e-10	3.90e-11	0.2341	-6.607884	-1.5465877	110.53	PIF1	PIF1 5'-to-3' DNA helicase
6789	4.73e-10	3.90e-11	0.0753	-6.607728	-0.4973188	546.68	STK4	serine/threonine kinase 4
10105	4.82e-10	3.98e-11	0.1209	-6.604748	-0.7982128	1417.4	PPIF	peptidylprolyl isomerase F
79980	4.84e-10	4.00e-11	0.1018	-6.604226	-0.6724228	405.77	DSN1	DSN1 component of MIS12 kinetochore complex
7286	4.86e-10	4.02e-11	0.1956	-6.603331	-1.2914548	942.01	TUFT1	tuftelin 1
10089	4.88e-10	4.04e-11	0.1814	6.602689	1.1975788	23.28	KCNK7	potassium two pore domain channel subfamily K member 7
23178	4.94e-10	4.09e-11	0.1451	-6.600782	-0.9577323	381.84	PASK	PAS domain containing serine/threonine kinase
3998	4.95e-10	4.10e-11	0.0979	-6.600568	-0.6461971	1439.05	LMAN1	lectin, mannose binding 1
22820	4.95e-10	4.10e-11	0.0879	-6.600239	-0.5803471	4507.98	COPG1	COPI coat complex subunit gamma 1
7108	5.00e-10	4.14e-11	0.218	6.598916	1.4388935	1183.11	TM7SF2	transmembrane 7 superfamily member 2
101928111	5.02e-10	4.17e-11	0.1979	6.598005	1.3056232	41.65	HDAC4-AS1	HDAC4 antisense RNA 1
54908	5.03e-10	4.18e-11	0.1279	-6.597641	-0.8438928	195.48	SPDL1	spindle apparatus coiled-coil protein 1
340205	5.03e-10	4.18e-11	0.1925	-6.59762	-1.2703355	24.41	TREML1	triggering receptor expressed on myeloid cells like 1
10395	5.07e-10	4.22e-11	0.1868	6.596312	1.2322066	1665.02	DLC1	DLC1 Rho GTPase activating protein
26996	5.18e-10	4.31e-11	0.2245	-6.59314	-1.4804673	361.02	GPR160	G protein-coupled receptor 160
90427	5.22e-10	4.34e-11	0.1199	-6.591973	-0.7900627	511.69	BMF	Bcl2 modifying factor
9450	5.38e-10	4.48e-11	0.1473	-6.587374	-0.9705823	154.84	LY86	lymphocyte antigen 86
256158	5.44e-10	4.53e-11	0.3316	6.585642	2.1839956	602.92	HMCN2	hemicentin 2
100506795	5.44e-10	4.53e-11	0.2436	6.585488	1.6044188	50.47	LINC01354	long intergenic non-protein coding RNA 1354
26470	5.49e-10	4.58e-11	0.2698	-6.584103	-1.7765124	1266.77	SEZ6L2	seizure related 6 homolog like 2
25837	5.49e-10	4.58e-11	0.31	-6.583994	-2.0412866	226.15	RAB26	RAB26, member RAS oncogene family
9830	5.61e-10	4.69e-11	0.1203	-6.580546	-0.7915866	1166.09	TRIM14	tripartite motif containing 14
85352	5.61e-10	4.69e-11	0.3244	-6.580403	-2.1344923	90.83	SHISAL1	shisa like 1
152503	5.62e-10	4.70e-11	0.1598	6.580299	1.0516949	1536.36	SH3D19	SH3 domain containing 19
2865	5.64e-10	4.72e-11	0.3555	6.57945	2.3391106	38.06	FFAR3	free fatty acid receptor 3
148362	5.66e-10	4.74e-11	0.1459	-6.578962	-0.9596189	676.81	BROX	BRO1 domain and CAAX motif containing
57124	5.66e-10	4.74e-11	0.238	6.578898	1.5659832	4812.2	CD248	CD248 molecule
107985917	5.71e-10	4.79e-11	0.1803	-6.577326	-1.1861855	74.63	LOC107985917
22983	5.75e-10	4.82e-11	0.3257	-6.576286	-2.1419711	51.64	MAST1	microtubule associated serine/threonine kinase 1
7705	5.76e-10	4.83e-11	0.0999	-6.576092	-0.6566338	1353.76	ZNF146	zinc finger protein 146
57826	5.85e-10	4.91e-11	0.2274	-6.573586	-1.4947906	683.44	RAP2C	RAP2C, member of RAS oncogene family
79814	5.97e-10	5.01e-11	0.2157	-6.570499	-1.4175366	34.83	AGMAT	agmatinase
8562	5.97e-10	5.02e-11	0.0764	-6.570418	-0.5022613	1161.31	DENR	density regulated re-initiation and release factor
55858	5.98e-10	5.03e-11	0.0813	-6.570033	-0.5342581	1374.1	TMEM165	transmembrane protein 165
55706	5.99e-10	5.04e-11	0.1053	-6.569689	-0.6918196	429.29	NDC1	NDC1 transmembrane nucleoporin
79968	5.99e-10	5.04e-11	0.1811	-6.569662	-1.1895823	156.3	WDR76	WD repeat domain 76
105374838	6.00e-10	5.05e-11	0.2024	-6.569312	-1.329517	32.06	LOC105374838
80346	6.04e-10	5.09e-11	0.0958	-6.568188	-0.6291841	591.39	REEP4	receptor accessory protein 4
7410	6.05e-10	5.10e-11	0.1109	-6.567974	-0.7281006	1033.9	VAV2	vav guanine nucleotide exchange factor 2
79723	6.07e-10	5.13e-11	0.149	-6.567243	-0.9787413	106.67	SUV39H2	SUV39H2 histone lysine methyltransferase
147991	6.07e-10	5.12e-11	0.0976	-6.567328	-0.6409735	513.1	DPY19L3	dpy-19 like C-mannosyltransferase 3
100505566	6.09e-10	5.15e-11	0.3475	-6.56666	-2.2816701	22.89	LINC00578	long intergenic non-protein coding RNA 578
2319	6.10e-10	5.16e-11	0.0617	6.566192	0.4054128	3054.69	FLOT2	flotillin 2
405754	6.22e-10	5.27e-11	0.2555	6.563238	1.6770038	13.46	ERVFRD-1	endogenous retrovirus group FRD member 1, envelope
221476	6.27e-10	5.31e-11	0.4121	6.562036	2.7039384	3983.01	PI16	peptidase inhibitor 16
2188	6.29e-10	5.33e-11	0.1447	-6.561418	-0.9495721	259.67	FANCF	FA complementation group F
83714	6.37e-10	5.40e-11	0.1328	6.559372	0.8711298	241.35	NRIP2	nuclear receptor interacting protein 2
10609	6.43e-10	5.45e-11	0.1492	-6.558062	-0.978246	693.53	P3H4	prolyl 3-hydroxylase family member 4 (inactive)
168537	6.45e-10	5.47e-11	0.2118	6.557493	1.3888808	587.79	GIMAP7	GTPase, IMAP family member 7
8851	6.46e-10	5.48e-11	0.1724	-6.557183	-1.1306079	75.79	CDK5R1	cyclin dependent kinase 5 regulatory subunit 1
25927	6.57e-10	5.58e-11	0.1926	6.554537	1.2622424	656.26	CNRIP1	cannabinoid receptor interacting protein 1
523	6.57e-10	5.59e-11	0.1002	-6.554424	-0.6564571	866.24	ATP6V1A	ATPase H+ transporting V1 subunit A
7058	6.58e-10	5.59e-11	0.2217	-6.554194	-1.4529806	6355.35	THBS2	thrombospondin 2
11174	6.62e-10	5.64e-11	0.2513	-6.553003	-1.6469757	92.28	ADAMTS6	ADAM metallopeptidase with thrombospondin type 1 motif 6
54546	6.68e-10	5.69e-11	0.3677	6.551617	2.4087194	21.78	RNF186	ring finger protein 186
135892	6.68e-10	5.69e-11	0.2183	6.551662	1.4299696	27.34	TRIM50	tripartite motif containing 50
11067	6.70e-10	5.71e-11	0.2392	6.551101	1.5670023	10223.57	DEPP1	DEPP autophagy regulator 1
55084	6.72e-10	5.74e-11	0.1974	6.550395	1.2932259	320.27	SOBP	sine oculis binding protein homolog
4323	6.72e-10	5.74e-11	0.1849	-6.550423	-1.2111405	12922.46	MMP14	matrix metallopeptidase 14
79077	6.72e-10	5.73e-11	0.1046	-6.550542	-0.6850417	801.55	DCTPP1	dCTP pyrophosphatase 1
11193	6.73e-10	5.75e-11	0.0844	6.550021	0.5527082	425.92	WBP4	WW domain binding protein 4
7188	6.77e-10	5.79e-11	0.1594	-6.54894	-1.0438521	1128.47	TRAF5	TNF receptor associated factor 5
10216	6.81e-10	5.83e-11	0.2961	6.548091	1.938672	876.57	PRG4	proteoglycan 4
55164	6.84e-10	5.86e-11	0.0753	-6.547383	-0.4929196	325.42	SHQ1	SHQ1, H/ACA ribonucleoprotein assembly factor
4123	6.87e-10	5.88e-11	0.0983	6.54664	0.6436378	2921.34	MAN2C1	mannosidase alpha class 2C member 1
9028	7.20e-10	6.17e-11	0.2192	-6.53951	-1.4335012	140.62	RHBDL1	rhomboid like 1
643827	7.21e-10	6.19e-11	0.2402	6.539082	1.5708431	136.59	CNTNAP3P2	CNTNAP3 pseudogene 2
25959	7.24e-10	6.22e-11	0.1537	6.538379	1.0047306	3727.55	KANK2	KN motif and ankyrin repeat domains 2
3336	7.41e-10	6.37e-11	0.0863	-6.534845	-0.5641797	894.17	HSPE1	heat shock protein family E (Hsp10) member 1
339745	7.42e-10	6.38e-11	0.1578	-6.534562	-1.0311796	491.27	SPOPL	speckle type BTB/POZ protein like
4218	7.44e-10	6.40e-11	0.0574	-6.534148	-0.3748286	1593.6	RAB8A	RAB8A, member RAS oncogene family
23479	7.45e-10	6.41e-11	0.0924	6.533883	0.6038461	2421.23	ISCU	iron-sulfur cluster assembly enzyme
2847	7.47e-10	6.43e-11	0.3679	-6.533346	-2.4037426	27.79	MCHR1	melanin concentrating hormone receptor 1
7429	7.50e-10	6.46e-11	0.1058	-6.532654	-0.6910127	99.39	VIL1	villin 1
33	7.53e-10	6.49e-11	0.3786	6.531982	2.4731781	185.57	ACADL	acyl-CoA dehydrogenase long chain
374655	7.63e-10	6.58e-11	0.0889	-6.529915	-0.5803968	760.55	ZNF710	zinc finger protein 710
3980	7.74e-10	6.68e-11	0.1156	-6.52761	-0.7543398	666.72	LIG3	DNA ligase 3
7072	7.84e-10	6.77e-11	0.0876	-6.525664	-0.5716799	1333.08	TIA1	TIA1 cytotoxic granule associated RNA binding protein
6181	7.88e-10	6.81e-11	0.1284	6.524751	0.8375367	17369.14	RPLP2	ribosomal protein lateral stalk subunit P2
407010	7.91e-10	6.84e-11	0.3247	6.524102	2.1185592	20.68	MIR23A	microRNA 23a
64805	7.93e-10	6.86e-11	0.2477	6.523653	1.6158917	58.29	P2RY12	purinergic receptor P2Y12
90592	7.96e-10	6.89e-11	0.097	-6.523081	-0.6325437	639.21	ZNF700	zinc finger protein 700
54810	8.13e-10	7.04e-11	0.2421	6.519745	1.5785328	89.74	GIPC2	GIPC PDZ domain containing family member 2
54492	8.18e-10	7.09e-11	0.1506	6.518705	0.9816714	1484.09	NEURL1B	neuralized E3 ubiquitin protein ligase 1B
6045	8.20e-10	7.11e-11	0.1153	-6.518313	-0.7518463	333.66	RNF2	ring finger protein 2
105372725	8.27e-10	7.17e-11	0.278	-6.516954	-1.8114282	32.13	LOC105372725	uncharacterized LOC105372725
5099	8.32e-10	7.23e-11	0.2144	-6.515894	-1.3971957	288.07	PCDH7	protocadherin 7
92999	8.36e-10	7.26e-11	0.1285	6.51515	0.8372287	1393.4	ZBTB47	zinc finger and BTB domain containing 47
5270	8.41e-10	7.31e-11	0.2282	-6.514235	-1.486236	1326.28	SERPINE2	serpin family E member 2
56169	8.44e-10	7.34e-11	0.3741	-6.513508	-2.4364316	71.05	GSDMC	gasdermin C
5152	8.46e-10	7.36e-11	0.1749	6.513154	1.1393922	359.7	PDE9A	phosphodiesterase 9A
152137	8.51e-10	7.41e-11	0.1094	6.512152	0.712484	1656.54	CCDC50	coiled-coil domain containing 50
8706	8.53e-10	7.43e-11	0.1284	-6.511742	-0.8360212	341.08	B3GALNT1	beta-1,3-N-acetylgalactosaminyltransferase 1 (globoside blood group)
51704	8.60e-10	7.49e-11	0.1391	6.510412	0.9053476	1369.06	GPRC5B	G protein-coupled receptor class C group 5 member B
440926	8.66e-10	7.55e-11	0.1041	-6.509272	-0.6773673	2465.63	H3P6	H3 histone pseudogene 6
1549	8.71e-10	7.60e-11	0.542	-6.508279	-3.5276144	128.76	CYP2A7	cytochrome P450 family 2 subfamily A member 7
6418	8.88e-10	7.76e-11	0.0765	-6.505242	-0.4978214	4873.9	SET	SET nuclear proto-oncogene
57538	8.89e-10	7.77e-11	0.2705	6.505072	1.7599256	545.56	ALPK3	alpha kinase 3
57338	8.92e-10	7.80e-11	0.309	-6.504424	-2.0100341	44.62	JPH3	junctophilin 3
55902	8.96e-10	7.84e-11	0.1902	6.503651	1.2372331	2567.21	ACSS2	acyl-CoA synthetase short chain family member 2
5236	9.02e-10	7.90e-11	0.1645	6.502528	1.069527	2305.19	PGM1	phosphoglucomutase 1
3931	9.05e-10	7.92e-11	0.1205	6.502101	0.7835028	750.1	LCAT	lecithin-cholesterol acyltransferase
170371	9.09e-10	7.96e-11	0.1972	6.50132	1.2819112	597.98	TMEM273	transmembrane protein 273
283335	9.11e-10	7.98e-11	0.1509	6.500937	0.9808106	484.44	TNS2-AS1	TNS2 antisense RNA 1
6576	9.13e-10	8.01e-11	0.1355	6.50037	0.8808551	2620.43	SLC25A1	solute carrier family 25 member 1
6611	9.17e-10	8.05e-11	0.1125	-6.499696	-0.7314114	1512.72	SMS	spermine synthase
2923	9.26e-10	8.13e-11	0.0839	-6.49816	-0.5451293	9726.25	PDIA3	protein disulfide isomerase family A member 3
1947	9.26e-10	8.14e-11	0.1814	6.498009	1.178948	1536.99	EFNB1	ephrin B1
107984270	9.32e-10	8.20e-11	0.2235	6.496931	1.452011	142.86	LOC107984270	uncharacterized LOC107984270
3020	9.34e-10	8.22e-11	0.092	-6.496534	-0.5974908	6846.31	H3-3A	H3.3 histone A
60560	9.36e-10	8.24e-11	0.101	-6.496235	-0.6562109	662.41	NAA35	N-alpha-acetyltransferase 35, NatC auxiliary subunit
3831	9.36e-10	8.25e-11	0.0703	6.496049	0.4569692	2144.15	KLC1	kinesin light chain 1
7153	9.55e-10	8.42e-11	0.384	-6.492953	-2.4934787	561.31	TOP2A	DNA topoisomerase II alpha
102464833	9.59e-10	8.46e-11	0.1809	6.492224	1.1742461	38.23	MIR6084	microRNA 6084
4498	9.62e-10	8.49e-11	0.3571	6.491684	2.3184505	32.03	MT1JP	metallothionein 1J, pseudogene
9831	9.67e-10	8.54e-11	0.1318	-6.490784	-0.8555453	258.92	ZNF623	zinc finger protein 623
5538	9.68e-10	8.55e-11	0.0833	-6.490566	-0.5404178	5652.49	PPT1	palmitoyl-protein thioesterase 1
102723814	9.71e-10	8.58e-11	0.2152	-6.490103	-1.3969227	86.46	LOC102723814	uncharacterized LOC102723814
84417	9.80e-10	8.67e-11	0.3411	6.488492	2.2130516	533	ECRG4	ECRG4 augurin precursor
100286925	9.86e-10	8.73e-11	0.1446	6.487537	0.9383305	130.99	PPM1F-AS1	PPM1F antisense RNA 1
10973	9.91e-10	8.78e-11	0.1006	-6.486654	-0.6523962	546.42	ASCC3	activating signal cointegrator 1 complex subunit 3
23051	9.94e-10	8.81e-11	0.1079	6.486154	0.6995639	809.2	ZHX3	zinc fingers and homeoboxes 3
285758	1.00e-09	8.89e-11	0.2253	-6.484697	-1.4609913	22.09	MROCKI	MARCKS cis regulating lncRNA promoter of cytokines and inflammation
1435	1.00e-09	8.91e-11	0.1505	6.484404	0.976202	2696.32	CSF1	colony stimulating factor 1
1278	1.02e-09	9.02e-11	0.2824	-6.482453	-1.8305315	112839.05	COL1A2	collagen type I alpha 2 chain
6263	1.02e-09	9.08e-11	0.1737	6.481468	1.1261235	86.01	RYR3	ryanodine receptor 3
6991	1.03e-09	9.19e-11	0.1613	-6.479753	-1.0453794	69.59	DYNLT2	dynein light chain Tctex-type 2
1788	1.04e-09	9.20e-11	0.1072	-6.479471	-0.6946999	1008.13	DNMT3A	DNA methyltransferase 3 alpha
814	1.04e-09	9.22e-11	0.1606	-6.479194	-1.0408556	65.83	CAMK4	calcium/calmodulin dependent protein kinase IV
100506783	1.06e-09	9.40e-11	0.2189	6.476267	1.4174822	40.32	HOXD-AS2	HOXD cluster antisense RNA 2
50512	1.07e-09	9.48e-11	0.2235	-6.474945	-1.4468905	901.23	PODXL2	podocalyxin like 2
124093	1.07e-09	9.50e-11	0.3023	-6.474774	-1.9572803	346.27	CCDC78	coiled-coil domain containing 78
9351	1.08e-09	9.64e-11	0.117	6.472486	0.7570316	3547.65	NHERF2	NHERF family PDZ scaffold protein 2
3475	1.09e-09	9.72e-11	0.1003	6.471315	0.6493748	984.47	IFRD1	interferon related developmental regulator 1
79007	1.09e-09	9.71e-11	0.2278	-6.471369	-1.4742052	528.03	DBNDD1	dysbindin domain containing 1
3563	1.10e-09	9.81e-11	0.1351	6.469813	0.8739008	361.51	IL3RA	interleukin 3 receptor subunit alpha
284309	1.10e-09	9.85e-11	0.1099	-6.469301	-0.7109192	349.85	ZNF776	zinc finger protein 776
3611	1.10e-09	9.87e-11	0.078	6.468909	0.5042578	2342.34	ILK	integrin linked kinase
255411	1.13e-09	1.01e-10	0.1018	6.464801	0.6579229	1277.55	TEX49	testis expressed 49
7035	1.16e-09	1.04e-10	0.188	6.461483	1.2144954	774.68	TFPI	tissue factor pathway inhibitor
6530	1.16e-09	1.04e-10	0.3155	6.461373	2.0388231	28.42	SLC6A2	solute carrier family 6 member 2
4257	1.17e-09	1.05e-10	0.2332	6.459431	1.5062529	6137.63	MGST1	microsomal glutathione S-transferase 1
9467	1.18e-09	1.05e-10	0.122	6.458935	0.7877217	1674.99	SH3BP5	SH3 domain binding protein 5
84418	1.18e-09	1.06e-10	0.1467	6.458166	0.9472208	1263.08	CYSTM1	cysteine rich transmembrane module containing 1
5754	1.19e-09	1.07e-10	0.2269	-6.456556	-1.4649057	3113.25	PTK7	protein tyrosine kinase 7 (inactive)
131583	1.20e-09	1.08e-10	0.1891	6.455922	1.2208599	628.82	FAM43A	family with sequence similarity 43 member A
216	1.20e-09	1.08e-10	0.2234	6.455989	1.4423305	2382.12	ALDH1A1	aldehyde dehydrogenase 1 family member A1
64946	1.21e-09	1.09e-10	0.1359	-6.454009	-0.877288	131.62	CENPH	centromere protein H
2701	1.21e-09	1.09e-10	0.2105	6.453695	1.3586025	898.54	GJA4	gap junction protein alpha 4
167555	1.21e-09	1.09e-10	0.1443	-6.453656	-0.9310729	31.6	FAM151B	family with sequence similarity 151 member B
10253	1.22e-09	1.10e-10	0.2073	6.452111	1.337436	1233.31	SPRY2	sprouty RTK signaling antagonist 2
26802	1.23e-09	1.11e-10	0.1732	-6.450993	-1.117165	96.24	SNORD47	small nucleolar RNA, C/D box 47
399474	1.24e-09	1.12e-10	0.1278	6.450291	0.8244373	514.02	TMEM200B	transmembrane protein 200B
79958	1.24e-09	1.12e-10	0.1398	-6.450148	-0.901652	452.12	DENND1C	DENN domain containing 1C
100507053	1.24e-09	1.12e-10	0.1814	6.449833	1.1699649	110.03	LOC100507053	uncharacterized LOC100507053
65010	1.24e-09	1.12e-10	0.1184	-6.44968	-0.7639136	634.47	SLC26A6	solute carrier family 26 member 6
158056	1.24e-09	1.12e-10	0.1344	-6.449389	-0.8669393	612.76	MAMDC4	MAM domain containing 4
116535	1.26e-09	1.14e-10	0.2492	6.447507	1.6069417	771.94	MRGPRF	MAS related GPR family member F
9955	1.26e-09	1.14e-10	0.2389	-6.447148	-1.5403002	50.2	HS3ST3A1	heparan sulfate-glucosamine 3-sulfotransferase 3A1
6513	1.26e-09	1.14e-10	0.1982	-6.446744	-1.2777155	1553.07	SLC2A1	solute carrier family 2 member 1
595135	1.27e-09	1.15e-10	0.117	6.445819	0.7540977	42.13	PGM5P2	phosphoglucomutase 5 pseudogene 2
4940	1.27e-09	1.15e-10	0.1776	-6.445789	-1.144558	1165.43	OAS3	2'-5'-oligoadenylate synthetase 3
477	1.29e-09	1.17e-10	0.3664	6.443611	2.3608473	680.81	ATP1A2	ATPase Na+/K+ transporting subunit alpha 2
2874	1.29e-09	1.17e-10	0.0635	6.443419	0.409037	1554.09	GPS2	G protein pathway suppressor 2
5195	1.30e-09	1.18e-10	0.0619	6.442301	0.3988506	698.02	PEX14	peroxisomal biogenesis factor 14
1174	1.30e-09	1.18e-10	0.1153	-6.441703	-0.7425607	868.95	AP1S1	adaptor related protein complex 1 subunit sigma 1
25864	1.31e-09	1.19e-10	0.1261	6.440244	0.8122448	383.45	ABHD14A	abhydrolase domain containing 14A
6725	1.32e-09	1.20e-10	0.3153	-6.439247	-2.0301991	262.48	SRMS	src-related kinase lacking C-terminal regulatory tyrosine and N-terminal myristylation sites
692075	1.33e-09	1.21e-10	0.2009	-6.438587	-1.293685	10.15	SNORD6	small nucleolar RNA, C/D box 6
9534	1.33e-09	1.21e-10	0.1141	-6.438249	-0.734697	269.08	ZNF254	zinc finger protein 254
116228	1.34e-09	1.22e-10	0.1373	-6.437227	-0.8840019	1470.55	COX20	cytochrome c oxidase assembly factor COX20
1160	1.34e-09	1.22e-10	0.2188	6.437283	1.4081575	346.94	CKMT2	creatine kinase, mitochondrial 2
91369	1.34e-09	1.22e-10	0.1129	6.437113	0.7270373	1483.46	ANKRD40	ankyrin repeat domain 40
1777	1.35e-09	1.23e-10	0.0885	-6.435269	-0.5695209	1512.84	DNASE2	deoxyribonuclease 2, lysosomal
93183	1.37e-09	1.25e-10	0.0989	-6.433344	-0.6360377	423.73	PIGM	phosphatidylinositol glycan anchor biosynthesis class M
134353	1.37e-09	1.25e-10	0.0952	-6.432984	-0.6126318	119.63	LSM11	LSM11, U7 small nuclear RNA associated
440026	1.38e-09	1.26e-10	0.1033	-6.43227	-0.6647167	446.87	TMEM41B	transmembrane protein 41B
261726	1.38e-09	1.26e-10	0.1105	-6.432106	-0.7110349	784.54	TIPRL	TOR signaling pathway regulator
660	1.40e-09	1.28e-10	0.2953	6.429247	1.8985186	123.46	BMX	BMX non-receptor tyrosine kinase
107985034	1.41e-09	1.29e-10	0.1398	-6.428605	-0.8988776	327.98	LOC107985034	uncharacterized LOC107985034
6666	1.42e-09	1.30e-10	0.1452	-6.426869	-0.9330883	777.11	SOX12	SRY-box transcription factor 12
54987	1.43e-09	1.31e-10	0.0932	6.425486	0.5987897	1116.5	CZIB	CXXC motif containing zinc binding protein
57695	1.44e-09	1.32e-10	0.0967	-6.425002	-0.6209997	138.22	USP37	ubiquitin specific peptidase 37
5836	1.49e-09	1.37e-10	0.2211	6.419444	1.4194386	2410.28	PYGL	glycogen phosphorylase L
125893	1.49e-09	1.37e-10	0.1053	-6.419462	-0.6760935	136	ZNF816	zinc finger protein 816
84795	1.49e-09	1.37e-10	0.1132	6.419131	0.7263818	774.35	PYROXD2	pyridine nucleotide-disulphide oxidoreductase domain 2
51291	1.49e-09	1.37e-10	0.1003	-6.418946	-0.6438274	669.71	GMIP	GEM interacting protein
105374795	1.51e-09	1.39e-10	0.1868	6.41703	1.1989255	13.9	LOC105374795	uncharacterized LOC105374795
125	1.51e-09	1.39e-10	0.4446	6.416987	2.8530216	14114.72	ADH1B	alcohol dehydrogenase 1B (class I), beta polypeptide
6497	1.52e-09	1.40e-10	0.1021	6.416375	0.6549893	3491.12	SKI	SKI proto-oncogene
339290	1.52e-09	1.40e-10	0.1186	6.415528	0.7610879	907.41	LINC00667	long intergenic non-protein coding RNA 667
375791	1.53e-09	1.41e-10	0.2427	-6.415242	-1.5570621	67.53	CYSRT1	cysteine rich tail 1
4686	1.53e-09	1.41e-10	0.0884	-6.414747	-0.5669624	616.08	NCBP1	nuclear cap binding protein subunit 1
79658	1.53e-09	1.41e-10	0.146	6.414278	0.9367292	666.87	ARHGAP10	Rho GTPase activating protein 10
90321	1.53e-09	1.41e-10	0.073	-6.414305	-0.4681796	442.1	ZNF766	zinc finger protein 766
54069	1.54e-09	1.42e-10	0.1169	-6.413242	-0.750028	203.65	MIS18A	MIS18 kinetochore protein A
25	1.55e-09	1.44e-10	0.0862	6.412063	0.5525701	3123.08	ABL1	ABL proto-oncogene 1, non-receptor tyrosine kinase
10673	1.56e-09	1.44e-10	0.1689	-6.411235	-1.0828107	185.49	TNFSF13B	TNF superfamily member 13b
89958	1.56e-09	1.44e-10	0.2865	-6.411121	-1.8367038	360.71	SAPCD2	suppressor APC domain containing 2
401398	1.56e-09	1.45e-10	0.1937	-6.410795	-1.241978	11.44	POT1-AS1	POT1 antisense RNA 1
54518	1.57e-09	1.45e-10	0.1904	6.410125	1.2207818	763.47	APBB1IP	amyloid beta precursor protein binding family B member 1 interacting protein
374864	1.59e-09	1.47e-10	0.3128	6.408173	2.00465	80.22	CCDC178	coiled-coil domain containing 178
2589	1.59e-09	1.48e-10	0.1593	-6.407754	-1.0208468	1286.39	GALNT1	polypeptide N-acetylgalactosaminyltransferase 1
103	1.60e-09	1.48e-10	0.1106	-6.40751	-0.7088118	2910.5	ADAR	adenosine deaminase RNA specific
1233	1.60e-09	1.49e-10	0.3328	-6.406504	-2.1319103	27.24	CCR4	C-C motif chemokine receptor 4
5522	1.61e-09	1.49e-10	0.4357	-6.40639	-2.7909458	155.87	PPP2R2C	protein phosphatase 2 regulatory subunit Bgamma
105369212	1.61e-09	1.50e-10	0.2297	6.405801	1.4716546	52.62	LOC105369212	uncharacterized LOC105369212
2202	1.61e-09	1.50e-10	0.1974	6.405426	1.2646567	5848.55	EFEMP1	EGF containing fibulin extracellular matrix protein 1
79827	1.64e-09	1.52e-10	0.2154	6.403239	1.3793214	1495.71	CLMP	CXADR like membrane protein
117143	1.64e-09	1.53e-10	0.1132	-6.402843	-0.7247572	281.41	TADA1	transcriptional adaptor 1
357	1.65e-09	1.53e-10	0.2316	-6.402199	-1.4829083	188.04	SHROOM2	shroom family member 2
79785	1.65e-09	1.54e-10	0.3823	6.401564	2.4472002	333.21	RERGL	RERG like
10226	1.65e-09	1.54e-10	0.0835	-6.401565	-0.5343111	1661.27	PLIN3	perilipin 3
23770	1.65e-09	1.54e-10	0.0967	6.401586	0.6189782	7333.83	FKBP8	FKBP prolyl isomerase 8
1296	1.66e-09	1.55e-10	0.2237	-6.400796	-1.431929	1835.13	COL8A2	collagen type VIII alpha 2 chain
80005	1.69e-09	1.58e-10	0.1342	-6.397678	-0.8583951	464.19	DOCK5	dedicator of cytokinesis 5
107986294	1.70e-09	1.59e-10	0.1958	6.396814	1.2527785	31.89	LOC107986294	uncharacterized LOC107986294
28954	1.70e-09	1.59e-10	0.2281	6.396896	1.4592103	175.6	REM1	RRAD and GEM like GTPase 1
51686	1.71e-09	1.59e-10	0.1047	-6.396012	-0.669888	231.83	OAZ3	ornithine decarboxylase antizyme 3
1896	1.71e-09	1.60e-10	0.175	6.395173	1.119156	120.69	EDA	ectodysplasin A
54997	1.73e-09	1.62e-10	0.2604	6.393773	1.6649946	219.42	TESC	tescalcin
54209	1.73e-09	1.62e-10	0.2037	-6.393452	-1.3020976	337.1	TREM2	triggering receptor expressed on myeloid cells 2
377007	1.74e-09	1.63e-10	0.3377	6.393029	2.1590491	116.44	KLHL30	kelch like family member 30
23140	1.74e-09	1.63e-10	0.0617	6.3925	0.394202	1316.69	ZZEF1	zinc finger ZZ-type and EF-hand domain containing 1
51701	1.74e-09	1.63e-10	0.1209	-6.392577	-0.7731197	320.03	NLK	nemo like kinase
11014	1.74e-09	1.64e-10	0.1013	-6.392092	-0.64756	3906.56	KDELR2	KDEL endoplasmic reticulum protein retention receptor 2
7678	1.75e-09	1.64e-10	0.1504	-6.391628	-0.9612187	133.09	ZNF124	zinc finger protein 124
107984316	1.76e-09	1.65e-10	0.1873	-6.390734	-1.1970432	46.86	LOC107984316	replaced by ID 374383
79677	1.76e-09	1.66e-10	0.1116	-6.390252	-0.713164	513.18	SMC6	structural maintenance of chromosomes 6
1112	1.76e-09	1.66e-10	0.1426	6.390057	0.9109754	1467.95	FOXN3	forkhead box N3
6387	1.77e-09	1.67e-10	0.2012	6.389224	1.2854457	9470.01	CXCL12	C-X-C motif chemokine ligand 12
11320	1.78e-09	1.68e-10	0.1412	-6.388251	-0.9022359	768.06	MGAT4A	alpha-1,3-mannosyl-glycoprotein 4-beta-N-acetylglucosaminyltransferase A
9510	1.79e-09	1.69e-10	0.2332	6.38759	1.4896179	3448.38	ADAMTS1	ADAM metallopeptidase with thrombospondin type 1 motif 1
7514	1.79e-09	1.69e-10	0.1105	-6.387175	-0.7060376	2237.99	XPO1	exportin 1
57583	1.80e-09	1.70e-10	0.1177	-6.38608	-0.7513351	893.46	TMEM181	transmembrane protein 181
6196	1.81e-09	1.71e-10	0.121	6.385294	0.772415	1054.25	RPS6KA2	ribosomal protein S6 kinase A2
100506649	1.82e-09	1.72e-10	0.0929	6.384846	0.5930216	244.48	PXN-AS1	PXN antisense RNA 1
1945	1.82e-09	1.72e-10	0.1979	-6.384456	-1.2635363	385.92	EFNA4	ephrin A4
4891	1.82e-09	1.72e-10	0.0925	-6.384404	-0.5903682	1198.15	SLC11A2	solute carrier family 11 member 2
5565	1.83e-09	1.73e-10	0.1004	-6.383522	-0.6408431	466.73	PRKAB2	protein kinase AMP-activated non-catalytic subunit beta 2
10802	1.83e-09	1.73e-10	0.1201	-6.383364	-0.7664236	343.11	SEC24A	SEC24 homolog A, COPII coat complex component
23063	1.83e-09	1.73e-10	0.0757	-6.383258	-0.4833905	777.25	WAPL	WAPL cohesin release factor
4796	1.84e-09	1.74e-10	0.2419	-6.382862	-1.5438536	577.43	TONSL	tonsoku like, DNA repair protein
79690	1.84e-09	1.74e-10	0.1384	-6.38249	-0.883105	515.43	GAL3ST4	galactose-3-O-sulfotransferase 4
10490	1.84e-09	1.74e-10	0.1075	6.382349	0.685922	1679.42	VTI1B	vesicle transport through interaction with t-SNAREs 1B
408	1.84e-09	1.75e-10	0.1421	6.38197	0.9070197	2235.6	ARRB1	arrestin beta 1
26788	1.85e-09	1.75e-10	0.2506	-6.381602	-1.5993986	18.94	SNORD60	small nucleolar RNA, C/D box 60
101928173	1.86e-09	1.77e-10	0.2254	-6.380258	-1.4378345	15.6	LINC01943	long intergenic non-protein coding RNA 1943
102465256	1.87e-09	1.78e-10	0.1468	6.379573	0.9365296	72.03	MIR6513	microRNA 6513
440738	1.88e-09	1.79e-10	0.3002	6.378196	1.914721	120.52	MAP1LC3C	microtubule associated protein 1 light chain 3 gamma
26094	1.89e-09	1.80e-10	0.1026	-6.377693	-0.654666	362.69	DCAF4	DDB1 and CUL4 associated factor 4
283554	1.91e-09	1.82e-10	0.2244	-6.376142	-1.4305212	43.79	GPR137C	G protein-coupled receptor 137C
513	1.91e-09	1.82e-10	0.1001	6.375662	0.6381016	1394.33	ATP5F1D	ATP synthase F1 subunit delta
387104	1.92e-09	1.82e-10	0.2647	6.375434	1.6874256	137.39	SOGA3	SOGA family member 3
55771	1.92e-09	1.83e-10	0.2469	-6.374893	-1.5741361	155.2	PRR11	proline rich 11
55758	1.93e-09	1.84e-10	0.1216	-6.374365	-0.7752175	980.57	RCOR3	REST corepressor 3
57510	1.94e-09	1.85e-10	0.0745	-6.373508	-0.4747703	731.02	XPO5	exportin 5
285195	1.94e-09	1.85e-10	0.1734	6.37318	1.1052999	373.59	SLC9A9	solute carrier family 9 member A9
155370	1.95e-09	1.86e-10	0.0737	6.372644	0.4699651	787.07	SBDSP1	SBDS pseudogene 1
400569	1.95e-09	1.86e-10	0.0661	6.372532	0.4210686	360.47	MED11	mediator complex subunit 11
126668	1.95e-09	1.87e-10	0.2229	6.371824	1.4200869	245.52	TDRD10	tudor domain containing 10
23057	1.95e-09	1.87e-10	0.3302	6.37178	2.1040868	234.25	NMNAT2	nicotinamide nucleotide adenylyltransferase 2
1848	1.95e-09	1.87e-10	0.1631	6.371756	1.0392051	2646.06	DUSP6	dual specificity phosphatase 6
27324	1.95e-09	1.87e-10	0.3591	-6.371944	-2.288333	214.19	TOX3	TOX high mobility group box family member 3
100216546	1.96e-09	1.88e-10	0.1739	-6.370804	-1.1077096	183.07	LINC01004	long intergenic non-protein coding RNA 1004
101928517	1.96e-09	1.88e-10	0.1771	-6.370547	-1.1285028	15.69	LOC101928517	uncharacterized LOC101928517
344787	1.97e-09	1.89e-10	0.2046	-6.370265	-1.3034507	63.64	ZNF860	zinc finger protein 860
1786	1.99e-09	1.91e-10	0.1463	-6.368319	-0.9319677	1639.57	DNMT1	DNA methyltransferase 1
79632	1.99e-09	1.92e-10	0.2033	6.367986	1.294847	118.14	FAM184A	family with sequence similarity 184 member A
3397	1.99e-09	1.92e-10	0.2399	6.367918	1.5277581	959.44	ID1	inhibitor of DNA binding 1
81831	2.01e-09	1.93e-10	0.2261	-6.366952	-1.4395	168.6	NETO2	neuropilin and tolloid like 2
107986528	2.02e-09	1.94e-10	0.5903	-6.365829	-3.7576756	354.32	LOC107986528	uncharacterized LOC107986528
29105	2.02e-09	1.94e-10	0.088	6.365629	0.5599436	722.89	CFAP20	cilia and flagella associated protein 20
2161	2.02e-09	1.95e-10	0.2502	-6.365316	-1.5927012	102.7	F12	coagulation factor XII
162461	2.07e-09	1.99e-10	0.3653	-6.361752	-2.3239046	30.69	TMEM92	transmembrane protein 92
7203	2.07e-09	2.00e-10	0.1051	-6.361369	-0.6685457	4988.14	CCT3	chaperonin containing TCP1 subunit 3
23607	2.11e-09	2.03e-10	0.1649	-6.35898	-1.0484051	414.93	CD2AP	CD2 associated protein
4306	2.12e-09	2.05e-10	0.183	6.357783	1.1633452	189.97	NR3C2	nuclear receptor subfamily 3 group C member 2
4128	2.16e-09	2.09e-10	0.3234	6.354614	2.0548486	2133.67	MAOA	monoamine oxidase A
55227	2.18e-09	2.11e-10	0.1136	-6.353238	-0.7214646	492.65	LRRC1	leucine rich repeat containing 1
468	2.19e-09	2.11e-10	0.0788	6.352902	0.5003921	9844.88	ATF4	activating transcription factor 4
2920	2.21e-09	2.13e-10	0.3195	6.351365	2.0292849	1052.47	CXCL2	C-X-C motif chemokine ligand 2
287	2.21e-09	2.13e-10	0.2429	6.351441	1.542924	809.93	ANK2	ankyrin 2
9182	2.24e-09	2.17e-10	0.2029	6.349046	1.2881825	69.98	RASSF9	Ras association domain family member 9
137872	2.26e-09	2.18e-10	0.2005	6.347777	1.2729621	475.8	ADHFE1	alcohol dehydrogenase iron containing 1
100128098	2.27e-09	2.20e-10	0.4411	-6.346523	-2.7993901	78.13	ST8SIA6-AS1	ST8SIA6 antisense RNA 1
90024	2.28e-09	2.21e-10	0.1393	6.346208	0.884167	146.22	FLJ20021	uncharacterized LOC90024
23349	2.28e-09	2.21e-10	0.24	6.346137	1.5228658	31.99	PHF24	PHD finger protein 24
9928	2.30e-09	2.23e-10	0.4022	-6.344464	-2.5516265	39.43	KIF14	kinesin family member 14
1281	2.31e-09	2.24e-10	0.2974	-6.343585	-1.8866725	93308.58	COL3A1	collagen type III alpha 1 chain
3157	2.31e-09	2.25e-10	0.1644	-6.34326	-1.0430989	960.03	HMGCS1	3-hydroxy-3-methylglutaryl-CoA synthase 1
145270	2.31e-09	2.25e-10	0.2509	6.343236	1.5916326	213.64	PRIMA1	proline rich membrane anchor 1
10501	2.34e-09	2.27e-10	0.1857	6.341777	1.1777534	784.9	SEMA6B	semaphorin 6B
407013	2.34e-09	2.27e-10	0.3048	6.34161	1.9329607	24.95	MIR24-2	microRNA 24-2
4223	2.34e-09	2.28e-10	0.2871	6.341272	1.820614	530.55	MEOX2	mesenchyme homeobox 2
25879	2.35e-09	2.28e-10	0.1267	-6.340852	-0.8036152	790.21	DCAF13	DDB1 and CUL4 associated factor 13
3232	2.35e-09	2.29e-10	0.1646	6.340664	1.0437788	127.23	HOXD3	homeobox D3
105371254	2.36e-09	2.30e-10	0.2169	-6.339661	-1.3749037	18.13	LOC105371254	uncharacterized LOC105371254
112268063	2.36e-09	2.30e-10	0.1187	-6.339564	-0.752319	33.64	LOC112268063	uncharacterized LOC112268063
27346	2.38e-09	2.32e-10	0.1383	-6.338417	-0.8764816	359.01	TMEM97	transmembrane protein 97
84283	2.38e-09	2.33e-10	0.1747	-6.338148	-1.1074677	608.52	TMEM79	transmembrane protein 79
1743	2.40e-09	2.34e-10	0.0704	6.336992	0.4463655	2503.64	DLST	dihydrolipoamide S-succinyltransferase
5184	2.41e-09	2.35e-10	0.1233	6.336273	0.7815066	1717.76	PEPD	peptidase D
105377347	2.42e-09	2.36e-10	0.1632	-6.335609	-1.0342299	26.5	LOC105377347	uncharacterized LOC105377347
794	2.42e-09	2.37e-10	0.3605	6.3354	2.2839604	1333.28	CALB2	calbindin 2
6913	2.42e-09	2.37e-10	0.212	6.335106	1.3430192	439.32	TBX15	T-box transcription factor 15
378	2.43e-09	2.38e-10	0.0837	-6.334385	-0.5302127	3638.75	ARF4	ADP ribosylation factor 4
7402	2.44e-09	2.39e-10	0.1137	6.334079	0.7203049	1335.09	UTRN	utrophin
4232	2.44e-09	2.39e-10	0.2246	6.333979	1.4225965	1882.86	MEST	mesoderm specific transcript
9202	2.44e-09	2.39e-10	0.0735	-6.333701	-0.4656704	967.55	ZMYM4	zinc finger MYM-type containing 4
154807	2.44e-09	2.40e-10	0.1717	6.333332	1.0876755	1685.03	VKORC1L1	vitamin K epoxide reductase complex subunit 1 like 1
101929371	2.45e-09	2.41e-10	0.4337	6.332667	2.7462793	24.7	PARAL1	PPARG activating RBM14 associated lncRNA 1
23600	2.46e-09	2.42e-10	0.1089	-6.332284	-0.6895323	196.45	AMACR	alpha-methylacyl-CoA racemase
83541	2.47e-09	2.43e-10	0.1756	-6.331432	-1.1117463	647.63	FAM110A	family with sequence similarity 110 member A
643836	2.48e-09	2.44e-10	0.107	-6.330969	-0.6772059	557.6	ZFP62	ZFP62 zinc finger protein
105374898	2.48e-09	2.44e-10	0.212	6.330945	1.3418663	267.22	LOC105374898	uncharacterized LOC105374898
284	2.48e-09	2.44e-10	0.2853	6.330893	1.8062859	170.82	ANGPT1	angiopoietin 1
401541	2.50e-09	2.46e-10	0.117	-6.329343	-0.7404812	313.66	CENPP	centromere protein P
5058	2.52e-09	2.49e-10	0.1645	-6.32774	-1.0408129	1283.86	PAK1	p21 (RAC1) activated kinase 1
284578	2.53e-09	2.49e-10	0.2876	6.327384	1.8199499	23.37	MFSD4A-AS1	MFSD4A antisense RNA 1
83715	2.56e-09	2.52e-10	0.2857	-6.325564	-1.8072315	1309.76	ESPN	espin
815	2.56e-09	2.53e-10	0.2738	-6.325288	-1.731564	24.35	CAMK2A	calcium/calmodulin dependent protein kinase II alpha
9545	2.59e-09	2.56e-10	0.1536	-6.323593	-0.971081	1005.34	RAB3D	RAB3D, member RAS oncogene family
79190	2.62e-09	2.59e-10	0.3454	6.32173	2.1834388	287.07	IRX6	iroquois homeobox 6
54221	2.62e-09	2.60e-10	0.2967	6.321215	1.8756535	55.47	SNTG2	syntrophin gamma 2
9796	2.63e-09	2.60e-10	0.2535	6.320922	1.6020988	258.38	PHYHIP	phytanoyl-CoA 2-hydroxylase interacting protein
112268437	2.63e-09	2.60e-10	0.2392	6.320726	1.5118143	18.44	LOC112268437	uncharacterized protein FLJ45252
57526	2.63e-09	2.60e-10	0.1963	6.320735	1.2408363	123.91	PCDH19	protocadherin 19
9	2.64e-09	2.62e-10	0.4269	-6.319763	-2.6980358	1486.86	NAT1	N-acetyltransferase 1
10965	2.67e-09	2.65e-10	0.1854	6.318204	1.1711599	1289.7	ACOT2	acyl-CoA thioesterase 2
131873	2.70e-09	2.67e-10	0.2997	6.316631	1.8931375	208.33	COL6A6	collagen type VI alpha 6 chain
286826	2.70e-09	2.68e-10	0.1801	-6.316529	-1.1373355	113.89	LIN9	lin-9 DREAM MuvB core complex component
2331	2.70e-09	2.68e-10	0.1981	6.316165	1.2512926	6582.04	FMOD	fibromodulin
100500832	2.72e-09	2.70e-10	0.1516	-6.315109	-0.9570657	18.41	MIR3658	microRNA 3658
9104	2.73e-09	2.72e-10	0.27	6.314202	1.7047136	155.44	RGN	regucalcin
5526	2.74e-09	2.72e-10	0.091	6.313897	0.5747404	843.96	PPP2R5B	protein phosphatase 2 regulatory subunit B'beta
8930	2.74e-09	2.73e-10	0.0782	-6.313578	-0.4939582	924.79	MBD4	methyl-CpG binding domain 4, DNA glycosylase
2353	2.74e-09	2.73e-10	0.2633	6.313291	1.6622017	37257.53	FOS	Fos proto-oncogene, AP-1 transcription factor subunit
55432	2.77e-09	2.75e-10	0.1477	-6.31207	-0.9325899	130.37	YOD1	YOD1 deubiquitinase
105369315	2.78e-09	2.77e-10	0.3489	-6.311166	-2.2019684	44.34	LOC105369315	uncharacterized LOC105369315
4242	2.81e-09	2.80e-10	0.16	6.309653	1.0097683	566.1	MFNG	MFNG O-fucosylpeptide 3-beta-N-acetylglucosaminyltransferase
57221	2.81e-09	2.80e-10	0.2295	-6.309469	-1.4480154	695.62	ARFGEF3	ARFGEF family member 3
9075	2.81e-09	2.80e-10	0.3062	6.309225	1.9318845	23.02	CLDN2	claudin 2
55914	2.81e-09	2.81e-10	0.0998	-6.308978	-0.6294332	958.71	ERBIN	erbb2 interacting protein
100144604	2.83e-09	2.83e-10	0.2924	-6.308026	-1.8447405	56.08	LINC00930	long intergenic non-protein coding RNA 930
92291	2.86e-09	2.86e-10	0.4009	-6.306442	-2.5279419	615.59	CAPN13	calpain 13
10493	2.92e-09	2.92e-10	0.1137	6.303159	0.7164743	7297.68	VAT1	vesicle amine transport 1
54507	2.93e-09	2.94e-10	0.232	6.302172	1.4618942	1675.21	ADAMTSL4	ADAMTS like 4
337873	2.94e-09	2.94e-10	0.2724	-6.30181	-1.7167528	33.13	H2BC20P	H2B clustered histone 20, pseudogene
254251	2.94e-09	2.95e-10	0.1393	-6.301544	-0.8778389	121.36	LCORL	ligand dependent nuclear receptor corepressor like
3913	2.95e-09	2.95e-10	0.1088	6.301203	0.6854862	11641.6	LAMB2	laminin subunit beta 2
55454	2.96e-09	2.97e-10	0.1161	-6.300311	-0.7315381	565.42	CSGALNACT2	chondroitin sulfate N-acetylgalactosaminyltransferase 2
55605	2.96e-09	2.97e-10	0.149	-6.300368	-0.9387443	189.28	KIF21A	kinesin family member 21A
8891	2.97e-09	2.98e-10	0.085	6.299714	0.5352602	628.94	EIF2B3	eukaryotic translation initiation factor 2B subunit gamma
284339	2.97e-09	2.98e-10	0.3431	-6.29975	-2.1614131	68.65	TMEM145	transmembrane protein 145
430	3.02e-09	3.03e-10	0.272	-6.297001	-1.713054	75.03	ASCL2	achaete-scute family bHLH transcription factor 2
1149	3.03e-09	3.04e-10	0.4976	6.296654	3.1334428	1564.87	CIDEA	cell death inducing DFFA like effector a
100506211	3.05e-09	3.06e-10	0.2253	-6.295511	-1.4181239	148.4	MIR210HG	MIR210 host gene
1031	3.11e-09	3.12e-10	0.2505	6.292495	1.5764695	1034.67	CDKN2C	cyclin dependent kinase inhibitor 2C
284098	3.11e-09	3.13e-10	0.1153	-6.292093	-0.7257059	151.52	PIGW	phosphatidylinositol glycan anchor biosynthesis class W
2629	3.13e-09	3.15e-10	0.1004	-6.291031	-0.6317552	1576.03	GBA1	glucosylceramidase beta 1
9641	3.15e-09	3.17e-10	0.1536	-6.289992	-0.9660486	318.72	IKBKE	inhibitor of nuclear factor kappa B kinase subunit epsilon
51716	3.15e-09	3.18e-10	0.3876	6.289807	2.437796	89.38	CES1P1	carboxylesterase 1 pseudogene 1
3705	3.17e-09	3.20e-10	0.1603	6.288839	1.0078643	2879.53	ITPK1	inositol-tetrakisphosphate 1-kinase
107984243	3.18e-09	3.21e-10	0.1809	-6.288454	-1.1372898	22.67	LOC107984243	uncharacterized LOC107984243
10004	3.18e-09	3.21e-10	0.1592	6.288438	1.0013649	205.25	NAALADL1	N-acetylated alpha-linked acidic dipeptidase like 1
58489	3.21e-09	3.24e-10	0.1862	-6.286982	-1.1706954	296.41	ABHD17C	abhydrolase domain containing 17C, depalmitoylase
10670	3.22e-09	3.25e-10	0.0657	6.286321	0.4130617	1770.09	RRAGA	Ras related GTP binding A
55020	3.22e-09	3.25e-10	0.1032	6.286355	0.648526	954.22	TTC38	tetratricopeptide repeat domain 38
9582	3.23e-09	3.26e-10	0.2227	-6.285774	-1.3996815	76.98	APOBEC3B	apolipoprotein B mRNA editing enzyme catalytic subunit 3B
4486	3.25e-09	3.29e-10	0.238	-6.284537	-1.495525	497.41	MST1R	macrophage stimulating 1 receptor
100506755	3.26e-09	3.30e-10	0.0825	6.284157	0.5185248	384.09	MIR497HG	mir-497-195 cluster host gene
255738	3.27e-09	3.31e-10	0.3647	-6.283532	-2.2914665	29.44	PCSK9	proprotein convertase subtilisin/kexin type 9
[truncated: 17,735 more rows]
