# Supplementary material for: Understanding mechanisms of Polygonatum sibiricum-derived exosome-like nanoparticles against breast cancer through an integrated metabolomics and network pharmacology analysis
Source: Front Chem. 2025 Jun 6;13:1559758. doi: 10.3389/fchem.2025.1559758 (PMC12179076; doi:10.3389/fchem.2025.1559758)
Supplement: Supplementary file 1 [file DataSheet1.zip › raw data/Fig.5/GSE233242.top.table.xlsx]

## Sheet: Sheet1
GeneID	padj	pvalue	lfcSE	stat	log2FoldChange	baseMean	Symbol	Description
129642	2.91e-28	1.47e-32	0.1589	-11.8817	-1.88757	662.21	MBOAT2	membrane bound O-acyltransferase domain containing 2
256949	3.15e-27	3.19e-31	0.1952	11.6218	2.269	836.46	KANK3	KN motif and ankyrin repeat domains 3
762	6.76e-27	1.03e-30	0.2297	11.5215	2.64696	772.27	CA4	carbonic anhydrase 4
3039	1e-26	2.03e-30	0.4388	11.4627	5.02942	4220.73	HBA1	hemoglobin subunit alpha 1
3040	1.75e-26	4.45e-30	0.4374	11.3947	4.9839	5283.13	HBA2	hemoglobin subunit alpha 2
345275	2.87e-26	8.72e-30	0.3375	11.3358	3.82622	116.71	HSD17B13	hydroxysteroid 17-beta dehydrogenase 13
2934	1.41e-25	5.02e-29	0.205	11.1816	2.29266	59048.1	GSN	gelsolin
51222	6.87e-25	2.79e-28	0.1434	11.0285	1.58196	1606.12	ZNF219	zinc finger protein 219
3043	7.83e-25	3.57e-28	0.4405	11.0061	4.84863	5768.55	HBB	hemoglobin subunit beta
101930071	8.07e-25	4.09e-28	0.3104	10.9939	3.41203	460.83	LOC101930071	uncharacterized LOC101930071
7145	8.84e-25	4.93e-28	0.2107	10.977	2.3126	14271.6	TNS1	tensin 1
7123	1.31e-24	8.78e-28	0.3141	10.9247	3.43148	4513.18	CLEC3B	C-type lectin domain family 3 member B
57089	1.31e-24	9.28e-28	0.1194	-10.9197	-1.30398	244.56	ENTPD7	ectonucleoside triphosphate diphosphohydrolase 7
113157	1.31e-24	8.01e-28	0.2298	-10.9331	-2.51216	58.26	RPLP0P2	ribosomal protein lateral stalk subunit P0 pseudogene 2
27129	1.56e-24	1.25e-27	0.3574	10.8923	3.8932	2624.78	HSPB7	heat shock protein family B (small) member 7
1675	1.56e-24	1.34e-27	0.3149	10.8863	3.42812	12976.8	CFD	complement factor D
729359	1.56e-24	1.26e-27	0.3907	10.8916	4.25514	49343.8	PLIN4	perilipin 4
440823	7.81e-24	7.12e-27	0.2597	-10.733	-2.78728	495.34	MIAT	myocardial infarction associated transcript
50615	7.91e-24	7.62e-27	0.2282	-10.7268	-2.44815	72.9	IL21R	interleukin 21 receptor
53844	8.81e-24	8.93e-27	0.2785	10.7121	2.98323	592.62	COPG2IT1	COPG2 imprinted transcript 1
8425	9.31e-24	9.9e-27	0.1849	10.7025	1.97866	9650.51	LTBP4	latent transforming growth factor beta binding protein 4
23532	1.63e-23	1.82e-26	0.5442	-10.6459	-5.79374	240.45	PRAME	PRAME nuclear receptor transcriptional regulator
90586	3.72e-23	4.34e-26	0.3152	10.5649	3.33048	247.03	AOC4P	amine oxidase copper containing 4, pseudogene
100128750	8.36e-23	1.02e-25	0.1483	10.4846	1.55465	113.4	RBPMS-AS1	RBPMS antisense RNA 1
100505702	8.79e-23	1.11e-25	0.1782	-10.476	-1.8669	75.1	LINC01094	long intergenic non-protein coding RNA 1094
6711	1.17e-22	1.54e-25	0.1762	10.4454	1.84064	10012.4	SPTBN1	spectrin beta, non-erythrocytic 1
286827	1.41e-22	2.07e-25	0.226	-10.4171	-2.35457	114.24	TRIM59	tripartite motif containing 59
23371	1.41e-22	2.08e-25	0.1352	10.4168	1.40818	8320.38	TNS2	tensin 2
85358	1.41e-22	2.02e-25	0.1837	10.4197	1.914	3981.2	SHANK3	SH3 and multiple ankyrin repeat domains 3
1393	1.53e-22	2.33e-25	0.3244	10.406	3.37521	127.15	CRHBP	corticotropin releasing hormone binding protein
56920	2.13e-22	3.38e-25	0.2596	10.3703	2.69198	3305.88	SEMA3G	semaphorin 3G
153579	2.13e-22	3.46e-25	0.3023	10.3681	3.1348	5580.35	BTNL9	butyrophilin like 9
5138	3.3e-22	5.52e-25	0.2485	10.3235	2.56502	1555.82	PDE2A	phosphodiesterase 2A
55083	3.36e-22	5.97e-25	0.3135	-10.316	-3.23373	411.62	KIF26B	kinesin family member 26B
5959	3.36e-22	5.8e-25	0.3133	10.3187	3.23322	916.56	RDH5	retinol dehydrogenase 5
4881	3.48e-22	6.43e-25	0.2881	10.3088	2.96959	2469	NPR1	natriuretic peptide receptor 1
3045	3.48e-22	6.53e-25	0.5168	10.3073	5.32699	645.86	HBD	hemoglobin subunit delta
3991	3.6e-22	6.93e-25	0.3566	10.3016	3.67338	9945.21	LIPE	lipase E, hormone sensitive type
2273	5.28e-22	1.04e-24	0.3186	10.2621	3.26908	15461.7	FHL1	four and a half LIM domains 1
32	5.35e-22	1.08e-24	0.2728	10.2585	2.7987	4730.73	ACACB	acetyl-CoA carboxylase beta
339983	6.74e-22	1.4e-24	0.3355	10.2337	3.43295	1786.24	NAT8L	N-acetyltransferase 8 like
23601	7.02e-22	1.49e-24	0.3188	-10.2274	-3.26084	129.05	CLEC5A	C-type lectin domain containing 5A
7148	7.08e-22	1.54e-24	0.3063	10.2243	3.1313	10281.7	TNXB	tenascin XB
57104	7.27e-22	1.62e-24	0.215	10.2195	2.19732	14425.5	PNPLA2	patatin like phospholipase domain containing 2
4312	7.64e-22	1.74e-24	0.595	-10.2126	-6.07647	368.25	MMP1	matrix metallopeptidase 1
10365	9.16e-22	2.14e-24	0.2088	10.1928	2.12792	4608.57	KLF2	KLF transcription factor 2
100289509	1.08e-21	2.57e-24	0.3185	10.1746	3.24036	321.71	KCNIP2-AS1	KCNIP2 antisense RNA 1
10435	1.17e-21	2.86e-24	0.1676	10.1645	1.70366	674.3	CDC42EP2	CDC42 effector protein 2
222166	2.17e-21	5.4e-24	0.2043	10.1023	2.06375	2208.24	MTURN	maturin, neural progenitor differentiation regulator homolog
102723529	2.23e-21	5.66e-24	0.4474	10.0977	4.51747	119.21	LOC102723529	uncharacterized LOC102723529
2706	2.35e-21	6.08e-24	0.4138	-10.0905	-4.17507	638.88	GJB2	gap junction protein beta 2
57167	2.54e-21	6.7e-24	0.3178	-10.0811	-3.20387	94.16	SALL4	spalt like transcription factor 4
26153	2.78e-21	7.55e-24	0.2162	10.0693	2.177	573.48	KIF26A	kinesin family member 26A
79412	2.78e-21	7.61e-24	0.3326	-10.0686	-3.34843	112.29	KREMEN2	kringle containing transmembrane protein 2
115330	3.55e-21	9.89e-24	0.2497	10.0427	2.50731	879.48	GPR146	G protein-coupled receptor 146
5832	3.62e-21	1.07e-23	0.1041	-10.0354	-1.04448	1511.19	ALDH18A1	aldehyde dehydrogenase 18 family member A1
768206	3.62e-21	1.05e-23	0.1544	10.037	1.54925	349.62	PRCD	photoreceptor disc component
1050	3.62e-21	1.05e-23	0.2504	10.0373	2.51369	2980.05	CEBPA	CCAAT enhancer binding protein alpha
8736	3.7e-21	1.11e-23	0.2578	10.0318	2.58658	423.76	MYOM1	myomesin 1
83878	4.36e-21	1.32e-23	0.1949	10.0139	1.9517	492.84	USHBP1	USH1 protein network component harmonin binding protein 1
23235	5e-21	1.55e-23	0.1992	9.99864	1.99169	2153.28	SIK2	salt inducible kinase 2
5475	5.05e-21	1.59e-23	0.2962	-9.99604	-2.96056	38.08	PPEF1	protein phosphatase with EF-hand domain 1
4855	9.81e-21	3.13e-23	0.1748	9.92846	1.73569	2334.03	NOTCH4	notch receptor 4
30819	1.17e-20	3.79e-23	0.3249	9.90944	3.2198	2625.74	KCNIP2	potassium voltage-gated channel interacting protein 2
10411	1.29e-20	4.24e-23	0.1791	9.89809	1.77301	2261.4	RAPGEF3	Rap guanine nucleotide exchange factor 3
51363	1.37e-20	4.58e-23	0.1062	-9.89042	-1.05035	975.97	CHST15	carbohydrate sulfotransferase 15
100532742	1.81e-20	6.16e-23	0.1986	9.8608	1.95814	379.92	PIR-FIGF	PIR-FIGF readthrough
57214	1.81e-20	6.25e-23	0.3365	-9.85929	-3.31802	303.46	CEMIP	cell migration inducing hyaluronidase 1
8639	2.34e-20	8.18e-23	0.3057	9.83226	3.00553	9438.9	AOC3	amine oxidase copper containing 3
148113	3.07e-20	1.09e-22	0.3444	-9.80344	-3.37614	581.38	CILP2	cartilage intermediate layer protein 2
3679	3.17e-20	1.14e-22	0.2796	9.79865	2.73945	5625.19	ITGA7	integrin subunit alpha 7
55723	3.22e-20	1.18e-22	0.2579	-9.79568	-2.52596	225.88	ASF1B	anti-silencing function 1B histone chaperone
54538	3.48e-20	1.29e-22	0.1976	9.78631	1.93397	2041.08	ROBO4	roundabout guidance receptor 4
4359	3.51e-20	1.32e-22	0.3326	9.78362	3.25417	374.18	MPZ	myelin protein zero
6329	3.51e-20	1.33e-22	0.3023	9.78291	2.95775	560.31	SCN4A	sodium voltage-gated channel alpha subunit 4
23251	3.54e-20	1.36e-22	0.1866	-9.78065	-1.82529	37.14	MINAR1	membrane integral NOTCH2 associated receptor 1
79812	4.59e-20	1.81e-22	0.2016	9.75175	1.96636	4862.62	MMRN2	multimerin 2
100996307	4.59e-20	1.79e-22	0.1987	9.75285	1.93754	108.28	LIPE-AS1	LIPE antisense RNA 1
5064	4.75e-20	1.9e-22	0.2082	9.74681	2.02913	3271.76	PALM	paralemmin
102723493	4.91e-20	1.99e-22	0.342	9.74219	3.33136	50.33	LOC102723493	uncharacterized LOC102723493
79981	5.12e-20	2.1e-22	0.3672	9.73675	3.57571	202.59	FRMD1	FERM domain containing 1
2201	5.69e-20	2.36e-22	0.3665	-9.72481	-3.56391	121.88	FBN2	fibrillin 2
100820829	6.13e-20	2.58e-22	0.2917	9.71603	2.83398	696.69	MYZAP	myocardial zonula adherens protein
10381	6.13e-20	2.61e-22	0.3045	-9.71477	-2.95811	761.37	TUBB3	tubulin beta 3 class III
3624	6.24e-20	2.69e-22	0.3125	-9.71175	-3.03448	711.91	INHBA	inhibin subunit beta A
26112	6.98e-20	3.04e-22	0.2701	9.69917	2.61978	2511	CCDC69	coiled-coil domain containing 69
283888	8.38e-20	3.69e-22	0.1965	-9.67928	-1.90203	28.82	IL21R-AS1	IL21R antisense RNA 1
114904	8.66e-20	3.86e-22	0.188	-9.67469	-1.81851	1294.02	C1QTNF6	C1q and TNF related 6
55679	1.71e-19	7.7e-22	0.187	9.60393	1.79583	2690	LIMS2	LIM zinc finger domain containing 2
5837	1.86e-19	8.46e-22	0.2515	9.59411	2.41264	254.79	PYGM	glycogen phosphorylase, muscle associated
54988	2.22e-19	1.03e-21	0.268	9.57426	2.56585	365.07	ACSM5	acyl-CoA synthetase medium chain family member 5
23189	2.24e-19	1.04e-21	0.1532	9.57265	1.46692	1323.94	KANK1	KN motif and ankyrin repeat domains 1
3995	2.26e-19	1.07e-21	0.1968	9.57018	1.88377	2650.12	FADS3	fatty acid desaturase 3
101929398	2.48e-19	1.18e-21	0.3179	9.55977	3.03915	25.79	LOC101929398	uncharacterized LOC101929398
109729184	2.63e-19	1.26e-21	0.3347	-9.55266	-3.19716	362.12	SLC12A5-AS1	SLC12A5 and MMP9 antisense RNA 1
55248	2.65e-19	1.29e-21	0.1115	-9.55057	-1.06443	190.23	PACC1	proton activated chloride channel 1
11030	2.7e-19	1.33e-21	0.1262	9.54771	1.20524	2556.48	RBPMS	RNA binding protein, mRNA processing factor
64581	2.83e-19	1.41e-21	0.1748	-9.5415	-1.66815	286.18	CLEC7A	C-type lectin domain containing 7A
51763	3.14e-19	1.58e-21	0.0995	9.52975	0.948292	1272.35	INPP5K	inositol polyphosphate-5-phosphatase K
101929204	3.55e-19	1.8e-21	0.282	9.51597	2.68305	23.08	LOC101929204	uncharacterized LOC101929204
100288077	3.74e-19	1.92e-21	0.4105	-9.50954	-3.90382	60.83	WTAPP1	Wilms tumor 1 associated protein pseudogene 1
101930114	3.92e-19	2.02e-21	0.4093	9.50377	3.88965	201.71	HSD11B1-AS1	HSD11B1 antisense RNA 1
100506376	4.11e-19	2.15e-21	0.2674	9.49772	2.5395	24.88	TTLL10-AS1	TTLL10 antisense RNA 1
100996643	4.31e-19	2.27e-21	0.3357	9.49176	3.18627	48.82	LOC100996643	methylenetetrahydrofolate dehydrogenase (NADP+ dependent) 1 like pseudogene
219790	4.57e-19	2.43e-21	0.2271	-9.48456	-2.15372	62.54	RTKN2	rhotekin 2
151306	5.79e-19	3.14e-21	0.2706	9.45802	2.55979	149.33	GPBAR1	G protein-coupled bile acid receptor 1
6470	5.79e-19	3.14e-21	0.1365	9.45812	1.29137	1139.31	SHMT1	serine hydroxymethyltransferase 1
10580	5.85e-19	3.2e-21	0.2564	9.45593	2.42412	4243.66	SORBS1	sorbin and SH3 domain containing 1
101929726	6.22e-19	3.44e-21	0.3522	9.4485	3.328	120.72	MYMX	myomixer, myoblast fusion factor
7122	6.38e-19	3.55e-21	0.2854	9.44499	2.69603	2332.31	CLDN5	claudin 5
27299	6.45e-19	3.63e-21	0.3772	-9.44285	-3.56149	69.83	ADAMDEC1	ADAM like decysin 1
2145	6.74e-19	3.82e-21	0.0969	9.43737	0.91441	1705.75	EZH1	enhancer of zeste 1 polycomb repressive complex 2 subunit
148	6.89e-19	3.94e-21	0.3548	9.43412	3.34728	152.5	ADRA1A	adrenoceptor alpha 1A
7067	8e-19	4.62e-21	0.1231	9.41749	1.15938	2326.88	THRA	thyroid hormone receptor alpha
10144	8.13e-19	4.74e-21	0.1759	9.41488	1.65615	989.01	FAM13A	family with sequence similarity 13 member A
338328	8.35e-19	4.99e-21	0.3062	9.40935	2.88159	1413.23	GPIHBP1	glycosylphosphatidylinositol anchored high density lipoprotein binding protein 1
3489	8.35e-19	4.94e-21	0.2946	9.41039	2.77274	3775.91	IGFBP6	insulin like growth factor binding protein 6
161176	8.35e-19	4.98e-21	0.238	9.40962	2.23932	1287.8	SYNE3	spectrin repeat containing nuclear envelope family member 3
2159	8.42e-19	5.11e-21	0.266	9.40685	2.50257	465.99	F10	coagulation factor X
23322	8.42e-19	5.12e-21	0.1111	-9.4067	-1.04508	158.03	RPGRIP1L	RPGRIP1 like
9314	8.91e-19	5.48e-21	0.2383	9.39945	2.23988	6068.72	KLF4	KLF transcription factor 4
4321	8.91e-19	5.51e-21	0.4366	-9.39902	-4.10358	77.93	MMP12	matrix metallopeptidase 12
858	9.7e-19	6.05e-21	0.2224	9.3892	2.08792	1718.77	CAV2	caveolin 2
140706	1.02e-18	6.4e-21	0.2084	9.38322	1.95517	419.6	CCM2L	CCM2 like scaffold protein
3832	1.16e-18	7.35e-21	0.2878	-9.36854	-2.69603	202.87	KIF11	kinesin family member 11
29028	1.22e-18	7.8e-21	0.2441	-9.36227	-2.28528	558.79	ATAD2	ATPase family AAA domain containing 2
6330	1.25e-18	8.04e-21	0.2225	9.35917	2.08217	1028.45	SCN4B	sodium voltage-gated channel beta subunit 4
857	1.41e-18	9.15e-21	0.2501	9.34549	2.33723	7971.67	CAV1	caveolin 1
253935	1.45e-18	9.49e-21	0.4028	9.34157	3.76235	43.32	ANGPTL5	angiopoietin like 5
6237	1.61e-18	1.06e-20	0.1592	9.33012	1.48522	1934.04	RRAS	RAS related
196883	1.65e-18	1.1e-20	0.1794	9.32631	1.67319	1534.89	ADCY4	adenylate cyclase 4
116362	1.75e-18	1.17e-20	0.2827	9.31943	2.63437	1306.4	RBP7	retinol binding protein 7
51119	1.82e-18	1.23e-20	0.0823	9.31403	0.766685	2628.72	SBDS	SBDS ribosome maturation factor
4023	1.82e-18	1.24e-20	0.3564	9.31361	3.31929	9219.5	LPL	lipoprotein lipase
353345	1.87e-18	1.28e-20	0.2515	-9.30991	-2.34098	54.13	GPR141	G protein-coupled receptor 141
105373265	1.9e-18	1.31e-20	0.2803	-9.30768	-2.60932	22.08	LOC105373265	uncharacterized LOC105373265
55908	1.91e-18	1.33e-20	0.4053	9.30594	3.77137	157.37	ANGPTL8	angiopoietin like 8
1840	2.06e-18	1.44e-20	0.2567	9.29709	2.38628	541.97	DTX1	deltex E3 ubiquitin ligase 1
147841	2.09e-18	1.47e-20	0.2646	-9.2951	-2.45924	116.46	SPC24	SPC24 component of NDC80 kinetochore complex
8840	2.29e-18	1.62e-20	0.3138	-9.28453	-2.91312	562.78	CCN4	cellular communication network factor 4
26047	2.53e-18	1.82e-20	0.4565	-9.27225	-4.23315	129.9	CNTNAP2	contactin associated protein 2
57678	2.53e-18	1.83e-20	0.3405	9.27156	3.15653	3683.17	GPAM	glycerol-3-phosphate acyltransferase, mitochondrial
3149	2.53e-18	1.84e-20	0.22	-9.27149	-2.04014	679.49	HMGB3	high mobility group box 3
79019	2.63e-18	1.92e-20	0.2584	-9.26668	-2.39428	92.75	CENPM	centromere protein M
124222	2.68e-18	1.97e-20	0.1969	-9.2641	-1.82432	628.98	PAQR4	progestin and adipoQ receptor family member 4
100528022	2.75e-18	2.04e-20	0.178	9.26035	1.64826	1154.34	BLOC1S1-RDH5	BLOC1S1-RDH5 readthrough
441432	2.78e-18	2.07e-20	0.3394	9.25881	3.14234	82.66	AQP7P3	aquaporin 7 pseudogene 3
50943	2.78e-18	2.08e-20	0.1632	-9.25808	-1.51047	106.01	FOXP3	forkhead box P3
11082	2.79e-18	2.11e-20	0.3291	-9.25671	-3.04675	145.76	ESM1	endothelial cell specific molecule 1
22885	3.02e-18	2.29e-20	0.2298	9.24777	2.12558	2331.26	ABLIM3	actin binding LIM protein family member 3
51378	3.26e-18	2.49e-20	0.2811	9.23879	2.59687	132.47	ANGPT4	angiopoietin 4
7146	3.48e-18	2.68e-20	0.2889	9.23095	2.6668	3734.55	TNXA	tenascin XA (pseudogene)
163486	3.54e-18	2.77e-20	0.2517	-9.2275	-2.32236	429.48	DENND1B	DENN domain containing 1B
25802	3.54e-18	2.78e-20	0.1824	9.22708	1.68318	2518.2	LMOD1	leiomodin 1
79442	3.54e-18	2.76e-20	0.2237	9.22796	2.06427	61.03	LRRC2	leucine rich repeat containing 2
11343	4.54e-18	3.59e-20	0.2387	9.1997	2.19587	6987.72	MGLL	monoglyceride lipase
4318	4.63e-18	3.68e-20	0.3492	-9.1969	-3.21115	2031.71	MMP9	matrix metallopeptidase 9
64129	4.69e-18	3.75e-20	0.2034	9.1949	1.8704	4303.68	TINAGL1	tubulointerstitial nephritis antigen like 1
80760	4.74e-18	3.82e-20	0.2922	9.19295	2.68611	3960.37	ITIH5	inter-alpha-trypsin inhibitor heavy chain 5
100499467	4.9e-18	3.97e-20	0.2915	-9.18884	-2.67815	47.74	LINC00673	long intergenic non-protein coding RNA 673
81931	5.05e-18	4.12e-20	0.1564	-9.18487	-1.43632	134.63	ZNF93	zinc finger protein 93
6713	5.31e-18	4.39e-20	0.2266	-9.17813	-2.07983	724.3	SQLE	squalene epoxidase
400935	5.31e-18	4.36e-20	0.4227	-9.17871	-3.87994	86.38	IL17REL	interleukin 17 receptor E like
8908	5.5e-18	4.57e-20	0.3257	9.17368	2.98753	3161.19	GYG2	glycogenin 2
1009	5.63e-18	4.71e-20	0.2159	-9.1705	-1.97999	2171.34	CDH11	cadherin 11
102724507	5.88e-18	4.96e-20	0.4074	9.16497	3.73426	51.77	LOC102724507	uncharacterized LOC102724507
2719	5.88e-18	4.97e-20	0.268	9.16461	2.4561	2459.16	GPC3	glypican 3
8676	5.94e-18	5.05e-20	0.2261	9.16289	2.07133	440.82	STX11	syntaxin 11
100379249	6.01e-18	5.18e-20	0.2346	9.16017	2.14904	46.53	BOK-AS1	BOK antisense RNA 1
51512	6.01e-18	5.18e-20	0.2836	-9.16027	-2.59762	193.57	GTSE1	G2 and S-phase expressed 1
6696	6.07e-18	5.26e-20	0.3479	-9.1585	-3.18589	4751.51	SPP1	secreted phosphoprotein 1
10555	6.08e-18	5.3e-20	0.2408	9.15769	2.20552	4866.21	AGPAT2	1-acylglycerol-3-phosphate O-acyltransferase 2
388335	6.25e-18	5.48e-20	0.1519	9.15407	1.39006	236.04	TMEM220	transmembrane protein 220
348093	6.29e-18	5.55e-20	0.2203	9.15283	2.01616	309.39	RBPMS2	RNA binding protein, mRNA processing factor 2
64115	6.4e-18	5.67e-20	0.166	9.15041	1.519	2673.75	VSIR	V-set immunoregulatory receptor
9500	6.48e-18	5.78e-20	0.1163	-9.14831	-1.06436	4097.79	MAGED1	MAGE family member D1
7272	6.55e-18	5.88e-20	0.3119	-9.14655	-2.85244	85.48	TTK	TTK protein kinase
8322	7.11e-18	6.41e-20	0.2261	9.13714	2.06614	3116.38	FZD4	frizzled class receptor 4
6664	7.27e-18	6.6e-20	0.4465	-9.13408	-4.07794	215.26	SOX11	SRY-box transcription factor 11
5207	8.29e-18	7.56e-20	0.3227	9.11929	2.94288	293.36	PFKFB1	6-phosphofructo-2-kinase/fructose-2,6-biphosphatase 1
107984428	8.58e-18	7.87e-20	0.2714	9.11501	2.47337	149.1	LOC107984428	uncharacterized LOC107984428
80820	8.61e-18	7.94e-20	0.1793	9.11394	1.63428	923.04	EEPD1	endonuclease/exonuclease/phosphatase family domain containing 1
9088	8.61e-18	7.98e-20	0.2596	-9.11341	-2.36602	397.86	PKMYT1	protein kinase, membrane associated tyrosine/threonine 1
30815	8.87e-18	8.27e-20	0.1383	9.1096	1.25957	2743.45	ST6GALNAC6	ST6 N-acetylgalactosaminide alpha-2,6-sialyltransferase 6
219348	9.02e-18	8.5e-20	0.3	9.10665	2.73209	1651.37	PLAC9	placenta associated 9
23492	9.02e-18	8.5e-20	0.1342	9.10664	1.22216	2586.56	CBX7	chromobox 7
65244	9.73e-18	9.22e-20	0.0919	-9.09779	-0.836491	637.7	SPATS2	spermatogenesis associated serine rich 2
112399	9.99e-18	9.52e-20	0.2747	-9.09431	-2.49799	735.95	EGLN3	egl-9 family hypoxia inducible factor 3
56246	1.01e-17	9.64e-20	0.228	9.09297	2.07353	304.36	MRAP	melanocortin 2 receptor accessory protein
374393	1.01e-17	9.69e-20	0.3543	-9.09233	-3.22168	170.47	FAM111B	FAM111 trypsin like peptidase B
101929107	1.17e-17	1.13e-19	0.2744	9.07539	2.49073	39.95	LOC101929107	uncharacterized LOC101929107
50486	1.17e-17	1.14e-19	0.3723	9.07462	3.37828	5501.39	G0S2	G0/G1 switch 2
107986467	1.18e-17	1.16e-19	0.2703	9.07306	2.45209	209.85	LOC107986467	uncharacterized LOC107986467
4320	1.23e-17	1.21e-19	0.4233	-9.06787	-3.83842	7434.25	MMP11	matrix metallopeptidase 11
100288637	1.25e-17	1.23e-19	0.2359	-9.06608	-2.13914	88.19	LOC100288637	OTU deubiquitinase 7A pseudogene
253738	1.34e-17	1.34e-19	0.2386	9.05746	2.16116	391.15	EBF3	EBF transcription factor 3
114780	1.34e-17	1.33e-19	0.3198	9.05799	2.8964	323.7	PKD1L2	polycystin 1 like 2 (gene/pseudogene)
83547	1.36e-17	1.36e-19	0.1752	9.05523	1.58658	439.46	RILP	Rab interacting lysosomal protein
101927740	1.4e-17	1.41e-19	0.2411	9.05157	2.18257	120.4	LINC02202	long intergenic non-protein coding RNA 2202
65243	1.42e-17	1.44e-19	0.1449	-9.04931	-1.31143	59.07	ZFP69B	ZFP69 zinc finger protein B
84883	1.44e-17	1.47e-19	0.2011	9.04661	1.81923	1479.47	AIFM2	apoptosis inducing factor mitochondria associated 2
847	1.44e-17	1.47e-19	0.1883	9.04673	1.70373	4815.83	CAT	catalase
947	1.47e-17	1.51e-19	0.2064	9.04407	1.86712	5554.89	CD34	CD34 molecule
101928969	1.49e-17	1.54e-19	0.3636	9.042	3.28763	131.11	RHOXF1-AS1	RHOXF1 antisense RNA 1
2146	1.54e-17	1.6e-19	0.2039	-9.03781	-1.84246	351.01	EZH2	enhancer of zeste 2 polycomb repressive complex 2 subunit
388387	1.58e-17	1.65e-19	0.295	9.0344	2.66507	31.81	LINC00671	long intergenic non-protein coding RNA 671
100509620	1.58e-17	1.66e-19	0.4345	9.03354	3.92468	98.91	AQP7B	aquaporin 7B
55701	1.66e-17	1.75e-19	0.1286	9.0277	1.16131	2780.52	ARHGEF40	Rho guanine nucleotide exchange factor 40
7111	1.69e-17	1.79e-19	0.1124	9.02564	1.01429	479.84	TMOD1	tropomodulin 1
131578	1.7e-17	1.81e-19	0.3713	-9.02398	-3.35035	1985.01	LRRC15	leucine rich repeat containing 15
256302	1.71e-17	1.83e-19	0.1731	9.02307	1.56174	980.44	NATD1	N-acetyltransferase domain containing 1
4826	1.86e-17	2e-19	0.3752	9.01351	3.38184	419.21	NNAT	neuronatin
4660	1.89e-17	2.04e-19	0.1291	9.01097	1.16324	1861.59	PPP1R12B	protein phosphatase 1 regulatory subunit 12B
50515	1.93e-17	2.09e-19	0.1514	-9.00835	-1.36361	498.04	CHST11	carbohydrate sulfotransferase 11
2335	1.96e-17	2.13e-19	0.2873	-9.00633	-2.58739	52581	FN1	fibronectin 1
301	2e-17	2.18e-19	0.1974	9.00363	1.77719	11587.8	ANXA1	annexin A1
90203	2.14e-17	2.35e-19	0.1303	8.99538	1.17215	1583.48	SNX21	sorting nexin family member 21
145781	2.23e-17	2.46e-19	0.1782	8.99058	1.60195	652.79	GCOM1	GCOM1, MYZAP-POLR2M combined locus
91663	2.3e-17	2.55e-19	0.1548	8.98655	1.39123	9749.29	MYADM	myeloid associated differentiation marker
6445	2.38e-17	2.65e-19	0.4004	8.98231	3.59644	155.88	SGCG	sarcoglycan gamma
54873	2.48e-17	2.78e-19	0.2478	8.97713	2.22415	2865.17	PALMD	palmdelphin
941	2.49e-17	2.8e-19	0.2749	-8.97637	-2.46793	19.1	CD80	CD80 molecule
22974	2.66e-17	3.01e-19	0.2977	-8.96847	-2.67028	403.51	TPX2	TPX2 microtubule nucleation factor
94274	2.72e-17	3.09e-19	0.2562	8.96549	2.29699	752.39	PPP1R14A	protein phosphatase 1 regulatory inhibitor subunit 14A
119385	2.74e-17	3.13e-19	0.2543	8.9642	2.28002	3369.12	AGAP11	ArfGAP with GTPase domain, ankyrin repeat and PH domain 11
57659	2.77e-17	3.17e-19	0.0792	8.96249	0.709865	3688.16	ZBTB4	zinc finger and BTB domain containing 4
157313	2.86e-17	3.29e-19	0.3046	-8.9585	-2.72856	63.49	CDCA2	cell division cycle associated 2
8170	3e-17	3.46e-19	0.3515	8.95296	3.1473	49.68	SLC14A2	solute carrier family 14 member 2
7079	3e-17	3.48e-19	0.39	8.95226	3.49155	1501.29	TIMP4	TIMP metallopeptidase inhibitor 4
1879	3.01e-17	3.51e-19	0.2343	8.95135	2.09687	1051.53	EBF1	EBF transcription factor 1
83643	3.14e-17	3.68e-19	0.2553	8.94617	2.28409	2768	CCDC3	coiled-coil domain containing 3
84981	3.15e-17	3.71e-19	0.1894	8.94537	1.69463	1200.35	MIR22HG	MIR22 host gene
150771	3.29e-17	3.89e-19	0.1861	8.94016	1.66357	122.78	ITPRIPL1	ITPRIP like 1
1907	3.36e-17	3.98e-19	0.4098	-8.93752	-3.66236	173.69	EDN2	endothelin 2
220134	3.56e-17	4.24e-19	0.3004	-8.93063	-2.68268	49.12	SKA1	spindle and kinetochore associated complex subunit 1
8854	3.71e-17	4.44e-19	0.252	8.92549	2.24896	271.03	ALDH1A2	aldehyde dehydrogenase 1 family member A2
3373	3.73e-17	4.48e-19	0.1695	8.92453	1.51299	230.18	HYAL1	hyaluronidase 1
206338	4.52e-17	5.45e-19	0.3765	8.90263	3.3519	226.63	LVRN	laeverin
114757	4.67e-17	5.65e-19	0.1765	8.89868	1.57073	1312.02	CYGB	cytoglobin
79026	4.68e-17	5.69e-19	0.1228	8.89783	1.09271	29780.1	AHNAK	AHNAK nucleoprotein
107986838	5.08e-17	6.21e-19	0.2458	8.88823	2.18447	122.98	LOC107986838	uncharacterized LOC107986838
57471	5.1e-17	6.25e-19	0.2648	-8.88749	-2.35298	30.59	ERMN	ermin
5831	5.1e-17	6.27e-19	0.207	-8.88706	-1.83998	1500.03	PYCR1	pyrroline-5-carboxylate reductase 1
10110	5.19e-17	6.42e-19	0.2755	8.88454	2.44746	257.87	SGK2	serum/glucocorticoid regulated kinase 2
259307	5.29e-17	6.57e-19	0.1762	-8.88189	-1.56525	300.03	IL4I1	interleukin 4 induced 1
55698	5.32e-17	6.63e-19	0.1626	8.88092	1.44363	238.91	RADIL	Rap associating with DIL domain
103689912	5.44e-17	6.82e-19	0.1873	8.87787	1.66307	102.87	TBX2-AS1	TBX2 antisense RNA 1
26577	5.51e-17	6.92e-19	0.3885	8.87618	3.4484	1998.89	PCOLCE2	procollagen C-endopeptidase enhancer 2
1645	6.26e-17	7.9e-19	0.355	8.86145	3.146	2858.32	AKR1C1	aldo-keto reductase family 1 member C1
51176	6.27e-17	7.94e-19	0.2388	-8.8609	-2.11586	330.27	LEF1	lymphoid enhancer binding factor 1
342035	6.43e-17	8.18e-19	0.2573	8.8576	2.27877	164.56	GLDN	gliomedin
727910	6.78e-17	8.65e-19	0.2102	8.85128	1.86039	500.23	TLCD2	TLC domain containing 2
53831	7.09e-17	9.1e-19	0.2532	-8.8457	-2.23939	32.04	GPR84	G protein-coupled receptor 84
105373656	7.3e-17	9.4e-19	0.3181	8.84202	2.81228	52.48	LINC02993	long intergenic non-protein coding RNA 2993
105370854	7.46e-17	9.64e-19	0.1714	8.83925	1.51548	271.14	LOC105370854	uncharacterized LOC105370854
3384	7.57e-17	9.82e-19	0.1817	8.83716	1.60588	632.43	ICAM2	intercellular adhesion molecule 2
107985077	7.91e-17	1.03e-18	0.3588	8.83174	3.16846	57.2	LOC107985077	uncharacterized LOC107985077
5519	8.17e-17	1.07e-18	0.1993	8.82771	1.75944	1379.52	PPP2R1B	protein phosphatase 2 scaffold subunit Abeta
79148	8.31e-17	1.09e-18	0.2263	8.82537	1.99718	538.24	MMP28	matrix metallopeptidase 28
101101775	8.51e-17	1.12e-18	0.1703	8.82234	1.50212	52.67	TMEM220-AS1	TMEM220 antisense RNA 1
10631	8.94e-17	1.18e-18	0.2826	-8.81637	-2.49118	15353.1	POSTN	periostin
26064	9.17e-17	1.22e-18	0.1369	-8.81313	-1.20679	730.33	RAI14	retinoic acid induced 14
51421	9.56e-17	1.27e-18	0.1589	8.808	1.39947	3192.51	AMOTL2	angiomotin like 2
1346	9.68e-17	1.29e-18	0.2683	8.80619	2.36247	886.95	COX7A1	cytochrome c oxidase subunit 7A1
22899	1.02e-16	1.37e-18	0.2128	8.79972	1.8729	1364.47	ARHGEF15	Rho guanine nucleotide exchange factor 15
1048	1.05e-16	1.42e-18	0.6293	-8.79622	-5.53549	619.91	CEACAM5	CEA cell adhesion molecule 5
8536	1.09e-16	1.47e-18	0.1475	8.79193	1.29649	826.82	CAMK1	calcium/calmodulin dependent protein kinase I
1036	1.09e-16	1.48e-18	0.3115	8.79095	2.73828	981.33	CDO1	cysteine dioxygenase type 1
7125	1.09e-16	1.48e-18	0.1958	8.79088	1.72108	39.79	TNNC2	troponin C2, fast skeletal type
55016	1.1e-16	1.5e-18	0.149	-8.7893	-1.30934	186.9	MARCHF1	membrane associated ring-CH-type finger 1
22808	1.11e-16	1.52e-18	0.2097	8.78829	1.84308	1977.54	MRAS	muscle RAS oncogene homolog
5829	1.12e-16	1.54e-18	0.0952	8.78647	0.836062	5102.27	PXN	paxillin
64127	1.14e-16	1.58e-18	0.1829	-8.78359	-1.60626	140.91	NOD2	nucleotide binding oligomerization domain containing 2
84913	1.16e-16	1.61e-18	0.3137	8.78175	2.75499	906.98	ATOH8	atonal bHLH transcription factor 8
3727	1.16e-16	1.62e-18	0.1736	8.78125	1.52462	10127.3	JUND	JunD proto-oncogene, AP-1 transcription factor subunit
3604	1.17e-16	1.63e-18	0.3005	-8.78001	-2.63814	30.28	TNFRSF9	TNF receptor superfamily member 9
1951	1.19e-16	1.67e-18	0.2425	-8.77787	-2.12861	217.8	CELSR3	cadherin EGF LAG seven-pass G-type receptor 3
6790	1.2e-16	1.7e-18	0.2622	-8.77589	-2.30076	194.23	AURKA	aurora kinase A
2995	1.24e-16	1.75e-18	0.1969	8.77205	1.72758	2006.03	GYPC	glycophorin C (Gerbich blood group)
112268430	1.25e-16	1.78e-18	0.2987	-8.77049	-2.61973	969.5	LOC112268430
2891	1.28e-16	1.82e-18	0.5335	-8.76784	-4.67802	203.73	GRIA2	glutamate ionotropic receptor AMPA type subunit 2
4680	1.29e-16	1.84e-18	0.5002	-8.76647	-4.38498	1636.53	CEACAM6	CEA cell adhesion molecule 6
283208	1.3e-16	1.86e-18	0.273	-8.76561	-2.39338	245.11	P4HA3	prolyl 4-hydroxylase subunit alpha 3
2214	1.31e-16	1.89e-18	0.2011	-8.76364	-1.76214	1605	FCGR3A	Fc gamma receptor IIIa
9478	1.35e-16	1.96e-18	0.2237	8.7598	1.95918	88.67	CABP1	calcium binding protein 1
5346	1.41e-16	2.05e-18	0.4157	8.75475	3.63946	19302.6	PLIN1	perilipin 1
6517	1.42e-16	2.07e-18	0.3505	8.75339	3.06813	464.85	SLC2A4	solute carrier family 2 member 4
100505678	1.46e-16	2.13e-18	0.1605	-8.75	-1.40459	215.97	STARD4-AS1	STARD4 antisense RNA 1
2840	1.49e-16	2.19e-18	0.2897	8.74711	2.53438	121.34	GPR17	G protein-coupled receptor 17
1410	1.49e-16	2.2e-18	0.3016	8.74678	2.63763	7030.98	CRYAB	crystallin alpha B
2904	1.49e-16	2.2e-18	0.3454	8.74667	3.02143	32.14	GRIN2B	glutamate ionotropic receptor NMDA type subunit 2B
217	1.49e-16	2.19e-18	0.2613	8.7472	2.28521	11266.9	ALDH2	aldehyde dehydrogenase 2 family member
64321	1.49e-16	2.21e-18	0.2624	8.74613	2.29505	535.69	SOX17	SRY-box transcription factor 17
105378230	1.5e-16	2.23e-18	0.3081	8.74503	2.69397	50.49	LOC105378230	uncharacterized LOC105378230
3627	1.5e-16	2.24e-18	0.3014	-8.74448	-2.63563	377.21	CXCL10	C-X-C motif chemokine ligand 10
157570	1.57e-16	2.35e-18	0.3266	-8.73901	-2.8544	32.11	ESCO2	establishment of sister chromatid cohesion N-acetyltransferase 2
65018	1.59e-16	2.39e-18	0.0974	8.73704	0.850804	1707.14	PINK1	PTEN induced kinase 1
219699	1.61e-16	2.43e-18	0.2023	-8.73521	-1.76712	1213.09	UNC5B	unc-5 netrin receptor B
6939	1.61e-16	2.43e-18	0.3234	8.73541	2.82495	84.05	TCF15	transcription factor 15
114784	1.76e-16	2.68e-18	0.3107	-8.72427	-2.71052	75.99	CSMD2	CUB and Sushi multiple domains 2
7423	1.82e-16	2.77e-18	0.179	8.72031	1.56077	3558.47	VEGFB	vascular endothelial growth factor B
114787	1.94e-16	2.97e-18	0.2512	-8.71259	-2.18895	112.43	GPRIN1	G protein regulated inducer of neurite outgrowth 1
84649	1.98e-16	3.03e-18	0.3652	8.71014	3.18129	7193.16	DGAT2	diacylglycerol O-acyltransferase 2
666	2.02e-16	3.11e-18	0.1899	8.70753	1.65384	3008.19	BOK	BCL2 family apoptosis regulator BOK
8630	2.02e-16	3.13e-18	0.2863	-8.70672	-2.49312	81.81	HSD17B6	hydroxysteroid 17-beta dehydrogenase 6
4288	2.06e-16	3.2e-18	0.3292	-8.70397	-2.86554	503.19	MKI67	marker of proliferation Ki-67
400830	2.06e-16	3.21e-18	0.4814	8.70374	4.19015	174.8	DEFB132	defensin beta 132
6776	2.28e-16	3.55e-18	0.149	8.69227	1.29486	2413.52	STAT5A	signal transducer and activator of transcription 5A
729468	2.3e-16	3.61e-18	0.2507	8.69058	2.17845	33.99	PGM5P4	phosphoglucomutase 5 pseudogene 4
443	2.38e-16	3.74e-18	0.2754	8.68652	2.3925	300.67	ASPA	aspartoacylase
9645	2.44e-16	3.84e-18	0.1692	-8.68348	-1.4694	1221.03	MICAL2	microtubule associated monooxygenase, calponin and LIM domain containing 2
163175	2.56e-16	4.04e-18	0.2557	8.67757	2.21902	924.93	LGI4	leucine rich repeat LGI family member 4
101	2.6e-16	4.12e-18	0.1888	-8.67551	-1.63784	685.65	ADAM8	ADAM metallopeptidase domain 8
10350	2.62e-16	4.16e-18	0.2436	8.67422	2.11329	1186.3	ABCA9	ATP binding cassette subfamily A member 9
81544	2.63e-16	4.2e-18	0.1867	8.67311	1.61949	1457.67	GDPD5	glycerophosphodiester phosphodiesterase domain containing 5
283481	2.63e-16	4.21e-18	0.2306	8.67296	2.00009	95.14	FGF14-AS2	FGF14 antisense RNA 2
399888	2.72e-16	4.36e-18	0.3702	8.66892	3.20933	121.45	FAM180B	family with sequence similarity 180 member B
10974	2.75e-16	4.43e-18	0.2697	8.66726	2.33736	4436.39	ADIRF	adipogenesis regulatory factor
84561	2.87e-16	4.64e-18	0.2125	-8.66192	-1.84108	303.07	SLC12A8	solute carrier family 12 member 8
102724580	3.02e-16	4.9e-18	0.2475	8.6556	2.14251	32.89	LOC102724580	methylenetetrahydrofolate dehydrogenase (NADP+ dependent) 1 like pseudogene
256691	3.17e-16	5.15e-18	0.1978	8.6499	1.71095	551.57	MAMDC2	MAM domain containing 2
102723791	3.29e-16	5.38e-18	0.4513	8.64492	3.90123	158.57	LOC102723791	uncharacterized LOC102723791
54821	3.29e-16	5.38e-18	0.3085	-8.64493	-2.66726	32.77	ERCC6L	ERCC excision repair 6 like, spindle assembly checkpoint helicase
107986780	3.31e-16	5.44e-18	0.2604	8.64375	2.25042	148.45	LOC107986780
3316	3.49e-16	5.74e-18	0.2521	8.63753	2.17791	505.2	HSPB2	heat shock protein family B (small) member 2
8187	3.5e-16	5.78e-18	0.1668	-8.63688	-1.4405	245.67	ZNF239	zinc finger protein 239
5140	3.51e-16	5.82e-18	0.3415	8.63607	2.94911	619.77	PDE3B	phosphodiesterase 3B
101927524	3.65e-16	6.07e-18	0.3448	8.63124	2.97637	109.62	LINC02587	long intergenic non-protein coding RNA 2587
2324	3.66e-16	6.1e-18	0.1404	8.6306	1.21134	918.94	FLT4	fms related receptor tyrosine kinase 4
90507	3.74e-16	6.25e-18	0.1269	8.62783	1.09497	2062.81	SCRN2	secernin 2
983	3.76e-16	6.3e-18	0.2843	-8.62695	-2.45283	314.56	CDK1	cyclin dependent kinase 1
94032	3.85e-16	6.48e-18	0.3285	-8.62382	-2.83283	20.16	CAMK2N2	calcium/calmodulin dependent protein kinase II inhibitor 2
140738	3.86e-16	6.51e-18	0.2801	8.62322	2.41553	1360.71	TMEM37	transmembrane protein 37
6999	3.9e-16	6.62e-18	0.4404	-8.62137	-3.79656	85.72	TDO2	tryptophan 2,3-dioxygenase
7036	3.9e-16	6.62e-18	0.2824	-8.62129	-2.43448	65.26	TFR2	transferrin receptor 2
3952	4.29e-16	7.3e-18	0.4714	8.61009	4.0588	4510.51	LEP	leptin
112267859	4.31e-16	7.36e-18	0.4087	8.60916	3.51852	215.91	LOC112267859	putative aquaporin-7-like protein 3
60370	4.37e-16	7.49e-18	0.1648	8.60718	1.41878	490.29	AVPI1	arginine vasopressin induced 1
4166	4.65e-16	7.99e-18	0.3357	-8.59979	-2.88678	51.91	CHST6	carbohydrate sulfotransferase 6
10894	5.12e-16	8.83e-18	0.3323	8.58828	2.85427	2014.91	LYVE1	lymphatic vessel endothelial hyaluronan receptor 1
107984429	5.23e-16	9.04e-18	0.2674	8.58558	2.29619	47.24	LOC107984429	uncharacterized LOC107984429
30846	5.36e-16	9.3e-18	0.2089	8.58234	1.79273	8348.94	EHD2	EH domain containing 2
126669	5.37e-16	9.34e-18	0.1586	8.58186	1.36123	749.45	SHE	Src homology 2 domain containing E
4337	5.47e-16	9.54e-18	0.177	8.57936	1.51837	1367.97	MOCS1	molybdenum cofactor synthesis 1
64757	5.51e-16	9.64e-18	0.272	8.57819	2.33298	1441.38	MTARC1	mitochondrial amidoxime reducing component 1
7301	5.52e-16	9.67e-18	0.2587	8.5778	2.21865	876.9	TYRO3	TYRO3 protein tyrosine kinase
6241	5.75e-16	1.01e-17	0.3467	-8.57225	-2.972	405.16	RRM2	ribonucleotide reductase regulatory subunit M2
3834	5.75e-16	1.01e-17	0.3159	8.57238	2.70786	63.05	KIF25	kinesin family member 25
23594	5.75e-16	1.02e-17	0.2434	-8.57209	-2.08636	96	ORC6	origin recognition complex subunit 6
1301	5.77e-16	1.02e-17	0.5105	-8.57119	-4.37566	3043.53	COL11A1	collagen type XI alpha 1 chain
5212	6.34e-16	1.13e-17	0.312	8.55976	2.67045	373.88	VIT	vitrin
56548	6.34e-16	1.13e-17	0.1832	8.55998	1.56824	214.69	CHST7	carbohydrate sulfotransferase 7
56301	6.34e-16	1.13e-17	0.3638	8.55939	3.11418	531.73	SLC7A10	solute carrier family 7 member 10
11130	6.36e-16	1.14e-17	0.2415	-8.55879	-2.06686	472.36	ZWINT	ZW10 interacting kinetochore protein
29128	6.39e-16	1.15e-17	0.3429	-8.55788	-2.93423	312.26	UHRF1	ubiquitin like with PHD and ring finger domains 1
126374	6.4e-16	1.15e-17	0.1509	8.55734	1.29122	857.83	WTIP	WT1 interacting protein
8742	6.5e-16	1.18e-17	0.1237	8.55529	1.05803	1280.24	TNFSF12	TNF superfamily member 12
171392	6.57e-16	1.19e-17	0.1437	-8.55377	-1.22877	139.77	ZNF675	zinc finger protein 675
225	6.77e-16	1.23e-17	0.3613	8.54996	3.08924	128.54	ABCD2	ATP binding cassette subfamily D member 2
10391	6.9e-16	1.26e-17	0.2007	8.54745	1.71559	382.66	CORO2B	coronin 2B
2034	6.96e-16	1.27e-17	0.1909	8.54604	1.63137	8118.19	EPAS1	endothelial PAS domain protein 1
2819	7.05e-16	1.29e-17	0.4355	8.5443	3.72129	13362.9	GPD1	glycerol-3-phosphate dehydrogenase 1
100874238	7.31e-16	1.34e-17	0.2663	8.53981	2.27375	19.41	ARHGEF7-AS2	ARHGEF7 antisense RNA 2
221091	7.44e-16	1.37e-17	0.2824	8.53739	2.41066	485.97	LRRN4CL	LRRN4 C-terminal like
79801	7.91e-16	1.46e-17	0.246	-8.5301	-2.09817	95.47	SHCBP1	SHC binding and spindle associated 1
389125	8.58e-16	1.59e-17	0.2281	8.52031	1.94315	204.91	MUSTN1	musculoskeletal, embryonic nuclear protein 1
10051	8.81e-16	1.64e-17	0.1829	-8.51687	-1.55796	729.47	SMC4	structural maintenance of chromosomes 4
5502	8.85e-16	1.65e-17	0.3858	8.51611	3.2858	3075.1	PPP1R1A	protein phosphatase 1 regulatory inhibitor subunit 1A
891	8.98e-16	1.68e-17	0.2186	-8.51411	-1.86083	444.13	CCNB1	cyclin B1
2998	8.99e-16	1.69e-17	0.4256	8.51365	3.62338	164.14	GYS2	glycogen synthase 2
100528018	9.46e-16	1.78e-17	0.0938	8.50738	0.797799	789	ARL2-SNX15	ARL2-SNX15 readthrough (NMD candidate)
4008	9.55e-16	1.8e-17	0.1568	-8.50601	-1.33346	466.69	LMO7	LIM domain 7
2039	9.57e-16	1.81e-17	0.1867	8.50546	1.58799	1138.3	DMTN	dematin actin binding protein
9315	9.72e-16	1.84e-17	0.1658	-8.50337	-1.41021	1410.91	NREP	neuronal regeneration related protein
54972	9.72e-16	1.85e-17	0.2202	-8.50301	-1.87273	1688.52	TMEM132A	transmembrane protein 132A
79742	9.95e-16	1.9e-17	0.1953	8.50005	1.65981	1540.57	DIPK2B	divergent protein kinase domain 2B
9340	1.09e-15	2.09e-17	0.3645	8.48895	3.09454	35.47	GLP2R	glucagon like peptide 2 receptor
94	1.12e-15	2.15e-17	0.1633	8.48556	1.38553	1483.1	ACVRL1	activin A receptor like type 1
196051	1.14e-15	2.19e-17	0.4531	-8.4835	-3.84429	165.38	PLPP4	phospholipid phosphatase 4
83461	1.15e-15	2.23e-17	0.2186	-8.48137	-1.85389	256.19	CDCA3	cell division cycle associated 3
388849	1.15e-15	2.23e-17	0.1444	8.48126	1.22499	95.26	CCDC188	coiled-coil domain containing 188
9833	1.17e-15	2.26e-17	0.3378	-8.47973	-2.86451	146.74	MELK	maternal embryonic leucine zipper kinase
23460	1.23e-15	2.4e-17	0.2193	8.4728	1.85773	632.41	ABCA6	ATP binding cassette subfamily A member 6
152831	1.24e-15	2.4e-17	0.3765	8.47239	3.18973	336.78	KLB	klotho beta
6640	1.42e-15	2.77e-17	0.1567	8.45578	1.3251	934.46	SNTA1	syntrophin alpha 1
2563	1.52e-15	2.97e-17	0.2652	-8.44793	-2.24049	73.63	GABRD	gamma-aminobutyric acid type A receptor subunit delta
81788	1.57e-15	3.08e-17	0.2008	-8.44338	-1.69552	127.27	NUAK2	NUAK family kinase 2
8987	1.59e-15	3.14e-17	0.206	8.44128	1.73852	676.26	STBD1	starch binding domain 1
114789	1.59e-15	3.14e-17	0.1661	8.44117	1.40215	2127.34	SLC25A25	solute carrier family 25 member 25
105371401	1.73e-15	3.41e-17	0.3152	-8.43147	-2.65773	47.51	LOC105371401	uncharacterized LOC105371401
4648	1.81e-15	3.59e-17	0.2618	8.4257	2.20568	148.45	MYO7B	myosin VIIB
4605	1.81e-15	3.58e-17	0.3545	-8.42583	-2.98701	510.32	MYBL2	MYB proto-oncogene like 2
85465	1.84e-15	3.66e-17	0.1174	-8.4233	-0.989181	505.62	SELENOI	selenoprotein I
57469	1.87e-15	3.73e-17	0.1722	8.42102	1.45008	262	PNMA8B	PNMA family member 8B
35	1.9e-15	3.8e-17	0.1754	8.41903	1.47651	1530.25	ACADS	acyl-CoA dehydrogenase short chain
91584	1.97e-15	3.96e-17	0.2757	8.4142	2.32018	641.61	PLXNA4	plexin A4
25896	2e-15	4.03e-17	0.1287	-8.41215	-1.08227	442.83	INTS7	integrator complex subunit 7
80148	2.02e-15	4.08e-17	0.0906	8.41051	0.761756	1172	SLC66A2	solute carrier family 66 member 2
105369812	2.04e-15	4.13e-17	0.3088	-8.40906	-2.59641	23.02	LOC105369812	uncharacterized LOC105369812
140766	2.06e-15	4.18e-17	0.3368	-8.40767	-2.83166	302.24	ADAMTS14	ADAM metallopeptidase with thrombospondin type 1 motif 14
90993	2.09e-15	4.25e-17	0.1992	-8.40574	-1.67473	1092.46	CREB3L1	cAMP responsive element binding protein 3 like 1
8436	2.09e-15	4.27e-17	0.3077	8.40536	2.58638	1781.21	CAVIN2	caveolae associated protein 2
2662	2.09e-15	4.27e-17	0.3484	8.4051	2.92824	446.26	GDF10	growth differentiation factor 10
54922	2.09e-15	4.28e-17	0.1842	8.40483	1.5483	1107.66	RASIP1	Ras interacting protein 1
653140	2.17e-15	4.46e-17	0.309	8.40012	2.59596	35.31	FAM228A	family with sequence similarity 228 member A
155038	2.17e-15	4.46e-17	0.1758	8.40017	1.4769	649.08	GIMAP8	GTPase, IMAP family member 8
115362	2.22e-15	4.58e-17	0.2365	-8.39708	-1.98597	259.15	GBP5	guanylate binding protein 5
55143	2.23e-15	4.63e-17	0.2751	-8.39585	-2.30972	212.53	CDCA8	cell division cycle associated 8
10209	2.23e-15	4.63e-17	0.1056	8.39579	0.886622	15160.1	EIF1	eukaryotic translation initiation factor 1
105378516	2.25e-15	4.67e-17	0.2839	-8.39473	-2.38325	16.03	LINC02930	long intergenic non-protein coding RNA 2930
257364	2.28e-15	4.75e-17	0.0928	8.39271	0.778704	1679.3	SNX33	sorting nexin 33
100631383	2.28e-15	4.76e-17	0.1977	8.39238	1.6591	594.57	FAM47E-STBD1	FAM47E-STBD1 readthrough
105369344	2.31e-15	4.83e-17	0.1815	8.3908	1.52308	33.48	LOC105369344	uncharacterized LOC105369344
112268445	2.32e-15	4.88e-17	0.2983	8.38964	2.50271	38.18	LOC112268445	uncharacterized LOC112268445
105373974	2.36e-15	4.96e-17	0.2996	8.38762	2.51265	33.31	LOC105373974	uncharacterized LOC105373974
105376020	2.44e-15	5.14e-17	0.4378	8.38352	3.66994	133.7	LOC105376020	uncharacterized LOC105376020
83990	2.63e-15	5.56e-17	0.2849	-8.37429	-2.386	59.08	BRIP1	BRCA1 interacting helicase 1
4162	2.63e-15	5.57e-17	0.2054	8.37396	1.71981	9258.54	MCAM	melanoma cell adhesion molecule
948	2.65e-15	5.63e-17	0.352	8.37277	2.94715	16218.2	CD36	CD36 molecule
10655	2.69e-15	5.72e-17	0.3516	8.37088	2.94314	232.75	DMRT2	doublesex and mab-3 related transcription factor 2
79927	2.93e-15	6.26e-17	0.2823	8.36016	2.36043	451.21	FAM110D	family with sequence similarity 110 member D
10753	2.93e-15	6.26e-17	0.3126	-8.36025	-2.61337	90.17	CAPN9	calpain 9
25854	2.98e-15	6.39e-17	0.2063	8.35779	1.72426	267.52	FAM149A	family with sequence similarity 149 member A
100505495	3.03e-15	6.51e-17	0.2083	8.35566	1.74041	343.45	PCAT19	prostate cancer associated transcript 19
10840	3.13e-15	6.74e-17	0.3944	8.35143	3.29346	955.71	ALDH1L1	aldehyde dehydrogenase 1 family member L1
51085	3.35e-15	7.24e-17	0.3466	8.3431	2.89197	2071.98	MLXIPL	MLX interacting protein like
641518	3.36e-15	7.27e-17	0.254	-8.34257	-2.11898	18.41	LEF1-AS1	LEF1 antisense RNA 1
7075	3.51e-15	7.6e-17	0.1699	8.33727	1.41685	1569.56	TIE1	tyrosine kinase with immunoglobulin like and EGF like domains 1
55076	3.72e-15	8.08e-17	0.2533	-8.33001	-2.10971	658.53	TMEM45A	transmembrane protein 45A
151	3.93e-15	8.57e-17	0.2492	8.32308	2.07425	136.75	ADRA2B	adrenoceptor alpha 2B
51514	4.08e-15	8.91e-17	0.317	-8.31849	-2.63703	178.13	DTL	denticleless E3 ubiquitin protein ligase homolog
55105	4.21e-15	9.22e-17	0.1563	-8.3144	-1.29955	427.33	GPATCH2	G-patch domain containing 2
92293	4.21e-15	9.23e-17	0.3938	8.31423	3.27391	789.23	TMEM132C	transmembrane protein 132C
117	4.23e-15	9.29e-17	0.26	8.31347	2.16146	137.25	ADCYAP1R1	ADCYAP receptor type I
2791	4.53e-15	9.99e-17	0.2174	8.30492	1.80516	2019.53	GNG11	G protein subunit gamma 11
5187	4.67e-15	1.03e-16	0.1971	8.30105	1.636	7268.19	PER1	period circadian regulator 1
10318	4.72e-15	1.05e-16	0.1261	8.29951	1.04638	4457.12	TNIP1	TNFAIP3 interacting protein 1
7106	4.74e-15	1.05e-16	0.1255	8.29872	1.04178	2567.36	TSPAN4	tetraspanin 4
100048912	4.86e-15	1.08e-16	0.2227	-8.29561	-1.84762	27.04	CDKN2B-AS1	CDKN2B antisense RNA 1
23710	4.87e-15	1.09e-16	0.1515	8.29505	1.25698	2720.37	GABARAPL1	GABA type A receptor associated protein like 1
5468	4.97e-15	1.11e-16	0.2975	8.29234	2.46721	1688.99	PPARG	peroxisome proliferator activated receptor gamma
4641	5.14e-15	1.15e-16	0.1435	8.28804	1.18952	9474.83	MYO1C	myosin IC
81610	5.14e-15	1.15e-16	0.3254	-8.28781	-2.69688	148.12	FAM83D	family with sequence similarity 83 member D
168002	5.18e-15	1.17e-16	0.3715	8.28656	3.07824	111.73	DACT2	dishevelled binding antagonist of beta catenin 2
4001	5.2e-15	1.17e-16	0.2422	-8.28589	-2.00663	460.7	LMNB1	lamin B1
1727	5.46e-15	1.23e-16	0.135	8.27981	1.11749	11789	CYB5R3	cytochrome b5 reductase 3
10316	5.68e-15	1.29e-16	0.3036	8.27456	2.51217	158.56	NMUR1	neuromedin U receptor 1
445815	5.68e-15	1.29e-16	0.1808	8.27476	1.49584	2336.54	PALM2AKAP2	PALM2 and AKAP2 fusion
8111	5.84e-15	1.33e-16	0.1867	-8.27074	-1.54413	262.89	GPR68	G protein-coupled receptor 68
314	5.84e-15	1.33e-16	0.242	8.27047	2.00162	125.02	AOC2	amine oxidase copper containing 2
146894	5.84e-15	1.34e-16	0.4184	8.27039	3.46064	1620.64	CD300LG	CD300 molecule like family member g
57761	6.12e-15	1.4e-16	0.1693	-8.26466	-1.3988	586.68	TRIB3	tribbles pseudokinase 3
11170	6.15e-15	1.41e-16	0.3134	8.26382	2.59	1529.81	FAM107A	family with sequence similarity 107 member A
375033	6.21e-15	1.43e-16	0.1853	8.26225	1.53086	1212.25	PEAR1	platelet endothelial aggregation receptor 1
101928555	6.29e-15	1.45e-16	0.2912	8.26059	2.4053	55.42	LINC01537	long intergenic non-protein coding RNA 1537
222698	6.34e-15	1.46e-16	0.2352	8.25941	1.94223	34.41	NKAPL	NFKB activating protein like
9275	6.4e-15	1.48e-16	0.0652	8.25795	0.53828	1260.61	BCL7B	BAF chromatin remodeling complex subunit BCL7B
257000	6.48e-15	1.5e-16	0.2946	-8.25624	-2.43191	136.44	TINCR	TINCR ubiquitin domain containing
284119	6.57e-15	1.53e-16	0.189	8.25423	1.56027	18374.4	CAVIN1	caveolae associated protein 1
105373105	6.61e-15	1.54e-16	0.2503	-8.25324	-2.06538	25.05	LINC02968	long intergenic non-protein coding RNA 2968
111	6.68e-15	1.56e-16	0.2343	8.25185	1.93341	756.64	ADCY5	adenylate cyclase 5
375719	6.69e-15	1.57e-16	0.4073	8.25141	3.36082	470.23	AQP7P1	aquaporin 7 pseudogene 1
738	6.71e-15	1.57e-16	0.1019	8.25068	0.840836	2766.29	VPS51	VPS51 subunit of GARP complex
9184	6.73e-15	1.58e-16	0.0979	-8.25004	-0.807314	1599.52	BUB3	BUB3 mitotic checkpoint protein
2869	6.74e-15	1.59e-16	0.1613	8.24967	1.33102	944.9	GRK5	G protein-coupled receptor kinase 5
6623	6.81e-15	1.61e-16	0.2828	8.24811	2.33278	2233.14	SNCG	synuclein gamma
3775	7.04e-15	1.67e-16	0.2439	-8.24397	-2.01099	303.95	KCNK1	potassium two pore domain channel subfamily K member 1
6491	7.53e-15	1.79e-16	0.2145	-8.23567	-1.76646	116.79	STIL	STIL centriolar assembly protein
55355	7.58e-15	1.8e-16	0.3542	-8.23456	-2.91697	143.95	HJURP	Holliday junction recognition protein
7016	7.72e-15	1.84e-16	0.0935	8.23222	0.769604	2058.76	TESK1	testis associated actin remodelling kinase 1
9156	7.75e-15	1.85e-16	0.3582	-8.23145	-2.94865	93.57	EXO1	exonuclease 1
1063	7.78e-15	1.86e-16	0.3176	-8.23072	-2.61372	484.09	CENPF	centromere protein F
57482	8.1e-15	1.94e-16	0.3235	-8.22569	-2.66096	80.8	CRACD	capping protein inhibiting regulator of actin dynamics
84302	8.12e-15	1.95e-16	0.2046	8.22513	1.68266	139.67	PGAP4	post-GPI attachment to proteins GalNAc transferase 4
26115	8.52e-15	2.05e-16	0.1363	-8.21913	-1.12032	751	TANC2	tetratricopeptide repeat, ankyrin repeat and coiled-coil containing 2
11004	8.81e-15	2.12e-16	0.3017	-8.21484	-2.47879	234.63	KIF2C	kinesin family member 2C
105376806	8.85e-15	2.14e-16	0.2263	-8.21405	-1.85905	203.09	LOC105376806	uncharacterized LOC105376806
572558	8.89e-15	2.15e-16	0.3426	8.21318	2.81369	44.54	PGM5-AS1	PGM5 antisense RNA 1
610	8.89e-15	2.16e-16	0.3217	-8.21294	-2.64236	24.82	HCN2	hyperpolarization activated cyclic nucleotide gated potassium and sodium channel 2
2690	9.03e-15	2.2e-16	0.2544	8.21089	2.08873	788.58	GHR	growth hormone receptor
1003	9.17e-15	2.24e-16	0.2006	8.20874	1.64703	2718.63	CDH5	cadherin 5
123103	9.6e-15	2.35e-16	0.2408	8.20294	1.97503	44.15	KLHL33	kelch like family member 33
116028	9.66e-15	2.36e-16	0.2338	-8.20198	-1.91772	124.03	RMI2	RecQ mediated genome instability 2
5033	1.01e-14	2.47e-16	0.1536	-8.19676	-1.25919	1095.37	P4HA1	prolyl 4-hydroxylase subunit alpha 1
4487	1.07e-14	2.62e-16	0.2167	8.18952	1.77435	287	MSX1	msh homeobox 1
105379814	1.11e-14	2.73e-16	0.4511	8.18476	3.69198	83.06	LOC105379814	uncharacterized LOC105379814
148867	1.26e-14	3.1e-16	0.1198	-8.16939	-0.978439	223.03	SLC30A7	solute carrier family 30 member 7
101929532	1.26e-14	3.12e-16	0.2225	-8.16854	-1.81743	173.92	LOC101929532	uncharacterized LOC101929532
56833	1.29e-14	3.19e-16	0.173	-8.16589	-1.41264	356.43	SLAMF8	SLAM family member 8
29953	1.3e-14	3.23e-16	0.3921	8.16456	3.20101	65.84	TRHDE	thyrotropin releasing hormone degrading enzyme
10024	1.32e-14	3.3e-16	0.3251	-8.16198	-2.65358	318.77	TROAP	trophinin associated protein
890	1.33e-14	3.32e-16	0.2161	-8.16098	-1.76358	200.54	CCNA2	cyclin A2
6493	1.33e-14	3.33e-16	0.2739	-8.16059	-2.23526	67.89	SIM2	SIM bHLH transcription factor 2
4858	1.36e-14	3.41e-16	0.194	8.15789	1.58237	356.53	NOVA2	NOVA alternative splicing regulator 2
9270	1.39e-14	3.48e-16	0.1713	8.15552	1.39684	3025.76	ITGB1BP1	integrin subunit beta 1 binding protein 1
57716	1.4e-14	3.52e-16	0.1581	8.15411	1.28917	490.82	PRX	periaxin
10103	1.4e-14	3.53e-16	0.3356	-8.15365	-2.73614	1239.21	TSPAN1	tetraspanin 1
7852	1.42e-14	3.58e-16	0.1755	-8.15205	-1.43087	1327.72	CXCR4	C-X-C motif chemokine receptor 4
10228	1.42e-14	3.59e-16	0.1038	-8.15161	-0.845917	877.1	STX6	syntaxin 6
8477	1.42e-14	3.6e-16	0.1485	-8.15128	-1.2101	84.44	GPR65	G protein-coupled receptor 65
255743	1.44e-14	3.65e-16	0.2104	-8.14951	-1.71467	1100.41	NPNT	nephronectin
91687	1.46e-14	3.7e-16	0.1654	-8.14789	-1.34751	89.92	CENPL	centromere protein L
154	1.57e-14	4e-16	0.257	8.13863	2.09123	343.46	ADRB2	adrenoceptor beta 2
401548	1.58e-14	4.02e-16	0.0797	-8.13782	-0.648255	385.3	SNX30	sorting nexin family member 30
100507632	1.63e-14	4.17e-16	0.3051	8.1336	2.4813	55.21	LINC00968	long intergenic non-protein coding RNA 968
101927344	1.68e-14	4.3e-16	0.3357	-8.12988	-2.72891	55.18	LOC101927344	uncharacterized LOC101927344
158376	1.79e-14	4.61e-16	0.2457	8.12146	1.99537	107	SPAAR	small regulatory polypeptide of amino acid response
118932	1.81e-14	4.66e-16	0.2584	-8.12012	-2.09825	67.07	ANKRD22	ankyrin repeat domain 22
1408	1.84e-14	4.74e-16	0.1086	8.1181	0.881984	2124.4	CRY2	cryptochrome circadian regulator 2
105369974	1.87e-14	4.83e-16	0.2755	8.11565	2.23606	25.49	LOC105369974	uncharacterized LOC105369974
29907	1.96e-14	5.08e-16	0.0829	8.10955	0.672473	344.09	SNX15	sorting nexin 15
10721	1.97e-14	5.11e-16	0.2826	-8.10885	-2.2917	60.16	POLQ	DNA polymerase theta
25878	1.99e-14	5.16e-16	0.2032	-8.10764	-1.64756	4765.57	MXRA5	matrix remodeling associated 5
23657	2.01e-14	5.25e-16	0.2594	-8.10562	-2.10223	46.85	SLC7A11	solute carrier family 7 member 11
7073	2.13e-14	5.55e-16	0.0565	-8.09885	-0.457258	1593.37	TIAL1	TIA1 cytotoxic granule associated RNA binding protein like 1
37	2.16e-14	5.64e-16	0.0821	8.09685	0.665055	14168.8	ACADVL	acyl-CoA dehydrogenase very long chain
64651	2.16e-14	5.66e-16	0.2092	8.09636	1.69355	4579.65	CSRNP1	cysteine and serine rich nuclear protein 1
55974	2.19e-14	5.74e-16	0.1498	-8.09474	-1.21286	1245.44	SLC50A1	solute carrier family 50 member 1
10345	2.19e-14	5.76e-16	0.4842	8.09418	3.91959	127.21	TRDN	triadin
57165	2.2e-14	5.79e-16	0.1833	8.09356	1.4837	96.03	GJC2	gap junction protein gamma 2
11078	2.2e-14	5.8e-16	0.0859	8.09335	0.694837	2880.56	TRIOBP	TRIO and F-actin binding protein
10783	2.23e-14	5.89e-16	0.0977	-8.09152	-0.79048	647.92	NEK6	NIMA related kinase 6
4303	2.24e-14	5.93e-16	0.1081	8.09084	0.874668	906.48	FOXO4	forkhead box O4
7292	2.29e-14	6.09e-16	0.1993	-8.08755	-1.61202	151.81	TNFSF4	TNF superfamily member 4
200844	2.29e-14	6.09e-16	0.2763	-8.08759	-2.23455	51.29	CFAP20DC	CFAP20 domain containing
11065	2.29e-14	6.11e-16	0.3436	-8.08704	-2.7783	300.97	UBE2C	ubiquitin conjugating enzyme E2 C
7376	2.34e-14	6.24e-16	0.0754	8.08461	0.609202	2161	NR1H2	nuclear receptor subfamily 1 group H member 2
64754	2.35e-14	6.29e-16	0.1413	-8.08363	-1.14192	436.26	SMYD3	SET and MYND domain containing 3
101929216	2.43e-14	6.51e-16	0.4363	8.07933	3.52529	107.47	LOC101929216	replaced by ID 105378291
5648	2.43e-14	6.53e-16	0.341	8.07893	2.75488	173.34	MASP1	MBL associated serine protease 1
9942	2.44e-14	6.57e-16	0.1144	-8.07826	-0.923967	142.68	XYLB	xylulokinase
478	2.47e-14	6.67e-16	0.3784	-8.07641	-3.05599	44.34	ATP1A3	ATPase Na+/K+ transporting subunit alpha 3
364	2.55e-14	6.89e-16	0.4282	8.07248	3.45664	4298.23	AQP7	aquaporin 7
7450	2.66e-14	7.2e-16	0.2236	8.06702	1.80339	9825.71	VWF	von Willebrand factor
860	2.67e-14	7.24e-16	0.23	-8.06636	-1.85537	321.3	RUNX2	RUNX family transcription factor 2
79956	2.72e-14	7.39e-16	0.1955	-8.06386	-1.57615	918.07	ERMP1	endoplasmic reticulum metallopeptidase 1
148213	2.74e-14	7.46e-16	0.1956	-8.06278	-1.57681	67.41	ZNF681	zinc finger protein 681
100302132	2.74e-14	7.48e-16	0.2556	8.06237	2.06089	53.73	MIR1182	microRNA 1182
100287837	2.76e-14	7.54e-16	0.1515	8.06139	1.22116	29.99	ARHGEF17-AS1	ARHGEF17 antisense RNA 1
283392	2.84e-14	7.77e-16	0.438	8.0577	3.52923	384.94	TRHDE-AS1	TRHDE antisense RNA 1
114826	2.85e-14	7.81e-16	0.0907	8.0571	0.73092	324.23	SMYD4	SET and MYND domain containing 4
105378828	2.87e-14	7.9e-16	0.1849	8.05581	1.48929	39.89	CLCA4-AS1	CLCA4 antisense RNA 1
92162	2.9e-14	7.98e-16	0.2154	8.05448	1.73472	237.8	TMEM88	transmembrane protein 88
81031	2.95e-14	8.12e-16	0.193	-8.05239	-1.55441	1023.04	SLC2A10	solute carrier family 2 member 10
9194	3.03e-14	8.35e-16	0.2859	8.0489	2.30094	221.5	SLC16A7	solute carrier family 16 member 7
348654	3.09e-14	8.55e-16	0.1773	-8.04603	-1.42638	240.53	GEN1	GEN1 Holliday junction 5' flap endonuclease
80763	3.19e-14	8.84e-16	0.4608	8.04196	3.70565	279.77	SPX	spexin hormone
3141	3.31e-14	9.18e-16	0.1071	-8.03735	-0.861081	528.72	HLCS	holocarboxylase synthetase
220296	3.36e-14	9.35e-16	0.4388	8.0351	3.52552	255.68	HEPACAM	hepatic and glial cell adhesion molecule
11227	3.39e-14	9.46e-16	0.3801	-8.03367	-3.05386	390.92	GALNT5	polypeptide N-acetylgalactosaminyltransferase 5
3833	3.49e-14	9.74e-16	0.2667	-8.03009	-2.1416	376.62	KIFC1	kinesin family member C1
5239	3.58e-14	1e-15	0.2372	8.02664	1.90417	703.73	PGM5	phosphoglucomutase 5
8564	3.7e-14	1.04e-15	0.2016	-8.02242	-1.61742	249.16	KMO	kynurenine 3-monooxygenase
55057	3.71e-14	1.04e-15	0.2983	-8.02163	-2.39276	45.45	CRYBG2	crystallin beta-gamma domain containing 2
56479	3.71e-14	1.04e-15	0.3185	-8.0216	-2.55466	25.1	KCNQ5	potassium voltage-gated channel subfamily Q member 5
126393	3.8e-14	1.07e-15	0.357	8.01845	2.86222	5678.02	HSPB6	heat shock protein family B (small) member 6
2491	3.89e-14	1.1e-15	0.214	-8.01543	-1.71495	87.27	CENPI	centromere protein I
3680	3.89e-14	1.1e-15	0.1196	8.01511	0.958307	439.18	ITGA9	integrin subunit alpha 9
115908	3.95e-14	1.12e-15	0.2561	-8.0131	-2.05211	2124.41	CTHRC1	collagen triple helix repeat containing 1
26031	4.02e-14	1.14e-15	0.1382	-8.0106	-1.10693	328.87	OSBPL3	oxysterol binding protein like 3
113115	4.03e-14	1.15e-15	0.2267	-8.01003	-1.81609	35.36	MTFR2	mitochondrial fission regulator 2
284825	4.03e-14	1.15e-15	0.3954	8.00996	3.16697	60.31	LINC01697	long intergenic non-protein coding RNA 1697
23531	4.1e-14	1.17e-15	0.2691	8.00755	2.15521	1279.29	MMD	monocyte to macrophage differentiation associated
10308	4.14e-14	1.18e-15	0.139	-8.00615	-1.11247	200.96	ZNF267	zinc finger protein 267
5950	4.23e-14	1.21e-15	0.4256	8.00336	3.4066	4684.66	RBP4	retinol binding protein 4
1303	4.23e-14	1.22e-15	0.2363	-8.00286	-1.89073	7464.15	COL12A1	collagen type XII alpha 1 chain
79974	4.23e-14	1.22e-15	0.221	8.00284	1.76891	408.67	CPED1	cadherin like and PC-esterase domain containing 1
3070	4.3e-14	1.24e-15	0.2468	-8.00067	-1.97452	255.39	HELLS	helicase, lymphoid specific
9148	4.46e-14	1.28e-15	0.3147	-7.99606	-2.51604	172.66	NEURL1	neuralized E3 ubiquitin protein ligase 1
28982	4.69e-14	1.36e-15	0.1462	-7.98942	-1.16834	260.97	FLVCR1	FLVCR heme transporter 1
100874095	4.69e-14	1.35e-15	0.4863	7.98953	3.88535	1285.39	ADIPOQ-AS1	ADIPOQ antisense RNA 1
4237	4.76e-14	1.38e-15	0.2289	-7.98722	-1.82847	976.09	MFAP2	microfibril associated protein 2
6652	4.89e-14	1.42e-15	0.2154	-7.9837	-1.72003	942.13	SORD	sorbitol dehydrogenase
91851	4.9e-14	1.43e-15	0.3607	7.9832	2.87916	4493.88	CHRDL1	chordin like 1
675	5e-14	1.46e-15	0.2014	-7.98064	-1.60728	54.43	BRCA2	BRCA2 DNA repair associated
3742	5e-14	1.46e-15	0.2527	7.98037	2.01665	79.08	KCNA6	potassium voltage-gated channel subfamily A member 6
845	5.06e-14	1.48e-15	0.3094	7.97874	2.46877	272.63	CASQ2	calsequestrin 2
80325	5.09e-14	1.49e-15	0.0892	7.97768	0.711445	1858.61	ABTB1	ankyrin repeat and BTB domain containing 1
7857	5.11e-14	1.5e-15	0.3233	-7.97693	-2.57865	87.13	SCG2	secretogranin II
440073	5.11e-14	1.5e-15	0.2317	7.97686	1.84833	234.18	IQSEC3	IQ motif and Sec7 domain ArfGEF 3
11339	5.11e-14	1.5e-15	0.2285	-7.97668	-1.82241	38.87	OIP5	Opa interacting protein 5
23362	5.19e-14	1.53e-15	0.2474	-7.97443	-1.97297	588.17	PSD3	pleckstrin and Sec7 domain containing 3
49	5.2e-14	1.54e-15	0.2036	7.97398	1.62378	31.84	ACR	acrosin
6732	5.32e-14	1.58e-15	0.1177	-7.97086	-0.938404	668.38	SRPK1	SRSF protein kinase 1
414235	5.32e-14	1.58e-15	0.2586	7.9708	2.06087	25.82	DIP2C-AS1	DIP2C antisense RNA 1
84293	5.47e-14	1.62e-15	0.1878	7.9672	1.49601	4274.19	PRXL2A	peroxiredoxin like 2A
57645	5.54e-14	1.65e-15	0.1154	-7.96523	-0.919443	1317.64	POGK	pogo transposable element derived with KRAB domain
4998	6.03e-14	1.8e-15	0.267	-7.95462	-2.12359	59.09	ORC1	origin recognition complex subunit 1
2878	6.06e-14	1.81e-15	0.3091	7.95373	2.45874	15485	GPX3	glutathione peroxidase 3
7048	6.13e-14	1.83e-15	0.1628	7.95217	1.29465	4806.78	TGFBR2	transforming growth factor beta receptor 2
5050	6.26e-14	1.88e-15	0.199	-7.94933	-1.58193	624.47	PAFAH1B3	platelet activating factor acetylhydrolase 1b catalytic subunit 3
102723507	6.26e-14	1.88e-15	0.2148	7.94914	1.70727	32.56	LOC102723507
554	6.3e-14	1.89e-15	0.2892	7.94815	2.29825	176.88	AVPR2	arginine vasopressin receptor 2
55323	6.32e-14	1.9e-15	0.2042	7.94748	1.62297	704.51	LARP6	La ribonucleoprotein 6, translational regulator
3983	6.4e-14	1.93e-15	0.1432	7.94573	1.13768	2707.92	ABLIM1	actin binding LIM protein 1
2209	6.46e-14	1.95e-15	0.2305	-7.94442	-1.83082	167.51	FCGR1A	Fc gamma receptor Ia
7089	6.57e-14	1.99e-15	0.1197	7.94207	0.950766	1824.59	TLE2	TLE family member 2, transcriptional corepressor
4148	6.68e-14	2.02e-15	0.3221	-7.93992	-2.55725	330.83	MATN3	matrilin 3
230	6.7e-14	2.04e-15	0.262	7.93918	2.08034	1732.07	ALDOC	aldolase, fructose-bisphosphate C
653381	6.83e-14	2.08e-15	0.2176	-7.93669	-1.72676	289.86	SORD2P	sorbitol dehydrogenase 2, pseudogene
51776	6.87e-14	2.09e-15	0.1316	7.93579	1.04421	1194.36	MAP3K20	mitogen-activated protein kinase kinase kinase 20
55789	7.13e-14	2.17e-15	0.3131	-7.93098	-2.48336	42.65	DEPDC1B	DEP domain containing 1B
84057	7.22e-14	2.21e-15	0.2731	-7.92921	-2.16512	35.95	MND1	meiotic nuclear divisions 1
80178	7.31e-14	2.24e-15	0.241	-7.92743	-1.9109	121.05	TEDC2	tubulin epsilon and delta complex 2
57519	7.47e-14	2.29e-15	0.1573	7.92459	1.24632	739.58	STARD9	StAR related lipid transfer domain containing 9
101929959	7.49e-14	2.3e-15	0.2303	7.92397	1.82524	109.19	BMS1P14	BMS1 pseudogene 14
101929504	7.5e-14	2.31e-15	0.3886	-7.92356	-3.07876	62.64	LINC02544	long intergenic non-protein coding RNA 2544
641654	7.86e-14	2.42e-15	0.4272	7.91763	3.38228	127.2	HEPN1	hepatocellular carcinoma, down-regulated 1
6844	7.88e-14	2.43e-15	0.0954	7.9171	0.755005	3394.94	VAMP2	vesicle associated membrane protein 2
51804	7.89e-14	2.44e-15	0.2144	-7.91675	-1.6976	116.55	SIX4	SIX homeobox 4
105372779	7.92e-14	2.45e-15	0.4114	7.91602	3.2564	69.97	MRAP-AS1	MRAP antisense RNA 1
100874204	7.94e-14	2.47e-15	0.3678	7.91535	2.91103	59.16	ALDH1L1-AS1	ALDH1L1 antisense RNA 1
57658	7.94e-14	2.47e-15	0.0851	7.91528	0.673203	4219.07	CALCOCO1	calcium binding and coiled-coil domain 1
4157	8.14e-14	2.53e-15	0.1556	-7.912	-1.23092	309.38	MC1R	melanocortin 1 receptor
116835	8.32e-14	2.59e-15	0.1839	7.90901	1.4541	1087	HSPA12B	heat shock protein family A (Hsp70) member 12B
274	8.34e-14	2.6e-15	0.1661	7.90856	1.31325	1447.13	BIN1	bridging integrator 1
160622	8.45e-14	2.64e-15	0.1911	7.90671	1.511	972.7	TAMALIN	trafficking regulator and scaffold protein tamalin
3090	8.48e-14	2.66e-15	0.1253	7.90611	0.990352	1557.71	HIC1	HIC ZBTB transcriptional repressor 1
107985524	8.59e-14	2.69e-15	0.2414	7.90437	1.90841	57.36	LOC107985524	uncharacterized LOC107985524
1789	8.66e-14	2.72e-15	0.1632	-7.90303	-1.2897	145.61	DNMT3B	DNA methyltransferase 3 beta
1894	8.77e-14	2.76e-15	0.2418	-7.90131	-1.91021	286.59	ECT2	epithelial cell transforming 2
5101	8.86e-14	2.79e-15	0.2961	7.89977	2.33932	101.45	PCDH9	protocadherin 9
2277	8.88e-14	2.8e-15	0.3517	7.89937	2.77806	288.69	VEGFD	vascular endothelial growth factor D
975	9.03e-14	2.86e-15	0.1265	7.89704	0.999259	16823.3	CD81	CD81 molecule
8507	9.15e-14	2.9e-15	0.1526	-7.89516	-1.20489	890.98	ENC1	ectodermal-neural cortex 1
51280	9.29e-14	2.95e-15	0.1946	-7.89289	-1.53572	3108.43	GOLM1	golgi membrane protein 1
90952	9.29e-14	2.95e-15	0.1793	7.89288	1.41529	2275.59	ESAM	endothelial cell adhesion molecule
55356	9.37e-14	2.99e-15	0.1824	-7.89149	-1.43944	122.92	SLC22A15	solute carrier family 22 member 15
64105	9.37e-14	2.99e-15	0.2442	-7.89146	-1.92707	61.47	CENPK	centromere protein K
11346	9.44e-14	3.01e-15	0.2145	7.8904	1.69248	5837.85	SYNPO	synaptopodin
24137	9.45e-14	3.02e-15	0.3674	-7.89	-2.89879	143.86	KIF4A	kinesin family member 4A
79957	9.46e-14	3.03e-15	0.2353	-7.88971	-1.8561	448.27	PAQR6	progestin and adipoQ receptor family member 6
286133	9.57e-14	3.07e-15	0.4112	7.88803	3.24321	2030.62	SCARA5	scavenger receptor class A member 5
6050	9.6e-14	3.09e-15	0.0685	7.88742	0.54066	5054.54	RNH1	ribonuclease/angiogenin inhibitor 1
57101	9.61e-14	3.09e-15	0.2011	7.88714	1.58613	117.28	ANO2	anoctamin 2
9903	9.73e-14	3.14e-15	0.1178	7.88523	0.9285	1708.08	KLHL21	kelch like family member 21
9837	9.73e-14	3.14e-15	0.2528	-7.88518	-1.99311	141.03	GINS1	GINS complex subunit 1
91614	9.79e-14	3.17e-15	0.2309	-7.88421	-1.82045	43.84	DEPDC7	DEP domain containing 7
1122	9.94e-14	3.22e-15	0.2005	-7.88206	-1.58051	206.31	CHML	CHM like Rab escort protein
100526772	9.97e-14	3.23e-15	0.1865	7.88149	1.4696	245.28	STIMATE-MUSTN1	STIMATE-MUSTN1 readthrough
9980	1e-13	3.26e-15	0.1586	-7.88066	-1.24973	683.51	DOP1B	DOP1 leucine zipper like protein B
4283	1.02e-13	3.31e-15	0.331	-7.87854	-2.60782	762.59	CXCL9	C-X-C motif chemokine ligand 9
101929432	1.04e-13	3.37e-15	0.3947	7.87628	3.10912	17.43	LOC101929432	uncharacterized LOC101929432
10003	1.08e-13	3.52e-15	0.2241	7.87093	1.76399	131.69	NAALAD2	N-acetylated alpha-linked acidic dipeptidase 2
2774	1.1e-13	3.61e-15	0.0833	7.8678	0.655052	429.06	GNAL	G protein subunit alpha L
641	1.11e-13	3.63e-15	0.2118	-7.86709	-1.66652	69.83	BLM	BLM RecQ like helicase
6659	1.12e-13	3.67e-15	0.1564	-7.8657	-1.23009	1633.14	SOX4	SRY-box transcription factor 4
4653	1.14e-13	3.74e-15	0.5655	7.86339	4.44706	860.74	MYOC	myocilin
2675	1.16e-13	3.82e-15	0.2746	7.86083	2.15859	153.16	GFRA2	GDNF family receptor alpha 2
6581	1.16e-13	3.82e-15	0.2554	7.86056	2.00779	209.32	SLC22A3	solute carrier family 22 member 3
284338	1.2e-13	3.97e-15	0.1901	-7.85589	-1.49321	149.55	PRR19	proline rich 19
84836	1.21e-13	3.99e-15	0.1078	7.85513	0.846646	2554.23	ABHD14B	abhydrolase domain containing 14B
92745	1.21e-13	4.01e-15	0.2526	-7.8546	-1.98391	206.53	SLC38A5	solute carrier family 38 member 5
1733	1.21e-13	4.02e-15	0.4462	-7.85438	-3.5046	114.89	DIO1	iodothyronine deiodinase 1
10810	1.22e-13	4.03e-15	0.205	7.8539	1.60998	385.4	WASF3	WASP family member 3
23187	1.22e-13	4.05e-15	0.146	7.85323	1.14662	5118.51	PHLDB1	pleckstrin homology like domain family B member 1
24141	1.22e-13	4.06e-15	0.326	-7.85302	-2.55971	240.68	LAMP5	lysosomal associated membrane protein family member 5
537	1.23e-13	4.12e-15	0.0919	-7.8513	-0.721699	4274.12	ATP6AP1	ATPase H+ transporting accessory protein 1
64114	1.24e-13	4.14e-15	0.1327	7.85059	1.04215	5527.29	TMBIM1	transmembrane BAX inhibitor motif containing 1
159	1.24e-13	4.15e-15	0.1143	-7.85029	-0.896978	1152.5	ADSS2	adenylosuccinate synthase 2
133619	1.24e-13	4.16e-15	0.0981	-7.84991	-0.770077	884.11	PRRC1	proline rich coiled-coil 1
2879	1.25e-13	4.18e-15	0.1566	7.84939	1.22903	11040.2	GPX4	glutathione peroxidase 4
1052	1.25e-13	4.2e-15	0.161	7.84866	1.26356	3627.67	CEBPD	CCAAT enhancer binding protein delta
286151	1.27e-13	4.28e-15	0.3388	-7.84635	-2.65814	21.5	FBXO43	F-box protein 43
83888	1.28e-13	4.32e-15	0.3805	7.84522	2.98534	168.72	FGFBP2	fibroblast growth factor binding protein 2
26263	1.31e-13	4.43e-15	0.0689	-7.84219	-0.540469	355.61	FBXO22	F-box protein 22
55335	1.33e-13	4.49e-15	0.1941	7.84057	1.52214	302.72	NIPSNAP3B	nipsnap homolog 3B
1109	1.33e-13	4.5e-15	0.3104	7.84011	2.43391	19.83	AKR1C4	aldo-keto reductase family 1 member C4
101926956	1.39e-13	4.7e-15	0.3091	7.8346	2.42129	29.83	LOC101926956	uncharacterized LOC101926956
9628	1.41e-13	4.77e-15	0.2812	7.83279	2.2024	151.94	RGS6	regulator of G protein signaling 6
10762	1.44e-13	4.89e-15	0.0683	-7.82984	-0.534552	702.47	NUP50	nucleoporin 50
259266	1.46e-13	4.96e-15	0.38	-7.82796	-2.97501	130.75	ASPM	assembly factor for spindle microtubules
6854	1.46e-13	4.97e-15	0.3028	7.8277	2.37055	262.82	SYN2	synapsin II
579	1.46e-13	4.98e-15	0.4082	-7.82738	-3.19519	53.09	NKX3-2	NK3 homeobox 2
23025	1.46e-13	4.98e-15	0.3743	-7.82744	-2.92996	30.95	UNC13A	unc-13 homolog A
4482	1.49e-13	5.12e-15	0.1429	7.824	1.1183	365.93	MSRA	methionine sulfoxide reductase A
692159	1.52e-13	5.23e-15	0.2011	7.82123	1.57302	51.15	TAMALIN-AS1	TAMALIN antisense RNA 1
6777	1.53e-13	5.26e-15	0.1085	7.82046	0.848626	2432.43	STAT5B	signal transducer and activator of transcription 5B
153090	1.54e-13	5.31e-15	0.1163	7.81938	0.909499	2621.84	DAB2IP	DAB2 interacting protein
2191	1.6e-13	5.53e-15	0.2307	-7.8143	-1.80313	1046.96	FAP	fibroblast activation protein alpha
64102	1.67e-13	5.76e-15	0.4333	7.80915	3.38398	241.39	TNMD	tenomodulin
5427	1.68e-13	5.8e-15	0.1729	-7.80813	-1.35003	85.63	POLE2	DNA polymerase epsilon 2, accessory subunit
7186	1.69e-13	5.84e-15	0.0936	-7.80746	-0.730986	648.04	TRAF2	TNF receptor associated factor 2
55920	1.7e-13	5.89e-15	0.1107	-7.80635	-0.864214	2908.16	RCC2	regulator of chromosome condensation 2
5105	1.73e-13	6.01e-15	0.4968	7.80374	3.87701	1295.01	PCK1	phosphoenolpyruvate carboxykinase 1
9249	1.81e-13	6.32e-15	0.178	7.79747	1.38779	2300.39	DHRS3	dehydrogenase/reductase 3
6382	1.81e-13	6.3e-15	0.3004	-7.79787	-2.34239	7234.2	SDC1	syndecan 1
3676	1.81e-13	6.31e-15	0.1338	-7.79763	-1.04344	223.67	ITGA4	integrin subunit alpha 4
25979	1.81e-13	6.31e-15	0.0847	7.79757	0.660405	592.22	DHRS7B	dehydrogenase/reductase 7B
101929705	1.81e-13	6.34e-15	0.4182	-7.79703	-3.26086	140.58	SCIRT	stem cell inhibitory RNA transcript
1104	1.83e-13	6.42e-15	0.1402	-7.79542	-1.09284	918.34	RCC1	regulator of chromosome condensation 1
311	1.85e-13	6.49e-15	0.087	7.79409	0.678334	5826.58	ANXA11	annexin A11
79791	1.86e-13	6.52e-15	0.1222	7.79353	0.952044	1603.02	FBXO31	F-box protein 31
23743	1.9e-13	6.67e-15	0.2684	7.79054	2.09119	673.42	BHMT2	betaine--homocysteine S-methyltransferase 2
4973	1.9e-13	6.68e-15	0.3271	-7.79032	-2.54823	253.55	OLR1	oxidized low density lipoprotein receptor 1
1869	1.9e-13	6.71e-15	0.2287	-7.78991	-1.78175	336.04	E2F1	E2F transcription factor 1
51076	1.92e-13	6.79e-15	0.1072	7.78832	0.834697	445.9	CUTC	cutC copper transporter
5347	1.96e-13	6.93e-15	0.2502	-7.7858	-1.94803	309.15	PLK1	polo like kinase 1
8879	1.98e-13	7e-15	0.0916	-7.78452	-0.712674	1343.97	SGPL1	sphingosine-1-phosphate lyase 1
90853	1.98e-13	7.03e-15	0.2922	-7.78394	-2.27413	124.28	SPOCD1	SPOC domain containing 1
1944	2e-13	7.11e-15	0.2431	-7.78255	-1.89195	418.86	EFNA3	ephrin A3
5558	2e-13	7.1e-15	0.1032	-7.78271	-0.803183	204.11	PRIM2	DNA primase subunit 2
10266	2.03e-13	7.22e-15	0.1945	7.78056	1.51369	1238.89	RAMP2	receptor activity modifying protein 2
400258	2.05e-13	7.3e-15	0.4965	7.77918	3.86266	1042.12	C14orf180	chromosome 14 open reading frame 180
407004	2.05e-13	7.33e-15	0.2112	7.77871	1.64308	39.29	MIR22	microRNA 22
85329	2.07e-13	7.39e-15	0.4131	7.77766	3.21314	1244.39	LGALS12	galectin 12
943	2.14e-13	7.67e-15	0.2066	7.77292	1.60619	100.23	TNFRSF8	TNF receptor superfamily member 8
2167	2.14e-13	7.68e-15	0.4419	7.7728	3.43458	28206.5	FABP4	fatty acid binding protein 4
9133	2.14e-13	7.67e-15	0.3067	-7.77297	-2.38397	187.03	CCNB2	cyclin B2
10763	2.31e-13	8.31e-15	0.1517	7.76271	1.17725	3045.59	NES	nestin
2354	2.32e-13	8.37e-15	0.3424	7.76188	2.65766	26330.4	FOSB	FosB proto-oncogene, AP-1 transcription factor subunit
92312	2.34e-13	8.43e-15	0.297	-7.76097	-2.30536	431.14	MEX3A	mex-3 RNA binding family member A
10112	2.49e-13	9.03e-15	0.3095	-7.75226	-2.39917	221.99	KIF20A	kinesin family member 20A
79758	2.49e-13	9.02e-15	0.1103	7.75236	0.854771	559.29	DHRS12	dehydrogenase/reductase 12
11022	2.6e-13	9.41e-15	0.1577	-7.74705	-1.22168	345.76	TDRKH	tudor and KH domain containing
57698	2.6e-13	9.43e-15	0.1618	-7.74673	-1.2537	719.71	SHTN1	shootin 1
10249	2.61e-13	9.49e-15	0.502	7.74597	3.8882	444.78	GLYAT	glycine-N-acyltransferase
4296	2.66e-13	9.67e-15	0.0864	7.74351	0.668983	2681.58	MAP3K11	mitogen-activated protein kinase kinase kinase 11
9871	2.68e-13	9.75e-15	0.1438	-7.74246	-1.1133	1109.62	SEC24D	SEC24 homolog D, COPII coat complex component
5577	2.68e-13	9.78e-15	0.2952	7.74212	2.28582	1815.53	PRKAR2B	protein kinase cAMP-dependent type II regulatory subunit beta
7010	2.69e-13	9.81e-15	0.2116	7.74169	1.63796	454.03	TEK	TEK receptor tyrosine kinase
10351	2.76e-13	1.01e-14	0.3031	7.73819	2.3453	1205.16	ABCA8	ATP binding cassette subfamily A member 8
56997	2.76e-13	1.01e-14	0.1595	7.73765	1.23413	2683.53	COQ8A	coenzyme Q8A
103724386	2.78e-13	1.02e-14	0.3206	7.73671	2.48032	18.76	LINC00377	long intergenic non-protein coding RNA 377
23293	2.79e-13	1.02e-14	0.0728	7.73629	0.563075	874.6	SMG6	SMG6 nonsense mediated mRNA decay factor
284739	2.81e-13	1.03e-14	0.1642	-7.73492	-1.27006	67	C20orf204	chromosome 20 open reading frame 204
203260	2.82e-13	1.04e-14	0.1335	7.73421	1.03282	500.02	CCDC107	coiled-coil domain containing 107
23417	2.87e-13	1.06e-14	0.1092	7.73203	0.844334	407.99	MLYCD	malonyl-CoA decarboxylase
401265	2.94e-13	1.09e-14	0.3108	7.72869	2.40201	157.03	KLHL31	kelch like family member 31
107984118	3.01e-13	1.11e-14	0.3839	7.72549	2.96591	92.83	LOC107984118	uncharacterized LOC107984118
127602	3.02e-13	1.12e-14	0.2118	-7.72489	-1.63628	191.73	DNAH14	dynein axonemal heavy chain 14
55165	3.02e-13	1.12e-14	0.3624	-7.72497	-2.79981	152.68	CEP55	centrosomal protein 55
25840	3.14e-13	1.17e-14	0.1767	7.71948	1.36436	2916.05	METTL7A	methyltransferase like 7A
161198	3.16e-13	1.18e-14	0.1875	7.71854	1.44693	1254.87	CLEC14A	C-type lectin domain containing 14A
10733	3.17e-13	1.18e-14	0.2223	-7.71812	-1.71557	89.99	PLK4	polo like kinase 4
26251	3.24e-13	1.21e-14	0.1008	7.71524	0.777328	457.72	KCNG2	potassium voltage-gated channel modifier subfamily G member 2
128	3.27e-13	1.22e-14	0.0979	7.71392	0.755488	2897.4	ADH5	alcohol dehydrogenase 5 (class III), chi polypeptide
48	3.28e-13	1.23e-14	0.1962	7.71305	1.51317	1925.94	ACO1	aconitase 1
55652	3.28e-13	1.23e-14	0.1064	7.71315	0.820343	1105.2	SLC48A1	solute carrier family 48 member 1
84189	3.28e-13	1.23e-14	0.4282	-7.71318	-3.30262	522.62	SLITRK6	SLIT and NTRK like family member 6
4173	3.28e-13	1.23e-14	0.2075	-7.7126	-1.60022	1087.28	MCM4	minichromosome maintenance complex component 4
51155	3.49e-13	1.31e-14	0.169	-7.70467	-1.30196	910.67	JPT1	Jupiter microtubule associated homolog 1
57332	3.64e-13	1.37e-14	0.1506	-7.69915	-1.15987	279.38	CBX8	chromobox 8
2247	3.67e-13	1.38e-14	0.1982	7.6978	1.5255	332.49	FGF2	fibroblast growth factor 2
4828	3.68e-13	1.39e-14	0.2668	7.69726	2.05383	577.45	NMB	neuromedin B
6574	3.68e-13	1.39e-14	0.1302	-7.69694	-1.0019	1320.89	SLC20A1	solute carrier family 20 member 1
345222	3.68e-13	1.39e-14	0.07	7.69685	0.538647	343.41	MSANTD1	Myb/SANT DNA binding domain containing 1
6886	3.69e-13	1.4e-14	0.1936	7.69655	1.48976	260.1	TAL1	TAL bHLH transcription factor 1, erythroid differentiation factor
100302240	3.69e-13	1.4e-14	0.1728	-7.69647	-1.32975	15.02	MIR1304	microRNA 1304
113130	3.72e-13	1.41e-14	0.273	-7.69509	-2.10085	224.48	CDCA5	cell division cycle associated 5
3714	3.76e-13	1.43e-14	0.113	7.69362	0.869498	1826.71	JAG2	jagged canonical Notch ligand 2
9397	3.79e-13	1.44e-14	0.1839	7.69234	1.41473	659.34	NMT2	N-myristoyltransferase 2
27147	3.8e-13	1.45e-14	0.229	7.69188	1.76174	534.13	DENND2A	DENN domain containing 2A
100129842	3.86e-13	1.47e-14	0.1551	-7.68977	-1.19291	247.33	ZNF737	zinc finger protein 737
256364	3.86e-13	1.48e-14	0.0855	7.68959	0.657157	2463.06	EML3	EMAP like 3
100507118	4e-13	1.53e-14	0.2038	-7.68479	-1.56598	74	PRC1-AS1	PRC1 antisense RNA 1
100174949	4.03e-13	1.55e-14	0.1134	-7.68369	-0.871598	199.75	TRIM59-IFT80	TRIM59-IFT80 protein
10749	4.04e-13	1.55e-14	0.1264	7.68293	0.971009	4308.21	KIF1C	kinesin family member 1C
10014	4.04e-13	1.55e-14	0.0903	7.68309	0.693636	2405.35	HDAC5	histone deacetylase 5
5787	4.1e-13	1.58e-14	0.1916	7.68101	1.47174	1014.45	PTPRB	protein tyrosine phosphatase receptor type B
9647	4.21e-13	1.62e-14	0.1007	7.67752	0.772749	1688.71	PPM1F	protein phosphatase, Mg2+/Mn2+ dependent 1F
105371874	4.24e-13	1.64e-14	0.3142	7.67627	2.41201	92.72	LOC105371874	uncharacterized LOC105371874
51314	4.25e-13	1.64e-14	0.2279	-7.67572	-1.74893	24.53	NME8	NME/NM23 family member 8
29127	4.25e-13	1.64e-14	0.2102	-7.67574	-1.61309	428.83	RACGAP1	Rac GTPase activating protein 1
3706	4.32e-13	1.68e-14	0.3185	-7.67329	-2.44387	24.88	ITPKA	inositol-trisphosphate 3-kinase A
221395	4.39e-13	1.71e-14	0.187	7.67105	1.43433	1381.6	ADGRF5	adhesion G protein-coupled receptor F5
2906	4.45e-13	1.73e-14	0.2583	-7.66928	-1.98089	113.12	GRIN2D	glutamate ionotropic receptor NMDA type subunit 2D
114569	4.49e-13	1.75e-14	0.2296	-7.66804	-1.7608	1530.73	MAL2	mal, T cell differentiation protein 2
102723641	4.55e-13	1.77e-14	0.2554	7.66608	1.95786	20.62	HID1-AS1	HID1 antisense RNA 1
55200	4.55e-13	1.78e-14	0.1656	7.6659	1.26966	584.9	PLEKHG6	pleckstrin homology and RhoGEF domain containing G6
1440	4.59e-13	1.79e-14	0.4718	7.66477	3.61603	122.21	CSF3	colony stimulating factor 3
57685	4.67e-13	1.83e-14	0.1615	7.66218	1.23726	504.84	CACHD1	cache domain containing 1
26051	4.89e-13	1.92e-14	0.236	7.65608	1.80657	577.56	PPP1R16B	protein phosphatase 1 regulatory subunit 16B
55825	4.9e-13	1.93e-14	0.2082	7.65541	1.59404	419.89	PECR	peroxisomal trans-2-enoyl-CoA reductase
9662	4.9e-13	1.93e-14	0.1114	-7.65543	-0.852574	140.12	CEP135	centrosomal protein 135
284403	4.9e-13	1.93e-14	0.2719	-7.6554	-2.08117	217.42	WDR62	WD repeat domain 62
11169	5.1e-13	2.01e-14	0.1747	-7.64997	-1.33632	115.52	WDHD1	WD repeat and HMG-box DNA binding protein 1
6185	5.1e-13	2.01e-14	0.0806	-7.64993	-0.616663	6013.22	RPN2	ribophorin II
101928292	5.1e-13	2.02e-14	0.5318	-7.64966	-4.06807	146.7	LINC01488	long intergenic non-protein coding RNA 1488
6335	5.13e-13	2.03e-14	0.2343	7.6488	1.79189	67.12	SCN9A	sodium voltage-gated channel alpha subunit 9
101927834	5.19e-13	2.05e-14	0.3122	7.64729	2.38749	47.13	LOC101927834	uncharacterized LOC101927834
10096	5.32e-13	2.11e-14	0.0966	-7.64381	-0.73807	2545.97	ACTR3	actin related protein 3
55872	5.32e-13	2.11e-14	0.3797	-7.64364	-2.90235	96.37	PBK	PDZ binding kinase
89970	5.32e-13	2.11e-14	0.0826	-7.64356	-0.631382	514.94	RSPRY1	ring finger and SPRY domain containing 1
5493	5.36e-13	2.13e-14	0.1618	7.64234	1.23646	1968.8	PPL	periplakin
100129434	5.47e-13	2.18e-14	0.2645	7.6396	2.02086	76.64	LOC100129434	uncharacterized LOC100129434
105372233	5.57e-13	2.22e-14	0.1989	-7.63721	-1.51941	22.57	BSG-AS1	BSG antisense RNA 1
58190	5.66e-13	2.26e-14	0.0703	7.63488	0.536588	4607.51	CTDSP1	CTD small phosphatase 1
134265	5.69e-13	2.27e-14	0.1991	7.63408	1.52024	665.7	AFAP1L1	actin filament associated protein 1 like 1
2109	5.81e-13	2.32e-14	0.1392	7.63128	1.06195	1926.88	ETFB	electron transfer flavoprotein subunit beta
79017	5.82e-13	2.33e-14	0.1344	-7.63072	-1.02564	1241.19	GGCT	gamma-glutamylcyclotransferase
401097	5.83e-13	2.34e-14	0.2448	-7.63032	-1.86755	76.58	C3orf80	chromosome 3 open reading frame 80
255631	5.85e-13	2.35e-14	0.2475	-7.62991	-1.88864	66.98	COL24A1	collagen type XXIV alpha 1 chain
9735	5.85e-13	2.35e-14	0.1422	-7.6297	-1.08478	362.49	KNTC1	kinetochore associated 1
54345	6.02e-13	2.43e-14	0.2522	7.62576	1.9232	603.28	SOX18	SRY-box transcription factor 18
26002	6.07e-13	2.45e-14	0.2535	-7.62456	-1.93314	236.79	MOXD1	monooxygenase DBH like 1
112268458	6.11e-13	2.47e-14	0.1944	-7.62347	-1.48196	59.16	LOC112268458	keratinocyte proline-rich protein-like
8317	6.34e-13	2.57e-14	0.1854	-7.61855	-1.41251	129.14	CDC7	cell division cycle 7
84722	6.43e-13	2.6e-14	0.1827	-7.61661	-1.39128	235.36	PSRC1	proline and serine rich coiled-coil 1
387712	6.47e-13	2.62e-14	0.1492	-7.61573	-1.13597	248.21	ENO4	enolase 4
7083	6.59e-13	2.67e-14	0.2568	-7.61321	-1.95539	478.39	TK1	thymidine kinase 1
114800	6.59e-13	2.68e-14	0.2529	7.61299	1.92509	151.01	CCDC85A	coiled-coil domain containing 85A
401093	6.74e-13	2.74e-14	0.1602	7.6099	1.21878	170.42	MBNL1-AS1	MBNL1 antisense RNA 1
124	6.76e-13	2.75e-14	0.3921	7.60935	2.98331	341.04	ADH1A	alcohol dehydrogenase 1A (class I), alpha polypeptide
101927086	6.76e-13	2.76e-14	0.1839	7.60917	1.39905	60.38	KLF9-DT	KLF9 divergent transcript
949	6.81e-13	2.78e-14	0.138	7.60808	1.05023	2836.43	SCARB1	scavenger receptor class B member 1
9768	6.93e-13	2.83e-14	0.3134	-7.60572	-2.38361	104.09	PCLAF	PCNA clamp associated factor
80704	7.02e-13	2.87e-14	0.4046	7.6039	3.07665	1637.88	SLC19A3	solute carrier family 19 member 3
128239	7.06e-13	2.89e-14	0.3636	-7.60294	-2.76457	463.26	IQGAP3	IQ motif containing GTPase activating protein 3
8644	7.12e-13	2.92e-14	0.2987	7.60168	2.27056	2281.65	AKR1C3	aldo-keto reductase family 1 member C3
28969	7.14e-13	2.94e-14	0.1071	-7.60114	-0.814101	1401.52	BZW2	basic leucine zipper and W2 domains 2
6683	7.17e-13	2.95e-14	0.1121	-7.60055	-0.851645	196.63	SPAST	spastin
1300	7.25e-13	2.99e-14	0.5267	-7.59889	-4.00265	2118.28	COL10A1	collagen type X alpha 1 chain
338442	7.35e-13	3.03e-14	0.2739	7.59694	2.08117	397.06	HCAR2	hydroxycarboxylic acid receptor 2
5434	7.4e-13	3.06e-14	0.0957	7.5959	0.726934	3355.29	POLR2E	RNA polymerase II, I and III subunit E
9743	7.51e-13	3.11e-14	0.1369	-7.59377	-1.03978	889.06	ARHGAP32	Rho GTPase activating protein 32
114614	7.58e-13	3.14e-14	0.219	-7.59245	-1.66239	21.22	MIR155HG	MIR155 host gene
220042	7.6e-13	3.15e-14	0.2203	-7.59198	-1.67256	55.54	DDIAS	DNA damage induced apoptosis suppressor
79644	7.63e-13	3.17e-14	0.1372	-7.59132	-1.04161	660.06	SRD5A3	steroid 5 alpha-reductase 3
84725	7.74e-13	3.22e-14	0.1113	-7.58907	-0.844421	226.19	PLEKHA8	pleckstrin homology domain containing A8
107984128	7.74e-13	3.22e-14	0.2175	-7.58918	-1.65046	30.7	LOC107984128	uncharacterized LOC107984128
57030	7.76e-13	3.23e-14	0.2678	7.58871	2.03253	143.58	SLC17A7	solute carrier family 17 member 7
120939	7.84e-13	3.27e-14	0.285	-7.58714	-2.16227	16.16	TMEM52B	transmembrane protein 52B
57572	7.96e-13	3.32e-14	0.1407	7.58506	1.0669	1953.05	DOCK6	dedicator of cytokinesis 6
9055	8.09e-13	3.38e-14	0.2326	-7.58276	-1.76344	394.47	PRC1	protein regulator of cytokinesis 1
4171	8.21e-13	3.44e-14	0.2397	-7.58065	-1.81694	618.1	MCM2	minichromosome maintenance complex component 2
63967	8.3e-13	3.48e-14	0.2805	-7.57908	-2.12581	66.76	CLSPN	claspin
148932	8.37e-13	3.52e-14	0.088	7.5777	0.666868	827.36	MOB3C	MOB kinase activator 3C
10904	8.37e-13	3.52e-14	0.0917	7.57769	0.694498	2234.22	BLCAP	BLCAP apoptosis inducing factor
5634	8.44e-13	3.55e-14	0.1146	-7.5765	-0.868009	520.66	PRPS2	phosphoribosyl pyrophosphate synthetase 2
23596	8.49e-13	3.58e-14	0.1457	-7.57554	-1.10411	243.3	OPN3	opsin 3
7069	8.52e-13	3.59e-14	0.392	7.57493	2.96963	2049.39	THRSP	thyroid hormone responsive
339500	8.56e-13	3.61e-14	0.1295	-7.57427	-0.98049	199.38	ZNF678	zinc finger protein 678
84620	8.73e-13	3.69e-14	0.3372	-7.5714	-2.55287	147.9	ST6GAL2	ST6 beta-galactoside alpha-2,6-sialyltransferase 2
1991	8.73e-13	3.69e-14	0.3008	7.57139	2.27757	44.69	ELANE	elastase, neutrophil expressed
338	9.09e-13	3.85e-14	0.4346	7.56587	3.28814	48	APOB	apolipoprotein B
3185	9.15e-13	3.88e-14	0.0753	-7.56498	-0.569471	4785.94	HNRNPF	heterogeneous nuclear ribonucleoprotein F
9170	9.3e-13	3.95e-14	0.1219	-7.5627	-0.921582	495.76	LPAR2	lysophosphatidic acid receptor 2
8038	9.42e-13	4e-14	0.2529	-7.56087	-1.91228	1517.01	ADAM12	ADAM metallopeptidase domain 12
81930	9.57e-13	4.07e-14	0.3064	-7.5586	-2.31619	58.89	KIF18A	kinesin family member 18A
4143	9.62e-13	4.1e-14	0.3723	-7.5578	-2.81396	56.87	MAT1A	methionine adenosyltransferase 1A
7576	9.76e-13	4.16e-14	0.1017	-7.55582	-0.76858	271.19	ZNF28	zinc finger protein 28
29089	9.81e-13	4.19e-14	0.2701	-7.55487	-2.04052	189.89	UBE2T	ubiquitin conjugating enzyme E2 T
5199	9.95e-13	4.26e-14	0.2047	7.55291	1.54627	166.71	CFP	complement factor properdin
1756	1.01e-12	4.32e-14	0.1837	7.5511	1.38742	438.3	DMD	dystrophin
110599564	1.03e-12	4.4e-14	0.1852	-7.54853	-1.39827	81.17	EEF1AKMT4	EEF1A lysine methyltransferase 4
5810	1.03e-12	4.43e-14	0.102	-7.54779	-0.769928	432.23	RAD1	RAD1 checkpoint DNA exonuclease
200942	1.05e-12	4.5e-14	0.1283	7.54559	0.967953	1249.63	KLHDC8B	kelch domain containing 8B
23345	1.06e-12	4.55e-14	0.1158	7.54418	0.873635	1439.51	SYNE1	spectrin repeat containing nuclear envelope protein 1
2098	1.07e-12	4.63e-14	0.086	7.54203	0.648831	1978.97	ESD	esterase D
1462	1.08e-12	4.66e-14	0.2455	-7.54114	-1.85149	4701.34	VCAN	versican
165679	1.1e-12	4.74e-14	0.372	-7.53891	-2.80444	197.28	SPTSSB	serine palmitoyltransferase small subunit B
1763	1.1e-12	4.74e-14	0.2247	-7.53899	-1.69368	108.28	DNA2	DNA replication helicase/nuclease 2
202052	1.1e-12	4.77e-14	0.0975	7.53815	0.735111	281.77	DNAJC18	DnaJ heat shock protein family (Hsp40) member C18
376497	1.11e-12	4.82e-14	0.098	7.53673	0.73844	1712.13	SLC27A1	solute carrier family 27 member 1
692212	1.11e-12	4.83e-14	0.1816	-7.53653	-1.3687	29.57	SNORD99	small nucleolar RNA, C/D box 99
2770	1.12e-12	4.84e-14	0.2266	7.53604	1.70748	699.2	GNAI1	G protein subunit alpha i1
64151	1.13e-12	4.89e-14	0.2728	-7.53475	-2.05533	119.4	NCAPG	non-SMC condensin I complex subunit G
23344	1.15e-12	5.01e-14	0.1244	7.53165	0.937155	4690.71	ESYT1	extended synaptotagmin 1
131870	1.16e-12	5.06e-14	0.0707	7.53046	0.532249	1243.08	NUDT16	nudix hydrolase 16
51621	1.16e-12	5.07e-14	0.1152	7.52999	0.867249	2035.41	KLF13	KLF transcription factor 13
105376671	1.17e-12	5.1e-14	0.265	7.52931	1.99563	13.74	LGR4-AS1	LGR4 antisense RNA 1
79682	1.17e-12	5.12e-14	0.1929	-7.52881	-1.45237	322.11	CENPU	centromere protein U
1277	1.19e-12	5.22e-14	0.3144	-7.52638	-2.36621	183071	COL1A1	collagen type I alpha 1 chain
285313	1.22e-12	5.35e-14	0.2247	7.52299	1.69026	525.56	IGSF10	immunoglobulin superfamily member 10
6498	1.22e-12	5.35e-14	0.1588	-7.52304	-1.19432	575.73	SKIL	SKI like proto-oncogene
286753	1.22e-12	5.36e-14	0.4739	7.52286	3.56479	5474.58	TRARG1	trafficking regulator of GLUT4 (SLC2A4) 1
101929356	1.23e-12	5.39e-14	0.1173	-7.5221	-0.882322	36.52	LOC101929356
201229	1.24e-12	5.48e-14	0.0942	7.52006	0.708413	422.85	LYRM9	LYR motif containing 9
1357	1.27e-12	5.6e-14	0.363	7.51707	2.72891	32.65	CPA1	carboxypeptidase A1
7049	1.28e-12	5.65e-14	0.2276	7.51593	1.71061	1282.42	TGFBR3	transforming growth factor beta receptor 3
81532	1.28e-12	5.66e-14	0.0871	7.5158	0.654602	996.3	MOB2	MOB kinase activator 2
101927682	1.29e-12	5.71e-14	0.1338	7.5145	1.00533	446.56	CD81-AS1	CD81 antisense RNA 1
1062	1.29e-12	5.73e-14	0.2801	-7.51419	-2.10501	97.24	CENPE	centromere protein E
9601	1.3e-12	5.76e-14	0.116	-7.51342	-0.871197	3465.93	PDIA4	protein disulfide isomerase family A member 4
9232	1.32e-12	5.88e-14	0.2697	-7.51079	-2.02551	195.28	PTTG1	PTTG1 regulator of sister chromatid separation, securin
51203	1.33e-12	5.92e-14	0.316	-7.50988	-2.37292	401.76	NUSAP1	nucleolar and spindle associated protein 1
105374297	1.4e-12	6.22e-14	0.2177	-7.50332	-1.63367	16.39	LOC105374297	uncharacterized LOC105374297
8303	1.41e-12	6.27e-14	0.1362	7.5023	1.022	1323.39	SNN	stannin
387496	1.44e-12	6.44e-14	0.2119	7.49888	1.58929	405.15	RASL11A	RAS like family 11 member A
375061	1.46e-12	6.5e-14	0.2573	7.49749	1.92904	398.72	FAM89A	family with sequence similarity 89 member A
130399	1.46e-12	6.53e-14	0.369	7.49708	2.76658	281.72	ACVR1C	activin A receptor type 1C
90861	1.48e-12	6.6e-14	0.1484	-7.49556	-1.11226	2292.14	JPT2	Jupiter microtubule associated homolog 2
201725	1.52e-12	6.79e-14	0.1137	-7.49181	-0.851648	129.61	C4orf46	chromosome 4 open reading frame 46
51162	1.59e-12	7.13e-14	0.1983	7.48544	1.48427	3445.46	EGFL7	EGF like domain multiple 7
1073	1.59e-12	7.16e-14	0.1701	7.48496	1.27351	603.34	CFL2	cofilin 2
991	1.61e-12	7.24e-14	0.3381	-7.48352	-2.53028	432.32	CDC20	cell division cycle 20
4931	1.62e-12	7.31e-14	0.1406	-7.4822	-1.05174	633.64	NVL	nuclear VCP like
105374298	1.64e-12	7.41e-14	0.1877	-7.48041	-1.40433	91.25	LOC105374298	keratinocyte proline-rich protein-like
25960	1.65e-12	7.43e-14	0.1538	7.48003	1.15047	3299.37	ADGRA2	adhesion G protein-coupled receptor A2
5789	1.65e-12	7.44e-14	0.2722	-7.47989	-2.03591	191.07	PTPRD	protein tyrosine phosphatase receptor type D
699	1.65e-12	7.47e-14	0.3377	-7.47929	-2.52589	142.1	BUB1	BUB1 mitotic checkpoint serine/threonine kinase
1028	1.68e-12	7.63e-14	0.2419	7.47654	1.8083	1358.41	CDKN1C	cyclin dependent kinase inhibitor 1C
5091	1.68e-12	7.63e-14	0.2168	7.47663	1.62084	2201.8	PC	pyruvate carboxylase
28316	1.71e-12	7.75e-14	0.3601	7.47454	2.69124	30.93	CDH20	cadherin 20
10437	1.72e-12	7.83e-14	0.1834	-7.47314	-1.37062	2849.76	IFI30	IFI30 lysosomal thiol reductase
10608	1.73e-12	7.85e-14	0.0931	7.47275	0.695868	3040.56	MXD4	MAX dimerization protein 4
23645	1.75e-12	7.97e-14	0.1938	7.47074	1.44747	5281.9	PPP1R15A	protein phosphatase 1 regulatory subunit 15A
9370	1.77e-12	8.07e-14	0.4782	7.46917	3.5717	9642.84	ADIPOQ	adiponectin, C1Q and collagen domain containing
6343	1.8e-12	8.2e-14	0.3043	-7.46705	-2.272	15.31	SCT	secretin
2180	1.8e-12	8.21e-14	0.2809	7.46687	2.09708	6270.87	ACSL1	acyl-CoA synthetase long chain family member 1
283	1.8e-12	8.23e-14	0.1445	7.46657	1.07899	619.92	ANG	angiogenin
9079	1.81e-12	8.29e-14	0.2032	7.4656	1.51707	1136.32	LDB2	LIM domain binding 2
10615	1.82e-12	8.32e-14	0.2337	-7.46519	-1.74427	358.93	SPAG5	sperm associated antigen 5
653519	1.82e-12	8.35e-14	0.0979	-7.46475	-0.730604	518.88	GPR89A	G protein-coupled receptor 89A
64866	1.82e-12	8.35e-14	0.2196	-7.46466	-1.63892	512.81	CDCP1	CUB domain containing protein 1
54776	1.82e-12	8.34e-14	0.0822	7.46491	0.613291	3599.45	PPP1R12C	protein phosphatase 1 regulatory subunit 12C
10797	1.82e-12	8.37e-14	0.1346	-7.46445	-1.00455	1087.72	MTHFD2	methylenetetrahydrofolate dehydrogenase (NADP+ dependent) 2, methenyltetrahydrofolate cyclohydrolase
100861548	1.85e-12	8.53e-14	0.0751	7.46185	0.560703	1423.92	PINK1-AS	PINK1 antisense RNA
3290	1.85e-12	8.52e-14	0.2794	7.46199	2.08491	264.87	HSD11B1	hydroxysteroid 11-beta dehydrogenase 1
118	1.86e-12	8.59e-14	0.0697	7.4609	0.519995	6012.41	ADD1	adducin 1
1234	1.89e-12	8.75e-14	0.2045	-7.4585	-1.5255	142.96	CCR5	C-C motif chemokine receptor 5
10544	1.89e-12	8.75e-14	0.1792	7.45845	1.33637	645.93	PROCR	protein C receptor
10400	1.93e-12	8.95e-14	0.1711	7.45549	1.27579	905.92	PEMT	phosphatidylethanolamine N-methyltransferase
55362	1.96e-12	9.08e-14	0.1151	-7.45361	-0.8578	1195.92	TMEM63B	transmembrane protein 63B
9120	1.96e-12	9.09e-14	0.3208	-7.45346	-2.39104	249.97	SLC16A6	solute carrier family 16 member 6
7644	1.96e-12	9.13e-14	0.115	-7.45292	-0.856914	555.91	ZNF91	zinc finger protein 91
23177	1.98e-12	9.21e-14	0.0859	7.45182	0.640316	861.61	CEP68	centrosomal protein 68
23302	1.99e-12	9.25e-14	0.2061	7.45122	1.53561	111.3	WSCD1	WSC domain containing 1
84617	2.01e-12	9.38e-14	0.153	7.44931	1.14008	3853.05	TUBB6	tubulin beta 6 class V
1870	2.04e-12	9.5e-14	0.2921	-7.44765	-2.17528	89.54	E2F2	E2F transcription factor 2
152573	2.06e-12	9.63e-14	0.3445	7.44589	2.56529	31.15	SHISA3	shisa family member 3
5877	2.08e-12	9.72e-14	0.1127	-7.44466	-0.83869	326.41	RABIF	RAB interacting factor
401399	2.08e-12	9.76e-14	0.3744	7.44412	2.78675	321.72	PRRT4	proline rich transmembrane protein 4
57863	2.09e-12	9.78e-14	0.3129	7.44386	2.3291	453.51	CADM3	cell adhesion molecule 3
1478	2.12e-12	9.96e-14	0.0986	-7.44146	-0.733719	365.37	CSTF2	cleavage stimulation factor subunit 2
51673	2.12e-12	9.97e-14	0.2311	7.44127	1.71995	2159.61	TPPP3	tubulin polymerization promoting protein family member 3
253558	2.13e-12	1e-13	0.1221	-7.44086	-0.90862	181.27	LCLAT1	lysocardiolipin acyltransferase 1
375298	2.14e-12	1.01e-13	0.1193	-7.43999	-0.887476	73.85	CERKL	ceramide kinase like
3579	2.14e-12	1.01e-13	0.319	7.43958	2.37347	48.12	CXCR2	C-X-C motif chemokine receptor 2
105370550	2.14e-12	1.01e-13	0.1614	7.43944	1.2005	40.87	GALNT16-AS1	GALNT16 and EXD2 antisense RNA 1
151648	2.15e-12	1.01e-13	0.306	-7.43909	-2.2766	36.08	SGO1	shugoshin 1
9991	2.15e-12	1.02e-13	0.119	-7.43851	-0.885017	1147.4	PTBP3	polypyrimidine tract binding protein 3
3953	2.16e-12	1.02e-13	0.188	7.43785	1.39804	476	LEPR	leptin receptor
54884	2.18e-12	1.03e-13	0.2186	7.43637	1.62581	5566	RETSAT	retinol saturase
55022	2.21e-12	1.05e-13	0.2094	7.43465	1.55704	599	PID1	phosphotyrosine interaction domain containing 1
55732	2.21e-12	1.05e-13	0.113	-7.43442	-0.839777	258.77	C1orf112	chromosome 1 open reading frame 112
105372457	2.23e-12	1.06e-13	0.2221	7.43312	1.65101	42.71	MYADM-AS1	MYADM antisense RNA 1
6772	2.29e-12	1.09e-13	0.1914	-7.4298	-1.42238	2708.79	STAT1	signal transducer and activator of transcription 1
56992	2.29e-12	1.09e-13	0.2712	-7.42949	-2.01455	77.08	KIF15	kinesin family member 15
7516	2.29e-12	1.09e-13	0.2807	-7.42936	-2.08555	59.84	XRCC2	X-ray repair cross complementing 2
10699	2.34e-12	1.12e-13	0.3307	-7.42597	-2.45562	101.94	CORIN	corin, serine peptidase
1164	2.34e-12	1.12e-13	0.2278	-7.4261	-1.69173	242.25	CKS2	CDC28 protein kinase regulatory subunit 2
6345	2.34e-12	1.12e-13	0.2277	7.42622	1.69129	74.06	SRL	sarcalumenin
107986126	2.35e-12	1.12e-13	0.2106	-7.42553	-1.56358	182.84	LOC107986126	uncharacterized LOC107986126
158800	2.36e-12	1.13e-13	0.2652	7.42459	1.96865	36	RHOXF1	Rhox homeobox family member 1
23213	2.38e-12	1.14e-13	0.2326	-7.4231	-1.72662	2524.17	SULF1	sulfatase 1
5996	2.44e-12	1.17e-13	0.2082	-7.41975	-1.54496	1879.41	RGS1	regulator of G protein signaling 1
3233	2.46e-12	1.18e-13	0.1498	7.41876	1.11153	488.65	HOXD4	homeobox D4
7172	2.47e-12	1.19e-13	0.1049	-7.41826	-0.778162	425.76	TPMT	thiopurine S-methyltransferase
9700	2.5e-12	1.21e-13	0.3015	-7.41616	-2.23565	199.28	ESPL1	extra spindle pole bodies like 1, separase
10491	2.51e-12	1.21e-13	0.124	7.41567	0.919913	6672.22	CRTAP	cartilage associated protein
26191	2.57e-12	1.24e-13	0.1926	-7.412	-1.42771	73.95	PTPN22	protein tyrosine phosphatase non-receptor type 22
57082	2.57e-12	1.24e-13	0.3321	-7.41207	-2.46176	58.24	KNL1	kinetochore scaffold 1
1775	2.57e-12	1.24e-13	0.2364	-7.41199	-1.75217	118.7	DNASE1L2	deoxyribonuclease 1 like 2
93649	2.57e-12	1.24e-13	0.3003	7.41218	2.22566	68.98	MYOCD	myocardin
83931	2.58e-12	1.25e-13	0.0805	7.41145	0.596685	2026.92	STK40	serine/threonine kinase 40
107986211	2.58e-12	1.25e-13	0.1184	-7.41115	-0.877165	210.83	LOC107986211	replaced by ID 100129917
4085	2.58e-12	1.25e-13	0.2444	-7.4112	-1.81139	176.78	MAD2L1	mitotic arrest deficient 2 like 1
64746	2.6e-12	1.26e-13	0.1411	-7.40985	-1.04576	811.84	ACBD3	acyl-CoA binding domain containing 3
110599583	2.61e-12	1.27e-13	0.1973	-7.40895	-1.46186	41.39	EEF1AKMT4-ECE2	EEF1AKMT4-ECE2 readthrough
642475	2.61e-12	1.27e-13	0.2055	-7.40885	-1.52278	392.31	MROH6	maestro heat like repeat family member 6
80237	2.62e-12	1.28e-13	0.1518	-7.4084	-1.12427	193.06	ELL3	elongation factor for RNA polymerase II 3
55326	2.63e-12	1.28e-13	0.1256	-7.40798	-0.930478	298.18	AGPAT5	1-acylglycerol-3-phosphate O-acyltransferase 5
6373	2.69e-12	1.32e-13	0.3642	-7.4044	-2.69688	84.94	CXCL11	C-X-C motif chemokine ligand 11
6715	2.76e-12	1.35e-13	0.1962	-7.40099	-1.45205	350.07	SRD5A1	steroid 5 alpha-reductase 1
4005	2.81e-12	1.38e-13	0.1439	7.39856	1.06455	728.7	LMO2	LIM domain only 2
3033	2.83e-12	1.39e-13	0.1633	7.39763	1.20818	2517.47	HADH	hydroxyacyl-CoA dehydrogenase
8613	2.83e-12	1.39e-13	0.1603	7.39726	1.18584	3687.07	PLPP3	phospholipid phosphatase 3
6038	2.84e-12	1.39e-13	0.1526	7.39684	1.12912	2029.06	RNASE4	ribonuclease A family member 4
63924	2.86e-12	1.41e-13	0.4767	7.3957	3.52517	6243.96	CIDEC	cell death inducing DFFA like effector c
105373869	2.87e-12	1.41e-13	0.4771	-7.39506	-3.52851	334.22	LINC01614	long intergenic non-protein coding RNA 1614
5164	2.93e-12	1.44e-13	0.1281	7.39214	0.946719	1231.15	PDK2	pyruvate dehydrogenase kinase 2
1066	3.02e-12	1.49e-13	0.3659	7.38788	2.70335	3654.5	CES1	carboxylesterase 1
8438	3.06e-12	1.51e-13	0.186	-7.38627	-1.37367	165.73	RAD54L	RAD54 like
79802	3.06e-12	1.51e-13	0.3696	-7.38608	-2.72957	92.25	HHIPL2	HHIP like 2
151246	3.09e-12	1.53e-13	0.183	-7.38467	-1.35144	84.66	SGO2	shugoshin 2
10349	3.12e-12	1.55e-13	0.2578	7.38291	1.90361	448.39	ABCA10	ATP binding cassette subfamily A member 10
112268426	3.24e-12	1.61e-13	0.1753	-7.37797	-1.2933	174.21	LOC112268426
105371483	3.25e-12	1.61e-13	0.1471	7.37744	1.08533	50.41	LOC105371483	uncharacterized LOC105371483
309	3.29e-12	1.63e-13	0.12	7.37573	0.885382	8146.06	ANXA6	annexin A6
64397	3.36e-12	1.67e-13	0.1117	7.37287	0.823264	1450.3	ZNF106	zinc finger protein 106
126567	3.41e-12	1.7e-13	0.2577	7.37068	1.89927	151.46	C2CD4C	C2 calcium dependent domain containing 4C
23026	3.45e-12	1.72e-13	0.2878	7.36907	2.1205	81.05	MYO16	myosin XVI
55273	3.48e-12	1.74e-13	0.3202	7.36772	2.35888	283.04	TMEM100	transmembrane protein 100
222950	3.51e-12	1.75e-13	0.2242	7.36634	1.65171	77.85	NYAP1	neuronal tyrosine phosphorylated phosphoinositide-3-kinase adaptor 1
54443	3.59e-12	1.79e-13	0.3701	-7.36337	-2.72542	202.78	ANLN	anillin, actin binding protein
23397	3.6e-12	1.8e-13	0.2627	-7.36284	-1.93418	144.01	NCAPH	non-SMC condensin I complex subunit H
5209	3.61e-12	1.81e-13	0.2371	7.36204	1.74522	6922.1	PFKFB3	6-phosphofructo-2-kinase/fructose-2,6-biphosphatase 3
114804	3.64e-12	1.82e-13	0.25	7.36109	1.84061	271.37	RNF157	ring finger protein 157
9021	3.7e-12	1.86e-13	0.2893	7.35869	2.12901	10525.9	SOCS3	suppressor of cytokine signaling 3
90407	3.7e-12	1.86e-13	0.0807	-7.35827	-0.5939	494	TMEM41A	transmembrane protein 41A
79073	3.7e-12	1.86e-13	0.0792	7.35832	0.582824	3303.1	TMEM109	transmembrane protein 109
2533	3.74e-12	1.88e-13	0.1552	-7.3569	-1.14193	262.72	FYB1	FYN binding protein 1
102725238	3.75e-12	1.89e-13	0.2208	7.35615	1.62416	159.48	LOC102725238	uncharacterized LOC102725238
222962	3.79e-12	1.91e-13	0.3243	7.35482	2.38554	1335.81	SLC29A4	solute carrier family 29 member 4
79158	3.8e-12	1.92e-13	0.0927	-7.35409	-0.681374	760.85	GNPTAB	N-acetylglucosamine-1-phosphate transferase subunits alpha and beta
9341	3.81e-12	1.93e-13	0.0869	7.35361	0.638851	2281.28	VAMP3	vesicle associated membrane protein 3
92344	3.83e-12	1.94e-13	0.1216	-7.35281	-0.894331	266.86	GORAB	golgin, RAB6 interacting
388284	3.88e-12	1.97e-13	0.1077	7.35099	0.791724	157.36	C16orf86	chromosome 16 open reading frame 86
7173	3.91e-12	1.98e-13	0.2682	7.34994	1.97159	202.62	TPO	thyroid peroxidase
9934	3.97e-12	2.02e-13	0.2171	7.34755	1.59511	118.85	P2RY14	purinergic receptor P2Y14
25758	3.97e-12	2.02e-13	0.2548	-7.3476	-1.87213	152.63	KIAA1549L	KIAA1549 like
5888	3.97e-12	2.02e-13	0.2375	-7.34766	-1.74532	95.1	RAD51	RAD51 recombinase
105371094	3.98e-12	2.03e-13	0.3421	7.34692	2.51312	32.04	LOC105371094	uncharacterized LOC105371094
358	4.05e-12	2.07e-13	0.2282	7.34441	1.67636	13082.9	AQP1	aquaporin 1 (Colton blood group)
2157	4.09e-12	2.09e-13	0.1535	7.34303	1.12695	439.86	F8	coagulation factor VIII
1047	4.14e-12	2.11e-13	0.3561	-7.34136	-2.61427	144.13	CLGN	calmegin
51011	4.14e-12	2.12e-13	0.0658	7.3408	0.482974	813.39	FAHD2A	fumarylacetoacetate hydrolase domain containing 2A
107986443	4.14e-12	2.12e-13	0.5065	7.3408	3.71803	295.96	LINCADL	lincRNA adipogenesis and lipogenesis associated
2237	4.14e-12	2.12e-13	0.1385	-7.3408	-1.01682	461.42	FEN1	flap structure-specific endonuclease 1
79184	4.26e-12	2.18e-13	0.0953	-7.33697	-0.698917	461.94	BRCC3	BRCA1/BRCA2-containing complex subunit 3
401021	4.37e-12	2.24e-13	0.1853	7.33335	1.35868	50.7	LOC401021	uncharacterized LOC401021
101927070	4.45e-12	2.29e-13	0.2049	-7.33073	-1.50172	26.13	LINC02611	long intergenic non-protein coding RNA 2611
898	4.58e-12	2.36e-13	0.241	-7.32683	-1.76556	75.96	CCNE1	cyclin E1
9282	4.6e-12	2.37e-13	0.0944	-7.3262	-0.691716	676.03	MED14	mediator complex subunit 14
55765	4.76e-12	2.46e-13	0.3985	-7.32133	-2.91757	297.89	INAVA	innate immunity activator
92340	4.83e-12	2.49e-13	0.168	7.31947	1.22941	447.4	PRR29	proline rich 29
1901	4.85e-12	2.51e-13	0.2134	7.3186	1.56205	1367.55	S1PR1	sphingosine-1-phosphate receptor 1
57121	4.86e-12	2.51e-13	0.1446	-7.31827	-1.05841	130.16	LPAR5	lysophosphatidic acid receptor 5
2078	4.88e-12	2.53e-13	0.1759	7.31756	1.28692	870.53	ERG	ETS transcription factor ERG
84173	4.91e-12	2.54e-13	0.1686	7.31651	1.23381	1744.17	ELMOD3	ELMO domain containing 3
168374	4.93e-12	2.55e-13	0.1897	-7.31604	-1.38756	248.04	ZNF92	zinc finger protein 92
55342	4.98e-12	2.59e-13	0.1435	-7.31435	-1.0496	749.4	STRBP	spermatid perinuclear RNA binding protein
64793	5.08e-12	2.64e-13	0.1492	-7.31161	-1.09063	381.19	CEP85	centrosomal protein 85
368	5.08e-12	2.64e-13	0.274	7.3116	2.0033	325.68	ABCC6	ATP binding cassette subfamily C member 6
55558	5.17e-12	2.69e-13	0.143	-7.30906	-1.04551	2204.71	PLXNA3	plexin A3
3606	5.18e-12	2.7e-13	0.1787	-7.30871	-1.30623	184.92	IL18	interleukin 18
100874392	5.26e-12	2.74e-13	0.3012	7.30657	2.20081	35.56	ANKRD20A12P	ankyrin repeat domain 20 family member A12, pseudogene
25891	5.28e-12	2.76e-13	0.2665	7.3058	1.94716	910.3	PAMR1	peptidase domain containing associated with muscle regeneration 1
51035	5.28e-12	2.76e-13	0.0827	7.30575	0.604535	2457.02	UBXN1	UBX domain protein 1
112817	5.3e-12	2.77e-13	0.287	7.3051	2.09677	63.38	HOGA1	4-hydroxy-2-oxoglutarate aldolase 1
102723803	5.35e-12	2.8e-13	0.4302	7.30363	3.14202	25.83	LOC102723803	uncharacterized LOC102723803
633	5.36e-12	2.81e-13	0.2433	-7.30317	-1.77714	19090.4	BGN	biglycan
26576	5.4e-12	2.83e-13	0.2327	-7.30204	-1.69891	131.4	SRPK3	SRSF protein kinase 3
157	5.57e-12	2.92e-13	0.1755	7.29782	1.28066	994.02	GRK3	G protein-coupled receptor kinase 3
5194	5.61e-12	2.95e-13	0.0966	-7.29673	-0.704983	441.48	PEX13	peroxisomal biogenesis factor 13
83540	5.66e-12	2.98e-13	0.3848	-7.2954	-2.80734	196.79	NUF2	NUF2 component of NDC80 kinetochore complex
389677	5.76e-12	3.04e-13	0.1273	-7.29283	-0.928061	290.2	RBM12B	RNA binding motif protein 12B
1594	5.79e-12	3.05e-13	0.2448	-7.29217	-1.78483	94.6	CYP27B1	cytochrome P450 family 27 subfamily B member 1
11335	5.82e-12	3.07e-13	0.1144	-7.2913	-0.83425	2958	CBX3	chromobox 3
7474	5.82e-12	3.07e-13	0.1977	-7.29115	-1.44171	315.59	WNT5A	Wnt family member 5A
107075116	5.84e-12	3.09e-13	0.2267	-7.29061	-1.65285	33.88	MIR3142HG	MIR3142 host gene
154467	5.87e-12	3.11e-13	0.1218	-7.28966	-0.887534	202.72	CCDC167	coiled-coil domain containing 167
10659	5.92e-12	3.14e-13	0.1608	7.28841	1.17222	990.78	CELF2	CUGBP Elav-like family member 2
5315	5.98e-12	3.17e-13	0.1118	-7.28703	-0.814814	15560.5	PKM	pyruvate kinase M1/2
165545	6.14e-12	3.26e-13	0.3827	-7.28331	-2.78724	24.72	DQX1	DEAQ-box RNA dependent ATPase 1
6649	6.21e-12	3.3e-13	0.2719	7.28158	1.97971	3508.5	SOD3	superoxide dismutase 3
646962	6.26e-12	3.33e-13	0.2873	7.28049	2.09195	238.46	HRCT1	histidine rich carboxyl terminus 1
11031	6.26e-12	3.33e-13	0.1896	-7.28035	-1.3803	2086.69	RAB31	RAB31, member RAS oncogene family
440689	6.29e-12	3.35e-13	0.2407	-7.27961	-1.75216	54.38	H2BC18	H2B clustered histone 18
3845	6.31e-12	3.36e-13	0.1188	-7.27894	-0.86508	559.37	KRAS	KRAS proto-oncogene, GTPase
6804	6.32e-12	3.37e-13	0.1856	-7.27855	-1.35096	301.4	STX1A	syntaxin 1A
60385	6.43e-12	3.43e-13	0.2586	7.2762	1.88193	26.25	TSKS	testis specific serine kinase substrate
10154	6.61e-12	3.53e-13	0.1587	-7.2724	-1.1541	552.04	PLXNC1	plexin C1
100129543	6.64e-12	3.55e-13	0.324	-7.27165	-2.35634	30.71	ZNF730	zinc finger protein 730
220108	6.69e-12	3.58e-13	0.1783	7.2704	1.29659	130.37	FAM124A	family with sequence similarity 124 member A
83699	6.77e-12	3.63e-13	0.1786	7.26871	1.29809	627.99	SH3BGRL2	SH3 domain binding glutamate rich protein like 2
8837	6.81e-12	3.65e-13	0.115	7.26782	0.835505	3537.84	CFLAR	CASP8 and FADD like apoptosis regulator
57650	6.84e-12	3.68e-13	0.2239	-7.26697	-1.62683	80.18	CIP2A	cellular inhibitor of PP2A
285180	6.93e-12	3.73e-13	0.2442	-7.26517	-1.77419	38.68	RUFY4	RUN and FYVE domain containing 4
57513	6.93e-12	3.73e-13	0.1497	7.26506	1.08722	2222.05	CASKIN2	CASK interacting protein 2
284600	6.95e-12	3.74e-13	0.3389	-7.26454	-2.46193	30.24	LOC284600	uncharacterized LOC284600
27085	7.02e-12	3.78e-13	0.1497	-7.26311	-1.08746	98.39	MTBP	MDM2 binding protein
128710	7.03e-12	3.8e-13	0.1165	-7.26265	-0.846221	195.44	SLX4IP	SLX4 interacting protein
4314	7.05e-12	3.81e-13	0.3901	-7.26218	-2.83269	435.99	MMP3	matrix metallopeptidase 3
440556	7.23e-12	3.91e-13	0.2885	7.25872	2.09432	95.31	PRDM16-DT	PRDM16 divergent transcript
8318	7.32e-12	3.96e-13	0.291	-7.2568	-2.11192	120.6	CDC45	cell division cycle 45
117581	7.52e-12	4.07e-13	0.2424	7.25312	1.75812	536.5	TWIST2	twist family bHLH transcription factor 2
7030	7.53e-12	4.08e-13	0.1073	7.25272	0.77823	2619.56	TFE3	transcription factor binding to IGHM enhancer 3
9569	7.55e-12	4.1e-13	0.1222	-7.25237	-0.886127	715.54	GTF2IRD1	GTF2I repeat domain containing 1
701	7.57e-12	4.11e-13	0.3363	-7.25173	-2.43872	142.37	BUB1B	BUB1 mitotic checkpoint serine/threonine kinase B
26468	7.66e-12	4.17e-13	0.2131	7.25007	1.54517	416.21	LHX6	LIM homeobox 6
100132215	7.75e-12	4.22e-13	0.1433	7.24841	1.03871	220.37	EHBP1-AS1	EHBP1 antisense RNA 1
730101	7.84e-12	4.27e-13	0.2353	-7.24662	-1.70483	142.02	LOC730101	uncharacterized LOC730101
9603	7.85e-12	4.28e-13	0.1504	-7.24645	-1.09016	331.41	NFE2L3	NFE2 like bZIP transcription factor 3
64641	7.86e-12	4.29e-13	0.2422	7.24611	1.75509	298.33	EBF2	EBF transcription factor 2
641700	7.96e-12	4.35e-13	0.206	7.24429	1.49221	861.94	ECSCR	endothelial cell surface expressed chemotaxis and apoptosis regulator
9563	7.97e-12	4.36e-13	0.0833	7.24397	0.603561	2711.11	H6PD	hexose-6-phosphate dehydrogenase/glucose 1-dehydrogenase
26774	8.14e-12	4.46e-13	0.1525	-7.24086	-1.10432	90.35	SNORD80	small nucleolar RNA, C/D box 80
221749	8.14e-12	4.46e-13	0.1484	7.2409	1.07482	2131.63	PXDC1	PX domain containing 1
5753	8.17e-12	4.48e-13	0.2653	-7.24029	-1.92114	414.21	PTK6	protein tyrosine kinase 6
23328	8.2e-12	4.5e-13	0.1493	7.23967	1.08092	1177.33	SASH1	SAM and SH3 domain containing 1
9754	8.21e-12	4.51e-13	0.1472	7.23924	1.06586	628.29	STARD8	StAR related lipid transfer domain containing 8
6751	8.22e-12	4.52e-13	0.2695	7.23897	1.95114	36.27	SSTR1	somatostatin receptor 1
402	8.27e-12	4.55e-13	0.1306	7.23803	0.945496	1150.53	ARL2	ADP ribosylation factor like GTPase 2
9322	8.35e-12	4.6e-13	0.1231	7.2367	0.891121	3239.23	TRIP10	thyroid hormone receptor interactor 10
4499	8.35e-12	4.6e-13	0.3316	7.23657	2.39976	468.5	MT1M	metallothionein 1M
9329	8.4e-12	4.63e-13	0.0843	-7.23563	-0.609882	493.26	GTF3C4	general transcription factor IIIC subunit 4
2012	8.64e-12	4.77e-13	0.2014	7.23164	1.4568	10965.8	EMP1	epithelial membrane protein 1
84251	8.67e-12	4.79e-13	0.2145	-7.23102	-1.55137	167.52	SGIP1	SH3GL interacting endocytic adaptor 1
2582	8.71e-12	4.82e-13	0.1623	-7.23032	-1.17342	720.36	GALE	UDP-galactose-4-epimerase
55719	8.72e-12	4.83e-13	0.0714	-7.22996	-0.516402	675.83	SLF2	SMC5-SMC6 complex localization factor 2
3309	8.84e-12	4.9e-13	0.0908	-7.22802	-0.656526	10032.7	HSPA5	heat shock protein family A (Hsp70) member 5
105374363	8.84e-12	4.91e-13	0.1561	-7.22784	-1.1285	102	GTF3C2-AS2	GTF3C2 antisense RNA 2
1111	8.87e-12	4.92e-13	0.1674	-7.22736	-1.2096	168.3	CHEK1	checkpoint kinase 1
5210	9.04e-12	5.02e-13	0.1656	-7.22468	-1.19668	266.89	PFKFB4	6-phosphofructo-2-kinase/fructose-2,6-biphosphatase 4
105378909	9.05e-12	5.03e-13	0.3051	7.22441	2.20416	178.01	LINC02884	long intergenic non-protein coding RNA 2884
79746	9.06e-12	5.05e-13	0.2199	7.22404	1.58868	995.33	ECHDC3	enoyl-CoA hydratase domain containing 3
100131825	9.29e-12	5.18e-13	0.2953	7.22048	2.13255	229.62	CADM3-AS1	CADM3 antisense RNA 1
253714	9.66e-12	5.39e-13	0.1447	-7.21512	-1.04386	87.53	MMS22L	MMS22 like, DNA repair protein
84171	9.73e-12	5.43e-13	0.2283	7.21398	1.64675	441.28	LOXL4	lysyl oxidase like 4
11181	9.81e-12	5.48e-13	0.1441	7.21281	1.03933	955.83	TREH	trehalase
677805	9.83e-12	5.5e-13	0.155	-7.2124	-1.1178	20.09	SNORA18	small nucleolar RNA, H/ACA box 18
55635	1.01e-11	5.67e-13	0.3948	-7.2083	-2.8461	68.14	DEPDC1	DEP domain containing 1
10044	1.01e-11	5.66e-13	0.1571	7.20837	1.1322	1050.53	SH2D3C	SH2 domain containing 3C
27074	1.02e-11	5.71e-13	0.2474	-7.20712	-1.78339	75.64	LAMP3	lysosomal associated membrane protein 3
101928200	1.02e-11	5.72e-13	0.2787	7.20693	2.00864	23.86	MRGPRF-AS1	MRGPRF antisense RNA 1
339524	1.03e-11	5.78e-13	0.2535	7.20566	1.82699	414.86	LINC01140	long intergenic non-protein coding RNA 1140
57452	1.04e-11	5.85e-13	0.2078	7.20399	1.49727	1203.63	GALNT16	polypeptide N-acetylgalactosaminyltransferase 16
101928659	1.06e-11	5.99e-13	0.2457	7.20068	1.76938	18.71	C16orf95-DT	C16orf95 divergent transcript
79586	1.07e-11	6.02e-13	0.1638	-7.20005	-1.17939	3223.16	CHPF	chondroitin polymerizing factor
167227	1.07e-11	6.04e-13	0.1094	-7.1995	-0.787916	462.85	DCP2	decapping mRNA 2
5348	1.08e-11	6.12e-13	0.3305	7.19777	2.37918	1025.17	FXYD1	FXYD domain containing ion transport regulator 1
10403	1.1e-11	6.22e-13	0.272	-7.1955	-1.95719	100.15	NDC80	NDC80 kinetochore complex component
7389	1.12e-11	6.36e-13	0.0764	7.19251	0.549435	1795.75	UROD	uroporphyrinogen decarboxylase
29958	1.17e-11	6.6e-13	0.2456	7.18743	1.76548	123.72	DMGDH	dimethylglycine dehydrogenase
4957	1.18e-11	6.69e-13	0.0921	-7.1856	-0.662111	1220.56	ODF2	outer dense fiber of sperm tails 2
80332	1.21e-11	6.87e-13	0.2619	7.182	1.88065	2972.09	ADAM33	ADAM metallopeptidase domain 33
55281	1.21e-11	6.88e-13	0.1389	7.18175	0.997234	509.49	TMEM140	transmembrane protein 140
91120	1.22e-11	6.95e-13	0.1489	-7.18032	-1.06884	139.47	ZNF682	zinc finger protein 682
80177	1.22e-11	6.96e-13	0.191	7.1802	1.37137	350.56	MYCT1	MYC target 1
407018	1.24e-11	7.06e-13	0.3342	7.17831	2.39932	21.53	MIR27A	microRNA 27a
91461	1.25e-11	7.13e-13	0.2615	7.17695	1.87667	1423.67	PKDCC	protein kinase domain containing, cytoplasmic
170575	1.25e-11	7.14e-13	0.1733	7.17674	1.24376	418.6	GIMAP1	GTPase, IMAP family member 1
7355	1.26e-11	7.16e-13	0.1069	-7.17628	-0.767439	778.09	SLC35A2	solute carrier family 35 member A2
80179	1.26e-11	7.22e-13	0.1073	-7.17514	-0.769769	856.76	MYO19	myosin XIX
347454	1.27e-11	7.27e-13	0.2015	-7.17435	-1.44555	20.79	SOWAHD	sosondowah ankyrin repeat domain family member D
79573	1.27e-11	7.29e-13	0.105	-7.17394	-0.753515	450	TTC13	tetratricopeptide repeat domain 13
55615	1.32e-11	7.56e-13	0.142	7.16887	1.01774	735.2	PRR5	proline rich 5
9590	1.33e-11	7.64e-13	0.2123	7.16744	1.52184	1560.48	AKAP12	A-kinase anchoring protein 12
9842	1.33e-11	7.64e-13	0.0755	7.16754	0.540971	998.31	PLEKHM1	pleckstrin homology and RUN domain containing M1
8578	1.4e-11	8.07e-13	0.154	7.16003	1.10285	854.09	SCARF1	scavenger receptor class F member 1
101929340	1.45e-11	8.31e-13	0.2084	7.1559	1.49129	27.05	ESAM-AS1	ESAM antisense RNA 1
2155	1.45e-11	8.34e-13	0.3574	-7.15545	-2.55763	136.54	F7	coagulation factor VII
839	1.47e-11	8.44e-13	0.1103	-7.15377	-0.789151	399.02	CASP6	caspase 6
51463	1.52e-11	8.73e-13	0.0973	-7.14917	-0.695955	478.9	GPR89B	G protein-coupled receptor 89B
107986599	1.52e-11	8.76e-13	0.0988	-7.14875	-0.706178	281.41	LOC107986599	uncharacterized LOC107986599
105377441	1.52e-11	8.79e-13	0.3514	7.14821	2.51214	15.61	LINC02511	long intergenic non-protein coding RNA 2511
1311	1.53e-11	8.82e-13	0.397	-7.14777	-2.83802	3443.81	COMP	cartilage oligomeric matrix protein
100532731	1.53e-11	8.86e-13	0.126	-7.14711	-0.900417	886.23	COMMD3-BMI1	COMMD3-BMI1 readthrough
10993	1.54e-11	8.92e-13	0.3232	-7.1462	-2.30974	213.92	SDS	serine dehydratase
401491	1.55e-11	8.95e-13	0.343	7.14575	2.45129	38.11	VLDLR-AS1	VLDLR antisense RNA 1
784	1.55e-11	9e-13	0.1551	-7.14496	-1.10838	1111.62	CACNB3	calcium voltage-gated channel auxiliary subunit beta 3
2058	1.56e-11	9.02e-13	0.0972	-7.14462	-0.694688	2043.5	EPRS1	glutamyl-prolyl-tRNA synthetase 1
4921	1.56e-11	9.08e-13	0.2149	7.14377	1.53484	2441.43	DDR2	discoidin domain receptor tyrosine kinase 2
56474	1.57e-11	9.15e-13	0.1407	-7.14277	-1.0051	805.49	CTPS2	CTP synthase 2
27036	1.58e-11	9.17e-13	0.1694	-7.14249	-1.20995	54.32	SIGLEC7	sialic acid binding Ig like lectin 7
9755	1.58e-11	9.19e-13	0.0929	7.1422	0.663168	756.55	TBKBP1	TBK1 binding protein 1
10990	1.63e-11	9.47e-13	0.2732	7.13793	1.95037	1165.52	LILRB5	leukocyte immunoglobulin like receptor B5
8565	1.68e-11	9.79e-13	0.0677	-7.13343	-0.483212	1434.11	YARS1	tyrosyl-tRNA synthetase 1
117245	1.68e-11	9.81e-13	0.339	7.13308	2.41818	589.38	PLAAT5	phospholipase A and acyltransferase 5
642658	1.71e-11	9.99e-13	0.2219	-7.1306	-1.5821	288.65	SCX	scleraxis bHLH transcription factor
148203	1.71e-11	9.99e-13	0.1282	-7.13067	-0.914418	204.75	ZNF738	zinc finger protein 738
4322	1.72e-11	1.01e-12	0.6239	-7.12936	-4.4478	411.74	MMP13	matrix metallopeptidase 13
79987	1.72e-11	1.01e-12	0.2383	7.12911	1.69855	2624.05	SVEP1	sushi, von Willebrand factor type A, EGF and pentraxin domain containing 1
105372310	1.72e-11	1.01e-12	0.2285	-7.12906	-1.62881	63.23	LOC105372310	uncharacterized LOC105372310
9824	1.74e-11	1.02e-12	0.2692	-7.12777	-1.91864	131.39	ARHGAP11A	Rho GTPase activating protein 11A
339324	1.74e-11	1.02e-12	0.0915	-7.12718	-0.6524	301.38	ZNF260	zinc finger protein 260
246329	1.76e-11	1.03e-12	0.1063	-7.12583	-0.757272	142.6	STAC3	SH3 and cysteine rich domain 3
55055	1.77e-11	1.04e-12	0.1483	-7.12498	-1.05673	207.77	ZWILCH	zwilch kinetochore protein
5111	1.77e-11	1.04e-12	0.1185	-7.12491	-0.843963	969.91	PCNA	proliferating cell nuclear antigen
374462	1.78e-11	1.05e-12	0.3736	7.12343	2.66111	39.35	PTPRQ	protein tyrosine phosphatase receptor type Q
332	1.78e-11	1.05e-12	0.3533	-7.12355	-2.51698	282.57	BIRC5	baculoviral IAP repeat containing 5
10449	1.78e-11	1.05e-12	0.1536	7.1236	1.09393	1987.93	ACAA2	acetyl-CoA acyltransferase 2
101928370	1.8e-11	1.06e-12	0.2517	7.12216	1.79279	33.98	S1PR1-DT	S1PR1 divergent transcript
80054	1.83e-11	1.08e-12	0.1754	7.11996	1.24893	130.97	CEBPA-DT	CEBPA divergent transcript
152078	1.83e-11	1.08e-12	0.3097	7.11959	2.20513	123.02	SLC66A1L	solute carrier family 66 member 1 like
25886	1.83e-11	1.09e-12	0.19	-7.11915	-1.35291	145.94	POC1A	POC1 centriolar protein A
5168	1.83e-11	1.09e-12	0.2323	7.1189	1.65364	2472.4	ENPP2	ectonucleotide pyrophosphatase/phosphodiesterase 2
105369378	1.84e-11	1.09e-12	0.2721	7.11803	1.93692	18.68	PDE2A-AS2	PDE2A antisense RNA 2
57576	1.85e-11	1.1e-12	0.1748	7.11773	1.24389	101.16	KIF17	kinesin family member 17
5175	1.85e-11	1.1e-12	0.1924	7.11725	1.36956	7030.92	PECAM1	platelet and endothelial cell adhesion molecule 1
58527	1.88e-11	1.12e-12	0.1705	-7.1153	-1.21318	446.97	ABRACL	ABRA C-terminal like
7084	1.88e-11	1.12e-12	0.1227	7.11532	0.873106	1543.95	TK2	thymidine kinase 2
283927	1.92e-11	1.14e-12	0.1764	7.1121	1.25459	137.58	NUDT7	nudix hydrolase 7
2630	1.93e-11	1.15e-12	0.1071	-7.1114	-0.761658	591.46	GBAP1	glucosylceramidase beta pseudogene 1
100527949	1.94e-11	1.16e-12	0.1762	7.11039	1.25317	602.75	GIMAP1-GIMAP5	GIMAP1-GIMAP5 readthrough
105371880	1.94e-11	1.16e-12	0.4802	7.11044	3.41421	109.21	LOC105371880	uncharacterized LOC105371880
100132417	1.96e-11	1.17e-12	0.2247	-7.10833	-1.597	59.73	FCGR1CP	Fc gamma receptor Ic, pseudogene
5990	1.99e-11	1.19e-12	0.1978	7.10643	1.40538	488.14	RFX2	regulatory factor X2
9765	1.99e-11	1.19e-12	0.0947	-7.10617	-0.672992	729.49	ZFYVE16	zinc finger FYVE-type containing 16
23580	2.03e-11	1.22e-12	0.1157	7.10327	0.821767	3081.6	CDC42EP4	CDC42 effector protein 4
101928796	2.04e-11	1.22e-12	0.2732	7.10286	1.94025	17.52	LOC101928796	uncharacterized LOC101928796
122953	2.04e-11	1.23e-12	0.1332	7.10242	0.946261	1421.27	JDP2	Jun dimerization protein 2
1058	2.06e-11	1.24e-12	0.3149	-7.10103	-2.23624	65.74	CENPA	centromere protein A
147920	2.07e-11	1.25e-12	0.381	-7.10016	-2.70488	58.28	IGFL2	IGF like family member 2
29091	2.07e-11	1.25e-12	0.2584	7.09988	1.83467	74.88	STXBP6	syntaxin binding protein 6
4692	2.12e-11	1.28e-12	0.2026	7.09687	1.43756	1091.29	NDN	necdin, MAGE family member
152641	2.13e-11	1.28e-12	0.1984	7.09605	1.40802	20.67	WWC2-AS2	WWC2 antisense RNA 2
64411	2.16e-11	1.3e-12	0.1532	7.09405	1.08652	1097.58	ARAP3	ArfGAP with RhoGAP domain, ankyrin repeat and PH domain 3
607	2.17e-11	1.31e-12	0.1499	-7.09319	-1.06348	811.31	BCL9	BCL9 transcription coactivator
51659	2.18e-11	1.32e-12	0.2526	-7.09256	-1.79161	192.98	GINS2	GINS complex subunit 2
25769	2.18e-11	1.32e-12	0.5418	-7.09211	-3.84228	58.73	SLC24A2	solute carrier family 24 member 2
653720	2.19e-11	1.32e-12	0.1895	7.0917	1.34356	86.39	GOLGA8M	golgin A8 family member M
338557	2.23e-11	1.35e-12	0.2379	7.08915	1.68641	98.89	FFAR4	free fatty acid receptor 4
90135	2.24e-11	1.36e-12	0.121	7.08816	0.857775	1811.38	BTBD6	BTB domain containing 6
90333	2.24e-11	1.36e-12	0.1072	-7.08795	-0.760095	229.48	ZNF468	zinc finger protein 468
9276	2.27e-11	1.38e-12	0.0981	-7.08629	-0.695188	3234.16	COPB2	COPI coat complex subunit beta 2
83660	2.27e-11	1.38e-12	0.177	7.08614	1.25451	1058.58	TLN2	talin 2
128977	2.29e-11	1.4e-12	0.0893	7.08452	0.63231	528.63	C22orf39	chromosome 22 open reading frame 39
1776	2.3e-11	1.4e-12	0.33	7.08403	2.33787	199.33	DNASE1L3	deoxyribonuclease 1 like 3
23225	2.31e-11	1.41e-12	0.2147	-7.08309	-1.52077	1142.44	NUP210	nucleoporin 210
112268096	2.32e-11	1.42e-12	0.4419	-7.08227	-3.12933	38.64	LOC112268096	uncharacterized LOC112268096
7360	2.33e-11	1.42e-12	0.1633	7.08206	1.15658	3561.4	UGP2	UDP-glucose pyrophosphorylase 2
139818	2.33e-11	1.42e-12	0.22	7.08178	1.55819	700.49	DOCK11	dedicator of cytokinesis 11
9401	2.34e-11	1.43e-12	0.2431	-7.08121	-1.72144	780.78	RECQL4	RecQ like helicase 4
22927	2.34e-11	1.43e-12	0.1525	7.0811	1.07976	676.75	HABP4	hyaluronan binding protein 4
284992	2.39e-11	1.46e-12	0.1872	-7.07792	-1.32522	39.24	CCDC150	coiled-coil domain containing 150
653659	2.4e-11	1.47e-12	0.0825	-7.07707	-0.58414	344.15	TMEM183BP	transmembrane protein 183B, pseudogene
10962	2.44e-11	1.5e-12	0.2231	-7.07459	-1.57864	158.13	MLLT11	MLLT11 transcription factor 7 cofactor
151516	2.49e-11	1.53e-12	0.143	7.072	1.01105	76.99	ASPRV1	aspartic peptidase retroviral like 1
9365	2.49e-11	1.53e-12	0.2365	7.07165	1.67234	82.39	KL	klotho
284454	2.5e-11	1.54e-12	0.2039	7.07084	1.44199	2774.49	MIR23AHG	miR-23a/27a/24-2 cluster host gene
200424	2.51e-11	1.55e-12	0.1197	-7.07014	-0.846591	380.36	TET3	tet methylcytosine dioxygenase 3
10826	2.53e-11	1.56e-12	0.1531	7.06894	1.0824	1742.47	FAXDC2	fatty acid hydroxylase domain containing 2
105374339	2.55e-11	1.57e-12	0.3955	-7.06783	-2.79506	2282.5	LOC105374339	uncharacterized LOC105374339
57149	2.57e-11	1.59e-12	0.093	7.06667	0.657232	556.41	LYRM1	LYR motif containing 1
990	2.58e-11	1.59e-12	0.2652	-7.06601	-1.87399	156.36	CDC6	cell division cycle 6
474344	2.6e-11	1.6e-12	0.1735	7.06515	1.22555	919.89	GIMAP6	GTPase, IMAP family member 6
55901	2.6e-11	1.61e-12	0.1434	7.06496	1.01342	339.39	THSD1	thrombospondin type 1 domain containing 1
81602	2.6e-11	1.61e-12	0.0858	7.06448	0.606274	231.04	CDADC1	cytidine and dCMP deaminase domain containing 1
5328	2.63e-11	1.63e-12	0.2157	-7.0629	-1.52368	2226.9	PLAU	plasminogen activator, urokinase
101928492	2.66e-11	1.65e-12	0.1253	7.0612	0.884654	75.8	OR2A1-AS1	OR2A1 antisense RNA 1
55340	2.67e-11	1.66e-12	0.1782	7.06076	1.25806	510.43	GIMAP5	GTPase, IMAP family member 5
79953	2.68e-11	1.67e-12	0.3411	-7.05989	-2.40827	204.5	SYNDIG1	synapse differentiation inducing 1
2617	2.73e-11	1.7e-12	0.0979	-7.05728	-0.690852	1820.31	GARS1	glycyl-tRNA synthetase 1
22797	2.75e-11	1.71e-12	0.1886	-7.0562	-1.33046	98.66	TFEC	transcription factor EC
57552	2.78e-11	1.74e-12	0.1451	-7.05427	-1.02328	293.09	NCEH1	neutral cholesterol ester hydrolase 1
10606	2.78e-11	1.73e-12	0.1249	-7.05437	-0.881233	1810.99	PAICS	phosphoribosylaminoimidazole carboxylase and phosphoribosylaminoimidazolesuccinocarboxamide synthase
55010	2.79e-11	1.74e-12	0.2136	-7.0536	-1.50676	51.96	PARPBP	PARP1 binding protein
8914	2.82e-11	1.76e-12	0.1762	-7.05233	-1.24261	552.19	TIMELESS	timeless circadian regulator
11155	2.83e-11	1.77e-12	0.2215	7.0518	1.56176	144.43	LDB3	LIM domain binding 3
55749	2.84e-11	1.77e-12	0.0689	-7.05122	-0.486079	1250.09	CCAR1	cell division cycle and apoptosis regulator 1
100507602	2.86e-11	1.79e-12	0.1401	7.05003	0.987632	260.75	TRIM52-AS1	TRIM52 antisense RNA 1 (head to head)
11145	2.9e-11	1.81e-12	0.2336	7.04808	1.64655	3887.57	PLAAT3	phospholipase A and acyltransferase 3
9185	2.93e-11	1.84e-12	0.2099	-7.04624	-1.47866	413.18	REPS2	RALBP1 associated Eps domain containing 2
388753	2.99e-11	1.87e-12	0.1112	-7.04358	-0.783155	268.3	COA6	cytochrome c oxidase assembly factor 6
64399	2.99e-11	1.88e-12	0.3042	7.04318	2.14273	28.55	HHIP	hedgehog interacting protein
92558	3e-11	1.88e-12	0.2942	-7.04293	-2.07192	449.77	BICDL1	BICD family like cargo adaptor 1
57560	3.01e-11	1.89e-12	0.1092	-7.04228	-0.768778	183.46	IFT80	intraflagellar transport 80
55619	3.14e-11	1.97e-12	0.1109	-7.0363	-0.780182	374.17	DOCK10	dedicator of cytokinesis 10
3737	3.16e-11	1.99e-12	0.3168	7.03518	2.22847	39.46	KCNA2	potassium voltage-gated channel subfamily A member 2
101927174	3.17e-11	2e-12	0.2748	7.03481	1.93321	13.45	CHL1-AS2	CHL1 antisense RNA 2
2305	3.17e-11	2e-12	0.2839	-7.03433	-1.99698	578.02	FOXM1	forkhead box M1
80243	3.2e-11	2.02e-12	0.2143	7.03323	1.50747	279.51	PREX2	phosphatidylinositol-3,4,5-trisphosphate dependent Rac exchange factor 2
8824	3.2e-11	2.02e-12	0.0828	7.03317	0.582065	1330.58	CES2	carboxylesterase 2
5778	3.2e-11	2.02e-12	0.1723	-7.03288	-1.21164	175.5	PTPN7	protein tyrosine phosphatase non-receptor type 7
26589	3.27e-11	2.07e-12	0.077	7.02991	0.540994	417.12	MRPL46	mitochondrial ribosomal protein L46
347344	3.27e-11	2.07e-12	0.0979	-7.02967	-0.687905	129.82	ZNF81	zinc finger protein 81
25787	3.35e-11	2.13e-12	0.3324	-7.02599	-2.33543	26.48	DGCR9	replaced by ID 26220
6586	3.4e-11	2.16e-12	0.2096	7.02391	1.47205	4844.79	SLIT3	slit guidance ligand 3
1805	3.48e-11	2.21e-12	0.3279	7.02074	2.30196	9438.83	DPT	dermatopontin
81620	3.53e-11	2.25e-12	0.2725	-7.01831	-1.91216	215.08	CDT1	chromatin licensing and DNA replication factor 1
85462	3.55e-11	2.26e-12	0.1562	-7.01767	-1.09648	252.73	FHDC1	FH2 domain containing 1
648	3.56e-11	2.26e-12	0.1732	-7.01725	-1.21505	517.38	BMI1	BMI1 proto-oncogene, polycomb ring finger
105370113	3.59e-11	2.29e-12	0.48	-7.0157	-3.36732	86.52	LOC105370113	uncharacterized LOC105370113
140467	3.6e-11	2.3e-12	0.1109	7.01509	0.777705	1837.73	ZNF358	zinc finger protein 358
9853	3.61e-11	2.3e-12	0.1169	7.01471	0.820266	1680.3	RUSC2	RUN and SH3 domain containing 2
2781	3.61e-11	2.31e-12	0.2011	7.01455	1.4103	334.65	GNAZ	G protein subunit alpha z
105375221	3.64e-11	2.33e-12	0.2864	7.01331	2.00883	12.66	LOC105375221	uncharacterized LOC105375221
102465428	3.65e-11	2.33e-12	0.2186	7.0129	1.53326	170.75	MIR6717	microRNA 6717
126	3.67e-11	2.35e-12	0.3573	7.01209	2.50528	649.3	ADH1C	alcohol dehydrogenase 1C (class I), gamma polypeptide
9555	3.69e-11	2.36e-12	0.0908	-7.01116	-0.6363	3302.56	MACROH2A1	macroH2A.1 histone
55033	3.69e-11	2.37e-12	0.1181	-7.01099	-0.828291	426.76	FKBP14	FKBP prolyl isomerase 14
27132	3.76e-11	2.41e-12	0.3369	-7.00826	-2.36136	471.03	CPNE7	copine 7
57181	3.78e-11	2.43e-12	0.1361	-7.00754	-0.953464	273.48	SLC39A10	solute carrier family 39 member 10
147372	3.78e-11	2.43e-12	0.2415	7.00718	1.69213	81.84	CCBE1	collagen and calcium binding EGF domains 1
439921	3.83e-11	2.46e-12	0.1455	7.00541	1.01904	3323.97	MXRA7	matrix remodeling associated 7
169611	3.84e-11	2.47e-12	0.1423	7.00507	0.996639	1791	OLFML2A	olfactomedin like 2A
10085	3.85e-11	2.48e-12	0.2712	-7.00459	-1.89969	362.88	EDIL3	EGF like repeats and discoidin domains 3
3270	3.87e-11	2.5e-12	0.2443	7.00348	1.71068	154.34	HRC	histidine rich calcium binding protein
3418	3.88e-11	2.5e-12	0.1353	-7.00323	-0.947606	2704.34	IDH2	isocitrate dehydrogenase (NADP(+)) 2
1071	3.89e-11	2.51e-12	0.355	7.00255	2.48559	185.91	CETP	cholesteryl ester transfer protein
5681	3.98e-11	2.57e-12	0.0879	6.99938	0.615242	1066.02	PSKH1	protein serine kinase H1
63910	3.98e-11	2.57e-12	0.2111	-6.99929	-1.47732	458.92	SLC17A9	solute carrier family 17 member 9
6487	4.05e-11	2.62e-12	0.1064	6.99655	0.744412	533.24	ST3GAL3	ST3 beta-galactoside alpha-2,3-sialyltransferase 3
27230	4.12e-11	2.67e-12	0.1106	-6.99404	-0.773333	3092.79	SERP1	stress associated endoplasmic reticulum protein 1
272	4.22e-11	2.73e-12	0.1253	-6.99082	-0.875677	250.99	AMPD3	adenosine monophosphate deaminase 3
161753	4.27e-11	2.77e-12	0.2639	6.98905	1.84411	55.88	ODF3L1	outer dense fiber of sperm tails 3 like 1
81575	4.34e-11	2.82e-12	0.228	6.98664	1.59317	1948.23	APOLD1	apolipoprotein L domain containing 1
3133	4.35e-11	2.82e-12	0.1338	6.98617	0.934426	22422	HLA-E	major histocompatibility complex, class I, E
27102	4.45e-11	2.89e-12	0.0869	-6.98287	-0.606514	3154.37	EIF2AK1	eukaryotic translation initiation factor 2 alpha kinase 1
399473	4.46e-11	2.9e-12	0.206	-6.98232	-1.43818	100.07	SPRED3	sprouty related EVH1 domain containing 3
23423	4.48e-11	2.92e-12	0.1526	-6.98151	-1.06521	2329.14	TMED3	transmembrane p24 trafficking protein 3
8834	4.48e-11	2.92e-12	0.0755	6.98158	0.527048	570.06	TMEM11	transmembrane protein 11
650	4.48e-11	2.92e-12	0.2686	6.98153	1.87497	230.52	BMP2	bone morphogenetic protein 2
102723927	4.48e-11	2.93e-12	0.3236	-6.9812	-2.25905	387.32	LINC01238	long intergenic non-protein coding RNA 1238
106481171	4.51e-11	2.95e-12	0.3325	6.9803	2.32107	25.31	RNU6ATAC35P	RNA, U6atac small nuclear 35, pseudogene
53405	4.51e-11	2.95e-12	0.2224	6.98019	1.55256	238.13	CLIC5	chloride intracellular channel 5
202309	4.52e-11	2.96e-12	0.1951	-6.97966	-1.362	72.13	GAPT	GRB2 binding adaptor protein, transmembrane
8760	4.53e-11	2.97e-12	0.0677	6.97924	0.472476	1436.3	CDS2	CDP-diacylglycerol synthase 2
9125	4.58e-11	3e-12	0.0628	-6.97766	-0.438381	1074.24	CNOT9	CCR4-NOT transcription complex subunit 9
55236	4.62e-11	3.03e-12	0.1091	-6.97647	-0.760797	563.53	UBA6	ubiquitin like modifier activating enzyme 6
6258	4.68e-11	3.07e-12	0.341	6.97429	2.37802	56.31	RXRG	retinoid X receptor gamma
899	4.68e-11	3.08e-12	0.1934	-6.97418	-1.34858	332.44	CCNF	cyclin F
54733	4.72e-11	3.1e-12	0.1578	-6.97291	-1.10057	248.67	SLC35F2	solute carrier family 35 member F2
64344	4.72e-11	3.1e-12	0.3387	6.97296	2.36167	439.06	HIF3A	hypoxia inducible factor 3 subunit alpha
100996511	4.77e-11	3.14e-12	0.1839	-6.97136	-1.28226	204.39	LINC01355	long intergenic non-protein coding RNA 1355
26585	4.79e-11	3.15e-12	0.284	-6.97073	-1.97982	730.06	GREM1	gremlin 1, DAN family BMP antagonist
83636	4.8e-11	3.16e-12	0.1674	6.97022	1.16651	1128.89	C19orf12	chromosome 19 open reading frame 12
4481	4.82e-11	3.18e-12	0.2191	-6.96956	-1.52678	718.24	MSR1	macrophage scavenger receptor 1
30001	4.83e-11	3.19e-12	0.1473	-6.9692	-1.02647	879.45	ERO1A	endoplasmic reticulum oxidoreductase 1 alpha
5471	4.86e-11	3.21e-12	0.1637	-6.96804	-1.14069	184.77	PPAT	phosphoribosyl pyrophosphate amidotransferase
28984	4.92e-11	3.25e-12	0.1863	6.96642	1.29815	1452.72	RGCC	regulator of cell cycle
171423	5e-11	3.31e-12	0.0815	-6.96391	-0.567615	823.57	PDIA3P1	protein disulfide isomerase family A member 3 pseudogene 1
652276	5.02e-11	3.33e-12	0.1021	-6.96317	-0.711086	64.29	LOC652276	potassium channel tetramerization domain containing 5 pseudogene
730087	5.11e-11	3.39e-12	0.2015	-6.96061	-1.40267	66.12	ZNF726	zinc finger protein 726
684959	5.14e-11	3.41e-12	0.1549	-6.95986	-1.07816	33.08	SNORA25	small nucleolar RNA, H/ACA box 25
146722	5.18e-11	3.44e-12	0.2001	-6.95849	-1.39273	82.71	CD300LF	CD300 molecule like family member f
6286	5.19e-11	3.45e-12	0.4516	-6.95826	-3.14217	385.72	S100P	S100 calcium binding protein P
55093	5.36e-11	3.56e-12	0.1042	-6.95359	-0.724633	271.26	NTAQ1	N-terminal glutamine amidase 1
1290	5.36e-11	3.57e-12	0.2558	-6.9533	-1.77887	7323.18	COL5A2	collagen type V alpha 2 chain
90488	5.37e-11	3.58e-12	0.1235	-6.95299	-0.858622	555.74	TMEM263	transmembrane protein 263
101926960	5.37e-11	3.58e-12	0.5355	6.95282	3.72322	189.9	LINC02996	long intergenic non-protein coding RNA 2996
653712	5.38e-11	3.59e-12	0.2131	-6.95252	-1.48141	25.65	IFT122P3	IFT122 pseudogene 3
1489	5.54e-11	3.69e-12	0.1813	6.94838	1.25958	235.79	CTF1	cardiotrophin 1
3790	5.56e-11	3.71e-12	0.1794	-6.94777	-1.24662	473.77	KCNS3	potassium voltage-gated channel modifier subfamily S member 3
6867	5.59e-11	3.73e-12	0.1673	6.94691	1.16199	3100.14	TACC1	transforming acidic coiled-coil containing protein 1
10635	5.62e-11	3.76e-12	0.2643	-6.94607	-1.83608	92.14	RAD51AP1	RAD51 associated protein 1
285097	5.63e-11	3.77e-12	0.3088	-6.94551	-2.14472	127.23	LOC285097	uncharacterized FLJ38379
2949	5.65e-11	3.79e-12	0.2842	6.94488	1.97374	480.27	GSTM5	glutathione S-transferase mu 5
151636	5.66e-11	3.8e-12	0.1078	-6.94447	-0.748697	849.02	DTX3L	deltex E3 ubiquitin ligase 3L
7481	5.66e-11	3.8e-12	0.3207	6.94444	2.22723	736.19	WNT11	Wnt family member 11
51134	5.69e-11	3.82e-12	0.1091	-6.94368	-0.75761	432.74	CEP83	centrosomal protein 83
2177	5.72e-11	3.84e-12	0.1788	-6.94287	-1.24126	217.67	FANCD2	FA complementation group D2
102723465	5.76e-11	3.87e-12	0.1939	-6.94177	-1.34577	39.44	ELF3-AS1	ELF3 antisense RNA 1
84910	5.85e-11	3.94e-12	0.132	-6.93924	-0.915978	739.6	TMEM87B	transmembrane protein 87B
9493	5.85e-11	3.94e-12	0.2664	-6.93928	-1.84845	210.1	KIF23	kinesin family member 23
148304	5.86e-11	3.95e-12	0.1248	-6.93893	-0.86618	186.2	C1orf74	chromosome 1 open reading frame 74
169044	5.96e-11	4.02e-12	0.3553	-6.9364	-2.46418	63.87	COL22A1	collagen type XXII alpha 1 chain
283209	5.96e-11	4.02e-12	0.1687	-6.93633	-1.17048	201.65	PGM2L1	phosphoglucomutase 2 like 1
54662	6.06e-11	4.1e-12	0.0713	6.93382	0.494095	1074.82	TBC1D13	TBC1 domain family member 13
8618	6.17e-11	4.17e-12	0.3318	-6.93137	-2.3001	19.08	CADPS	calcium dependent secretion activator
51024	6.23e-11	4.21e-12	0.0837	6.92983	0.58037	2285.96	FIS1	fission, mitochondrial 1
3920	6.24e-11	4.22e-12	0.0859	-6.92945	-0.594974	2556.72	LAMP2	lysosomal associated membrane protein 2
285512	6.27e-11	4.25e-12	0.1455	6.9287	1.00811	245.36	FAM13A-AS1	FAM13A antisense RNA 1
25966	6.35e-11	4.3e-12	0.1878	6.92683	1.30108	1304.37	C2CD2	C2 calcium dependent domain containing 2
654	6.35e-11	4.31e-12	0.1423	6.92661	0.985782	503.47	BMP6	bone morphogenetic protein 6
5153	6.36e-11	4.32e-12	0.2005	6.92636	1.38899	517.93	PDE1B	phosphodiesterase 1B
728927	6.43e-11	4.37e-12	0.107	-6.92469	-0.741276	285.2	ZNF736	zinc finger protein 736
4124	6.45e-11	4.39e-12	0.1373	-6.92411	-0.950885	598.7	MAN2A1	mannosidase alpha class 2A member 1
55038	6.45e-11	4.39e-12	0.1292	-6.92394	-0.894807	355.26	CDCA4	cell division cycle associated 4
6597	6.49e-11	4.42e-12	0.1185	-6.92305	-0.820089	2512.68	SMARCA4	SWI/SNF related, matrix associated, actin dependent regulator of chromatin, subfamily a, member 4
51427	6.58e-11	4.48e-12	0.1819	-6.92109	-1.25911	398.66	ZNF107	zinc finger protein 107
643837	6.62e-11	4.52e-12	0.1146	6.92002	0.793062	458.49	LINC01128	long intergenic non-protein coding RNA 1128
7922	6.63e-11	4.52e-12	0.0809	-6.91974	-0.5597	3939.6	SLC39A7	solute carrier family 39 member 7
9787	6.65e-11	4.54e-12	0.3698	-6.91912	-2.55853	98.57	DLGAP5	DLG associated protein 5
150962	6.69e-11	4.58e-12	0.114	-6.91817	-0.788738	163.21	PUS10	pseudouridine synthase 10
100506725	6.73e-11	4.6e-12	0.2548	6.91727	1.76227	14.78	LINC03013	long intergenic non-protein coding RNA 3013
3015	6.83e-11	4.68e-12	0.1248	-6.91502	-0.862674	1968.26	H2AZ1	H2A.Z variant histone 1
7094	6.97e-11	4.78e-12	0.1162	6.91207	0.803478	10128.7	TLN1	talin 1
102723663	7.06e-11	4.84e-12	0.2393	-6.91015	-1.65372	38.47	LOC102723663	uncharacterized LOC102723663
538	7.11e-11	4.88e-12	0.1028	-6.90907	-0.709956	214.99	ATP7A	ATPase copper transporting alpha
220992	7.15e-11	4.91e-12	0.1385	-6.90812	-0.956624	99.95	ZNF485	zinc finger protein 485
4629	7.17e-11	4.93e-12	0.2663	6.9076	1.83927	5943.42	MYH11	myosin heavy chain 11
6307	7.19e-11	4.95e-12	0.1498	-6.90709	-1.03452	564.26	MSMO1	methylsterol monooxygenase 1
55118	7.2e-11	4.95e-12	0.2513	6.90697	1.73573	165.58	CRTAC1	cartilage acidic protein 1
101929127	7.2e-11	4.96e-12	0.3712	6.90663	2.56341	30.67	PGM5P3-AS1	PGM5P3 antisense RNA 1
79649	7.2e-11	4.96e-12	0.1949	6.9067	1.34586	494.11	MAP7D3	MAP7 domain containing 3
26061	7.22e-11	4.98e-12	0.0974	6.90622	0.672813	441.47	HACL1	2-hydroxyacyl-CoA lyase 1
11196	7.24e-11	5e-12	0.0809	-6.90564	-0.558547	788.98	SEC23IP	SEC23 interacting protein
38	7.43e-11	5.13e-12	0.1489	6.9018	1.028	1810.57	ACAT1	acetyl-CoA acetyltransferase 1
5939	7.48e-11	5.17e-12	0.116	6.9008	0.800284	1562.96	RBMS2	RNA binding motif single stranded interacting protein 2
3687	7.48e-11	5.17e-12	0.1853	-6.90073	-1.27865	753.07	ITGAX	integrin subunit alpha X
6453	7.53e-11	5.21e-12	0.1873	6.89976	1.29239	1612.82	ITSN1	intersectin 1
26039	7.75e-11	5.37e-12	0.0844	-6.89539	-0.581811	472.65	SS18L1	SS18L1 subunit of BAF chromatin remodeling complex
147495	7.91e-11	5.48e-12	0.2234	6.89245	1.54009	1552.78	APCDD1	APC down-regulated 1
170958	7.91e-11	5.49e-12	0.1186	-6.89237	-0.817191	189.07	ZNF525	zinc finger protein 525
109729141	7.96e-11	5.53e-12	0.1938	-6.89134	-1.33528	40.88	TDRKH-AS1	TDRKH antisense RNA 1
100130733	8.03e-11	5.58e-12	0.1888	6.8901	1.30059	139.28	LRRC70	leucine rich repeat containing 70
9729	8.09e-11	5.62e-12	0.2697	6.88886	1.85781	131.49	KIAA0408	KIAA0408
23037	8.11e-11	5.65e-12	0.2275	6.88833	1.56681	830.12	PDZD2	PDZ domain containing 2
338872	8.16e-11	5.68e-12	0.249	6.88743	1.71488	58.04	C1QTNF9	C1q and TNF related 9
254531	8.35e-11	5.82e-12	0.1023	6.88406	0.704035	1064.67	LPCAT4	lysophosphatidylcholine acyltransferase 4
57447	8.47e-11	5.91e-12	0.2263	6.88183	1.55761	6031.04	NDRG2	NDRG family member 2
23164	8.58e-11	5.99e-12	0.0897	6.87997	0.61701	4263.57	MPRIP	myosin phosphatase Rho interacting protein
23764	8.62e-11	6.02e-12	0.2047	6.87916	1.40802	1930.59	MAFF	MAF bZIP transcription factor F
387763	8.67e-11	6.06e-12	0.2739	6.87826	1.8842	1764.46	C11orf96	chromosome 11 open reading frame 96
6195	8.75e-11	6.12e-12	0.119	-6.87685	-0.818207	919.01	RPS6KA1	ribosomal protein S6 kinase A1
200765	8.82e-11	6.17e-12	0.1347	-6.87559	-0.926349	134.96	TIGD1	tigger transposable element derived 1
105373184	8.85e-11	6.19e-12	0.2012	6.8751	1.38343	11.56	LOC105373184
2187	8.91e-11	6.25e-12	0.2013	-6.87393	-1.38393	18.57	FANCB	FA complementation group B
117248	8.94e-11	6.27e-12	0.2805	6.8734	1.92819	1012.71	GALNT15	polypeptide N-acetylgalactosaminyltransferase 15
340359	9.05e-11	6.35e-12	0.3207	-6.87158	-2.20346	46.23	KLHL38	kelch like family member 38
1808	9.07e-11	6.37e-12	0.1374	6.87118	0.944161	2896.05	DPYSL2	dihydropyrimidinase like 2
494514	9.13e-11	6.42e-12	0.2263	-6.87004	-1.55461	33.42	TYMSOS	TYMS opposite strand RNA
51284	9.13e-11	6.42e-12	0.164	-6.8701	-1.12688	122.98	TLR7	toll like receptor 7
107985050	9.17e-11	6.46e-12	0.2493	-6.86917	-1.71225	54.43	LOC107985050
149175	9.29e-11	6.54e-12	0.2379	-6.8673	-1.63342	298.15	MANEAL	mannosidase endo-alpha like
94030	9.29e-11	6.55e-12	0.2284	6.86722	1.56854	105.02	LRRC4B	leucine rich repeat containing 4B
53981	9.32e-11	6.57e-12	0.0817	-6.86666	-0.560924	635.21	CPSF2	cleavage and polyadenylation specific factor 2
105375726	9.34e-11	6.6e-12	0.2232	-6.86614	-1.5323	179.64	MAL2-AS1	MAL2 antisense RNA 1
57484	9.41e-11	6.65e-12	0.2397	6.86503	1.64534	404.28	RNF150	ring finger protein 150
5984	9.61e-11	6.79e-12	0.1273	-6.86201	-0.873586	383.33	RFC4	replication factor C subunit 4
9495	9.71e-11	6.87e-12	0.2441	-6.86035	-1.67445	50.77	AKAP5	A-kinase anchoring protein 5
100130855	9.72e-11	6.88e-12	0.0816	-6.86014	-0.559769	108.39	USP3-AS1	USP3 antisense RNA 1
10398	9.89e-11	7e-12	0.1787	6.85756	1.22554	14892.5	MYL9	myosin light chain 9
105374118	9.94e-11	7.04e-12	0.2941	6.85677	2.01635	34.7	LOC105374118	uncharacterized LOC105374118
3984	9.94e-11	7.06e-12	0.1244	-6.85653	-0.853272	1229.15	LIMK1	LIM domain kinase 1
103344932	1.01e-10	7.19e-12	0.3283	6.8539	2.25021	28.74	PGM5P4-AS1	PGM5P4 antisense RNA 1
7163	1.02e-10	7.22e-12	0.2558	-6.85329	-1.75329	2056.28	TPD52	tumor protein D52
54829	1.02e-10	7.25e-12	0.3157	-6.85257	-2.16333	2110.48	ASPN	asporin
22928	1.04e-10	7.39e-12	0.1235	-6.84999	-0.845914	1681.23	SEPHS2	selenophosphate synthetase 2
9811	1.04e-10	7.38e-12	0.1629	6.85004	1.11586	2367.45	CTIF	cap binding complex dependent translation initiation factor
4609	1.05e-10	7.47e-12	0.1762	6.84842	1.20638	5223.01	MYC	MYC proto-oncogene, bHLH transcription factor
2908	1.05e-10	7.49e-12	0.1418	6.84799	0.970911	1372.16	NR3C1	nuclear receptor subfamily 3 group C member 1
1000	1.06e-10	7.53e-12	0.2978	-6.84722	-2.03904	58.51	CDH2	cadherin 2
1910	1.08e-10	7.71e-12	0.2022	6.84384	1.38381	467.44	EDNRB	endothelin receptor type B
128434	1.1e-10	7.85e-12	0.3501	-6.8413	-2.39495	101.48	VSTM2L	V-set and transmembrane domain containing 2 like
10863	1.11e-10	7.93e-12	0.1705	-6.83986	-1.16649	212.85	ADAM28	ADAM metallopeptidase domain 28
1891	1.12e-10	7.98e-12	0.112	6.83883	0.766149	4329.31	ECH1	enoyl-CoA hydratase 1
163720	1.13e-10	8.12e-12	0.4093	-6.83645	-2.79796	355.24	CYP4Z2P	cytochrome P450 family 4 subfamily Z member 2, pseudogene
55738	1.14e-10	8.14e-12	0.0871	-6.83602	-0.595174	2929.37	ARFGAP1	ADP ribosylation factor GTPase activating protein 1
254394	1.14e-10	8.21e-12	0.1136	-6.83484	-0.776552	246.9	MCM9	minichromosome maintenance 9 homologous recombination repair factor
58494	1.14e-10	8.21e-12	0.1968	6.83481	1.34501	1033.19	JAM2	junctional adhesion molecule 2
51102	1.15e-10	8.23e-12	0.0946	6.83453	0.646271	643.72	MECR	mitochondrial trans-2-enoyl-CoA reductase
388011	1.15e-10	8.26e-12	0.2085	6.83389	1.42495	28.71	LINC01550	long intergenic non-protein coding RNA 1550
101928141	1.16e-10	8.33e-12	0.4359	6.83275	2.9783	22.08	LINC01028	long intergenic non-protein coding RNA 1028
84701	1.16e-10	8.35e-12	0.2276	6.83247	1.55532	169.25	COX4I2	cytochrome c oxidase subunit 4I2
23613	1.16e-10	8.35e-12	0.094	-6.83235	-0.642056	1060.95	ZMYND8	zinc finger MYND-type containing 8
9080	1.17e-10	8.45e-12	0.2527	-6.83067	-1.72639	29.11	CLDN9	claudin 9
6560	1.18e-10	8.5e-12	0.1198	6.82982	0.817916	2274.72	SLC12A4	solute carrier family 12 member 4
23042	1.2e-10	8.64e-12	0.1056	-6.82756	-0.72133	3245.27	PDXDC1	pyridoxal dependent decarboxylase domain containing 1
256435	1.22e-10	8.82e-12	0.2198	6.82447	1.49997	100.3	ST6GALNAC3	ST6 N-acetylgalactosaminide alpha-2,6-sialyltransferase 3
5584	1.22e-10	8.82e-12	0.1155	-6.82454	-0.788513	489.4	PRKCI	protein kinase C iota
148789	1.23e-10	8.88e-12	0.0939	-6.8236	-0.640687	609.91	B3GALNT2	beta-1,3-N-acetylgalactosaminyltransferase 2
4222	1.23e-10	8.88e-12	0.3207	6.82365	2.1886	744.71	MEOX1	mesenchyme homeobox 1
102724190	1.24e-10	8.98e-12	0.2315	6.82205	1.57953	17.46	LINC02289	long intergenic non-protein coding RNA 2289
9482	1.24e-10	9e-12	0.0854	6.82161	0.582348	592.93	STX8	syntaxin 8
993	1.25e-10	9.09e-12	0.2606	-6.82029	-1.77711	72.89	CDC25A	cell division cycle 25A
105371267	1.26e-10	9.11e-12	0.3461	6.8199	2.36018	213.91	CHD9NB	CHD9 neighbor
55924	1.28e-10	9.27e-12	0.1906	6.81742	1.29954	360.29	INKA2	inka box actin regulator 2
219654	1.28e-10	9.3e-12	0.1655	6.81697	1.1284	2124.8	ZCCHC24	zinc finger CCHC-type containing 24
91543	1.3e-10	9.49e-12	0.2164	-6.81405	-1.47432	315.49	RSAD2	radical S-adenosyl methionine domain containing 2
3577	1.34e-10	9.72e-12	0.3722	6.81055	2.5349	38.06	CXCR1	C-X-C motif chemokine receptor 1
158326	1.34e-10	9.79e-12	0.2544	6.80962	1.73257	344.39	FREM1	FRAS1 related extracellular matrix 1
23582	1.34e-10	9.79e-12	0.0814	6.80959	0.554482	1310.88	CCNDBP1	cyclin D1 binding protein 1
107985532	1.37e-10	1e-11	0.2827	-6.80641	-1.92384	83.99	LOC107985532	uncharacterized LOC107985532
79594	1.38e-10	1.01e-11	0.0517	6.8057	0.352166	839.62	MUL1	mitochondrial E3 ubiquitin protein ligase 1
84941	1.38e-10	1.01e-11	0.2777	-6.80568	-1.8897	565.51	HSH2D	hematopoietic SH2 domain containing
348094	1.4e-10	1.02e-11	0.1199	6.8036	0.815709	150.68	ANKDD1A	ankyrin repeat and death domain containing 1A
11131	1.4e-10	1.02e-11	0.2279	6.80325	1.55079	254.82	CAPN11	calpain 11
54438	1.4e-10	1.03e-11	0.1749	6.80283	1.18948	537.8	GFOD1	glucose-fructose oxidoreductase domain containing 1
389336	1.4e-10	1.03e-11	0.3346	-6.80241	-2.27636	97.96	C5orf46	chromosome 5 open reading frame 46
1029	1.4e-10	1.03e-11	0.2357	-6.80249	-1.60356	347.38	CDKN2A	cyclin dependent kinase inhibitor 2A
54058	1.4e-10	1.03e-11	0.1617	-6.80251	-1.1003	331.89	C21orf58	chromosome 21 open reading frame 58
27247	1.41e-10	1.04e-11	0.1045	6.80138	0.710792	710.83	NFU1	NFU1 iron-sulfur cluster scaffold
7462	1.49e-10	1.1e-11	0.118	-6.7933	-0.801863	327.78	LAT2	linker for activation of T cells family member 2
79786	1.51e-10	1.11e-11	0.0715	6.79181	0.48583	890.64	KLHL36	kelch like family member 36
196527	1.54e-10	1.13e-11	0.1388	6.78904	0.942451	1942	ANO6	anoctamin 6
84275	1.57e-10	1.15e-11	0.14	6.78574	0.949668	432.87	SLC25A33	solute carrier family 25 member 33
1479	1.58e-10	1.16e-11	0.0861	-6.78465	-0.584144	589.46	CSTF3	cleavage stimulation factor subunit 3
157680	1.58e-10	1.16e-11	0.0942	-6.78451	-0.638926	680.64	VPS13B	vacuolar protein sorting 13 homolog B
727897	1.58e-10	1.17e-11	0.5044	-6.78423	-3.42212	2671.32	MUC5B	mucin 5B, oligomeric mucus/gel-forming
10890	1.59e-10	1.17e-11	0.0947	-6.78374	-0.642339	1911.29	RAB10	RAB10, member RAS oncogene family
51513	1.59e-10	1.17e-11	0.2073	-6.78372	-1.40648	78.59	ETV7	ETS variant transcription factor 7
650368	1.59e-10	1.17e-11	0.2059	6.78391	1.39703	88.56	TSSC2	tumor suppressing subtransferable candidate 2 (pseudogene)
107985221	1.59e-10	1.17e-11	0.1975	6.78336	1.33955	12.95	LOC107985221	uncharacterized LOC107985221
195828	1.59e-10	1.18e-11	0.2587	-6.78317	-1.75507	82.49	ZNF367	zinc finger protein 367
2210	1.59e-10	1.18e-11	0.2019	-6.78267	-1.3695	72.96	FCGR1BP	Fc gamma receptor Ib, pseudogene
599	1.59e-10	1.18e-11	0.0917	6.78259	0.622148	1760.48	BCL2L2	BCL2 like 2
150468	1.61e-10	1.19e-11	0.3671	-6.7813	-2.48949	64.71	CKAP2L	cytoskeleton associated protein 2 like
84987	1.61e-10	1.19e-11	0.14	6.78108	0.949284	754.67	COX14	cytochrome c oxidase assembly factor COX14
100862662	1.64e-10	1.22e-11	0.4511	6.77804	3.05753	49.82	ALDH1L1-AS2	ALDH1L1 antisense RNA 2
7697	1.65e-10	1.23e-11	0.1258	-6.7768	-0.85269	265.53	ZNF138	zinc finger protein 138
995	1.65e-10	1.23e-11	0.2862	-6.77668	-1.93922	58.71	CDC25C	cell division cycle 25C
51430	1.65e-10	1.23e-11	0.1574	-6.77655	-1.06696	702.93	SUCO	SUN domain containing ossification factor
8555	1.69e-10	1.26e-11	0.1367	6.77299	0.926197	458.96	CDC14B	cell division cycle 14B
101927764	1.71e-10	1.28e-11	0.1686	6.77121	1.14139	27.48	LOC101927764	uncharacterized LOC101927764
761	1.73e-10	1.29e-11	0.3626	6.77021	2.45511	266.18	CA3	carbonic anhydrase 3
2327	1.73e-10	1.29e-11	0.2702	6.76977	1.82948	1333.26	FMO2	flavin containing dimethylaniline monoxygenase 2
283547	1.73e-10	1.29e-11	0.236	6.76959	1.59795	37.29	LINC00639	long intergenic non-protein coding RNA 639
9123	1.73e-10	1.29e-11	0.2507	-6.76958	-1.69735	839.46	SLC16A3	solute carrier family 16 member 3
101927445	1.74e-10	1.3e-11	0.2351	6.76832	1.59157	30.27	LOC101927445	uncharacterized LOC101927445
89782	1.76e-10	1.31e-11	0.1046	-6.76712	-0.707706	223.33	LMLN	leishmanolysin like peptidase
64221	1.76e-10	1.31e-11	0.1735	6.76701	1.17383	924.08	ROBO3	roundabout guidance receptor 3
84953	1.77e-10	1.33e-11	0.2536	-6.76574	-1.7155	97.21	MICALCL	replaced by ID 9645
6726	1.78e-10	1.34e-11	0.1406	-6.76444	-0.950932	3574.23	SRP9	signal recognition particle 9
57406	1.78e-10	1.34e-11	0.1728	6.7644	1.16871	342.42	ABHD6	abhydrolase domain containing 6, acylglycerol lipase
5598	1.79e-10	1.34e-11	0.1131	6.76408	0.765031	1005.03	MAPK7	mitogen-activated protein kinase 7
25788	1.79e-10	1.34e-11	0.1526	-6.76397	-1.03222	137.13	RAD54B	RAD54 homolog B
414236	1.79e-10	1.35e-11	0.2181	-6.76357	-1.47539	408.66	C10orf55	chromosome 10 putative open reading frame 55
55700	1.79e-10	1.35e-11	0.1253	6.76322	0.847442	4553.14	MAP7D1	MAP7 domain containing 1
112268079	1.8e-10	1.35e-11	0.2396	6.76292	1.62059	36.21	LOC112268079	uncharacterized LOC112268079
84191	1.84e-10	1.39e-11	0.0841	-6.75921	-0.568351	549.09	CIAO2A	cytosolic iron-sulfur assembly component 2A
224	1.85e-10	1.39e-11	0.1418	6.75891	0.958188	1772.48	ALDH3A2	aldehyde dehydrogenase 3 family member A2
10970	1.85e-10	1.4e-11	0.1155	-6.75813	-0.780741	2148.95	CKAP4	cytoskeleton associated protein 4
22889	1.87e-10	1.41e-11	0.1237	-6.757	-0.835734	1242.19	KHDC4	KH domain containing 4, pre-mRNA splicing factor
152273	1.88e-10	1.42e-11	0.1795	6.75617	1.21267	992.47	FGD5	FYVE, RhoGEF and PH domain containing 5
576	1.89e-10	1.43e-11	0.2612	-6.75503	-1.76434	695.61	ADGRB2	adhesion G protein-coupled receptor B2
4000	1.9e-10	1.44e-11	0.1251	6.75403	0.844898	20551.2	LMNA	lamin A/C
322	1.9e-10	1.44e-11	0.1129	6.75409	0.762804	989.48	APBB1	amyloid beta precursor protein binding family B member 1
22807	1.91e-10	1.44e-11	0.1453	-6.75353	-0.981179	114.01	IKZF2	IKAROS family zinc finger 2
144110	1.93e-10	1.46e-11	0.1505	-6.75192	-1.0165	341.99	TMEM86A	transmembrane protein 86A
5313	1.95e-10	1.48e-11	0.1264	-6.74971	-0.853282	28.58	PKLR	pyruvate kinase L/R
26154	1.95e-10	1.48e-11	0.4431	-6.74979	-2.99086	162.1	ABCA12	ATP binding cassette subfamily A member 12
384	1.96e-10	1.48e-11	0.1006	6.74945	0.678896	416.47	ARG2	arginase 2
55388	1.96e-10	1.49e-11	0.3182	-6.74887	-2.14773	81.03	MCM10	minichromosome maintenance 10 replication initiation factor
29760	1.97e-10	1.5e-11	0.1646	-6.74825	-1.11101	315.92	BLNK	B cell linker
25777	1.97e-10	1.5e-11	0.1046	6.7477	0.705685	5784.15	SUN2	Sad1 and UNC84 domain containing 2
374946	1.99e-10	1.52e-11	0.3198	-6.74627	-2.15776	33.62	DRAXIN	dorsal inhibitory axon guidance protein
89839	2e-10	1.53e-11	0.2535	-6.74533	-1.70989	28.97	ARHGAP11B	Rho GTPase activating protein 11B
55740	2.02e-10	1.54e-11	0.1427	-6.74422	-0.962599	2127.24	ENAH	ENAH actin regulator
195814	2.03e-10	1.55e-11	0.3479	-6.74336	-2.34632	162.15	SDR16C5	short chain dehydrogenase/reductase family 16C member 5
2525	2.03e-10	1.55e-11	0.4199	-6.74325	-2.83119	137.67	FUT3	fucosyltransferase 3 (Lewis blood group)
107986097	2.03e-10	1.55e-11	0.3082	-6.74297	-2.07822	18.34	LOC107986097
79733	2.07e-10	1.59e-11	0.4099	-6.73985	-2.76233	54.8	E2F8	E2F transcription factor 8
169792	2.08e-10	1.59e-11	0.2079	-6.73935	-1.40138	121.75	GLIS3	GLIS family zinc finger 3
8140	2.08e-10	1.59e-11	0.2675	-6.73925	-1.80295	1164.3	SLC7A5	solute carrier family 7 member 5
471	2.08e-10	1.6e-11	0.0796	-6.73892	-0.536356	1416.37	ATIC	5-aminoimidazole-4-carboxamide ribonucleotide formyltransferase/IMP cyclohydrolase
84458	2.09e-10	1.6e-11	0.0855	-6.73844	-0.576404	465.18	LCOR	ligand dependent nuclear receptor corepressor
3800	2.1e-10	1.61e-11	0.3083	-6.73782	-2.07706	297.83	KIF5C	kinesin family member 5C
388228	2.1e-10	1.61e-11	0.2752	-6.73787	-1.85459	405.36	SBK1	SH3 domain binding kinase 1
114908	2.11e-10	1.62e-11	0.1233	-6.73687	-0.830784	2307.09	TMEM123	transmembrane protein 123
165904	2.12e-10	1.63e-11	0.3722	-6.736	-2.50713	27.18	XIRP1	xin actin binding repeat containing 1
5192	2.12e-10	1.63e-11	0.0564	6.73557	0.379966	762.82	PEX10	peroxisomal biogenesis factor 10
254863	2.14e-10	1.65e-11	0.1299	6.73419	0.874642	480.51	TMEM256	transmembrane protein 256
55054	2.15e-10	1.65e-11	0.0903	-6.73379	-0.608339	853.52	ATG16L1	autophagy related 16 like 1
9452	2.15e-10	1.66e-11	0.2573	6.73348	1.73264	1452.49	ITM2A	integral membrane protein 2A
5826	2.17e-10	1.68e-11	0.0694	6.73186	0.467238	1369.66	ABCD4	ATP binding cassette subfamily D member 4
101928334	2.18e-10	1.68e-11	0.2947	6.73148	1.98405	31.27	LOC101928334	uncharacterized LOC101928334
23301	2.19e-10	1.69e-11	0.1528	6.73037	1.02807	870	EHBP1	EH domain binding protein 1
203100	2.23e-10	1.72e-11	0.3532	-6.72794	-2.37663	35.55	HTRA4	HtrA serine peptidase 4
92703	2.25e-10	1.74e-11	0.0755	-6.72613	-0.507662	1319.48	TMEM183A	transmembrane protein 183A
11096	2.3e-10	1.78e-11	0.2133	6.7232	1.43379	615.37	ADAMTS5	ADAM metallopeptidase with thrombospondin type 1 motif 5
100188953	2.33e-10	1.8e-11	0.3062	6.72104	2.0578	23.59	LINC00092	long intergenic non-protein coding RNA 92
100306951	2.35e-10	1.82e-11	0.1006	6.71975	0.676297	102.87	PITPNA-AS1	PITPNA antisense RNA 1
10125	2.36e-10	1.83e-11	0.2261	-6.71922	-1.51914	91.54	RASGRP1	RAS guanyl releasing protein 1
580	2.37e-10	1.84e-11	0.1885	-6.71814	-1.26608	120.53	BARD1	BRCA1 associated RING domain 1
55911	2.38e-10	1.84e-11	0.1477	-6.71792	-0.992293	405.02	APOBR	apolipoprotein B receptor
57611	2.4e-10	1.86e-11	0.2028	6.71659	1.36233	121.43	ISLR2	immunoglobulin superfamily containing leucine rich repeat 2
100507098	2.4e-10	1.86e-11	0.2431	6.71648	1.63311	43.39	ADAMTS9-AS2	ADAMTS9 antisense RNA 2
101928415	2.41e-10	1.87e-11	0.1144	6.7156	0.768532	51.48	LOC101928415	uncharacterized LOC101928415
8447	2.41e-10	1.88e-11	0.2435	6.71541	1.63508	955.36	DOC2B	double C2 domain beta
105375587	2.41e-10	1.88e-11	0.4566	6.7153	3.06587	286.77	LOC105375587	uncharacterized LOC105375587
51742	2.43e-10	1.89e-11	0.1234	-6.714	-0.828267	630.84	ARID4B	AT-rich interaction domain 4B
79915	2.45e-10	1.91e-11	0.1676	-6.71287	-1.1254	81.74	ATAD5	ATPase family AAA domain containing 5
51809	2.46e-10	1.92e-11	0.2538	-6.71193	-1.70357	780.7	GALNT7	polypeptide N-acetylgalactosaminyltransferase 7
6905	2.49e-10	1.95e-11	0.0912	-6.71009	-0.611793	582.06	TBCE	tubulin folding cofactor E
10926	2.51e-10	1.96e-11	0.1562	-6.70901	-1.04788	187.52	DBF4	DBF4 zinc finger
10979	2.52e-10	1.97e-11	0.1989	6.70832	1.3341	2214.91	FERMT2	FERM domain containing kindlin 2
283383	2.52e-10	1.97e-11	0.2655	6.70823	1.78095	367.43	ADGRD1	adhesion G protein-coupled receptor D1
101928080	2.53e-10	1.98e-11	0.3803	6.7078	2.55106	25.15	LOC101928080	uncharacterized LOC101928080
9197	2.53e-10	1.98e-11	0.0851	-6.70746	-0.57113	560.86	SLC33A1	solute carrier family 33 member 1
10535	2.53e-10	1.98e-11	0.1427	-6.70742	-0.957474	423.73	RNASEH2A	ribonuclease H2 subunit A
152485	2.59e-10	2.03e-11	0.0857	-6.70367	-0.574578	250.25	ZNF827	zinc finger protein 827
214	2.6e-10	2.04e-11	0.2205	-6.70314	-1.47812	1528.51	ALCAM	activated leukocyte cell adhesion molecule
101927279	2.64e-10	2.07e-11	0.2613	-6.70081	-1.75085	16.84	EP300-AS1	EP300 antisense RNA 1
2123	2.66e-10	2.09e-11	0.1652	-6.69984	-1.10664	278.96	EVI2A	ecotropic viral integration site 2A
148808	2.66e-10	2.09e-11	0.17	6.69949	1.13865	100.7	MFSD4A	major facilitator superfamily domain containing 4A
3161	2.66e-10	2.09e-11	0.3573	-6.69929	-2.3939	78.22	HMMR	hyaluronan mediated motility receptor
57156	2.69e-10	2.12e-11	0.3302	-6.69778	-2.21191	501.98	TMEM63C	transmembrane protein 63C
642938	2.69e-10	2.12e-11	0.2717	-6.69756	-1.8197	43.93	INSYN2A	inhibitory synaptic factor 2A
8833	2.7e-10	2.13e-11	0.1	-6.69712	-0.669793	1140.49	GMPS	guanine monophosphate synthase
2710	2.71e-10	2.14e-11	0.158	-6.69637	-1.05831	152.2	GK	glycerol kinase
8611	2.72e-10	2.14e-11	0.173	6.69588	1.15872	2059	PLPP1	phospholipid phosphatase 1
112268225	2.73e-10	2.16e-11	0.2186	-6.69491	-1.46331	16.03	LOC112268225	uncharacterized LOC112268225
144455	2.74e-10	2.16e-11	0.3891	-6.69451	-2.60463	26.74	E2F7	E2F transcription factor 7
3925	2.74e-10	2.17e-11	0.1979	-6.69426	-1.32496	2053.17	STMN1	stathmin 1
8000	2.74e-10	2.17e-11	0.3804	-6.69417	-2.5463	182.26	PSCA	prostate stem cell antigen
101929664	2.8e-10	2.21e-11	0.2726	6.69111	1.82367	15.15	HORMAD2-AS1	HORMAD2 and MTMR3 antisense RNA 1
51329	2.8e-10	2.22e-11	0.0693	6.6909	0.463634	3110.65	ARL6IP4	ADP ribosylation factor like GTPase 6 interacting protein 4
197021	2.82e-10	2.23e-11	0.141	-6.6898	-0.943503	44.67	LCTL	lactase like
2037	2.83e-10	2.24e-11	0.1599	6.68928	1.06954	2845.37	EPB41L2	erythrocyte membrane protein band 4.1 like 2
5933	2.87e-10	2.28e-11	0.138	-6.68703	-0.922829	144.01	RBL1	RB transcriptional corepressor like 1
5999	2.87e-10	2.28e-11	0.2635	-6.68684	-1.76209	180.35	RGS4	regulator of G protein signaling 4
54442	2.9e-10	2.31e-11	0.0915	-6.68516	-0.611558	704.76	KCTD5	potassium channel tetramerization domain containing 5
55656	3.01e-10	2.39e-11	0.1208	-6.67977	-0.807188	814.37	INTS8	integrator complex subunit 8
57182	3.09e-10	2.46e-11	0.159	-6.67568	-1.06152	438.24	ANKRD50	ankyrin repeat domain containing 50
400761	3.1e-10	2.47e-11	0.2383	6.67519	1.59048	17.3	LRRC8C-DT	LRRC8C divergent transcript
26770	3.18e-10	2.53e-11	0.2257	-6.67158	-1.50585	45.84	SNORD79	small nucleolar RNA, C/D box 79
7140	3.21e-10	2.56e-11	0.3259	6.66977	2.17345	424.43	TNNT3	troponin T3, fast skeletal type
149986	3.24e-10	2.59e-11	0.0818	-6.66844	-0.545701	1190.96	LSM14B	LSM family member 14B
646603	3.32e-10	2.65e-11	0.087	-6.66505	-0.579578	193.34	C4orf51	chromosome 4 open reading frame 51
5329	3.32e-10	2.66e-11	0.2004	-6.66452	-1.33569	920.98	PLAUR	plasminogen activator, urokinase receptor
113278	3.33e-10	2.66e-11	0.2091	-6.66426	-1.39346	310.9	SLC52A3	solute carrier family 52 member 3
126014	3.33e-10	2.67e-11	0.1688	-6.66395	-1.1249	141.01	OSCAR	osteoclast associated Ig-like receptor
1289	3.34e-10	2.67e-11	0.2535	-6.66349	-1.68941	12121	COL5A1	collagen type V alpha 1 chain
23080	3.36e-10	2.69e-11	0.1018	-6.66254	-0.678147	668.39	AVL9	AVL9 cell migration associated
8703	3.43e-10	2.75e-11	0.1238	-6.65955	-0.824573	1691.24	B4GALT3	beta-1,4-galactosyltransferase 3
11072	3.46e-10	2.78e-11	0.11	6.658	0.732505	656.13	DUSP14	dual specificity phosphatase 14
105369748	3.47e-10	2.79e-11	0.1439	6.65743	0.958314	69.89	RPAP3-DT	RPAP3 divergent transcript
5738	3.49e-10	2.8e-11	0.131	-6.65672	-0.872241	1215.79	PTGFRN	prostaglandin F2 receptor inhibitor
8537	3.52e-10	2.82e-11	0.3402	-6.65549	-2.26397	402.52	BCAS1	brain enriched myelin associated protein 1
400916	3.57e-10	2.87e-11	0.1595	6.6533	1.0611	880.08	CHCHD10	coiled-coil-helix-coiled-coil-helix domain containing 10
5740	3.62e-10	2.91e-11	0.2504	6.65105	1.66522	1908.76	PTGIS	prostaglandin I2 synthase
114818	3.62e-10	2.92e-11	0.1897	6.65073	1.26136	375.79	KLHL29	kelch like family member 29
8659	3.65e-10	2.94e-11	0.212	6.64966	1.40999	1773.54	ALDH4A1	aldehyde dehydrogenase 4 family member A1
1033	3.65e-10	2.94e-11	0.2767	-6.64964	-1.84006	90.59	CDKN3	cyclin dependent kinase inhibitor 3
56165	3.65e-10	2.94e-11	0.4008	-6.64954	-2.6649	49.73	TDRD1	tudor domain containing 1
58505	3.68e-10	2.97e-11	0.0878	-6.64797	-0.583557	1316.94	OSTC	oligosaccharyltransferase complex non-catalytic subunit
728264	3.72e-10	3e-11	0.2388	6.64652	1.58711	314.99	CARMN	cardiac mesoderm enhancer-associated non-coding RNA
6397	3.73e-10	3.02e-11	0.1143	6.64574	0.759826	2573.98	SEC14L1	SEC14 like lipid binding 1
57142	3.76e-10	3.04e-11	0.1185	6.64462	0.787474	7408.24	RTN4	reticulon 4
5463	3.76e-10	3.04e-11	0.1124	6.64438	0.747091	750.42	POU6F1	POU class 6 homeobox 1
8942	3.81e-10	3.09e-11	0.2926	-6.64236	-1.94338	382.4	KYNU	kynureninase
10865	3.82e-10	3.1e-11	0.1909	6.6419	1.26825	3055.54	ARID5A	AT-rich interaction domain 5A
101929335	3.88e-10	3.14e-11	0.2639	6.63974	1.75235	59.99	ADAMTS9-AS1	ADAMTS9 antisense RNA 1
81539	3.88e-10	3.14e-11	0.2312	-6.63983	-1.53501	2290.53	SLC38A1	solute carrier family 38 member 1
7538	3.88e-10	3.15e-11	0.2347	6.63937	1.5585	28478.1	ZFP36	ZFP36 ring finger protein
10057	3.9e-10	3.17e-11	0.1412	-6.63866	-0.93769	1387.04	ABCC5	ATP binding cassette subfamily C member 5
284677	4.03e-10	3.27e-11	0.133	-6.63367	-0.882324	122.01	SNHG28	small nucleolar RNA host gene 28
9457	4.03e-10	3.28e-11	0.2653	6.63363	1.75965	185.76	FHL5	four and a half LIM domains 5
55289	4.06e-10	3.3e-11	0.1522	6.63246	1.00966	126.23	ACOXL	acyl-CoA oxidase like
57157	4.06e-10	3.3e-11	0.1531	-6.63234	-1.0152	304.09	PHTF2	putative homeodomain transcription factor 2
51257	4.09e-10	3.33e-11	0.1387	6.63116	0.919858	1331.09	MARCHF2	membrane associated ring-CH-type finger 2
79735	4.1e-10	3.34e-11	0.0771	6.63077	0.511376	1984.32	TBC1D17	TBC1 domain family member 17
114897	4.12e-10	3.36e-11	0.2254	6.63007	1.49432	2878.95	C1QTNF1	C1q and TNF related 1
10765	4.15e-10	3.39e-11	0.1575	-6.62857	-1.0438	1435.59	KDM5B	lysine demethylase 5B
147463	4.18e-10	3.42e-11	0.225	6.62741	1.4909	405.71	ANKRD29	ankyrin repeat domain 29
124056	4.2e-10	3.43e-11	0.2519	-6.62663	-1.66957	36.1	NOXO1	NADPH oxidase organizer 1
5802	4.29e-10	3.51e-11	0.1922	6.62359	1.27286	3311.75	PTPRS	protein tyrosine phosphatase receptor type S
51478	4.32e-10	3.53e-11	0.1545	-6.62255	-1.02347	299.13	HSD17B7	hydroxysteroid 17-beta dehydrogenase 7
23564	4.32e-10	3.54e-11	0.102	6.62233	0.675616	3331.95	DDAH2	dimethylarginine dimethylaminohydrolase 2
28999	4.42e-10	3.62e-11	0.3436	6.61884	2.27452	578.46	KLF15	KLF transcription factor 15
79998	4.47e-10	3.66e-11	0.0908	6.61709	0.600865	572.57	ANKRD53	ankyrin repeat domain 53
55161	4.47e-10	3.66e-11	0.0853	-6.61717	-0.564386	710.96	TMEM33	transmembrane protein 33
9643	4.48e-10	3.68e-11	0.0892	-6.6166	-0.589929	4548.06	MORF4L2	mortality factor 4 like 2
1800	4.53e-10	3.72e-11	0.2942	-6.61478	-1.94632	66.38	DPEP1	dipeptidase 1
79947	4.54e-10	3.73e-11	0.1439	6.61451	0.95204	1318.24	DHDDS	dehydrodolichyl diphosphate synthase subunit
92305	4.58e-10	3.77e-11	0.0675	6.61286	0.446417	1564.96	TMEM129	transmembrane protein 129, E3 ubiquitin ligase
5711	4.58e-10	3.77e-11	0.0679	-6.6129	-0.448728	843.15	PSMD5	proteasome 26S subunit, non-ATPase 5
1141	4.62e-10	3.8e-11	0.1008	-6.6116	-0.666527	2459.04	CHRNB2	cholinergic receptor nicotinic beta 2 subunit
55586	4.68e-10	3.85e-11	0.2574	-6.60955	-1.70127	78.32	MIOX	myo-inositol oxygenase
84264	4.72e-10	3.89e-11	0.2698	-6.60827	-1.78308	309.28	HAGHL	hydroxyacylglutathione hydrolase like
80119	4.73e-10	3.9e-11	0.2341	-6.60788	-1.54659	110.53	PIF1	PIF1 5'-to-3' DNA helicase
6789	4.73e-10	3.9e-11	0.0753	-6.60773	-0.497319	546.68	STK4	serine/threonine kinase 4
10105	4.82e-10	3.98e-11	0.1209	-6.60475	-0.798213	1417.4	PPIF	peptidylprolyl isomerase F
79980	4.84e-10	4e-11	0.1018	-6.60423	-0.672423	405.77	DSN1	DSN1 component of MIS12 kinetochore complex
7286	4.86e-10	4.02e-11	0.1956	-6.60333	-1.29145	942.01	TUFT1	tuftelin 1
10089	4.88e-10	4.04e-11	0.1814	6.60269	1.19758	23.28	KCNK7	potassium two pore domain channel subfamily K member 7
23178	4.94e-10	4.09e-11	0.1451	-6.60078	-0.957732	381.84	PASK	PAS domain containing serine/threonine kinase
3998	4.95e-10	4.1e-11	0.0979	-6.60057	-0.646197	1439.05	LMAN1	lectin, mannose binding 1
22820	4.95e-10	4.1e-11	0.0879	-6.60024	-0.580347	4507.98	COPG1	COPI coat complex subunit gamma 1
7108	5e-10	4.14e-11	0.218	6.59892	1.43889	1183.11	TM7SF2	transmembrane 7 superfamily member 2
101928111	5.02e-10	4.17e-11	0.1979	6.598	1.30562	41.65	HDAC4-AS1	HDAC4 antisense RNA 1
54908	5.03e-10	4.18e-11	0.1279	-6.59764	-0.843893	195.48	SPDL1	spindle apparatus coiled-coil protein 1
340205	5.03e-10	4.18e-11	0.1925	-6.59762	-1.27034	24.41	TREML1	triggering receptor expressed on myeloid cells like 1
10395	5.07e-10	4.22e-11	0.1868	6.59631	1.23221	1665.02	DLC1	DLC1 Rho GTPase activating protein
26996	5.18e-10	4.31e-11	0.2245	-6.59314	-1.48047	361.02	GPR160	G protein-coupled receptor 160
90427	5.22e-10	4.34e-11	0.1199	-6.59197	-0.790063	511.69	BMF	Bcl2 modifying factor
9450	5.38e-10	4.48e-11	0.1473	-6.58737	-0.970582	154.84	LY86	lymphocyte antigen 86
256158	5.44e-10	4.53e-11	0.3316	6.58564	2.184	602.92	HMCN2	hemicentin 2
100506795	5.44e-10	4.53e-11	0.2436	6.58549	1.60442	50.47	LINC01354	long intergenic non-protein coding RNA 1354
26470	5.49e-10	4.58e-11	0.2698	-6.5841	-1.77651	1266.77	SEZ6L2	seizure related 6 homolog like 2
25837	5.49e-10	4.58e-11	0.31	-6.58399	-2.04129	226.15	RAB26	RAB26, member RAS oncogene family
9830	5.61e-10	4.69e-11	0.1203	-6.58055	-0.791587	1166.09	TRIM14	tripartite motif containing 14
85352	5.61e-10	4.69e-11	0.3244	-6.5804	-2.13449	90.83	SHISAL1	shisa like 1
152503	5.62e-10	4.7e-11	0.1598	6.5803	1.05169	1536.36	SH3D19	SH3 domain containing 19
2865	5.64e-10	4.72e-11	0.3555	6.57945	2.33911	38.06	FFAR3	free fatty acid receptor 3
148362	5.66e-10	4.74e-11	0.1459	-6.57896	-0.959619	676.81	BROX	BRO1 domain and CAAX motif containing
57124	5.66e-10	4.74e-11	0.238	6.5789	1.56598	4812.2	CD248	CD248 molecule
107985917	5.71e-10	4.79e-11	0.1803	-6.57733	-1.18619	74.63	LOC107985917
22983	5.75e-10	4.82e-11	0.3257	-6.57629	-2.14197	51.64	MAST1	microtubule associated serine/threonine kinase 1
7705	5.76e-10	4.83e-11	0.0999	-6.57609	-0.656634	1353.76	ZNF146	zinc finger protein 146
57826	5.85e-10	4.91e-11	0.2274	-6.57359	-1.49479	683.44	RAP2C	RAP2C, member of RAS oncogene family
79814	5.97e-10	5.01e-11	0.2157	-6.5705	-1.41754	34.83	AGMAT	agmatinase
8562	5.97e-10	5.02e-11	0.0764	-6.57042	-0.502261	1161.31	DENR	density regulated re-initiation and release factor
55858	5.98e-10	5.03e-11	0.0813	-6.57003	-0.534258	1374.1	TMEM165	transmembrane protein 165
55706	5.99e-10	5.04e-11	0.1053	-6.56969	-0.69182	429.29	NDC1	NDC1 transmembrane nucleoporin
79968	5.99e-10	5.04e-11	0.1811	-6.56966	-1.18958	156.3	WDR76	WD repeat domain 76
105374838	6e-10	5.05e-11	0.2024	-6.56931	-1.32952	32.06	LOC105374838
80346	6.04e-10	5.09e-11	0.0958	-6.56819	-0.629184	591.39	REEP4	receptor accessory protein 4
7410	6.05e-10	5.1e-11	0.1109	-6.56797	-0.728101	1033.9	VAV2	vav guanine nucleotide exchange factor 2
79723	6.07e-10	5.13e-11	0.149	-6.56724	-0.978741	106.67	SUV39H2	SUV39H2 histone lysine methyltransferase
147991	6.07e-10	5.12e-11	0.0976	-6.56733	-0.640973	513.1	DPY19L3	dpy-19 like C-mannosyltransferase 3
100505566	6.09e-10	5.15e-11	0.3475	-6.56666	-2.28167	22.89	LINC00578	long intergenic non-protein coding RNA 578
2319	6.1e-10	5.16e-11	0.0617	6.56619	0.405413	3054.69	FLOT2	flotillin 2
405754	6.22e-10	5.27e-11	0.2555	6.56324	1.677	13.46	ERVFRD-1	endogenous retrovirus group FRD member 1, envelope
221476	6.27e-10	5.31e-11	0.4121	6.56204	2.70394	3983.01	PI16	peptidase inhibitor 16
2188	6.29e-10	5.33e-11	0.1447	-6.56142	-0.949572	259.67	FANCF	FA complementation group F
83714	6.37e-10	5.4e-11	0.1328	6.55937	0.87113	241.35	NRIP2	nuclear receptor interacting protein 2
10609	6.43e-10	5.45e-11	0.1492	-6.55806	-0.978246	693.53	P3H4	prolyl 3-hydroxylase family member 4 (inactive)
168537	6.45e-10	5.47e-11	0.2118	6.55749	1.38888	587.79	GIMAP7	GTPase, IMAP family member 7
8851	6.46e-10	5.48e-11	0.1724	-6.55718	-1.13061	75.79	CDK5R1	cyclin dependent kinase 5 regulatory subunit 1
25927	6.57e-10	5.58e-11	0.1926	6.55454	1.26224	656.26	CNRIP1	cannabinoid receptor interacting protein 1
523	6.57e-10	5.59e-11	0.1002	-6.55442	-0.656457	866.24	ATP6V1A	ATPase H+ transporting V1 subunit A
7058	6.58e-10	5.59e-11	0.2217	-6.55419	-1.45298	6355.35	THBS2	thrombospondin 2
11174	6.62e-10	5.64e-11	0.2513	-6.553	-1.64698	92.28	ADAMTS6	ADAM metallopeptidase with thrombospondin type 1 motif 6
54546	6.68e-10	5.69e-11	0.3677	6.55162	2.40872	21.78	RNF186	ring finger protein 186
135892	6.68e-10	5.69e-11	0.2183	6.55166	1.42997	27.34	TRIM50	tripartite motif containing 50
11067	6.7e-10	5.71e-11	0.2392	6.5511	1.567	10223.6	DEPP1	DEPP autophagy regulator 1
55084	6.72e-10	5.74e-11	0.1974	6.55039	1.29323	320.27	SOBP	sine oculis binding protein homolog
4323	6.72e-10	5.74e-11	0.1849	-6.55042	-1.21114	12922.5	MMP14	matrix metallopeptidase 14
79077	6.72e-10	5.73e-11	0.1046	-6.55054	-0.685042	801.55	DCTPP1	dCTP pyrophosphatase 1
11193	6.73e-10	5.75e-11	0.0844	6.55002	0.552708	425.92	WBP4	WW domain binding protein 4
7188	6.77e-10	5.79e-11	0.1594	-6.54894	-1.04385	1128.47	TRAF5	TNF receptor associated factor 5
10216	6.81e-10	5.83e-11	0.2961	6.54809	1.93867	876.57	PRG4	proteoglycan 4
55164	6.84e-10	5.86e-11	0.0753	-6.54738	-0.49292	325.42	SHQ1	SHQ1, H/ACA ribonucleoprotein assembly factor
4123	6.87e-10	5.88e-11	0.0983	6.54664	0.643638	2921.34	MAN2C1	mannosidase alpha class 2C member 1
9028	7.2e-10	6.17e-11	0.2192	-6.53951	-1.4335	140.62	RHBDL1	rhomboid like 1
643827	7.21e-10	6.19e-11	0.2402	6.53908	1.57084	136.59	CNTNAP3P2	CNTNAP3 pseudogene 2
25959	7.24e-10	6.22e-11	0.1537	6.53838	1.00473	3727.55	KANK2	KN motif and ankyrin repeat domains 2
3336	7.41e-10	6.37e-11	0.0863	-6.53484	-0.56418	894.17	HSPE1	heat shock protein family E (Hsp10) member 1
339745	7.42e-10	6.38e-11	0.1578	-6.53456	-1.03118	491.27	SPOPL	speckle type BTB/POZ protein like
4218	7.44e-10	6.4e-11	0.0574	-6.53415	-0.374829	1593.6	RAB8A	RAB8A, member RAS oncogene family
23479	7.45e-10	6.41e-11	0.0924	6.53388	0.603846	2421.23	ISCU	iron-sulfur cluster assembly enzyme
2847	7.47e-10	6.43e-11	0.3679	-6.53335	-2.40374	27.79	MCHR1	melanin concentrating hormone receptor 1
7429	7.5e-10	6.46e-11	0.1058	-6.53265	-0.691013	99.39	VIL1	villin 1
33	7.53e-10	6.49e-11	0.3786	6.53198	2.47318	185.57	ACADL	acyl-CoA dehydrogenase long chain
374655	7.63e-10	6.58e-11	0.0889	-6.52991	-0.580397	760.55	ZNF710	zinc finger protein 710
3980	7.74e-10	6.68e-11	0.1156	-6.52761	-0.75434	666.72	LIG3	DNA ligase 3
7072	7.84e-10	6.77e-11	0.0876	-6.52566	-0.57168	1333.08	TIA1	TIA1 cytotoxic granule associated RNA binding protein
6181	7.88e-10	6.81e-11	0.1284	6.52475	0.837537	17369.1	RPLP2	ribosomal protein lateral stalk subunit P2
407010	7.91e-10	6.84e-11	0.3247	6.5241	2.11856	20.68	MIR23A	microRNA 23a
64805	7.93e-10	6.86e-11	0.2477	6.52365	1.61589	58.29	P2RY12	purinergic receptor P2Y12
90592	7.96e-10	6.89e-11	0.097	-6.52308	-0.632544	639.21	ZNF700	zinc finger protein 700
54810	8.13e-10	7.04e-11	0.2421	6.51975	1.57853	89.74	GIPC2	GIPC PDZ domain containing family member 2
54492	8.18e-10	7.09e-11	0.1506	6.5187	0.981671	1484.09	NEURL1B	neuralized E3 ubiquitin protein ligase 1B
6045	8.2e-10	7.11e-11	0.1153	-6.51831	-0.751846	333.66	RNF2	ring finger protein 2
105372725	8.27e-10	7.17e-11	0.278	-6.51695	-1.81143	32.13	LOC105372725	uncharacterized LOC105372725
5099	8.32e-10	7.23e-11	0.2144	-6.51589	-1.3972	288.07	PCDH7	protocadherin 7
92999	8.36e-10	7.26e-11	0.1285	6.51515	0.837229	1393.4	ZBTB47	zinc finger and BTB domain containing 47
5270	8.41e-10	7.31e-11	0.2282	-6.51424	-1.48624	1326.28	SERPINE2	serpin family E member 2
56169	8.44e-10	7.34e-11	0.3741	-6.51351	-2.43643	71.05	GSDMC	gasdermin C
5152	8.46e-10	7.36e-11	0.1749	6.51315	1.13939	359.7	PDE9A	phosphodiesterase 9A
152137	8.51e-10	7.41e-11	0.1094	6.51215	0.712484	1656.54	CCDC50	coiled-coil domain containing 50
8706	8.53e-10	7.43e-11	0.1284	-6.51174	-0.836021	341.08	B3GALNT1	beta-1,3-N-acetylgalactosaminyltransferase 1 (globoside blood group)
51704	8.6e-10	7.49e-11	0.1391	6.51041	0.905348	1369.06	GPRC5B	G protein-coupled receptor class C group 5 member B
440926	8.66e-10	7.55e-11	0.1041	-6.50927	-0.677367	2465.63	H3P6	H3 histone pseudogene 6
1549	8.71e-10	7.6e-11	0.542	-6.50828	-3.52761	128.76	CYP2A7	cytochrome P450 family 2 subfamily A member 7
6418	8.88e-10	7.76e-11	0.0765	-6.50524	-0.497821	4873.9	SET	SET nuclear proto-oncogene
57538	8.89e-10	7.77e-11	0.2705	6.50507	1.75993	545.56	ALPK3	alpha kinase 3
57338	8.92e-10	7.8e-11	0.309	-6.50442	-2.01003	44.62	JPH3	junctophilin 3
55902	8.96e-10	7.84e-11	0.1902	6.50365	1.23723	2567.21	ACSS2	acyl-CoA synthetase short chain family member 2
5236	9.02e-10	7.9e-11	0.1645	6.50253	1.06953	2305.19	PGM1	phosphoglucomutase 1
3931	9.05e-10	7.92e-11	0.1205	6.5021	0.783503	750.1	LCAT	lecithin-cholesterol acyltransferase
170371	9.09e-10	7.96e-11	0.1972	6.50132	1.28191	597.98	TMEM273	transmembrane protein 273
283335	9.11e-10	7.98e-11	0.1509	6.50094	0.980811	484.44	TNS2-AS1	TNS2 antisense RNA 1
6576	9.13e-10	8.01e-11	0.1355	6.50037	0.880855	2620.43	SLC25A1	solute carrier family 25 member 1
6611	9.17e-10	8.05e-11	0.1125	-6.4997	-0.731411	1512.72	SMS	spermine synthase
2923	9.26e-10	8.13e-11	0.0839	-6.49816	-0.545129	9726.25	PDIA3	protein disulfide isomerase family A member 3
1947	9.26e-10	8.14e-11	0.1814	6.49801	1.17895	1536.99	EFNB1	ephrin B1
107984270	9.32e-10	8.2e-11	0.2235	6.49693	1.45201	142.86	LOC107984270	uncharacterized LOC107984270
3020	9.34e-10	8.22e-11	0.092	-6.49653	-0.597491	6846.31	H3-3A	H3.3 histone A
60560	9.36e-10	8.24e-11	0.101	-6.49624	-0.656211	662.41	NAA35	N-alpha-acetyltransferase 35, NatC auxiliary subunit
3831	9.36e-10	8.25e-11	0.0703	6.49605	0.456969	2144.15	KLC1	kinesin light chain 1
7153	9.55e-10	8.42e-11	0.384	-6.49295	-2.49348	561.31	TOP2A	DNA topoisomerase II alpha
102464833	9.59e-10	8.46e-11	0.1809	6.49222	1.17425	38.23	MIR6084	microRNA 6084
4498	9.62e-10	8.49e-11	0.3571	6.49168	2.31845	32.03	MT1JP	metallothionein 1J, pseudogene
9831	9.67e-10	8.54e-11	0.1318	-6.49078	-0.855545	258.92	ZNF623	zinc finger protein 623
5538	9.68e-10	8.55e-11	0.0833	-6.49057	-0.540418	5652.49	PPT1	palmitoyl-protein thioesterase 1
102723814	9.71e-10	8.58e-11	0.2152	-6.4901	-1.39692	86.46	LOC102723814	uncharacterized LOC102723814
84417	9.8e-10	8.67e-11	0.3411	6.48849	2.21305	533	ECRG4	ECRG4 augurin precursor
100286925	9.86e-10	8.73e-11	0.1446	6.48754	0.93833	130.99	PPM1F-AS1	PPM1F antisense RNA 1
10973	9.91e-10	8.78e-11	0.1006	-6.48665	-0.652396	546.42	ASCC3	activating signal cointegrator 1 complex subunit 3
23051	9.94e-10	8.81e-11	0.1079	6.48615	0.699564	809.2	ZHX3	zinc fingers and homeoboxes 3
285758	1e-09	8.89e-11	0.2253	-6.4847	-1.46099	22.09	MROCKI	MARCKS cis regulating lncRNA promoter of cytokines and inflammation
1435	1e-09	8.91e-11	0.1505	6.4844	0.976202	2696.32	CSF1	colony stimulating factor 1
1278	1.02e-09	9.02e-11	0.2824	-6.48245	-1.83053	112839	COL1A2	collagen type I alpha 2 chain
6263	1.02e-09	9.08e-11	0.1737	6.48147	1.12612	86.01	RYR3	ryanodine receptor 3
6991	1.03e-09	9.19e-11	0.1613	-6.47975	-1.04538	69.59	DYNLT2	dynein light chain Tctex-type 2
1788	1.04e-09	9.2e-11	0.1072	-6.47947	-0.6947	1008.13	DNMT3A	DNA methyltransferase 3 alpha
814	1.04e-09	9.22e-11	0.1606	-6.47919	-1.04086	65.83	CAMK4	calcium/calmodulin dependent protein kinase IV
100506783	1.06e-09	9.4e-11	0.2189	6.47627	1.41748	40.32	HOXD-AS2	HOXD cluster antisense RNA 2
50512	1.07e-09	9.48e-11	0.2235	-6.47494	-1.44689	901.23	PODXL2	podocalyxin like 2
124093	1.07e-09	9.5e-11	0.3023	-6.47477	-1.95728	346.27	CCDC78	coiled-coil domain containing 78
9351	1.08e-09	9.64e-11	0.117	6.47249	0.757032	3547.65	NHERF2	NHERF family PDZ scaffold protein 2
3475	1.09e-09	9.72e-11	0.1003	6.47131	0.649375	984.47	IFRD1	interferon related developmental regulator 1
79007	1.09e-09	9.71e-11	0.2278	-6.47137	-1.47421	528.03	DBNDD1	dysbindin domain containing 1
3563	1.1e-09	9.81e-11	0.1351	6.46981	0.873901	361.51	IL3RA	interleukin 3 receptor subunit alpha
284309	1.1e-09	9.85e-11	0.1099	-6.4693	-0.710919	349.85	ZNF776	zinc finger protein 776
3611	1.1e-09	9.87e-11	0.078	6.46891	0.504258	2342.34	ILK	integrin linked kinase
255411	1.13e-09	1.01e-10	0.1018	6.4648	0.657923	1277.55	TEX49	testis expressed 49
7035	1.16e-09	1.04e-10	0.188	6.46148	1.2145	774.68	TFPI	tissue factor pathway inhibitor
6530	1.16e-09	1.04e-10	0.3155	6.46137	2.03882	28.42	SLC6A2	solute carrier family 6 member 2
4257	1.17e-09	1.05e-10	0.2332	6.45943	1.50625	6137.63	MGST1	microsomal glutathione S-transferase 1
9467	1.18e-09	1.05e-10	0.122	6.45894	0.787722	1674.99	SH3BP5	SH3 domain binding protein 5
84418	1.18e-09	1.06e-10	0.1467	6.45817	0.947221	1263.08	CYSTM1	cysteine rich transmembrane module containing 1
5754	1.19e-09	1.07e-10	0.2269	-6.45656	-1.46491	3113.25	PTK7	protein tyrosine kinase 7 (inactive)
131583	1.2e-09	1.08e-10	0.1891	6.45592	1.22086	628.82	FAM43A	family with sequence similarity 43 member A
216	1.2e-09	1.08e-10	0.2234	6.45599	1.44233	2382.12	ALDH1A1	aldehyde dehydrogenase 1 family member A1
64946	1.21e-09	1.09e-10	0.1359	-6.45401	-0.877288	131.62	CENPH	centromere protein H
2701	1.21e-09	1.09e-10	0.2105	6.45369	1.3586	898.54	GJA4	gap junction protein alpha 4
167555	1.21e-09	1.09e-10	0.1443	-6.45366	-0.931073	31.6	FAM151B	family with sequence similarity 151 member B
10253	1.22e-09	1.1e-10	0.2073	6.45211	1.33744	1233.31	SPRY2	sprouty RTK signaling antagonist 2
26802	1.23e-09	1.11e-10	0.1732	-6.45099	-1.11716	96.24	SNORD47	small nucleolar RNA, C/D box 47
399474	1.24e-09	1.12e-10	0.1278	6.45029	0.824437	514.02	TMEM200B	transmembrane protein 200B
79958	1.24e-09	1.12e-10	0.1398	-6.45015	-0.901652	452.12	DENND1C	DENN domain containing 1C
100507053	1.24e-09	1.12e-10	0.1814	6.44983	1.16996	110.03	LOC100507053	uncharacterized LOC100507053
65010	1.24e-09	1.12e-10	0.1184	-6.44968	-0.763914	634.47	SLC26A6	solute carrier family 26 member 6
158056	1.24e-09	1.12e-10	0.1344	-6.44939	-0.866939	612.76	MAMDC4	MAM domain containing 4
116535	1.26e-09	1.14e-10	0.2492	6.44751	1.60694	771.94	MRGPRF	MAS related GPR family member F
9955	1.26e-09	1.14e-10	0.2389	-6.44715	-1.5403	50.2	HS3ST3A1	heparan sulfate-glucosamine 3-sulfotransferase 3A1
6513	1.26e-09	1.14e-10	0.1982	-6.44674	-1.27772	1553.07	SLC2A1	solute carrier family 2 member 1
595135	1.27e-09	1.15e-10	0.117	6.44582	0.754098	42.13	PGM5P2	phosphoglucomutase 5 pseudogene 2
4940	1.27e-09	1.15e-10	0.1776	-6.44579	-1.14456	1165.43	OAS3	2'-5'-oligoadenylate synthetase 3
477	1.29e-09	1.17e-10	0.3664	6.44361	2.36085	680.81	ATP1A2	ATPase Na+/K+ transporting subunit alpha 2
2874	1.29e-09	1.17e-10	0.0635	6.44342	0.409037	1554.09	GPS2	G protein pathway suppressor 2
5195	1.3e-09	1.18e-10	0.0619	6.4423	0.398851	698.02	PEX14	peroxisomal biogenesis factor 14
1174	1.3e-09	1.18e-10	0.1153	-6.4417	-0.742561	868.95	AP1S1	adaptor related protein complex 1 subunit sigma 1
25864	1.31e-09	1.19e-10	0.1261	6.44024	0.812245	383.45	ABHD14A	abhydrolase domain containing 14A
6725	1.32e-09	1.2e-10	0.3153	-6.43925	-2.0302	262.48	SRMS	src-related kinase lacking C-terminal regulatory tyrosine and N-terminal myristylation sites
692075	1.33e-09	1.21e-10	0.2009	-6.43859	-1.29368	10.15	SNORD6	small nucleolar RNA, C/D box 6
9534	1.33e-09	1.21e-10	0.1141	-6.43825	-0.734697	269.08	ZNF254	zinc finger protein 254
116228	1.34e-09	1.22e-10	0.1373	-6.43723	-0.884002	1470.55	COX20	cytochrome c oxidase assembly factor COX20
1160	1.34e-09	1.22e-10	0.2188	6.43728	1.40816	346.94	CKMT2	creatine kinase, mitochondrial 2
91369	1.34e-09	1.22e-10	0.1129	6.43711	0.727037	1483.46	ANKRD40	ankyrin repeat domain 40
1777	1.35e-09	1.23e-10	0.0885	-6.43527	-0.569521	1512.84	DNASE2	deoxyribonuclease 2, lysosomal
93183	1.37e-09	1.25e-10	0.0989	-6.43334	-0.636038	423.73	PIGM	phosphatidylinositol glycan anchor biosynthesis class M
134353	1.37e-09	1.25e-10	0.0952	-6.43298	-0.612632	119.63	LSM11	LSM11, U7 small nuclear RNA associated
440026	1.38e-09	1.26e-10	0.1033	-6.43227	-0.664717	446.87	TMEM41B	transmembrane protein 41B
261726	1.38e-09	1.26e-10	0.1105	-6.43211	-0.711035	784.54	TIPRL	TOR signaling pathway regulator
660	1.4e-09	1.28e-10	0.2953	6.42925	1.89852	123.46	BMX	BMX non-receptor tyrosine kinase
107985034	1.41e-09	1.29e-10	0.1398	-6.42861	-0.898878	327.98	LOC107985034	uncharacterized LOC107985034
6666	1.42e-09	1.3e-10	0.1452	-6.42687	-0.933088	777.11	SOX12	SRY-box transcription factor 12
54987	1.43e-09	1.31e-10	0.0932	6.42549	0.59879	1116.5	CZIB	CXXC motif containing zinc binding protein
57695	1.44e-09	1.32e-10	0.0967	-6.425	-0.621	138.22	USP37	ubiquitin specific peptidase 37
5836	1.49e-09	1.37e-10	0.2211	6.41944	1.41944	2410.28	PYGL	glycogen phosphorylase L
125893	1.49e-09	1.37e-10	0.1053	-6.41946	-0.676094	136	ZNF816	zinc finger protein 816
84795	1.49e-09	1.37e-10	0.1132	6.41913	0.726382	774.35	PYROXD2	pyridine nucleotide-disulphide oxidoreductase domain 2
51291	1.49e-09	1.37e-10	0.1003	-6.41895	-0.643827	669.71	GMIP	GEM interacting protein
105374795	1.51e-09	1.39e-10	0.1868	6.41703	1.19893	13.9	LOC105374795	uncharacterized LOC105374795
125	1.51e-09	1.39e-10	0.4446	6.41699	2.85302	14114.7	ADH1B	alcohol dehydrogenase 1B (class I), beta polypeptide
6497	1.52e-09	1.4e-10	0.1021	6.41638	0.654989	3491.12	SKI	SKI proto-oncogene
339290	1.52e-09	1.4e-10	0.1186	6.41553	0.761088	907.41	LINC00667	long intergenic non-protein coding RNA 667
375791	1.53e-09	1.41e-10	0.2427	-6.41524	-1.55706	67.53	CYSRT1	cysteine rich tail 1
4686	1.53e-09	1.41e-10	0.0884	-6.41475	-0.566962	616.08	NCBP1	nuclear cap binding protein subunit 1
79658	1.53e-09	1.41e-10	0.146	6.41428	0.936729	666.87	ARHGAP10	Rho GTPase activating protein 10
90321	1.53e-09	1.41e-10	0.073	-6.4143	-0.46818	442.1	ZNF766	zinc finger protein 766
54069	1.54e-09	1.42e-10	0.1169	-6.41324	-0.750028	203.65	MIS18A	MIS18 kinetochore protein A
25	1.55e-09	1.44e-10	0.0862	6.41206	0.55257	3123.08	ABL1	ABL proto-oncogene 1, non-receptor tyrosine kinase
10673	1.56e-09	1.44e-10	0.1689	-6.41123	-1.08281	185.49	TNFSF13B	TNF superfamily member 13b
89958	1.56e-09	1.44e-10	0.2865	-6.41112	-1.8367	360.71	SAPCD2	suppressor APC domain containing 2
401398	1.56e-09	1.45e-10	0.1937	-6.4108	-1.24198	11.44	POT1-AS1	POT1 antisense RNA 1
54518	1.57e-09	1.45e-10	0.1904	6.41012	1.22078	763.47	APBB1IP	amyloid beta precursor protein binding family B member 1 interacting protein
374864	1.59e-09	1.47e-10	0.3128	6.40817	2.00465	80.22	CCDC178	coiled-coil domain containing 178
2589	1.59e-09	1.48e-10	0.1593	-6.40775	-1.02085	1286.39	GALNT1	polypeptide N-acetylgalactosaminyltransferase 1
103	1.6e-09	1.48e-10	0.1106	-6.40751	-0.708812	2910.5	ADAR	adenosine deaminase RNA specific
1233	1.6e-09	1.49e-10	0.3328	-6.4065	-2.13191	27.24	CCR4	C-C motif chemokine receptor 4
5522	1.61e-09	1.49e-10	0.4357	-6.40639	-2.79095	155.87	PPP2R2C	protein phosphatase 2 regulatory subunit Bgamma
105369212	1.61e-09	1.5e-10	0.2297	6.4058	1.47165	52.62	LOC105369212	uncharacterized LOC105369212
2202	1.61e-09	1.5e-10	0.1974	6.40543	1.26466	5848.55	EFEMP1	EGF containing fibulin extracellular matrix protein 1
79827	1.64e-09	1.52e-10	0.2154	6.40324	1.37932	1495.71	CLMP	CXADR like membrane protein
117143	1.64e-09	1.53e-10	0.1132	-6.40284	-0.724757	281.41	TADA1	transcriptional adaptor 1
357	1.65e-09	1.53e-10	0.2316	-6.4022	-1.48291	188.04	SHROOM2	shroom family member 2
79785	1.65e-09	1.54e-10	0.3823	6.40156	2.4472	333.21	RERGL	RERG like
10226	1.65e-09	1.54e-10	0.0835	-6.40156	-0.534311	1661.27	PLIN3	perilipin 3
23770	1.65e-09	1.54e-10	0.0967	6.40159	0.618978	7333.83	FKBP8	FKBP prolyl isomerase 8
1296	1.66e-09	1.55e-10	0.2237	-6.4008	-1.43193	1835.13	COL8A2	collagen type VIII alpha 2 chain
80005	1.69e-09	1.58e-10	0.1342	-6.39768	-0.858395	464.19	DOCK5	dedicator of cytokinesis 5
107986294	1.7e-09	1.59e-10	0.1958	6.39681	1.25278	31.89	LOC107986294	uncharacterized LOC107986294
28954	1.7e-09	1.59e-10	0.2281	6.3969	1.45921	175.6	REM1	RRAD and GEM like GTPase 1
51686	1.71e-09	1.59e-10	0.1047	-6.39601	-0.669888	231.83	OAZ3	ornithine decarboxylase antizyme 3
1896	1.71e-09	1.6e-10	0.175	6.39517	1.11916	120.69	EDA	ectodysplasin A
54997	1.73e-09	1.62e-10	0.2604	6.39377	1.66499	219.42	TESC	tescalcin
54209	1.73e-09	1.62e-10	0.2037	-6.39345	-1.3021	337.1	TREM2	triggering receptor expressed on myeloid cells 2
377007	1.74e-09	1.63e-10	0.3377	6.39303	2.15905	116.44	KLHL30	kelch like family member 30
23140	1.74e-09	1.63e-10	0.0617	6.3925	0.394202	1316.69	ZZEF1	zinc finger ZZ-type and EF-hand domain containing 1
51701	1.74e-09	1.63e-10	0.1209	-6.39258	-0.77312	320.03	NLK	nemo like kinase
11014	1.74e-09	1.64e-10	0.1013	-6.39209	-0.64756	3906.56	KDELR2	KDEL endoplasmic reticulum protein retention receptor 2
7678	1.75e-09	1.64e-10	0.1504	-6.39163	-0.961219	133.09	ZNF124	zinc finger protein 124
107984316	1.76e-09	1.65e-10	0.1873	-6.39073	-1.19704	46.86	LOC107984316	replaced by ID 374383
79677	1.76e-09	1.66e-10	0.1116	-6.39025	-0.713164	513.18	SMC6	structural maintenance of chromosomes 6
1112	1.76e-09	1.66e-10	0.1426	6.39006	0.910975	1467.95	FOXN3	forkhead box N3
6387	1.77e-09	1.67e-10	0.2012	6.38922	1.28545	9470.01	CXCL12	C-X-C motif chemokine ligand 12
11320	1.78e-09	1.68e-10	0.1412	-6.38825	-0.902236	768.06	MGAT4A	alpha-1,3-mannosyl-glycoprotein 4-beta-N-acetylglucosaminyltransferase A
9510	1.79e-09	1.69e-10	0.2332	6.38759	1.48962	3448.38	ADAMTS1	ADAM metallopeptidase with thrombospondin type 1 motif 1
7514	1.79e-09	1.69e-10	0.1105	-6.38718	-0.706038	2237.99	XPO1	exportin 1
57583	1.8e-09	1.7e-10	0.1177	-6.38608	-0.751335	893.46	TMEM181	transmembrane protein 181
6196	1.81e-09	1.71e-10	0.121	6.38529	0.772415	1054.25	RPS6KA2	ribosomal protein S6 kinase A2
100506649	1.82e-09	1.72e-10	0.0929	6.38485	0.593022	244.48	PXN-AS1	PXN antisense RNA 1
1945	1.82e-09	1.72e-10	0.1979	-6.38446	-1.26354	385.92	EFNA4	ephrin A4
4891	1.82e-09	1.72e-10	0.0925	-6.3844	-0.590368	1198.15	SLC11A2	solute carrier family 11 member 2
5565	1.83e-09	1.73e-10	0.1004	-6.38352	-0.640843	466.73	PRKAB2	protein kinase AMP-activated non-catalytic subunit beta 2
10802	1.83e-09	1.73e-10	0.1201	-6.38336	-0.766424	343.11	SEC24A	SEC24 homolog A, COPII coat complex component
23063	1.83e-09	1.73e-10	0.0757	-6.38326	-0.483391	777.25	WAPL	WAPL cohesin release factor
4796	1.84e-09	1.74e-10	0.2419	-6.38286	-1.54385	577.43	TONSL	tonsoku like, DNA repair protein
79690	1.84e-09	1.74e-10	0.1384	-6.38249	-0.883105	515.43	GAL3ST4	galactose-3-O-sulfotransferase 4
10490	1.84e-09	1.74e-10	0.1075	6.38235	0.685922	1679.42	VTI1B	vesicle transport through interaction with t-SNAREs 1B
408	1.84e-09	1.75e-10	0.1421	6.38197	0.90702	2235.6	ARRB1	arrestin beta 1
26788	1.85e-09	1.75e-10	0.2506	-6.3816	-1.5994	18.94	SNORD60	small nucleolar RNA, C/D box 60
101928173	1.86e-09	1.77e-10	0.2254	-6.38026	-1.43783	15.6	LINC01943	long intergenic non-protein coding RNA 1943
102465256	1.87e-09	1.78e-10	0.1468	6.37957	0.93653	72.03	MIR6513	microRNA 6513
440738	1.88e-09	1.79e-10	0.3002	6.3782	1.91472	120.52	MAP1LC3C	microtubule associated protein 1 light chain 3 gamma
26094	1.89e-09	1.8e-10	0.1026	-6.37769	-0.654666	362.69	DCAF4	DDB1 and CUL4 associated factor 4
283554	1.91e-09	1.82e-10	0.2244	-6.37614	-1.43052	43.79	GPR137C	G protein-coupled receptor 137C
513	1.91e-09	1.82e-10	0.1001	6.37566	0.638102	1394.33	ATP5F1D	ATP synthase F1 subunit delta
387104	1.92e-09	1.82e-10	0.2647	6.37543	1.68743	137.39	SOGA3	SOGA family member 3
55771	1.92e-09	1.83e-10	0.2469	-6.37489	-1.57414	155.2	PRR11	proline rich 11
55758	1.93e-09	1.84e-10	0.1216	-6.37437	-0.775218	980.57	RCOR3	REST corepressor 3
57510	1.94e-09	1.85e-10	0.0745	-6.37351	-0.47477	731.02	XPO5	exportin 5
285195	1.94e-09	1.85e-10	0.1734	6.37318	1.1053	373.59	SLC9A9	solute carrier family 9 member A9
155370	1.95e-09	1.86e-10	0.0737	6.37264	0.469965	787.07	SBDSP1	SBDS pseudogene 1
400569	1.95e-09	1.86e-10	0.0661	6.37253	0.421069	360.47	MED11	mediator complex subunit 11
126668	1.95e-09	1.87e-10	0.2229	6.37182	1.42009	245.52	TDRD10	tudor domain containing 10
23057	1.95e-09	1.87e-10	0.3302	6.37178	2.10409	234.25	NMNAT2	nicotinamide nucleotide adenylyltransferase 2
1848	1.95e-09	1.87e-10	0.1631	6.37176	1.03921	2646.06	DUSP6	dual specificity phosphatase 6
27324	1.95e-09	1.87e-10	0.3591	-6.37194	-2.28833	214.19	TOX3	TOX high mobility group box family member 3
100216546	1.96e-09	1.88e-10	0.1739	-6.3708	-1.10771	183.07	LINC01004	long intergenic non-protein coding RNA 1004
101928517	1.96e-09	1.88e-10	0.1771	-6.37055	-1.1285	15.69	LOC101928517	uncharacterized LOC101928517
344787	1.97e-09	1.89e-10	0.2046	-6.37026	-1.30345	63.64	ZNF860	zinc finger protein 860
1786	1.99e-09	1.91e-10	0.1463	-6.36832	-0.931968	1639.57	DNMT1	DNA methyltransferase 1
79632	1.99e-09	1.92e-10	0.2033	6.36799	1.29485	118.14	FAM184A	family with sequence similarity 184 member A
3397	1.99e-09	1.92e-10	0.2399	6.36792	1.52776	959.44	ID1	inhibitor of DNA binding 1
81831	2.01e-09	1.93e-10	0.2261	-6.36695	-1.4395	168.6	NETO2	neuropilin and tolloid like 2
107986528	2.02e-09	1.94e-10	0.5903	-6.36583	-3.75768	354.32	LOC107986528	uncharacterized LOC107986528
29105	2.02e-09	1.94e-10	0.088	6.36563	0.559944	722.89	CFAP20	cilia and flagella associated protein 20
2161	2.02e-09	1.95e-10	0.2502	-6.36532	-1.5927	102.7	F12	coagulation factor XII
162461	2.07e-09	1.99e-10	0.3653	-6.36175	-2.3239	30.69	TMEM92	transmembrane protein 92
7203	2.07e-09	2e-10	0.1051	-6.36137	-0.668546	4988.14	CCT3	chaperonin containing TCP1 subunit 3
23607	2.11e-09	2.03e-10	0.1649	-6.35898	-1.04841	414.93	CD2AP	CD2 associated protein
4306	2.12e-09	2.05e-10	0.183	6.35778	1.16335	189.97	NR3C2	nuclear receptor subfamily 3 group C member 2
4128	2.16e-09	2.09e-10	0.3234	6.35461	2.05485	2133.67	MAOA	monoamine oxidase A
55227	2.18e-09	2.11e-10	0.1136	-6.35324	-0.721465	492.65	LRRC1	leucine rich repeat containing 1
468	2.19e-09	2.11e-10	0.0788	6.3529	0.500392	9844.88	ATF4	activating transcription factor 4
2920	2.21e-09	2.13e-10	0.3195	6.35137	2.02928	1052.47	CXCL2	C-X-C motif chemokine ligand 2
287	2.21e-09	2.13e-10	0.2429	6.35144	1.54292	809.93	ANK2	ankyrin 2
9182	2.24e-09	2.17e-10	0.2029	6.34905	1.28818	69.98	RASSF9	Ras association domain family member 9
137872	2.26e-09	2.18e-10	0.2005	6.34778	1.27296	475.8	ADHFE1	alcohol dehydrogenase iron containing 1
100128098	2.27e-09	2.2e-10	0.4411	-6.34652	-2.79939	78.13	ST8SIA6-AS1	ST8SIA6 antisense RNA 1
90024	2.28e-09	2.21e-10	0.1393	6.34621	0.884167	146.22	FLJ20021	uncharacterized LOC90024
23349	2.28e-09	2.21e-10	0.24	6.34614	1.52287	31.99	PHF24	PHD finger protein 24
9928	2.3e-09	2.23e-10	0.4022	-6.34446	-2.55163	39.43	KIF14	kinesin family member 14
1281	2.31e-09	2.24e-10	0.2974	-6.34359	-1.88667	93308.6	COL3A1	collagen type III alpha 1 chain
3157	2.31e-09	2.25e-10	0.1644	-6.34326	-1.0431	960.03	HMGCS1	3-hydroxy-3-methylglutaryl-CoA synthase 1
145270	2.31e-09	2.25e-10	0.2509	6.34324	1.59163	213.64	PRIMA1	proline rich membrane anchor 1
10501	2.34e-09	2.27e-10	0.1857	6.34178	1.17775	784.9	SEMA6B	semaphorin 6B
407013	2.34e-09	2.27e-10	0.3048	6.34161	1.93296	24.95	MIR24-2	microRNA 24-2
4223	2.34e-09	2.28e-10	0.2871	6.34127	1.82061	530.55	MEOX2	mesenchyme homeobox 2
25879	2.35e-09	2.28e-10	0.1267	-6.34085	-0.803615	790.21	DCAF13	DDB1 and CUL4 associated factor 13
3232	2.35e-09	2.29e-10	0.1646	6.34066	1.04378	127.23	HOXD3	homeobox D3
105371254	2.36e-09	2.3e-10	0.2169	-6.33966	-1.3749	18.13	LOC105371254	uncharacterized LOC105371254
112268063	2.36e-09	2.3e-10	0.1187	-6.33956	-0.752319	33.64	LOC112268063	uncharacterized LOC112268063
27346	2.38e-09	2.32e-10	0.1383	-6.33842	-0.876482	359.01	TMEM97	transmembrane protein 97
84283	2.38e-09	2.33e-10	0.1747	-6.33815	-1.10747	608.52	TMEM79	transmembrane protein 79
1743	2.4e-09	2.34e-10	0.0704	6.33699	0.446366	2503.64	DLST	dihydrolipoamide S-succinyltransferase
5184	2.41e-09	2.35e-10	0.1233	6.33627	0.781507	1717.76	PEPD	peptidase D
105377347	2.42e-09	2.36e-10	0.1632	-6.33561	-1.03423	26.5	LOC105377347	uncharacterized LOC105377347
794	2.42e-09	2.37e-10	0.3605	6.3354	2.28396	1333.28	CALB2	calbindin 2
6913	2.42e-09	2.37e-10	0.212	6.33511	1.34302	439.32	TBX15	T-box transcription factor 15
378	2.43e-09	2.38e-10	0.0837	-6.33439	-0.530213	3638.75	ARF4	ADP ribosylation factor 4
7402	2.44e-09	2.39e-10	0.1137	6.33408	0.720305	1335.09	UTRN	utrophin
4232	2.44e-09	2.39e-10	0.2246	6.33398	1.4226	1882.86	MEST	mesoderm specific transcript
9202	2.44e-09	2.39e-10	0.0735	-6.3337	-0.46567	967.55	ZMYM4	zinc finger MYM-type containing 4
154807	2.44e-09	2.4e-10	0.1717	6.33333	1.08768	1685.03	VKORC1L1	vitamin K epoxide reductase complex subunit 1 like 1
101929371	2.45e-09	2.41e-10	0.4337	6.33267	2.74628	24.7	PARAL1	PPARG activating RBM14 associated lncRNA 1
23600	2.46e-09	2.42e-10	0.1089	-6.33228	-0.689532	196.45	AMACR	alpha-methylacyl-CoA racemase
83541	2.47e-09	2.43e-10	0.1756	-6.33143	-1.11175	647.63	FAM110A	family with sequence similarity 110 member A
643836	2.48e-09	2.44e-10	0.107	-6.33097	-0.677206	557.6	ZFP62	ZFP62 zinc finger protein
105374898	2.48e-09	2.44e-10	0.212	6.33094	1.34187	267.22	LOC105374898	uncharacterized LOC105374898
284	2.48e-09	2.44e-10	0.2853	6.33089	1.80629	170.82	ANGPT1	angiopoietin 1
401541	2.5e-09	2.46e-10	0.117	-6.32934	-0.740481	313.66	CENPP	centromere protein P
5058	2.52e-09	2.49e-10	0.1645	-6.32774	-1.04081	1283.86	PAK1	p21 (RAC1) activated kinase 1
284578	2.53e-09	2.49e-10	0.2876	6.32738	1.81995	23.37	MFSD4A-AS1	MFSD4A antisense RNA 1
83715	2.56e-09	2.52e-10	0.2857	-6.32556	-1.80723	1309.76	ESPN	espin
815	2.56e-09	2.53e-10	0.2738	-6.32529	-1.73156	24.35	CAMK2A	calcium/calmodulin dependent protein kinase II alpha
9545	2.59e-09	2.56e-10	0.1536	-6.32359	-0.971081	1005.34	RAB3D	RAB3D, member RAS oncogene family
79190	2.62e-09	2.59e-10	0.3454	6.32173	2.18344	287.07	IRX6	iroquois homeobox 6
54221	2.62e-09	2.6e-10	0.2967	6.32121	1.87565	55.47	SNTG2	syntrophin gamma 2
9796	2.63e-09	2.6e-10	0.2535	6.32092	1.6021	258.38	PHYHIP	phytanoyl-CoA 2-hydroxylase interacting protein
112268437	2.63e-09	2.6e-10	0.2392	6.32073	1.51181	18.44	LOC112268437	uncharacterized protein FLJ45252
57526	2.63e-09	2.6e-10	0.1963	6.32073	1.24084	123.91	PCDH19	protocadherin 19
9	2.64e-09	2.62e-10	0.4269	-6.31976	-2.69804	1486.86	NAT1	N-acetyltransferase 1
10965	2.67e-09	2.65e-10	0.1854	6.3182	1.17116	1289.7	ACOT2	acyl-CoA thioesterase 2
131873	2.7e-09	2.67e-10	0.2997	6.31663	1.89314	208.33	COL6A6	collagen type VI alpha 6 chain
286826	2.7e-09	2.68e-10	0.1801	-6.31653	-1.13734	113.89	LIN9	lin-9 DREAM MuvB core complex component
2331	2.7e-09	2.68e-10	0.1981	6.31616	1.25129	6582.04	FMOD	fibromodulin
100500832	2.72e-09	2.7e-10	0.1516	-6.31511	-0.957066	18.41	MIR3658	microRNA 3658
9104	2.73e-09	2.72e-10	0.27	6.3142	1.70471	155.44	RGN	regucalcin
5526	2.74e-09	2.72e-10	0.091	6.3139	0.57474	843.96	PPP2R5B	protein phosphatase 2 regulatory subunit B'beta
8930	2.74e-09	2.73e-10	0.0782	-6.31358	-0.493958	924.79	MBD4	methyl-CpG binding domain 4, DNA glycosylase
2353	2.74e-09	2.73e-10	0.2633	6.31329	1.6622	37257.5	FOS	Fos proto-oncogene, AP-1 transcription factor subunit
55432	2.77e-09	2.75e-10	0.1477	-6.31207	-0.93259	130.37	YOD1	YOD1 deubiquitinase
105369315	2.78e-09	2.77e-10	0.3489	-6.31117	-2.20197	44.34	LOC105369315	uncharacterized LOC105369315
4242	2.81e-09	2.8e-10	0.16	6.30965	1.00977	566.1	MFNG	MFNG O-fucosylpeptide 3-beta-N-acetylglucosaminyltransferase
57221	2.81e-09	2.8e-10	0.2295	-6.30947	-1.44802	695.62	ARFGEF3	ARFGEF family member 3
9075	2.81e-09	2.8e-10	0.3062	6.30922	1.93188	23.02	CLDN2	claudin 2
55914	2.81e-09	2.81e-10	0.0998	-6.30898	-0.629433	958.71	ERBIN	erbb2 interacting protein
100144604	2.83e-09	2.83e-10	0.2924	-6.30803	-1.84474	56.08	LINC00930	long intergenic non-protein coding RNA 930
92291	2.86e-09	2.86e-10	0.4009	-6.30644	-2.52794	615.59	CAPN13	calpain 13
10493	2.92e-09	2.92e-10	0.1137	6.30316	0.716474	7297.68	VAT1	vesicle amine transport 1
54507	2.93e-09	2.94e-10	0.232	6.30217	1.46189	1675.21	ADAMTSL4	ADAMTS like 4
337873	2.94e-09	2.94e-10	0.2724	-6.30181	-1.71675	33.13	H2BC20P	H2B clustered histone 20, pseudogene
254251	2.94e-09	2.95e-10	0.1393	-6.30154	-0.877839	121.36	LCORL	ligand dependent nuclear receptor corepressor like
3913	2.95e-09	2.95e-10	0.1088	6.3012	0.685486	11641.6	LAMB2	laminin subunit beta 2
55454	2.96e-09	2.97e-10	0.1161	-6.30031	-0.731538	565.42	CSGALNACT2	chondroitin sulfate N-acetylgalactosaminyltransferase 2
55605	2.96e-09	2.97e-10	0.149	-6.30037	-0.938744	189.28	KIF21A	kinesin family member 21A
8891	2.97e-09	2.98e-10	0.085	6.29971	0.53526	628.94	EIF2B3	eukaryotic translation initiation factor 2B subunit gamma
284339	2.97e-09	2.98e-10	0.3431	-6.29975	-2.16141	68.65	TMEM145	transmembrane protein 145
430	3.02e-09	3.03e-10	0.272	-6.297	-1.71305	75.03	ASCL2	achaete-scute family bHLH transcription factor 2
1149	3.03e-09	3.04e-10	0.4976	6.29665	3.13344	1564.87	CIDEA	cell death inducing DFFA like effector a
100506211	3.05e-09	3.06e-10	0.2253	-6.29551	-1.41812	148.4	MIR210HG	MIR210 host gene
1031	3.11e-09	3.12e-10	0.2505	6.29249	1.57647	1034.67	CDKN2C	cyclin dependent kinase inhibitor 2C
284098	3.11e-09	3.13e-10	0.1153	-6.29209	-0.725706	151.52	PIGW	phosphatidylinositol glycan anchor biosynthesis class W
2629	3.13e-09	3.15e-10	0.1004	-6.29103	-0.631755	1576.03	GBA1	glucosylceramidase beta 1
9641	3.15e-09	3.17e-10	0.1536	-6.28999	-0.966049	318.72	IKBKE	inhibitor of nuclear factor kappa B kinase subunit epsilon
51716	3.15e-09	3.18e-10	0.3876	6.28981	2.4378	89.38	CES1P1	carboxylesterase 1 pseudogene 1
3705	3.17e-09	3.2e-10	0.1603	6.28884	1.00786	2879.53	ITPK1	inositol-tetrakisphosphate 1-kinase
107984243	3.18e-09	3.21e-10	0.1809	-6.28845	-1.13729	22.67	LOC107984243	uncharacterized LOC107984243
10004	3.18e-09	3.21e-10	0.1592	6.28844	1.00136	205.25	NAALADL1	N-acetylated alpha-linked acidic dipeptidase like 1
58489	3.21e-09	3.24e-10	0.1862	-6.28698	-1.1707	296.41	ABHD17C	abhydrolase domain containing 17C, depalmitoylase
10670	3.22e-09	3.25e-10	0.0657	6.28632	0.413062	1770.09	RRAGA	Ras related GTP binding A
55020	3.22e-09	3.25e-10	0.1032	6.28636	0.648526	954.22	TTC38	tetratricopeptide repeat domain 38
9582	3.23e-09	3.26e-10	0.2227	-6.28577	-1.39968	76.98	APOBEC3B	apolipoprotein B mRNA editing enzyme catalytic subunit 3B
4486	3.25e-09	3.29e-10	0.238	-6.28454	-1.49552	497.41	MST1R	macrophage stimulating 1 receptor
100506755	3.26e-09	3.3e-10	0.0825	6.28416	0.518525	384.09	MIR497HG	mir-497-195 cluster host gene
255738	3.27e-09	3.31e-10	0.3647	-6.28353	-2.29147	29.44	PCSK9	proprotein convertase subtilisin/kexin type 9
[truncated: 17,735 more rows]
