# Supplementary material for: Understanding mechanisms of Polygonatum sibiricum-derived exosome-like nanoparticles against breast cancer through an integrated metabolomics and network pharmacology analysis
Source: Front Chem. 2025 Jun 6;13:1559758. doi: 10.3389/fchem.2025.1559758 (PMC12179076; doi:10.3389/fchem.2025.1559758)
Supplement: Supplementary file 1 [file DataSheet1.zip › raw data/Fig.5/GSE233242_norm_counts_FPKM_GRCh38.p13_NCBI.tsv/GSE233242_norm_counts_FPKM_GRCh38.p13_NCBI.tsv]

GeneID	GSM7416111	GSM7416112	GSM7416113	GSM7416114	GSM7416115	GSM7416116	GSM7416117	GSM7416118	GSM7416119	GSM7416121	GSM7416122	GSM7416123	GSM7416124	GSM7416125	GSM7416126	GSM7416127	GSM7416128	GSM7416129	GSM7416130	GSM7416131	GSM7416133	GSM7416134	GSM7416135	GSM7416136	GSM7416137	GSM7416138	GSM7416139	GSM7416140	GSM7416141	GSM7416142	GSM7416144	GSM7416145	GSM7416146	GSM7416147	GSM7416148	GSM7416149	GSM7416150	GSM7416152	GSM7416153	GSM7416154	GSM7416156	GSM7416158	GSM7416159	GSM7416160	GSM7416161	GSM7416162	GSM7416163	GSM7416164	GSM7416165
100287102	0.1901	0.2481	0.1467	0.2112	0.4711	0.8506	0.2724	0.6375	0.2873	0.2473	0.2988	0.3288	0.4046	0.3311	0.4168	0.262	0.3399	0.2166	0.4934	0.5288	0.1698	0.1788	0.3639	0.2576	0.2094	0.1247	0.0979	0.1237	0.6608	0.8131	0.2458	0.5052	0.3542	0.5458	0.179	0.2589	0.1511	0.3863	0.1417	0.1896	0.3868	0.5738	0.102	0.2278	0.2139	0.1083	0.1658	0.4606	0.1852
653635	22.96	20.82	28.18	27.56	37.64	34.02	25.52	55.35	22.17	19.4	48.04	33.56	38.11	33.48	30.66	28.27	33.96	25.84	37.79	35.03	24.73	35.13	19.56	32.3	20.14	22.52	20.48	23.83	46.23	41.87	39.03	36.29	20.84	41.66	28.3	17.99	31.32	35.83	18.59	29.7	43.04	37.56	21.51	34.91	37.07	27.14	12.72	21.75	31.36
102466751	20.62	18.95	20.6	29.58	21.16	38.64	29.31	38.35	19.61	16.69	30.86	61.63	28.31	47.11	31.83	44.55	20.64	39.46	41.96	49.56	36.18	38.31	20.9	53.2	17.11	31.31	21.75	40.27	59.57	101.6	17.92	46.82	22.59	86.35	26.09	21.39	25.69	40.67	22.46	32.24	71	74.62	21.69	71.25	42.61	34.21	17.26	23.98	31.5
107985730	0	0	0.1001	0.03815	0.04384	0.1136	0	0.09322	0.04201	0	0.1147	0.2885	0	0	0.1829	0.1341	0	0	0	0.058	0	0	0	0.09888	0.05845	0.04256	0	0	0.07586	0.3567	0	0	0	0.05714	0	0	0	0	0.02072	0	0.132	0.3109	0.07833	0.08743	0	0.05544	0	0.2021	0.1896
100302278	0	0.2122	0	0.1487	0	0	0	0.1817	0	0	0	0.5624	0.1937	0	0.2376	0	0	0	0	0	0	0	0	0.3855	0	0	0	0	0	0	0	0	0	0.07425	0	0	0	0	0.08079	0	0	0.202	0	0	0	0	0	0	0
645520	0.03971	0.05183	0	0.01816	0.07305	0	0	0.02219	0.1	0.08033	0.05461	0.06868	0.04732	0.1383	0.05804	0.02128	0	0	0.1202	0.02761	0.0764	0.02377	0	0	0.02783	0.02026	0.06134	0.01809	0.2167	0.1698	0	0	0	0.05441	0.04361	0	0	0	0.009867	0.0693	0	0	0.07458	0	0.06254	0.05279	0	0	0.09025
79501	0	0	0	0	0	0	0	0	0	0	0	0	0	0	0	0	0	0	0	0	0	0	0	0	0	0	0	0	0	0	0	0	0	0	0	0	0	0	0	0	0	0	0	0	0	0	0	0	0
100996442	0.392	0.2513	0.2587	0.2852	0.5831	1.236	1.432	0.912	0.8406	0.4591	0.2648	1.031	0.3769	0.5109	0.5025	0.6878	0.6118	0.8041	0.3331	0.408	1.53	0.3896	0.9269	0.4674	0.649	0.2292	0.6421	0.2506	0.2439	0.3529	0.3319	0.5495	0.6127	0.3811	0.5438	0.2972	0.459	0.3042	0.2347	0.288	0.08704	0.4614	0.7147	0.5863	0.491	0.3717	0.6557	0.5331	0.4376
729737	2.834	4.247	5.427	9.659	6.112	12.04	3.109	5.277	6.751	2.541	4.904	19.62	3.092	1.727	3.385	5.28	11.4	7.352	3.648	3.557	7.054	4.425	2.696	3.149	5.412	4.421	6.758	10.75	6.341	3.926	8.383	16.61	3.728	10.24	4.933	12.74	7.934	5.868	3.137	5.093	3.275	3.158	3.687	8.696	5.164	0.9426	0.9651	2.065	7.694
102725121	0.2094	0.2733	0.0838	0.1022	0.6164	1.483	0.3601	0.7334	0.3657	0.3813	0.0384	0.2415	0.5823	0.5348	0.653	0.2992	0.2329	0.1113	0.4227	0.5436	0.06715	0.01671	0.4762	0.4304	0.05871	0.01425	0.05751	0.05087	1.067	1.672	0.2527	0.5963	0.5916	0.7524	0.184	0.213	0	0.08824	0.04163	0.1462	0.1988	0.7113	0.05244	0.1464	0.04398	0.03712	0.09741	0.3382	0
102723897	28.65	25.16	30.25	31.34	40.27	35.28	30.5	65.17	23.39	20.26	54.21	33.89	38.3	34.43	38.02	35.25	44.21	33.52	35.95	32.25	26.74	38.63	22.97	36.98	17.89	20.6	25.95	30.53	53.13	45.55	38.97	37.65	26.41	51	28.24	18.95	36.92	44.53	24.07	30.99	35.98	47.99	26.15	40.17	37.56	35.7	14.36	27.78	31.62
102465909	10.72	12.06	8.714	13.58	7.977	17.07	11.35	20.28	14.29	13.02	19.06	30.81	15.33	14.94	15.43	20.51	9.633	19.73	11.99	17.89	12.38	13.03	14.47	22.69	6.937	14.48	7.475	14.43	31.51	39.51	11.94	24.09	13.98	36.02	13.04	11.32	12.85	16.68	10	18.42	32.37	32.8	9.295	25.59	15.59	10.09	9.208	12.79	16.5
107985721	0.008291	0.01082	0.009953	0.01517	0.02615	0.04516	0.00792	0.07413	0.008353	0.01677	0.04561	0.1147	0.00988	0	0.04847	0.008885	0	0.03305	0	0.05765	0.007976	0	0.0202	0	0.01162	0.008461	0.008538	0.007553	0.02262	0.07091	0	0	0	0.01515	0.01821	0.03162	0.04612	0	0	0	0.05247	0.103	0.04672	0	0	0.02204	0	0	0.03769
112268260	0.1684	0.2931	0.09805	0.2024	0.4007	0.519	0.7022	0.5553	0.4525	0.3029	0.131	0.259	0.2757	0.3555	0.2387	0.4376	0.2413	0.2713	0.1236	0.2177	0.694	0.2729	0.5388	0.2259	0.1574	0.1632	0.2033	0.1116	0.06964	0.02911	0.2464	0.1735	0.2884	0.1741	0.2242	0.3114	0.3218	0.1291	0.1201	0.1544	0.04846	0.3975	0.4985	0.2925	0.1286	0.2805	0.463	0.3957	0.3558
729759	0	0	0.02868	0.04372	0.01256	0.06507	0	0	0.02407	0.02417	0	0	0.02847	0	0.1048	0.05121	0	0	0.1447	0.03323	0	0.0286	0	0	0	0.1951	0.02461	0.04353	0	0	0	0	0	0.06548	0.05248	0	0	0.07551	0	0.08339	0.0378	0	0	0.0501	0	0	0	0	0
100132287	3.596	4.583	4.647	6.181	6.066	8.389	3.654	5.445	5.509	2.913	7.725	13.27	4.515	3.433	4.622	6.828	8.051	5.812	6.435	6.433	8.277	4.787	3.402	4.236	7.772	4.485	7.212	7.211	7.821	6.06	5.947	10.42	5.071	8.411	6.202	7.537	6.454	5.971	2.796	5.053	6.198	4.453	5.043	5.888	6.064	1.147	0.8059	1.766	5.181
105378947	0.04309	0.1375	0.02299	0.0438	0.0453	0.05215	0.1372	0.08562	0.1447	0.09685	0.05268	0.1325	0.04564	0.1	0.04199	0.1231	0	0.07634	0	0.0799	0.0829	0.04585	0.1166	0.02271	0.04027	0.04886	0.04931	0.06978	0	0	0.3466	0.05277	0.03121	0.04373	0.0631	0.1095	0	0.06052	0.04759	0.06684	0.01515	0.0595	0.01799	0.04015	0	0.03819	0.06681	0.0464	0.04353
101928626	0	0.03669	0.03375	0	0.02956	0	0	0	0	0	0	0	0	0	0	0.03013	0.1173	0	0	0	0	0	0	0	0	0	0	0	0	0	0	0.03874	0	0	0	0	0	0	0	0	0	0	0	0	0	0	0	0	0
113219467	4438	3212	2098	2315	5215	7166	8212	4942	6658	9001	5319	1.003e+04	5396	4741	5053	4096	7015	7074	3902	4051	5738	7989	6142	4994	6977	5812	3779	3975	7193	6895	7081	6367	7280	4585	4634	7218	7787	8627	3472	4408	3353	8988	7577	5618	3905	7269	3713	5539	6467
81399	0.009704	0.01013	0.00932	0.04261	0.0102	0.04228	0.02225	0.03904	0.02346	0.01178	0	0.04028	0.02313	0.02704	0.04539	0.07072	0	0.01547	0.0235	0.03239	0.0224	0.009293	0.01891	0.009204	0.01632	0.07923	0.007995	0.007072	0.007061	0.0332	0	0.03743	0.01265	0.03191	0.008526	0.05921	0.02159	0.01227	0.009645	0.0271	0.01842	0.009647	0.007291	0.03255	0.02445	0.03096	0.02031	0.03761	0
100133331	3.825	4.838	4.425	5.38	6.049	7.607	3.576	5.551	4.951	2.963	7.9	9.753	4.661	3.858	4.858	6.651	7.248	5.316	6.295	6.499	7.99	4.594	3.645	4.27	7.735	4.153	6.629	6.031	7.591	6.557	4.752	9.115	5.34	7.842	5.997	5.866	5.52	5.957	2.672	4.875	6.389	4.15	4.477	5.174	6.417	1.194	0.7693	1.577	4.845
107984841	0.4482	0.4427	0.4363	0.5098	0.4585	1.847	1.18	0.4603	1.367	0.3431	0.6664	1.76	0.664	1.013	0.6374	2.882	0.6063	0.9659	0.5869	4.448	2.96	0.261	1.476	1.149	3.362	1.113	2.42	1.479	0.7933	1.243	1.316	4.74	1.501	1.693	0.6918	0.5543	0.4043	0.7657	0.301	0.3383	3.604	0.7226	0.3185	1.93	1.068	0.4509	0.2958	0.3522	1.322
107984847	0.8326	0.6037	0.7775	0.4232	0.3647	2.394	2.342	0.3619	2.936	0.5615	0.6362	2.24	0.7166	1.772	1.082	3.669	0.9647	0.922	0.5602	8.299	2.981	0.2769	1.578	1.645	4.085	1.794	3.001	2.655	0.9256	1.978	1.675	10.26	1.206	2.683	1.219	1.588	0.5146	1.608	0.3908	0.4844	8.417	0.6898	0.4344	2.91	1.457	0.3075	0.4841	0.2241	2.103
107984849	0.3606	0.3137	0.1924	0.5131	0.4212	1.964	1.301	0.3582	2.341	0.2431	0.6612	2.772	0.5729	0.5581	0.7027	2.834	0.6684	1.278	0.4852	7.02	2.004	0.4796	1.366	1.33	2.471	1.063	1.98	1.533	1.02	0.6853	1.45	6.513	0.7836	2.415	0.528	0.9167	0.4457	0.5065	0.3982	0.5593	3.296	0.8961	0.301	2.352	1.514	0.4261	0.2795	0.3882	1.093
100288069	0.2782	0.1281	0.334	0.3144	0.6451	1.738	1.704	0.9145	0.8243	0.5131	0.3601	1.642	0.429	0.4559	0.5262	1.508	0.6825	1.109	0.3964	1.365	1.81	0.4897	1.236	0.582	1.055	0.334	0.7921	0.4919	0.2307	0.2799	0.2962	1.15	0.5335	0.4111	0.7548	0.0624	0.3641	0.6206	0.3497	0.2285	0.7509	0.6507	0.7377	0.9264	0.567	0.3916	0.7421	0.4757	0.6695
105378580	0.1201	0.1824	0.0996	0.2437	0.1102	0.1903	0.07925	0.1952	0.11	0.265	0.06005	0.7854	0.07805	0.1064	0.1723	0.365	0.09106	0.03481	0.07933	0.3036	0.1218	0.1307	0.0851	0.1967	0.1285	0.4545	0.06745	0.07955	0.1152	0.1494	0	0.4332	0.05694	0.1695	0.08632	0.08326	0.07287	0.0828	0.06293	0.0762	0.1105	0.3473	0.05741	0.2106	0.11	0.1045	0.1523	0.1058	0.1786
400728	0.3347	0.1506	0.1524	0.2112	0.09099	0.09429	0.3638	0.2064	0.1279	0.1984	0.1905	0.2794	0.06876	0.201	0.1518	0.2226	0.2888	0.04601	0	0.1605	0.1776	0.05526	0.1968	0.0821	0.4044	0.1649	0.4873	0.1156	0.1942	0.3948	0.2089	0.2862	0.3386	0.116	0.1267	0.132	0.1926	0.2553	0.2753	0.282	0.05478	0.2008	0.4335	0.07259	0.1091	0.1994	0.3623	0.4474	0.2098
79854	1.082	1.445	0.8998	1.668	1.003	4.129	0.5045	1.847	1.081	1.31	1.265	2.298	1.076	1.246	1.569	2.592	1.847	1.562	2.063	2.037	0.6227	1.142	0.5395	1.171	1.122	2.051	0.4912	1.257	1.526	2.331	1.233	1.948	0.833	1.634	0.898	1.364	1.042	0.5384	0.3894	0.7135	1.806	7.282	0.5439	2.536	0.9659	1.019	0.3268	1.073	0.6195
643837	2.272	1.487	1.26	1.354	1.677	2.488	4.731	1.896	2.025	1.544	1.491	1.311	1.552	1.278	1.861	1.44	1.176	1.25	1.471	1.744	2.854	1.69	2.214	1.348	3.76	1.471	3.611	1.629	1.688	1.704	2.331	1.403	3.881	2.061	2.311	1.112	2.014	2.02	1.069	1.985	1.969	1.205	3.601	1.355	1.546	1.686	2.462	1.754	1.922
107984850	0.032	0	0.03293	0.008364	0.03364	0.0249	0.03493	0.04087	0.02763	0.05548	0.0503	0	0	0.03184	0.04009	0.02939	0	0	0	0	0.05277	0.03283	0.02227	0	0.07689	0	0	0.008328	0.02495	0.2346	0.1655	0	0	0.008351	0.02008	0	0	0	0.01817	0.03191	0.01447	0.02272	0.01717	0	0	0.02431	0.01595	0	0
284593	0.03945	0.05149	0.1105	0.1083	0.04147	0.1074	0.1005	0.1176	0.106	0.0133	0.07235	0.04549	0.3448	0	0.2114	0.07047	0.1645	0.05243	0.1593	0.03658	0.07591	0.07871	0.03204	0.06237	0.0553	0.06711	0.04063	0.04792	0.07775	0	0	0.09059	0	0.04805	0.02889	0.05015	0	0.04156	0.05882	0.3672	0.02081	0.03268	0.0247	0.08272	0.04143	0.2273	0.04588	0.1912	0.05978
284600	0.05815	0.2581	0.2025	0.1117	0.03974	0.4434	0.03333	0.065	0.0703	0.3412	0	0.3621	0.06237	0.1418	0.068	1.116	0.1698	0.1623	0.07043	0.08896	0.01119	0.07657	0	0.1103	0.2364	3.181	0.01797	0.4026	0.1349	0.2984	0	0.3686	0.03791	0.8367	0.1277	1.064	0.06469	0.05513	0.1127	0.1421	0.4785	0.1518	0	0.1097	0.2931	0.07731	0.071	0.1691	0.0793
100130417	3.836	3.422	1.359	5.52	2.294	5.233	0.7969	1.249	3.092	4.912	2.336	1.546	1.704	2.698	2.548	16.24	1.74	5.048	0.7217	0.4972	0.3726	2.211	0.3266	1.731	0.9815	5.914	0.7057	2.809	2.879	6.753	2.157	0.6773	1.505	10.25	1.145	11.13	5.801	1.224	3.776	4.836	0.2593	0.8516	3.162	1.281	1.22	0.7723	0.9354	9.889	3.047
107985728	0.2831	0.1606	0.06649	0.1126	0.2005	0.3352	0.0823	0.05502	0.496	0.2427	0.1693	0.04257	0.08066	0.4929	0.1079	2.763	0.2053	0.6869	0.03726	0.2139	0.1066	0.1473	0.2848	0.248	0.1898	0.0942	0.2662	0.5774	0.3498	0.5263	0.3341	0.0763	0.2608	1.624	0.1216	1.713	0.2738	0.01945	0.2355	0.7732	0.03895	0.007647	0.2889	0.2451	0.1744	0	0.4937	0.1789	0.979
148398	7.875	6.928	5.109	9.327	7.969	8.817	2.707	5.09	5.923	7.916	7.144	5.311	5.207	5.928	6.669	19.11	5.892	19.24	3.719	2.782	1.95	6.837	3.121	5.243	2.312	5.176	2.169	6.41	7.13	6.304	6.988	3.034	2.717	10.06	3.411	13.32	8.346	5.435	6.789	10.44	3.387	4.547	5.191	4.342	5.003	3.033	2.877	7.822	7.219
26155	22	26.28	40.26	37.07	25.85	37.98	24.26	34.03	28.99	28.31	36.51	39.69	32.7	29.76	29.22	45.52	28.27	46.58	30.16	31.25	19.18	22.75	22.48	31.07	23.01	48.34	22.55	37.04	32.85	39.6	35.06	39.3	18.57	38.26	29.15	27.25	30.19	36.29	15.88	22.35	39.76	33.78	19.29	34	38.94	24.58	16.31	29.89	28.37
339451	3.68	4.691	5.03	5.487	4.635	6.414	3.1	7.468	3.628	5.388	6.911	12.29	4.283	7.2	6.644	10.69	5.597	11	7.421	8.941	3.03	3.508	3.402	8.49	3.762	5.429	3.462	7.359	7.497	13.06	4.461	10.34	2.7	8.327	4.361	8.25	4.608	4.349	3.266	4.397	5.741	11.04	2.456	6.431	6.082	2.275	3.117	4.279	5.322
84069	0.4649	3.129	1.446	3.095	2.035	3.219	0.899	3.976	1.467	2.555	3.082	9.979	3.344	3.707	3.365	9.774	2.734	4.176	2.917	2.797	0.09161	1.482	0.1774	2.869	1.044	0.6003	0.08654	4.516	3.057	4.456	3.346	3.581	0.1461	3.597	1.39	2.82	3.022	2.496	0.412	1.838	0.2748	4.525	0.1789	3.465	3.653	1.757	0.5081	2.904	1.884
84808	0.2203	0.8424	0.8196	1.119	0.7014	1.014	0.2312	1.803	0.4252	0.7282	1.093	2.233	0.7617	1.016	1.324	1.649	1.165	1.311	0.6013	0.6387	0.08358	0.6389	0.01512	0.6034	0.2871	0.133	0.1214	0.6501	0.9257	0.7431	0.8987	0.7696	0.04046	0.635	0.4635	0.9703	1.036	0.6473	0.06785	0.3899	0.03928	1.92	0.04663	0.8198	0.9775	0.8828	0.09743	1.022	0.4514
57801	14.04	10.95	22.07	12.1	26.97	8.528	5.771	12.58	7.205	10.9	26.71	16.09	16.61	15.06	14.26	7.351	19.59	9.223	12.67	15.73	4.575	10.85	5.693	7.897	7.469	10.15	8.652	9.356	17.3	12.69	11	14.39	8.152	15.48	12.35	10.38	18.46	23.63	4.611	8.442	2.736	28.47	10.07	9.873	18.51	2.501	6.074	10.7	11.21
9636	32.56	172.5	23.34	15.76	141.8	116.2	19.11	15.08	29.77	81.26	101.4	309.5	12.13	47.71	20.64	17.14	111.9	113.3	15.78	56.97	13.72	37.14	22.31	44.43	20.04	25.7	18.14	39.01	30.14	19.58	35.06	32.32	21.36	60.76	19.96	102.7	30.95	47.08	98.21	27.04	37.73	17.68	18.19	50.07	23.19	15.64	47	47.1	27.7
375790	13.07	26.28	30.13	29.86	25.32	46.42	17.2	29.25	25.6	18.87	35.25	53.63	23.9	31.8	33.85	52.27	31.29	34.45	29.82	39.36	12.95	23.27	11.49	29.58	19.38	52.7	10.63	41.7	35.83	79.43	36.68	26.16	11.18	38.16	25.08	36.73	28.15	31.96	10.57	28.28	26.18	57.91	8.555	37.8	38.84	9.967	24.57	23.82	26.16
100288175	0.4607	1.263	1.327	3.14	1.308	6.9	0.5061	4.583	0.5105	0.9552	2.471	2.709	1.4	1.123	3.064	6.616	2.306	3.489	1.674	3.428	0.1108	0.772	0.1122	3.933	0.452	0.3291	0.04744	2.119	1.844	3.349	0.8339	1.142	0.07509	8.743	1.164	0.8784	1.922	2.184	0.2747	0.6432	0.9476	9.875	0.2163	7.727	1.088	1.102	0.3616	1.451	0.8377
112267874	0.249	0.4658	0.6875	1.511	0.9685	2.034	0.07136	0.9462	0.1254	0.2183	1.872	0.8326	0.4055	0.6648	0.6187	1.059	1.592	1.456	0.5026	0.7849	0.02395	0.4471	0.02022	1.102	0.1745	0.0593	0.04274	0.4915	0.5284	0.7809	0.7512	1.018	0	1.073	0.4923	0.1899	1.108	1.915	0.07425	0.1159	0.05253	1.135	0.01559	0.5743	0.3922	0.7172	0.1593	1.166	0.7546
105378948	0.7107	0.8624	1.439	7.156	1.789	6.403	0.4771	4.543	0.4877	0.7305	3.656	1.807	1.474	1.873	2.56	6.958	3.269	2.052	1.675	3.825	0.1404	1.232	0.05615	4.609	0.657	0.2039	0.05539	1.575	1.401	5.323	2.086	2.265	0.07514	4.836	1.57	0.7032	2.137	4.031	0.1375	0.59	0.2067	3.065	0.02886	2.416	1.452	1.267	0.2546	1.229	1.537
401934	0.1889	0.5548	1.829	1.253	2.433	1.383	0.203	1.293	0.4877	0.1792	2.663	1.307	2.209	2.138	0.8629	0.9744	0.985	5.084	3.218	2.792	0.01136	0.8481	0.1151	0.896	0.3145	0	0	0.882	2.164	4.141	1.069	3.416	0.07699	1.704	0.9337	0.2702	1.117	1.343	0.0176	0.3297	0	1.467	0	0.8418	1.971	0.1884	0.2677	0.7438	0.5368
54991	6.891	7.393	12.45	14.09	10.89	17.31	7.209	16.51	8.848	12.28	16.42	12.86	11.39	10.54	13.04	18.01	10.16	10	16.81	27.07	5.369	9.718	5.596	10.35	7.914	16.02	5.814	12.08	16.42	23.2	11.86	15.89	4.451	22.8	10.33	9.006	14.11	12.36	5.19	10.11	10.13	25.33	6.29	17.52	16.01	6.119	4.521	7.509	9.938
254099	0.06924	0	0.3491	0.9376	0.5023	3.432	0.1588	1.579	0.2511	0.2381	0.6857	0.1437	0.4126	1.109	1.842	2.523	0.9819	0.1104	0.9225	1.772	0.01332	0.6134	0.1012	1.872	0.1553	0	0.04279	0.2902	0.7621	1.421	0	1.546	0	0.759	0.4563	0	0.2311	0.6127	0.006883	0.2417	0	1.342	0	0.6678	0.349	0.1105	0.02416	0.1342	0.1259
406984	0	0	0.8505	0.6482	4.965	4.502	2.933	1.848	2.141	0.2389	1.949	4.902	1.97	0	3.107	4.049	2.955	0.9415	2.86	0.6569	0	3.11	0	2.8	3.972	2.651	0	3.442	2.255	0	17.1	0.3254	0	0	5.706	0	1.314	2.985	0	2.473	0	6.456	0	3.466	8.927	0.3139	0	1.144	2.147
406983	0.9971	0	1.796	3.421	4.848	2.715	1.905	8.08	2.26	0.5043	10.29	5.174	1.782	1.736	6.194	6.946	0	0	4.529	3.814	0.2398	5.073	0	6.502	3.145	4.579	0	1.817	3.968	6.396	4.512	3.091	1.625	0.9109	4.928	2.852	4.16	5.515	0	0.8701	0	8.674	0	12.54	8.638	0.6628	0.4348	3.624	0
554210	2.973	0	8.437	15.58	18.47	8.833	4.39	30.21	12.25	4.101	17.1	9.35	13.21	12.24	17.78	15.35	9.019	0	24.55	8.646	0	16.18	0	17.31	3.031	11.31	0	6.648	15.49	20.81	9.785	8.566	0	1.728	19	4.123	13.53	9.397	0	3.774	0	32.58	0.5077	20.4	11.07	0.7187	1.886	2.619	20.89
100506376	0.2686	0.02104	0.0516	0.01966	0.1101	0	0.3028	0.02402	0.3626	0.1359	0.1478	0.01858	0.2049	0.03742	0.1649	0.01727	0.1793	0	0.1301	0.08219	0.3308	0.1479	0.6806	0.2675	0.6251	0.06031	0.6031	0.1175	0.1906	0.04595	0.4862	0.111	0.5079	0.04171	0.4838	0.02049	0.1793	0.3735	0.09345	0.1125	0.034	0.006676	0.3734	0.02253	0.5246	0.1143	0.2343	0.07809	0.635
254173	0.6345	0.08179	0.2132	0.1816	0.3157	0.2844	0.444	0.2393	0.5524	0.3434	0.8475	0.4878	0.224	0.2728	0.3206	0.2239	0.1743	0.1666	0.7274	0.6391	0.5024	0.3876	0.9033	0.3963	0.6003	1.039	1.049	0.2236	0.5557	0.402	0.8508	0.2734	0.6129	0.6512	0.8718	0.05974	0.5229	0.9243	0.1324	0.4739	0.03305	0.5062	0.7651	0.1752	0.6251	0.2777	0.7378	0.4302	1.021
8784	0.9496	3.575	2.872	4.904	2.313	6.963	0.724	1.317	1.481	1.505	1.557	2.179	1.959	3.18	2.135	7.819	1.866	3.931	2.322	4.216	0.325	1.41	0.7341	4.72	0.8064	0.8294	0.3762	2.753	1.258	0.7029	0.8264	18.38	0.8037	3.449	0.7421	2.437	2.946	1.818	1.316	0.8924	3.106	2.008	0.3602	4.748	1.208	0.6191	0.7964	1.15	1.536
7293	2.677	3.199	2.751	1.135	2.223	2.347	1.395	0.8197	1.09	3.326	2.269	1.247	1.304	2.277	1.242	0.6419	1.274	2.315	1.258	1.368	0.8642	1.975	2.025	1.855	2.099	3.792	2.241	2.962	1.445	0.6273	0.885	0.741	1.156	4.419	1.718	4.358	2.21	0.6374	1.066	1.408	1.45	3.592	2.284	1.948	1.694	0.4306	3.145	2.014	1.945
51150	54.62	61.92	55.32	45.05	46.27	53.38	42	43.2	47.22	44.77	58.38	41.45	52.94	48.17	50.25	48.56	47.43	41.25	42.69	34.39	39.08	49.18	43.2	51.54	36.45	35.99	47.13	51.94	56.13	49.18	41.31	53.62	45.32	61.55	43.36	41.14	48.32	64.32	55.41	57.06	51.94	44.43	54.21	51.8	55.23	32.44	41.07	48.85	45.35
126792	8.478	10.6	13.48	10.71	11.07	14.83	6.869	11.52	7.913	7.661	14.59	9.13	10.68	9.303	9.165	14.42	11.81	8.768	11.04	6.129	4.709	10.26	6.45	10.36	6.828	9.526	6.581	9.814	9.704	7.32	9.266	8.1	5.632	11.58	8.89	7.595	10.77	11.83	7.727	7.705	8.517	12.26	6.805	14.67	11.59	4.402	6.362	6.627	7.999
388581	1.165	1.096	1.934	1.646	1.928	1.354	1.31	2.356	1.036	1.734	2.734	1.364	2.104	1.313	2.104	1.58	2.645	2.05	1.764	2.836	0.8574	1.21	0.8768	0.3658	1.081	2.554	0.9708	1.311	1.66	1.466	3.413	2.196	0.8381	4.321	1.468	1.242	2.765	1.95	0.9881	1.376	0.9763	2.279	1.191	1.797	3.671	0.3418	1.196	1.578	2.259
118424	11.06	8.838	12.92	11.87	11.58	9.735	9.355	13.7	9.636	10.25	14.31	10.16	12.67	10.72	12.41	9.225	12	9.651	12.25	7.194	9.589	12.84	8.292	11.71	9.724	10.49	9.946	11.25	14.13	9.38	12.17	11.95	10.03	11.78	10.74	7.476	13.67	12.13	6.97	10.38	14.9	14.47	10.02	8.492	11.83	10.25	7.462	11.5	11.03
101928895	0.7049	0.4381	0.7415	0.6387	0.8963	2.011	2.206	1.095	2.611	0.8692	2.77	0.8824	1.312	1.59	1.747	5.554	1.176	1.392	1.626	8.813	3.074	0.8197	1.962	2.42	2.785	1.028	2.848	1.688	2.326	2.756	1.701	8.75	1.838	3.618	2.536	0.8192	1.344	1.528	0.6072	0.9841	1.402	0.9343	1.614	4.223	2.791	0.05354	1.592	0	1.892
6339	3.589	4.123	4.939	6.042	6.761	8.723	4.225	7.127	6.35	3.232	8.689	4.04	6.443	4.349	8.246	19.54	5.209	4.305	8.586	17.94	5.01	4.309	4.277	9.18	5.283	2.549	4.88	3.486	7.804	6.535	5.319	15.53	2.586	7.865	6.616	2.269	6.742	7.313	4.469	4.282	2.418	9.266	3.436	10.15	6.132	3.311	2.063	3.844	3.54
116983	10.54	11.72	11.7	9.993	13.11	21.19	11.99	8.583	15.24	10.93	12.08	14.24	13.04	13.7	10.9	24.39	9.919	19.88	11.98	32.32	14.49	9.111	14.62	14.72	11.7	13.67	14.88	16.75	16.46	15.42	20.45	24.01	13.71	24.41	13.57	14.4	15.77	12.89	13.38	16.67	15.12	19.15	12.66	16.28	18.97	3.143	9.217	7.311	14.87
102465434	0	0.48	0.4415	0	0.3866	0	0.3513	0.4111	1.112	0.744	2.023	0	0.4383	0	0	1.182	1.534	0	0	0	0.7076	0.4403	1.792	0	1.031	1.126	0	0.6701	0.3345	0	0	1.013	0	0.6719	2.424	1.403	0	0	0.3656	1.284	0.5819	0.457	0	0.7711	2.317	0	0.6415	1.782	0
109623456	0.9348	0.3486	0.6413	0.2443	0.1404	5.819	3.572	1.194	9.149	1.351	1.469	0.9239	0.9548	4.651	1.562	8.587	0	3.194	1.617	28.97	6.937	0.6394	10.41	5.066	8.237	3.271	10.18	8.272	5.223	6.853	9.669	25.39	4.353	13.05	4.693	6.111	2.971	1.688	1.195	3.729	6.762	2.323	1.505	7.84	4.207	0.3551	2.795	1.294	10.93
126789	8.381	7.735	10.3	10.5	8.945	9	5.525	10.02	7.476	9.289	11.84	8.739	8.994	11.12	9.057	10.44	10.27	16.91	6.639	11.65	4.983	9.339	4.993	9.231	4.633	11.16	6.185	10.19	9.719	6.795	7.478	14.08	4.506	9.725	6.247	11.33	9.368	10.09	6.412	8.097	10.28	10.09	5.849	10.19	11.21	5.555	5.016	7.16	7.584
54973	33.43	28.47	51.91	41.82	46.33	47.94	34.75	61.24	42.49	33.95	65.14	35.25	47.26	42.38	50.43	48.87	49.22	38.88	50.18	46.82	35.46	43.15	31.89	48.79	30.31	42.07	30.87	39.44	58.57	50.95	47.42	51.53	28.57	41.81	42.33	29.87	46.85	47.66	27.8	36.64	50.32	56.02	28.79	38.88	61.72	34.58	21.58	35.68	38.64
102465435	5.868	3.153	8.287	5.684	5.806	3.76	2.638	12.34	5.564	5.935	9.494	3.582	9.049	6.01	8.072	5.918	10.08	4.128	4.18	5.76	1.66	9.503	3.363	7.366	4.354	4.579	3.555	4.402	8.005	14.76	12.5	11.89	1.125	5.36	3.791	1.316	1.92	4.363	3.602	6.023	8.738	6.005	2.593	6.513	9.785	3.671	2.408	8.362	6.276
80772	9.274	8.213	12.22	10.91	12.29	9.985	9.81	13.19	9.506	12.04	18.71	8.141	7.772	6.115	12.16	8.713	10.28	8.029	11.7	8.649	8.751	11.02	10.77	8.344	6.598	12.73	9.528	11.59	13.31	11.3	8.146	11.56	7.985	11.04	9.172	9.003	12.23	17.02	5.683	9.553	9.315	14.38	9.825	8.662	11.34	5.061	8.738	10.22	10.46
83756	0.4074	1.015	0.7467	1.314	0.6179	0.7622	0.41	0.3754	0.3948	0.7172	0.633	0.5594	0.3335	0.4332	0.7273	2.606	0.6226	0.4215	0.7533	0.9948	0.2932	0.618	0.4091	0.6932	0.2528	1.174	0.3075	0.9122	0.6506	0.4256	0.9007	10.21	0.4258	0.7244	0.4099	1.233	0.4152	0.6094	0.4575	0.3691	0.2067	1.082	0.2804	2.034	0.529	0.3225	0.2712	0.2712	1.272
1855	18.65	17.68	31.63	25.61	26.27	30.43	23.47	28.24	23.73	19.45	32.67	25.58	25.55	29.73	27.83	38.42	22.34	29.27	34.67	25.04	24.11	24.43	25.8	24.33	18.07	28.5	25.1	25.89	31.87	31.46	25.15	28.68	24.2	28.54	27.06	22.29	30.2	31.14	16.15	22.53	26.14	71.45	24.14	28.45	38.41	5.638	20.61	15.32	23.4
102466740	0.9506	0.9926	3.652	1.392	1.799	2.071	1.453	2.55	1.916	0.7693	2.092	3.946	2.266	3.973	2.223	2.853	0	1.516	2.303	2.644	1.829	3.186	1.853	1.803	3.731	3.493	3.916	1.386	2.594	3.252	0	2.62	1.24	3.3	1.671	1.45	2.115	2.404	0.7559	5.309	1.203	4.253	2.857	4.784	2.396	1.011	1.99	0	1.729
54587	89.5	118.5	88.43	37.06	80.32	119.5	67.86	56.85	63.78	53.23	74.66	23.38	87.88	101.2	60.29	65.84	49.4	69.27	62.51	62.16	79.51	71.96	67.11	55.43	57.91	23.08	79.48	52.39	78.26	36.22	66.59	18.07	71.84	78.64	64.66	107.5	50.8	76.26	122.1	81.8	21.45	27.52	88.19	80.6	106.8	24.77	55.09	42.5	50.99
54998	39.78	33.92	48.37	47.08	41.73	38.33	39.77	48.44	38.98	40.95	57.47	41.89	45.25	41.65	46.54	28.92	48.49	50.5	38.08	30.87	36.26	45.02	44.56	35.53	41.66	41.38	39.47	38.97	52.92	39.7	36.94	45.6	37.5	31.76	35.13	25.19	47.77	66.99	22.98	32.03	39.85	65.1	54.35	37.28	36.76	35.25	51.18	48.2	37.66
81669	34.66	31.34	32.01	45.86	39.29	46.66	33.01	54.49	42.97	39.18	43.49	54.5	45.58	50.3	47.04	56.61	46.71	36.32	45.38	46.26	40.07	30.99	25.59	44.24	39.6	42.18	32.61	31.51	46.82	49.35	47.89	75.88	28.25	45.2	40	25.68	41.3	28	27.8	31.72	39.01	48.32	25.47	48.96	37.97	47.77	14.32	35.3	39.43
148413	10.99	9.431	10.82	17.8	8.129	12.48	9.122	20.53	11.73	12.51	15.11	12.34	11.62	13.05	17.84	14.87	14.56	12.43	11.43	12.87	8.717	13.27	9.505	18.29	8.924	16.1	9.081	12.01	15.86	17.13	16.73	14.77	9.958	13.37	10.18	7.342	14.78	16.55	7.093	11.69	14.03	15.17	8.172	12.78	11.12	12.64	6.179	14.61	10.68
55052	40.15	34.49	47.99	58.43	53.14	40.87	42.88	54.37	42.39	50.19	55.16	42.18	53.67	42.92	58.71	40.98	58.11	52.72	53.69	39.35	39.63	55.3	42.63	56.15	47.85	52.63	41.94	50.3	60.1	49.21	84.33	63.68	46.61	42.51	43.48	35.45	59.83	53.67	32.32	51.78	36.45	54.4	58.35	48.3	50.18	50.92	52.09	63.66	54.75
107984868	0.131	0.07598	0.2656	0.1598	0.2081	0.111	0.228	0.2928	0.2111	0.1943	0.09608	0.3625	0.2913	0.1014	0.3148	0.0811	0.02428	0.06962	0.2468	0.1214	0.2016	0.2787	0.2127	0.2623	0.155	0.303	0.1918	0.1909	0.2833	0.09958	0.2107	0.02406	0.07591	0.1276	0.179	0.1776	0.2267	0.2576	0.1475	0.1625	0.6079	0.05064	0.1093	0.06103	0.2751	0.1857	0.2335	0.4231	0.1852
441869	3.956	2.157	8.548	3.595	12.14	4.207	6.301	12.92	6.456	5.096	14.65	1.371	5.907	4.632	7.108	2.692	7.368	1.955	17.61	2.494	4.698	8.057	4.14	4.906	7.636	3.16	4.87	4.589	12.7	13.27	6.444	0.3424	3.241	3.188	6.802	4.022	8.295	9.171	7.638	5.72	3.646	1.018	5.602	2.169	10.07	5.51	3.925	4.622	6.382
105378585	0.7977	0.4627	1.632	0.5947	2.847	1.341	1.073	1.497	1.111	1.315	2.167	0.8176	1.408	1.235	1.468	2.554	1.725	0.6282	2.743	1.342	1.061	1.226	0.3839	1.728	1.242	1.668	0.6897	1.184	1.872	1.179	2.139	0.08141	0.8347	0.7197	1.86	0.9014	1.753	1.556	1.547	1.787	1.309	0.2692	0.8139	0.4956	1.303	1.283	1.031	1.527	1.433
643965	0.114	0.119	0.219	0.08344	0.2637	1.614	0.1742	0.1019	0.09188	0.369	0.7526	0.3155	0.4347	0	0.2	0.6353	0.5706	0	0	0.5708	0.04387	0.4367	0	0.6488	0.06392	0.6981	0	0.2908	0.6221	0.78	0	0	0	0.4165	0.1002	0.1739	1.015	0.2882	0.1133	0.3183	2.453	0.51	0.08565	0	0.7182	0	0	0	0.2073
102724312	1.569	2.207	2.211	5.277	2.4	3.991	1.795	2.919	1.874	1.501	4.393	7.735	1.97	1.112	2.06	13.21	3.448	1.423	2.958	1.934	1.428	2.901	2.106	5.792	1.501	1.17	1.935	2.413	3.281	0.4821	2.381	0.1294	1.654	1.545	2.187	3.081	2.822	2.91	0.5976	1.246	0.6838	2.031	1.482	2.324	4.143	1.699	1.835	2.549	2.819
107985729	0.3144	0.3603	0.7364	0.5892	0.6771	2.088	0.5713	0.6856	0.757	0.667	1.308	4.774	0.731	0.3738	0.4035	7.987	1.023	0.7947	1.114	1.855	0.5016	0.9729	0.5977	3.309	0.6879	0.7825	0.9476	1.579	1.13	1.049	1.11	0.1268	0.7998	1.086	1.011	1.345	1.365	1.066	0.3048	0.4282	0.3154	0.9338	0.4321	1.736	1.787	0.3058	0.6955	0.6687	1.464
64856	21.74	32.66	19.67	24.05	23.82	20.82	12.78	20.91	16.35	26.8	31.3	42.85	17.53	18.02	16.33	16.83	25.85	27.81	17.75	14.41	11.14	28.35	11.7	25.38	10.07	25.75	12.76	36.06	23.99	41.39	23.6	2.89	12.23	28.47	15.52	18.53	22.78	19.59	11.22	13.79	14.43	12.76	13.89	13.6	23.68	4.302	19.05	15.13	22.79
219293	1.571	4.494	2.746	5.832	3.443	9.155	1.642	6.275	2.41	4.217	4.584	30.37	2.235	0.8088	3.751	11.47	4.746	2.662	4.43	5.184	0.7261	2.912	0.5941	3.084	1.701	9.173	0.9328	4.697	3.911	6.208	2.838	0.832	0.8139	4.479	2.691	8.945	3.262	3.633	0.5483	1.945	1.452	3.752	0.9379	1.595	2.378	2.2	0.7798	2.954	3.22
83858	6.088	6.26	10.7	8.396	7.01	8.734	5.515	11.19	9.704	9.844	11.29	11.65	10.58	10.02	9.239	12.56	8.718	11.53	11.29	12.77	5.306	7.138	6.191	11.25	6.362	14.11	5.784	11.16	11.03	11.76	10.43	11.9	4.889	11.95	8.617	6.852	9.835	9.412	5.406	6.072	15.69	12.47	4.861	10.01	14.58	5.615	4.008	6.07	9.697
55210	7.948	7.998	14.95	9.996	8.719	10.72	8.484	12.54	10.64	11.6	12.53	16.03	12.16	11.67	9.48	11.88	10.09	18.79	11.4	15.29	6.052	8.908	8.43	9.662	7.979	19.5	7.8	14.59	12.57	14.23	10.7	17.44	6.693	14.16	10.16	12.57	13.19	12.88	6.825	8.55	26.74	15.89	8.136	11.1	13.91	5.345	6.348	9.646	9.863
339453	2.404	1.717	2.789	0.6985	2.946	1.77	1.257	1.198	1.751	1.446	2.949	1.18	1.8	1.132	1.781	0.9924	1.355	1.101	2.656	1.491	1.938	2.625	1.425	1.194	1.366	0.6963	1.723	0.9323	2.298	0.9727	0.8822	0.1119	0.8473	2.033	1.427	1.859	1.627	3.389	3.076	1.701	7.583	1.272	1.861	1.158	3.377	0.7343	0.6801	0.7084	0.96
29101	56.22	55.6	66.68	53.5	73.5	64.71	53.46	66.95	53.59	58.62	66.47	69.27	67.02	47.1	64.64	57.92	73.31	42.91	70.79	60.09	55.42	72.79	57.76	55.1	61.67	100.1	57.26	65.66	80.86	59.48	84.13	66.18	57.3	61.63	58.91	56.1	71.44	67.42	40.28	60.01	39.12	102.7	69.9	40.59	54.38	63.99	61.35	65.11	62.67
643988	4.531	7.155	7.33	5.798	3.764	6.702	1.655	3.589	2.054	6.688	2.237	11.73	4.733	4.782	4.477	5.275	2.687	11.75	3.71	6.214	0.5284	3.464	0.4374	5.761	1.91	4.905	0.9681	5.552	4.957	5.692	4.589	0.3493	0.9641	3.835	2.529	6.727	2.703	4.84	5.192	4.682	3.46	17.9	1.567	3.3	4.492	0.7021	1.032	2.61	2.929
105378586	1.079	1.638	1.366	1.435	0.7422	2.991	0.4122	0.4384	0.4742	1.825	0.7552	2.714	1.262	0.683	0.9746	0.8827	1.636	2.189	1.188	1.418	0.1132	0.8921	0.09555	1.395	0.2749	1.601	0.2828	1.036	1.231	1.006	0	0.05404	0.2557	0.9136	1.378	1.047	0.6545	0.7437	0.7212	1.095	1.365	4.484	0.442	0.4934	0.6178	0.05214	0.3421	0.3801	0.8915
142678	7.764	6.278	10.91	5.343	10.09	11.42	7.014	9.115	10.96	7.846	14.14	7.415	9.939	11.9	10.98	7.561	9.462	7.059	13.06	9.529	8.636	9.025	7.122	9.199	6.808	7.711	8.008	8.582	13.33	12.59	10.06	8.493	6.95	13.25	10.74	7.018	13.44	11.3	12.68	11.78	14.53	9.786	8.687	7.736	15.14	3.133	5.128	5.72	8.997
8510	11.02	6.144	4.268	1.908	4.147	6.499	3.148	2.758	6.812	7.824	5.024	2.33	4.227	7.887	5.386	1.035	4.367	1.877	2.703	2.134	4.63	4.829	2.056	3.541	3.004	1.698	3.193	5.257	5.559	2.291	5.142	1.163	3.44	7.341	4.564	3.002	4.334	10.47	19	15.44	1.105	3.318	8.035	2.383	5.497	1.802	2.761	4.562	5.904
984	14.58	11.01	15.99	15.3	12.7	12.32	11.8	16.06	16.31	14.82	20.78	14.34	16.21	14.47	15.65	14.76	16.84	15.72	18.37	17.62	15.12	13.38	14.17	15.44	15.29	16.98	16.89	16.25	16.55	18.16	17.78	19.8	15	19	17.61	10.69	16.33	18.72	10.41	13.37	14.3	17.12	14.84	14.67	15.86	15.1	7.543	13.38	17.41
728661	11.9	7.469	8.168	13.54	9.862	18.01	10.16	17.33	12.68	12.75	10.22	8.999	9.969	14.7	23.07	26.38	14.95	18.13	16.93	25.06	13.26	10.55	11.01	19.86	13.53	16.25	7.198	7.47	13.92	24.42	12.87	32.98	7.189	13.76	15.45	6.403	10.91	8.755	6.295	9.046	17.77	15.22	7.186	14.82	13.6	15.61	4.866	13.11	12.58
8511	23.44	12.67	9.275	3.126	7.185	10.79	6.434	4.733	14.25	15.4	7.561	3.169	7.466	15.95	9.483	0.5042	7.436	2.172	3.749	2.927	8.028	8.596	2.835	5.519	5.207	2.072	5.611	10.47	10.53	2.965	11.21	1.092	6.7	11.38	7.397	4.438	7.989	21.99	43.09	30.86	1.92	5.293	15.81	3.582	9.984	2.831	5.054	7.439	13.06
728642	17.19	13.06	19.52	20.03	9.886	9.996	10.41	14.67	18.34	16.58	28.02	20.97	19.15	18.34	19.4	21.32	18.1	17.33	21.29	19.13	17.76	15.44	15.93	19.31	17.54	19.8	19.61	19.51	20.49	21.64	21.04	24.64	17.62	23.82	19.08	11.95	18.41	17.6	10.88	15.79	18.35	23.67	9.036	9.454	21.73	16.75	7.737	15.68	19.59
9906	5.876	3.868	11.22	19.77	5.108	7.879	4.347	8.907	6.087	6.198	8.914	7.987	8.573	10.96	12.93	13.37	8.143	7.244	9.514	11.43	6.631	6.378	4.419	9.485	6.801	7.738	10.58	11.44	12.08	21.41	7.068	14.21	6.274	12.09	8.388	3.259	5.729	6.957	5.493	8.252	7.502	9.785	3.511	5.84	6.518	8.857	2.488	7.791	6.778
112268218	4.648	3.343	4.029	4.222	3.691	3.368	3.776	4.122	4.472	3.942	5.133	4.621	4.907	3.191	4.099	3.479	6.171	2.949	3.544	3.762	5.735	5.353	5.46	4.739	4.179	2.828	5.162	3.802	5.398	3.4	5.596	4.837	5.039	4.06	3.735	2.779	4.176	5.967	2.87	4.778	2.9	4.514	5.102	2.847	3.965	4.389	2.677	4.173	4.467
65220	14.69	11.6	12.95	14.68	7.596	14.3	15.66	10.13	16.66	13.5	12.07	16.17	14.17	13.4	12.24	17.05	12.55	12.7	11.42	17.48	25.9	10.93	26.06	16.29	19.01	13.53	25.66	17.78	13.71	13.04	17.15	25.49	22.43	15.23	15.23	12.47	10.83	15.32	9.243	13.46	14.26	14.01	15.91	12.7	16.68	12.38	12.93	11.74	18.99
2782	88.6	88.72	79.12	93	71.9	94.11	84.48	81.46	73.84	76.91	61.54	88.29	86.62	93.34	82.36	96.42	74.18	96.12	83.83	92.51	82.98	71.02	96.62	92.89	82.38	128.6	94.89	103.2	76.96	97.98	90.66	116.5	91.54	133.5	83.31	79.58	68.15	61.65	74.12	79.92	91.9	127.1	76.11	99.84	73.2	79.79	48.96	88.7	81.67
105378949	0.7402	0.4183	0.2565	0.391	0.5054	1.164	0.9768	0.4776	0.4305	0.2933	1.133	0.5279	0.4001	0.2658	0.6469	0.3598	0.6366	0.6084	0.09242	0.1698	0.4698	0.3654	1.004	0.4343	0.6418	0.514	0.4872	0.1529	0.3679	0.2611	0.2763	1.157	1.045	0.3276	0.5364	0.1746	0.08489	0.04823	0.2048	0.05327	0.3864	0.2466	1.491	0.032	0.3365	0.2638	0.4259	0.3698	0.4163
163688	0.5896	0.9261	0.3839	1.198	0.7039	1.497	0.7924	1.128	1.077	1.627	1.017	2.973	0.7979	0.4872	1.578	2.86	1.125	0.9163	0.9683	3.252	0.6057	0.4785	0.3652	2.109	1.429	1.55	0.4014	0.8921	1.518	2.735	0.7236	8.798	0.2606	0.6071	0.9219	1.715	1.001	1.074	0.3129	1.151	0.4744	2.67	0.3754	1.634	0.5666	0.7971	0.1569	0.8716	1.045
339456	0.5519	0.1566	2.16	0.6805	2.409	1.568	1.742	1.448	0.967	0.7038	2.244	2.739	0.8292	1.504	1.052	1.157	2.302	3.826	2.761	4.305	2.447	1.407	1.228	0.8534	0.9754	1.837	1.038	0.6557	1.342	0.6157	0.8687	0.06612	1.486	1.918	1.423	0.549	0.6674	1.062	0.322	0.4187	0.4556	2.594	1.893	0.2515	1.209	1.34	0.7534	0.9301	0.6544
85452	0.03335	0.03957	0.02912	0.05547	0.0255	0.1156	0.1448	0.02711	0.03971	0.0644	0.2418	0.1258	0.007226	0.01056	0.01329	0.03899	0.05058	0.5197	0.01836	0.0506	0.0525	0.03266	0.03693	0.007189	0.0595	0.2444	0.04683	0.06076	0.03309	0	0	0.004177	0	0.02077	0.01332	0.01156	0.05059	0.01916	0.0226	0	0.004797	0.04898	0.03986	0.01271	0.02865	0.04836	0.01586	0.04407	0.05513
107984872	0.004008	0.01046	0	0	0	0.04366	0.01531	0	0.01615	0.008108	0.02205	0	0	0	0	0.02577	0	2.588	0.1942	0	0	0	0	0	0.01124	1.734	0.008255	0	0.00729	0	0	0	0	0.003661	0	0	0	0	0	0	0.01268	0.00996	0	0	0	0	0	0	0
105378589	0.02363	0.037	0.005673	0.0951	0	0.1544	0.01354	0.01584	0.009521	0.1482	0.013	0.1308	0.04505	0.08228	0	0.06077	0.01971	0.05651	0	0.1117	0.03182	0.07353	0.02302	0.05602	0.006624	1.567	0.004866	0.198	0.004298	0	0	0.04557	0	0.177	0	0.1261	0.05257	0	0.03757	0.03298	0.08224	0.09395	0	0.109	0.01488	0	0.008242	0.09158	0.02148
2563	0.3895	0.8054	0.1156	0.5526	0.1081	0.9774	0.2969	0.2006	0.2072	1.886	0.2769	1.332	0.08345	1.006	0.1215	0.713	0.01825	1.099	0	0.8765	0.24	0.8225	0.03199	0.5293	0.07362	6.37	0.1037	1.049	0.1712	0.1497	0.1584	0.3437	0.09987	0.8656	0.1634	1.152	0.2678	0.4288	0.4633	0.1375	0.9488	1.061	0.05754	0.5598	0.1241	0.064	0.2061	0.1697	0.1194
105378590	0	0.07896	0	0.009225	0.0106	0	0.009632	0.01127	0	0	0	0.06976	0	0	0	0	0	0	0	0	0	0	0	0.02391	0	0	0	0	0.004585	0	0	0.01389	0	0	0	0	0	0	0	0	0	0	0	0	0	0	0	0	0
105378591	0	0.05423	0.04988	0.07602	0.08735	0.1131	0	0.2322	0	0.04202	0	0.1437	0.04951	0	0	0	0	0.1656	0.7548	0.2311	0	0	0	0	0	0	0	0.03785	0.05668	0	0	0.1145	0	0.0759	0	0	0	0.3939	0	0	0	0	0	0.08711	0	0.1105	0	0	0
5590	1.107	1.634	2.936	3.609	2.497	2.678	1.321	4.468	1.649	1.668	2.923	4.077	2.263	2.382	2.91	3.652	2.942	4.054	3.107	3.113	0.5082	2.413	0.491	2.723	1.211	3.409	0.3774	2.52	3.841	5.589	2.764	3.959	0.2787	3	1.952	1.258	2.888	2.036	0.5843	1.503	1.894	4.182	0.2925	2.977	2.674	2.509	0.3622	2.293	2.318
100506504	1.477	1.496	3.482	2.031	3.068	2.389	1.95	3.942	2.616	1.63	5.122	4.026	2.603	2.307	5.417	7.349	2.24	1.999	4.988	4.159	0.8612	2.208	0.6107	3.014	1.757	2.211	0.9589	2.871	3.387	4.748	2.917	4.712	0.5837	2.944	2.91	1.844	3.088	2.263	1.041	1.437	3.796	2.804	0.7062	3.491	3.61	2.666	0.2811	0.9543	2.198
199990	3.78	3.74	6.146	6.688	7.176	5.857	4.292	6.899	4.985	4.082	9	6.659	5.92	6.086	5.744	5.533	7.086	6.02	6.408	5.135	4.094	6.639	3.728	5.466	3.761	3.211	4.348	5.258	7.668	7.339	5.022	7.428	3.869	6.31	5.623	4.374	6.841	9.111	4.163	4.832	5.616	9.678	5.061	6.477	7.046	3.844	3.372	6.042	5.201
112268219	1.743	1.25	2.713	3.934	3.929	3.797	3.009	4.516	3.376	2.608	6.215	2.441	3.533	3.569	3.303	4.276	3.048	1.942	4.425	4.24	3.03	3.338	2.762	3.904	3.862	1.937	3.374	3.596	3.923	4.023	3.953	5.208	3.423	3.825	4.151	1.89	3.784	4.805	2.484	3.694	2.578	3.33	3.297	4.931	5.292	1.999	2.286	2.686	4.085
105378593	0.4896	0.1988	0.2874	0.5773	0.5605	0.3556	1.497	0.7783	1.447	0.5503	1.616	1.204	0.6742	0.4547	0.6679	1.259	1.18	0.1735	0.6589	1.453	1.423	0.3647	1.855	0.5676	1.983	0.3775	2.084	0.6343	0.7224	0.5584	1.576	2.848	1.915	0.5268	1.052	0.7468	0.3631	1.788	0.5407	1.215	0.1377	0.8112	1.104	0.8669	1.919	0.2893	1.139	0.5272	1.682
6497	12.61	8.823	14.52	6.857	15.25	11.33	17.23	11.01	14.61	9.961	12.58	8.848	14.89	11.13	10.9	11.01	9.28	8.223	15.6	8.894	18.96	11.34	16.17	11.8	21.96	15.58	23.6	15.25	16.68	9.403	14.02	4.287	20.64	12.8	15.69	9.707	16.62	10.76	11.11	16.67	19.89	9.404	17.37	9.9	23.31	5.617	8.93	7.912	14.62
79906	0.6312	0.6327	1.833	2.055	1.706	1.773	1.151	2.466	1.425	1.317	3.035	0.6507	1.586	0.7685	2.03	3.477	1.78	0.995	2.541	4.684	0.776	1.308	0.6257	2.325	1.471	0.6202	0.6855	1.16	1.984	1.609	1.637	2.427	0.6604	0.988	1.963	0.538	2.113	2.024	0.7587	0.9343	1.196	1.079	0.8697	1.669	2.279	1.467	0.4354	1.28	1.957
100129534	0.8932	0.6252	1.653	3.013	1.117	1.087	0.9725	2.142	1.659	1.02	1.922	1.208	1.617	0.9037	4.318	6.075	2.456	0.6764	1.632	0.8744	0.7489	1.457	1.021	3.502	1.189	0.4685	0.8325	1.764	3.041	2.646	1.084	3.63	1.074	1.367	1.885	0.7992	1.832	1.861	0.9523	0.9405	3.442	1.736	0.4124	1.653	1.32	2.216	0.3482	1.789	1.361
11079	34.95	36.39	35.77	48.83	35.84	40.54	34	41.77	34.05	39.96	40.72	37.6	38.19	33.65	42.84	46.19	42.34	33.05	39.48	29.1	36.34	39.03	35.67	43.36	31.32	33.36	34.66	39.84	39.32	41.07	43.99	48.84	35.92	36.84	34.8	33.4	41.46	37.96	28.43	37.26	37.35	47.92	37.39	36.44	35.9	39.75	25.28	41.36	33.28
5192	12.61	10.15	19.97	18.06	15.97	13.3	15.13	17.26	14.03	10.95	20.41	10.61	15.81	9.818	18.54	16.28	18.29	13.09	18.12	12.57	15.05	16.05	14.45	12.42	14.26	15.91	14.61	13	18.21	15.52	16.23	18.72	15.32	13.53	15.16	10.87	14.24	18.91	9.019	12.59	10.48	17.21	16.82	11.66	17.05	12.68	15.3	14.18	13.85
9651	1.638	0.948	4.903	3.266	5.335	0.839	3.893	5.462	5.402	1.378	7.393	0.5279	6.49	1.801	5.094	9.629	4.538	2.118	8.438	7.629	0.3127	6.513	0.3993	3.257	2.433	1.612	0.2678	4.639	9.372	11.24	7.623	3.917	0.2856	1.935	7.102	1.013	7.216	3.341	0.1433	6.668	0.1744	7.168	0.5946	6.092	11.07	1.552	0.8874	1.315	8.107
55229	4.175	3.966	4.579	6.306	4.26	4.771	4.571	6.165	5.184	4.81	5.852	3.896	4.271	6.154	5.692	6.636	4.489	5.328	5.092	6.015	5.778	5.069	6.17	5.78	3.894	5.466	5.702	6.885	6.995	7.621	5.255	6.035	4.651	6.925	6.344	4.276	5.29	5.062	3.435	4.892	9.568	5.934	4.551	5.951	5.755	4.372	3.946	4.924	5.188
388585	0.177	0.2396	0.06297	0	0.2481	0.2143	0.1378	0.1172	0.05284	0.06631	0.3246	0.04536	0.04688	0	0	0.08431	0	0.05227	0	0.1641	0.03784	0.1099	0.06389	0.09328	0	0.4684	0.108	0.1672	0.1312	0	0	0	0.04274	0.1797	0.0288	0.25	0.2188	0.373	0.1173	0.2288	0.1452	0.2118	0.1724	0.1375	0.2065	0	0	0.1271	0.1788
115110	2.322	1.642	2.642	4.31	3.059	6.561	3.076	3.54	4.199	2.678	6.026	3.948	3.884	3.146	4.231	7.189	5.227	2.498	4.5	6.208	3.084	3.012	2.591	6.45	2.839	1.378	3.977	5.026	5.655	7.976	5.891	6.096	3.341	6.995	3.948	3.704	3.945	4.528	3.029	4.103	0.9991	2.632	3.157	8.32	6.059	2.563	1.771	3.483	4.946
8764	21.63	14.71	26.56	28.92	34.11	32.06	20.6	33.72	31.46	22.54	48.4	29.86	28.97	20.6	27.86	36.09	32.29	17.12	36.42	28.24	22.5	30.57	17	43.41	21.1	9.526	24.63	30.44	38.73	36.49	36.65	32.07	23.44	33.07	27.96	22.91	37.93	39.28	28.37	29.77	5.767	24.16	23.75	37.2	40.93	19.39	13.04	24.94	32.03
100996583	0.4982	0.5454	0.7332	0.6469	1.149	1.05	0.5834	0.7185	0.9067	0.6177	1.415	0.6671	0.6128	0.7836	0.7987	1.343	0.6703	0.1281	1.362	1.073	0.8658	0.5387	0.6264	0.7622	0.8561	0.492	0.5627	0.5856	1.038	0.2749	0	0.93	1.153	1.6	1.341	0.1226	1.43	0.8126	0.9584	0.4487	0.1017	0.8388	0.4226	0.337	1.114	1.025	0.5046	0.7787	0.7305
127281	7.116	4.71	9.447	20.26	10.5	15.68	8.777	17.38	8.96	10.38	16.07	11.44	10.13	17.46	16.25	20.28	13.85	20.98	12.12	17.34	5.913	9.847	7.241	12.62	5.776	6.13	6.865	15.09	13.83	22.04	12.08	21.05	7.26	20.03	11.08	15.48	15.89	15.77	5.951	12.87	11.19	21.66	6.749	14.27	12.32	9.347	4.426	15.83	13.44
79258	1.279	0.9517	2.01	5.009	2.484	3.346	1.49	4.196	1.639	1.823	3.584	2.639	1.714	3.527	3.789	3.647	4.449	4.36	2.698	3.005	1.007	2.433	1.184	2.609	1.06	0.7924	1.085	2.276	3.037	4.562	2.444	4.26	0.9024	3.898	1.705	2.497	2.929	3.073	0.7214	1.814	1.154	4.707	1.23	2.449	1.85	2.262	0.7772	3.795	2.394
105378597	0.1709	0.05577	0.1539	0.4301	0.4155	0.2909	0.02041	0.597	0.08611	0.04322	0.2351	0.5174	0.2292	0.3721	0.5309	0.1832	0.2674	0.1704	0.3882	0.2972	0.1028	0.179	0.1041	0.1013	0.1198	0.1745	0.2861	0.05839	0.136	0.5483	0.7735	0	0.06965	0.2245	0.2816	0	0.4754	0.8103	0.07433	0	0.06762	0.07966	0.08027	0.1344	0.2019	0.284	0	0.6212	0.1943
100287898	0.2139	0.08685	0.2777	0.4349	0.533	0.9234	0.2331	0.6977	0.3703	0.1506	0.6537	0.8002	0.5135	0.3752	0.704	0.5264	0.608	0.3032	1.228	0.9651	0.1768	0.2579	0.08492	0.3231	0.5197	0.1552	0.2904	0.2656	0.2853	0.7318	0.2868	0.004366	0.1653	0.385	0.355	0.02417	0.4935	0.681	0.1244	0.3207	0.1404	0.2323	0.2083	0.2325	0.8285	0.3075	0.08844	0.476	0.6194
105378603	0	0	0	0	0	0	0	0	0	0	0	0	0	0	0	0	0	0	0	0	0	0	0	0	0	0	0	0	0	0	0	0	0	0	0	0	0	0	0	0	0	0	0	0	0	0	0	0	0
105378602	0	0	0	0	0	0	0	0	0.02909	0	0	0.09988	0	0	0.0422	0.03094	0	0	0	0.04016	0	0	0	0	0	0	0	0.0263	0.01313	0	0	0	0	0	0.06342	0	0	0	0	0	0	0	0	0	0	0.03838	0	0	0
105378601	0	0	0	0	0	0	0	0	0	0	0	0	0	0	0.0422	0.03094	0	0	0	0.04016	0	0	0	0	0.04047	0	0	0.0263	0.01313	0	0	0	0	0	0.06342	0	0	0	0	0	0	0	0	0	0	0.03838	0	0	0
112268220	0	0	0	0.02061	0	0	0	0	0	0	0	0	0.02684	0	0	0.04828	0	0	0	0.03133	0	0	0	0	0	0	0	0	0.02049	0	0	0	0	0	0.04948	0	0.1253	0	0	0	0	0	0	0	0	0	0	0	0
107985732	0	0	0	0	0	0	0	0	0	0	0	0	0	0	0	0.02925	0	0	0.1653	0.03796	0	0	0	0	0	0	0	0.04973	0.01241	0	0	0	0	0	0	0	0	0	0	0	0	0	0	0	0	0	0	0	0
105378600	0	0	0	0	0	0	0	0	0	0	0	0	0	0	0.0422	0.06189	0	0	0	0.04016	0	0	0	0	0.04047	0	0	0	0.01313	0	0	0	0	0	0.06342	0	0	0	0	0	0	0	0	0	0	0.03838	0	0	0
105378598	0.01674	0.01873	0.04019	0.4157	0.05279	0.02605	0.01828	0.2833	0.07709	0.004838	0.171	0.01654	0.114	0	0.3985	0.1486	0.2793	0.3623	0.1738	0.1264	0	0.0229	0	0.01134	0.006704	0	0	0.09585	0.1914	0.6954	0.1731	0	0	0.008738	0.04202	0	0.05321	0.2267	0	0.05008	0	0	0	0.06017	0.06026	0.267	0	0.2781	0.1087
107984904	0	0	0	0.07491	0	0	0	0.03051	0	0	0.07508	0	0	0	0.07979	0.02925	0	0.1088	0.1653	0	0	0	0	0	0	0	0	0.04973	0.03724	0.2334	0	0	0	0	0	0	0	0	0	0	0	0	0	0	0	0	0	0.2645	0
105378599	0	0	0	0.1321	0	0	0	0	0.05818	0	0.1588	0	0	0	0	0.06189	0	0.1151	0	0.04016	0	0	0	0	0.08095	0	0	0	0.01313	0.7409	0	0	0	0	0.06342	0	0	0	0	0	0	0	0	0	0	0.03838	0	0.1399	0
140625	0	0	0	0	0	0	0	0	0	0.03158	0	0	0	0	0	0	0	0	0	0	0	0	0	0	0	0	0	0	0	0	0	0	0	0	0	0	0	0	0	0	0	0	0	0	0	0	0	0	0
440556	2.533	0.5098	0.427	0.224	0.7937	0.07939	1.019	0.4496	1.674	1.079	2.742	0.0605	0.8893	0.4467	0.7925	0.04374	0.6323	0.3022	0.3178	0.0973	2.344	0.9073	1.307	0.3594	1.765	0.1845	1.969	0.4461	1.798	0.04987	0.8443	0.0482	1.882	0.4128	1.063	0.0667	1.978	2.69	1.246	1.75	0.3782	0.09419	1.654	0.0489	1.91	0.3178	0.7729	1.384	1.458
63976	1.326	0.2996	0.2322	0.2147	0.2562	0.1054	0.5372	0.1903	0.7328	0.4461	1	0.1249	0.3412	0.2336	0.3054	0.02488	0.2152	0.1542	0.2499	0.06457	1.072	0.599	1.332	0.1957	0.5749	0.1343	0.7757	0.5287	0.6041	0.1324	0.4669	0.0462	0.8492	0.2356	0.255	0.2262	1.062	0.7337	0.5281	0.5762	1.445	0.06731	0.6153	0.1568	0.7394	0.1577	0.2924	0.4374	0.8208
100422968	0	0	0	0	0	0	0	0	0	0	0	0	0	0	0	0	0	0	0	0	0	0	0	0	0	0	0	0	0	0	0	0	0	0.168	0	0	0	0	0	0	0	0	0	0	0	0	0	0	0
105378606	0.01271	0	0.004359	0.003322	0	0	0.003469	0.008116	0.01097	0	0	0	0.004327	0	0	0	0	0	0	0	0.003493	0	0	0.01722	0	0	0.003739	0.006615	0.01651	0	0	0	0	0.003317	0	0	0.0202	0.01147	0.001804	0	0.01724	0.009024	0.01364	0	0.01144	0	0	0	0.03301
107984909	0.07299	0.01191	0	0.008347	0.004796	0	0.04358	0	0.009192	0	0.0251	0	0.04349	0	0.05334	0	0	0	0	0	0.09655	0.01092	0.1111	0	0.02558	0.009311	0	0.0748	0.008298	0	0.1651	0.03771	0.08923	0.004167	0	0	0	0.0865	0.02267	0	0.1299	0	0	0	0.02874	0	0	0	0
105378605	0.01704	0	0.008182	0	0	0	0.01302	0	0.006866	0	0	0	0	0	0.01992	0	0	0	0	0	0.01967	0	0	0	0	0	0	0	0.003099	0	0	0	0	0.003113	0	0	0	0	0.01016	0	0.01078	0	0	0	0	0	0	0	0
105378604	0.02655	0.06498	0.01594	0.02278	0.005234	0.05424	0.007927	0.00371	0.02843	0.006715	0.00913	0.05167	0.003955	0.01156	0.004852	0.01423	0.01384	0.05955	0.0402	0.02308	0.006386	0.009933	0.01617	0.007871	0.004653	0.01355	0.005128	0.03931	0.003774	0	0.03004	0	0.00541	0.02198	0.003646	0.09493	0.0277	0.005245	0.01485	0	0.2285	0.01444	0.02182	0.02436	0.02614	0.01103	0.01158	0.008042	0.05281
27237	1.689	2.972	4.85	9.748	2.937	8.355	3.724	8.739	4.024	4.566	6.418	8.814	4.962	11.51	8.473	12.52	6.551	9.032	5.063	13.51	1.75	3.841	2.23	17.03	3.405	3.091	1.35	8.322	7.171	17.83	4.091	14.12	1.842	12.35	3.723	4.654	6.6	6.374	0.3313	2.899	1.162	25.19	2.292	13.85	4.36	3.658	4.957	6.488	5.111
1953	18.89	19.54	7.926	5.642	10.8	19.81	8.61	9.472	13.03	13.7	12.1	19.04	12.2	15.4	9.17	9.437	8.466	10.46	9.548	25.53	7.196	10.38	8.768	15	10.83	18.15	15.85	16.72	19.17	12.42	13.59	12.62	12.69	21.39	10.76	20.08	11.55	13.14	15.95	18.42	2.679	15.34	16.36	16.49	21.28	4.144	6.512	9.848	14.3
105378608	0.07053	0.126	0.02674	0.1087	0.05073	1.254	0.07092	0.04149	0.06732	0.7209	0	0.9245	0.01769	1.551	0.03255	0.007956	0.1239	0.3551	0	0.1652	0	0.08887	0	0.6689	0.05203	0.0985	0	0.2773	0.06077	0.0635	0	0.05114	0.0242	0.3425	0.08154	0.9626	0	0.02346	0.0701	0.1036	0	0.04613	0.08367	0.09339	0	0.01974	0.0518	0.1439	0.06749
693135	0	0	0	0	0	0	0	0	0	0	0	4.042	0	0	0	0	0	0	0	0	0	0.2797	0	0	0	0	0	0	0	0	0	0	0	0	0	0	0	0	0	0	0	0	0	0	0	0	0	0	0
105378607	0	0	0	0	0	0	0	0.02533	0	0.04584	0	0	0	0	0	0	0	0	0	0	0	0	0	0	0	0	0	0.02064	0	0	0	0	0	0	0.1493	0	0	0	0	0.0791	0	0	0.04256	0	0	0	0	0	0
127262	29.87	24	25.99	24.49	30.64	22.9	35.11	38.36	33.2	24.72	34.26	17.2	28.36	20.01	30.7	23.74	25.22	18.07	37.35	20.53	38.03	34.75	38.58	32.19	28.54	22.3	37.13	30.62	34.36	33.97	31.46	27.63	35.12	31.68	30.97	16.39	28.43	38.74	20.58	27.56	10.56	35.44	35.54	20.88	31.17	33.92	10.12	30.24	32.24
49856	10.96	9.91	11.91	15.26	12.02	14.73	9.562	16.25	11.28	11.76	15.72	11.58	13.36	14.74	14.49	15	14.33	11.3	12.85	13.39	9.145	10.51	10.07	12.74	9.784	14.36	11.09	12.38	16.17	18.88	12.43	21.92	8.597	13.65	11.24	11.23	13.99	13.45	7.504	12.03	10.89	18.73	10.23	13.09	12.71	10.62	8.195	13.25	12.88
7161	0.4752	0.2208	1.054	0.6742	1.844	0.7787	0.7925	1.431	0.7384	0.5132	1.606	0.4736	0.9454	1.066	1.036	2.167	1.142	0.4656	1.292	2.274	0.1666	1.046	0.206	1.461	0.7564	0.4028	0.1161	1.152	1.679	2.549	0.7289	5.376	0.2626	0.6658	1.415	0.9675	1.635	0.8909	0.1761	1.068	0.1912	1.827	0.1059	0.9204	1.332	0.894	0.2107	0.5854	1.281
105378610	0	0.01353	0	0.03794	0.0109	0	0.009904	0.01159	0.01045	0.02097	0.02852	0	0	0	0	0.1	0	0	0	0.1153	0	0	0	0	0.1017	0.03174	0.02135	0.009444	0	0	0	0.05714	0	0.02841	0.02277	0	0	0	0.0103	0	0.0164	0	0	0.04347	0	0	0	0	0
105378609	0	0	0	0	0	0	0	0	0	0	0	0	0	0	0	0.06782	0	0.1261	0	0	0	0	0	0	0	0	0	0	0	0	0	0	0	0	0	0	0	0	0	0	0	0.07864	0	0	0	0	0	0	0
57212	6.134	3.225	5.725	5.867	6.962	6.105	6.348	8.488	6.849	5.432	7.562	4.46	6.3	5.532	7.884	8.902	6.799	3.547	8.061	7.898	7.225	5.076	5.504	6.395	6.626	3.944	6.665	4.331	6.484	6.481	6.92	6.508	5.54	5.891	7.207	2.664	5.22	5.075	4.368	4.767	6.324	6.833	4.407	7.207	7.04	6.801	1.952	4.951	7.046
148870	0	0	0.007327	0.005584	0.01925	0.01662	0.00583	0.03411	0.04304	0.006173	0.05036	0.1267	0.02182	0	0.06244	0.05233	0	0	0.07392	0.04244	0	0.04383	0	0	0.03422	0.05606	0	0.01112	0.02775	0	0.1105	0	0	0.008363	0.02681	0	0	0	0.0273	0	0.1062	0.06067	0	0	0.01923	0.008113	0	0	0.05549
388588	0.9201	1.073	6.299	4.406	7.038	3.732	1.421	6.127	2.88	0.8713	7.001	2.573	2.939	2.182	3.892	1.972	9.635	6.243	5.69	2.886	2.674	3.562	0.9538	3.807	1.317	1.478	1.371	2.853	3.988	5.693	0.7087	9.602	0.8935	2.164	3.784	2.538	1.525	3.217	0.3503	2.733	0.8054	5.06	0.956	3.284	2.837	3.748	2.459	6.45	3.916
57470	11.31	10.01	15.39	17.35	13.5	14.8	13.29	18.11	11.83	12.92	15.23	11.09	14.14	12.27	17.7	15.28	14.74	12.22	17.71	13.66	12.69	13.31	12.73	16.16	11.08	16.92	12.06	13.08	15.59	17.61	13.31	14.05	11.9	16.06	13.56	9.802	15.25	15.55	7.426	11.65	17.67	14.99	11.33	14.31	17.84	11.82	7.83	12.51	14.46
9731	2.951	2.36	2.618	3.686	2.554	3.801	3.433	3.907	3.542	3.37	3.258	3.134	2.975	3.622	3.413	5.005	3.414	4.012	3.434	4.517	3.421	2.928	3.58	4.065	3.993	4.509	4.081	4.117	3.598	4.563	3.279	5.501	3.445	3.794	3.007	2.277	2.669	3.202	2.223	2.494	4.857	4.486	2.25	4.101	2.98	1.673	1.978	1.853	2.882
1677	1.414	0.9964	0.9679	1.682	1.4	1.644	1.548	2.481	1.248	1.45	1.864	2.034	1.17	1.573	2.004	2.446	1.316	1.242	1.462	1.739	1.45	0.9745	1.262	2.226	1.37	2.019	1.38	1.554	1.723	1.966	1.128	1.669	1.422	1.927	1.694	1.426	0.8883	1.034	1.043	1.577	2.237	2.101	0.973	1.944	1.399	1.766	0.3805	1.415	1.399
107984910	0.08891	0.1289	0.07116	0.2259	0.1662	0.4843	0.05662	0.1546	0.1592	0.1399	0	0.3076	0.07063	0.1376	0.2022	0.04235	0	0.03938	0.2393	0.1649	0.1521	0.08278	0.1444	0.2108	0.01385	0.2823	0.02035	0.135	0.1393	0.0845	0.5365	0.6397	0.0322	0.176	0.0651	0.226	0.1099	0.1249	0.162	0.1379	1	0.1841	0.1856	0.1036	0.1245	0.1182	0.05169	0.09574	0.04491
339448	3.885	3.794	4.416	7.373	6.084	6.63	3.694	7.747	4.779	5.801	5.167	6.007	5.177	6.286	6.304	5.235	6.477	4.267	5.147	5.028	4.331	4.321	3.95	6.581	4.641	8.476	4.29	4.827	6.418	7.898	5.793	9.087	4.704	5.819	5.889	5.722	4.232	3.532	4.683	5.073	4.931	6.624	4.425	5.643	4.545	7.198	1.611	5.771	3.601
100133612	0.04597	0.075	0.05519	0.1367	0.006041	0.0939	0.09882	0.2569	0.08106	0.2441	0.2845	0.3976	0.137	0.2802	0.2688	0.4065	0.2876	0.04582	0.1392	0.6873	0.1106	0.05503	0.364	0.4088	0.2417	0.2111	0.1657	0.1675	0.2457	0.9831	0.208	0.6968	0.2248	0.1785	0.1515	0.1315	0.1279	0.3269	0.01142	0	0.1273	0.1571	0.2159	0.07229	0.07241	0.1681	0.1604	0	0.209
728716	0	0	0	0	0	0	0	0	0	0	0	0	0	0	0	0	0	0	0	0	0	0	0	0	0	0	0	0	0	0	0	0	0	0	0	0	0	0	0.03926	0	0	0	0	0	0	0	0	0	0
105376672	0	0.03125	0	0	0	0	0	0	0	0	0	0	0	0	0	0.02566	0	0	0	0	0.02303	0	0	0	0	0	0	0	0	0	0	0	0	0	0	0	0	0	0.0238	0	0	0	0	0	0	0	0	0	0
105376673	0	0	0	0	0	0	0	0	0	0	0	0	0	0	0	0	0	0	0	0	0	0	0	0	0	0	0	0	0	0	0	0.0204	0	0	0	0	0	0	0	0	0	0	0	0	0	0	0	0	0
284661	0.005409	0	0.03896	0.009896	0.005686	0	0	0	0.05449	0	0	0	0.01289	0	0	0	0	0	0.06551	0	0	0.0259	0	0	0	0	0	0.01971	0.0246	0.185	0	0	0	0.01482	0	0	0	0	0	0	0.1883	0	0	0	0	0	0	0	0
105376674	0	0	0.02292	0	0.04014	0	0	0	0	0	0	0	0	0	0.02791	0	0	0	0	0	0	0	0	0	0	0	0	0.01739	0.008683	0	0	0	0	0	0	0	0	0	0	0	0	0	0	0	0	0	0	0	0
105376679	0	0	0	0	0	0	0	0	0	0	0	0	0	0	0	0	0	0	0	0	0	0	0	0	0	0	0	0.03976	0	0	0	0	0	0	0	0	0	0	0	0	0	0	0	0	0	0	0	0	0
107985376	0	0	0	0	0	0	0	0	0.04058	0	0	0	0	0	0	0	0	0	0	0	0	0	0	0	0	0.04111	0.04148	0	0	0	0	0	0	0.0184	0	0	0	0	0	0	0	0	0	0	0	0	0	0	0
55966	0.2671	0.1233	0.1072	0.1776	0.1047	0.06548	0.06563	0.1152	0.2751	0.132	0.09921	0.05347	0.1658	0.08374	0.1858	0.1288	0.1003	0.06162	0.1144	0.03583	0.2627	0.1891	0.1883	0.1181	0.07704	0.1402	0.1167	0.183	0.1125	0.1616	0.1865	0.01656	0.1568	0.1577	0.07168	0.05239	0.172	0.03799	0.08365	0.1319	0.1304	0.03842	0.1194	0.126	0.08656	0.07078	0.04494	0.1831	0.08588
105376680	0	0	0	0	0	0	0	0	0	0	0	0	0	0	0	0	0	0	0	0	0	0	0	0	0	0	0	0	0	0	0	0	0	0	0	0	0	0	0	0.03979	0	0	0	0	0	0	0	0	0
102724429	0	0	0	0	0	0	0	0	0	0	0	0	0	0	0	0	0	0	0	0	0	0	0	0	0	0	0	0	0	0	0	0	0	0	0	0	0	0	0	0	0	0	0	0	0	0	0	0	0
105376681	0	0	0	0	0	0	0	0	0	0	0	0	0	0	0	0	0	0	0	0	0	0	0	0	0	0	0	0	0	0	0	0	0	0	0	0	0	0	0	0	0	0	0	0	0	0	0	0	0
105376682	0	0	0	0	0	0	0	0	0	0	0	0	0	0	0	0	0	0	0	0	0	0	0	0	0	0	0	0	0	0	0	0	0	0	0	0	0	0	0	0	0	0	0	0	0	0	0	0	0
107984911	0.003777	0	0	0.006911	0.003971	0	0	0	0	0	0	0	0.009002	0	0.01104	0.008095	0.06301	0	0	0	0	0.01808	0	0	0	0	0	0	0	0	0	0	0	0.0345	0	0	0.08404	0	0	0	0	0	0	0	0	0	0	0.0366	0
105376686	0	0	0.05826	0.0148	0	0	0	0.07232	0.008148	0	0	0	0.04819	0	0.03546	0	0.03373	0	0.04898	0	0	0	0	0	0	0	0	0	0.03678	0	0	0	0	0.2032	0	0	0	0	0.004019	0.02823	0.03839	0	0	0	0.02548	0.0215	0	0	0
100616421	0	0.8366	0.3848	0	0	0	0	0	0	0	0	0	0	0	0	0	0	0	0	0	0	0	0	0	0	0	0	0.292	0	0	0	0.4416	0	0	0	0	0	0	0	0	0	0	0	0	0	0	0	0	1.457
261734	1.529	1.486	2.202	1.948	1.684	3.327	1.508	2.026	1.856	1.646	2.09	1.718	1.756	2.197	2.025	3.971	2.24	2.055	2.227	2.55	1.596	1.257	1.74	2.177	2.066	2.261	1.916	2.475	1.91	2.939	2.624	2.367	1.497	2.332	1.911	1.925	1.553	1.213	1.446	1.659	3.479	2.312	1.14	2.162	2.419	1.585	1.213	1.574	1.892
8514	5.075	7.714	3.146	2.049	3.806	6.6	3.323	2.989	4.069	6.321	3.592	5.835	4.195	8.046	2.27	3.14	2.636	6.424	4.106	3.149	5.166	4.68	4.956	8.377	3.99	3.14	8.147	10.58	4.766	3.58	5.076	4.475	5.035	10.63	4.763	11.35	5.844	4.577	8.955	7.757	8.106	5.539	5.723	7.337	7.357	1.992	2.044	3.265	7.782
26038	0.06036	0.1486	0.07656	0.02084	0.04789	0.03101	0.05004	0.04837	0.05507	0.05299	0.07518	0.2285	0.038	0.03173	0.06325	0.004882	0.0475	0.2361	0.08276	0.03801	0.03068	0.03272	0.01665	0.05941	0.02554	0.04184	0.04222	0.415	0.06318	0.1169	0.08246	0.04393	0.007425	0.0541	0.03502	0.3735	0.08869	0.02879	0.0249	0.03975	0.06847	0.2661	0.04706	0.02865	0.0861	0.03331	0.01192	0	0.07248
105376687	0	0	0	0	0.03662	0	0	0	0	0	0	0	0	0	0	0	0	0.2778	0	0	0	0	0	0.1652	0	0.07111	0	0	0	0	0	0	0	0	0	0	0	0	0	0	0	0	0	0	0	0	0	0	0
6146	163.8	100.8	304.6	235.3	239.2	119.4	162.1	285.3	199.4	155.7	208.3	127.7	265.2	176.4	257.6	205.1	231.5	114.6	340.8	151.3	158.5	262.7	119.6	174.3	164.9	227.1	138.9	177.1	231.7	235.7	232.9	153.9	140.4	164.8	225.9	126.5	245.7	229.2	166.4	196.7	109.8	318.3	164.7	148.8	204	316.4	174.8	207.7	208
107985733	2.102	1.288	3.193	3.571	2.773	4.439	2.664	4.315	3.587	2.169	4.248	7.123	2.914	3.735	3.01	4.689	4.115	2.223	4.936	5.966	1.238	2.722	1.986	3.357	3.067	2.101	1.855	2.774	3.492	4.403	4.659	15.78	2.237	2.684	4.052	4.253	3.818	3.525	2.366	2.994	5.905	2.879	2.337	3.688	2.162	3.25	2.619	4.365	4.29
102724450	1.276	0.5423	1.211	2.335	2.309	3.394	1.588	4.312	1.674	1.921	1.306	1.027	1.556	2.274	1.909	2.799	3.218	1.183	2.156	3.549	0.7993	1.705	1.012	3.237	2.08	0.6057	1.1	1.189	3.671	1.523	6.446	11.53	1.354	1.572	2.477	1.358	1.321	2.814	0.5014	1.036	2.536	1.991	1.561	2.489	1.496	1.184	1.242	0.8628	0.5396
388591	2.984	2.906	3.448	5.408	5.095	6.581	2.887	5.842	4.126	4.04	4.825	2.919	4.301	4.877	5.502	8.357	4.404	2.466	6.421	8.639	1.424	2.75	1.625	6.453	4.614	2.778	1.388	3.051	4.47	4.384	6.238	23.35	2.103	5.261	5.231	3.403	3.49	3.002	3.684	2.668	1.391	5.677	1.212	5.799	4.801	3.853	1.056	3.982	4.76
23463	15.43	12.77	10.5	14.17	10.17	16.37	13.39	12.29	14.59	13.19	11.55	13.48	12.44	12.96	13.04	14.82	11.19	13.97	10.64	19.66	15.26	12.45	16.4	13.71	16.1	18.54	17.02	17.99	12.06	12.97	13.06	18.91	16.58	15.78	12.57	12.38	11.37	12.29	12.72	15.46	23.5	14.74	15.16	13.68	12.8	7.112	11.4	11.65	16.12
148645	0.0205	0.03567	0.03281	0.125	0.079	0.1116	0.03916	0.06109	0.0413	0.08292	0	0.4254	0.04885	0	0.01997	0.1318	0.05699	0.05447	0.1655	0.304	0.01314	0.01636	0.03329	0	0.03831	0.1813	0.01407	0.03734	0.0435	0.5843	0	0.1882	0.1336	0.03744	0	0.2605	0	0.08636	0.04753	0	0.3027	0.1189	0.05133	0.1432	0.1291	0.03633	0	0	0.06211
390992	0.0158	0	0	0	0	0	0	0	0	0	0	0	0	0	0	0	0	0	0	0	0	0	0	0.07493	0	0	0	0	0	0	0	0	0	0	0	0	0	0	0.04711	0	0	0	0	0	0	0	0	0	0
387509	5.967	5.152	6.597	5.263	6.74	6.046	5.267	2.44	5.309	6.229	5.296	2.454	7.695	6.528	6.328	3.89	4.207	4.095	4.909	3.049	7.843	5.745	8.27	5.133	3.654	5.486	8.263	6.864	5.19	5.988	6.586	5.819	5.405	6.416	4.957	5.287	5.38	3.843	7.67	7.154	8.221	3.932	5.597	2.646	7.907	2.155	3.438	3.66	6.721
11332	5.616	7.795	7.401	10.74	6.248	8.683	4.656	6.094	5.969	5.856	8.956	10.5	7.806	10.63	7.533	5.193	11.81	17.36	6.417	15.63	3.892	7.057	5.327	8.497	4.47	11.41	4.663	11.84	6.79	10.88	8.544	14.24	4.773	19.08	4.74	7.457	6.912	5.206	6.013	7.666	18.05	17.33	4.578	9.412	8.952	3.995	6.906	7.841	5.342
54626	0.1737	0.3916	0.1643	3.029	0.1217	0.5304	0.09052	0.2412	0.09546	0.08519	0.05792	0.03642	0.4328	0.165	0.3155	0.9534	0.2635	0.2308	0.09563	0.3002	0.01013	0.2016	0.1282	0.3869	0.1771	0.3062	0.01626	1.616	0.2202	0.9005	1.048	15.55	0.1373	1.003	0.06938	1.405	0.02928	0.1664	0.09156	0.2572	0.06663	0.3205	0	0.6733	0.3316	0.1609	0.07345	1.02	0.09572
83715	0.8262	1.368	2.076	15.1	2.168	25.68	1.138	2.208	1.758	2.21	2.713	0.7267	2.183	1.829	4.007	15.17	3.996	4.473	2.963	13.17	0.3968	1.604	0.7864	12.61	1.164	21.21	0.3905	2.516	3.96	8.13	5.704	30.83	0.4844	17.5	2.414	2.276	3.235	4.097	0.1948	1.636	0.4419	11	0.5438	10.42	2.857	1.032	0.6301	3.786	2.62
100422975	0	0	0	0.6516	0	0.9698	0	0	0	0	0	0	0	0	0	0.3816	0	0	0	0.4953	0	0	0	0	0	0.7269	0	0	0	0	0	0.4906	0	0.488	0	0	0	3.376	0	0	0	0.4425	0	0	0	0.4734	0	0	0
8718	16.8	9.98	9.208	14.02	14.06	22.13	13.3	16.88	13.27	17.42	22.13	19.12	12.98	18.11	17.63	17.83	13.28	17.04	16.03	17.54	17.97	12.68	16.2	17.66	18.02	19.29	23.5	18.59	24.9	15.72	14.41	25.49	20.12	21.8	17.59	9.02	17.52	14.88	8.741	20.15	29.13	25.43	20.56	15.59	17.93	8.546	14.01	14.01	16.55
57449	9.306	3.376	4.743	4.01	5.262	6.992	14.63	4.702	13.41	5.726	8.541	4.161	10.29	6.782	7.445	6.696	5.927	7.298	7.512	9.442	16.21	5.998	18.48	7.657	33.05	8.709	31.35	13.2	12.81	8.071	8.982	6.07	24.62	8.638	14.47	2.494	7.716	10.84	5.283	21.22	21.86	7.797	20.72	6.29	14.2	3.343	22.56	6.903	17.04
79707	2.551	1.776	2.977	3.152	3.609	2.189	2.928	4.502	3.154	2.741	3.422	2.545	3.669	2.77	3.766	2.667	3.59	3.024	4.335	2.892	3.118	2.938	2.214	3.159	3.086	4.273	2.808	2.859	3.941	3.523	3.805	3.432	2.565	3.253	3.276	1.722	3.429	2.702	1.841	3.202	4.917	2.799	2.502	2.716	3.866	2.862	0.7283	3.042	3.693
80835	0.1054	0.0344	0.1709	0.06269	0.09421	0	0.136	0.1119	0.1434	0.05865	0.2755	0.03647	0.1319	0	0.05393	0.04519	0.08794	0.06304	0.06384	0.02932	0.04564	0.09465	0.05137	0.0125	0.2217	0.0269	0.005429	0.07203	0.0911	0	0.09542	0.05084	0.1547	0.02889	0.1158	0	0.1173	0.1499	0.03406	0.09199	0.07507	0.1245	0.0198	0.01105	0.09963	0.1121	0.09195	0	0.02396
107984912	0.07545	0.1313	0.2416	0	0.1322	0	0.1442	0.2249	0.05068	0.1526	0.4151	0.174	0.1798	0	0.07352	0.1617	0.4196	0.2005	0	0	0	0	0	0	0.07051	0.05134	0	0.09165	0.2059	0	0	0	0.164	0	0.3315	0	0	0	0.05	0.1756	0.07959	0.06251	0.09448	0	0	0.1337	0.08774	0	0
3104	8.87	7.367	15.01	12.62	12.65	11.06	8.309	18.07	11.63	8.745	16.37	7.154	11.28	9.724	13.18	12.29	12.89	7.917	9.223	8.4	8.317	11.11	5.929	12.98	7.891	9.684	8.504	10.56	15.05	12.64	12.16	10.66	7.253	11.6	10.23	6.719	12.46	10.71	7.317	9.668	12.2	12.96	6.619	10.79	12.42	11.15	5.053	10.64	9.028
9903	10.33	5.01	16.71	8.582	15.15	7.732	25.7	16.76	17.84	8.992	18.58	8.925	11.08	7.245	15.51	11.5	11.44	4.69	16.81	8.093	32.33	12.45	25.36	9.985	21.31	10.19	19.79	13.33	18.59	26.73	15.62	5.72	24.51	8.604	18.18	5.959	10.69	14.37	4.885	12	15.16	10.02	12.18	6.429	19.93	15.18	16.35	10.59	16.56
107984913	0.1138	0.05942	0.3143	0.2812	0.2154	0.465	0.1522	0.5089	0.1605	0.1151	0.2505	0.3937	0.2306	0.3568	0.4326	0.3416	0.09495	0.09075	0.6204	0.2058	0.2737	0.1635	0.2218	0.135	0.351	0.09293	0.1876	0.1141	0.2536	0.3894	0.4121	0.5018	0.07421	0.1976	0.175	0.1302	0.3799	0.3957	0.09051	0.3178	0.3962	0.3678	0.08552	0.0716	0.3586	0.1362	0.2184	0.3861	0
148479	8.142	6.383	10.2	8.543	8.323	8.043	7.711	8.741	9.438	4.847	7.513	6.602	8.784	7.114	8.778	11.71	7.425	8.539	8.164	11.38	9.152	6.77	6.029	6.698	8.95	10.48	8.746	8.932	8.488	11.03	8.135	7.905	6.83	7.032	8.218	5.097	6.136	7.065	5.009	6.783	14.37	11.5	5.415	7.881	10.63	8.488	2.952	6.052	8.623
90326	7.762	4.909	8.073	8.194	8.898	8.397	8.877	11.73	7.845	7.7	10.1	6.287	7.927	9.631	10.83	8.37	10.56	7.533	10.72	7.692	8.258	8.258	8.534	7.923	7.551	8.804	8.433	7.956	10.77	9.235	7.166	8	8.448	8.318	8.038	5.765	8.575	11.37	5.208	7.307	10.05	9.229	7.808	7.157	8.352	9.011	5.682	8.313	6.79
55735	8.786	7.911	10.66	12.28	8.482	12.01	11.89	11.87	10.06	11.6	10.22	12.94	11.59	11.65	11.06	14.19	9.561	11.8	10.42	15.45	10.23	7.907	11.59	11.65	12.18	21.48	12.46	13.98	11.45	13.89	12.23	14.91	11.24	12.89	11.28	9.565	9.999	9.733	5.575	9.338	16.58	12.95	8.951	10.88	12.09	10.39	4.825	9.858	11.85
100505887	0	0	0	0	0	0	0	0	0	0	0	0	0	0	0	0	0	0	0	0	0	0	0	0	0	0	0	0	0	0	0	0	0	0	0.1016	0	0	0	0	0	0	0	0	0	0	0	0	0	0
110841581	0.2642	0.1591	0.9271	0.5578	0.5127	1.328	0.3106	1.227	0.4095	0.2056	1.006	1.687	0.5328	0.1415	0.8317	0.392	0.6781	0	0.2461	0.2826	0.391	0.2433	0.297	0.2891	0.3418	0.7051	0.2511	0.3332	0.499	0.6953	0	0.728	0.1325	0.3898	0.4464	0.31	0.2261	0.1284	0.505	0	0.7717	1.667	0.5344	0.5965	1.28	0.2161	0.4254	0.1969	0.739
23261	0.8651	0.7162	1.36	1.391	1.369	0.9762	0.8714	1.383	1.064	1.082	1.074	1.607	1.418	1.074	1.266	1.604	1.27	0.9341	1.401	0.9205	0.733	1.244	0.6391	1.144	0.8604	1.426	0.7476	0.9276	1.305	1.276	1.341	0.4415	0.7475	0.8913	1.19	0.7026	1.086	0.8987	0.7031	0.9995	0.8365	2.302	0.7335	1.182	1.044	1.38	1.067	1.227	1.038
105376692	0	0	0	0	0	0	0	0	0	0	0	0	0	0	0	0	0	0	0	0	0	0	0	0	0	0	0	0	0	0	0	0	0	0	0	0	0	0	0	0	0	0	0	0	0	0	0	0	0
102725193	0.01508	0	0	0	0	0	0	0	0	0	0	0	0	0	0	0	0	0	0	0	0	0	0	0	0	0.03077	0	0.02747	0	0	0	0	0	0.01377	0	0	0	0	0	0	0	0	0	0	0	0	0	0	0
101928836	0.1516	0.03957	0.0182	0.09708	0.04781	0	0.1014	0.03389	0.09163	0.046	0.2502	0	0.09032	0.1056	0.08863	0.01625	0	0.06043	0	0.1265	0.1312	0.1633	0.1108	0.07189	0.1275	0.04641	0.09367	0.05524	0.131	0	0	0.06266	0.09883	0.08308	0.06659	0	0.1686	0.1437	0.06027	0.1587	0.07196	0.01884	0.3701	0	0.04775	0.1008	0	0.07345	0.1378
105376691	0	0	0	0	0	0	0	0	0	0	0	0	0	0	0	0	0	0	0	0	0	0	0	0	0	0.07458	0	0	0	0	0	0	0	0	0	0	0	0	0	0	0	0	0	0	0	0	0	0	0
105376689	0.2142	0.3385	0.6137	0.9903	1.187	1.607	0.3842	2.054	0.5301	1.156	0.8788	3.172	1.191	0.3927	0.9724	4.902	1.019	1.588	1.434	1.171	0.2097	0.5264	0.1373	1.506	0.3688	0.8784	0.2981	0.5341	1.072	1.479	0.9525	0.0725	0.2573	0.6197	0.677	0.1863	0.5436	0.4751	0.198	0.3804	0.4282	5.81	0.1906	1.663	1.208	0.6446	0.1246	0.5281	0.8543
9341	43.4	31.54	41.26	32.24	36.05	23.52	43.06	35.64	40.01	30.96	35.16	26.61	39.56	28.15	33.79	27.35	33.93	23.63	31.71	26.22	48.59	36.99	43.46	33.32	42.6	29.93	49.18	34.66	34.68	30.49	33.03	20.49	47.76	28.12	44.88	25.17	31.21	31.99	27.27	41.49	16.19	32.32	48.11	27.82	28.12	40.34	63	39.87	41.05
8863	1.616	1.653	4.619	3.394	3.87	5.318	6.511	5.663	1.723	0.7313	1.401	0.712	2.195	2.886	3.217	4.697	1.167	0.8205	3.5	3.578	0.9494	0.9034	1.26	1.301	5.364	1.621	3.169	1.351	2.137	4.311	2.436	0.7853	3.862	2.843	1.542	1.187	1.218	0.9924	2.024	2.966	1.482	1.522	3.207	4.648	1.712	1.27	4.842	4.079	2.015
10911	0.05273	0.1892	0.07912	0	0.05543	0.3231	0	0.02947	0	0.16	0	0.0912	0.03142	0	0.03853	0	0.2749	9.932	0	0.1467	0.01268	0.07889	0	0.06251	0.07391	0.01345	0	0.09606	0.005995	0	0	0	0.04297	0.3311	0.08686	0.1508	0.1466	0	0.1245	0.09202	0	0	0.07428	0.1658	0.08305	0.01752	0	0.1916	0
3604	0.2074	0.6095	0.06273	0.08963	0.03433	0.4891	0.02184	0.03285	0.03948	0.1883	0.008983	0.5196	0.07394	0.5573	0.03341	0.07	0	0.2083	0.01978	0.2861	0.11	0.08209	0.007956	0.1471	0.04578	0.05333	0.04036	0.7586	0.05049	0.0838	0	0.05399	0.02129	0.5638	0.07891	0.7721	0.0545	0	0.3295	0.03419	0.06717	0.1826	0.1595	0.3971	0.1337	0.04775	0.02848	0.1424	0.1039
11315	93.97	71.42	94.97	132.1	100.7	102.1	97.08	128.3	91.49	93.79	109.9	89.62	119	90.86	138.1	87.35	131.1	76.93	91.68	86.43	90.09	123.4	88.29	107.3	99.12	84.38	98.45	105.5	134.8	116.8	136.9	138.6	109.1	91.1	93.13	60.35	118.6	123	83.72	107.8	60.91	132.8	126.4	97.86	69.36	123.4	131.8	134.8	100.5
54206	7.497	6.851	34.52	32.08	11.43	9.488	14.63	16.68	28.02	13.13	13.36	41.04	30.24	18.39	44.01	10.44	38.9	10.77	39.41	8.054	20.59	22.69	17.44	29.04	12.92	26.13	11.05	15.21	18.99	15.83	27.78	67.67	17.13	13.27	27.25	19.77	11.21	5.235	3.87	5.38	9.907	9.614	8.093	5.616	11.3	56.36	5.423	14.05	14.33
107984915	0.03099	0	0.4712	0.0189	0.1955	0.05626	0.1579	0.04618	0.1665	0	0.05683	0.6432	0.04924	0	0.7549	0.04428	0.08616	0	0.1251	0.05746	0	0.02473	0.05033	0.2939	0.3765	0.2108	0	0.01882	0.2067	0.3534	0	0	0	0.151	0.6353	0	0.1149	0.06529	0.01027	0	0.03269	0.1797	0	0	0.3254	0	0	0	0.09391
102724539	0.04514	0.05892	0.05419	0	0	0.1229	0	0	0	0	0.1242	0	0.05379	0	0	0	0	0	0	0	0	0	0	0.5352	0	0.1382	0	0	0	0	0	0.1244	0	0.1649	0	0.1721	0	0.2853	0.02243	0.1576	0.07143	0.3366	0	0	0.4266	0.3601	0	0	0
105376695	0.1275	0.3327	0.3061	0.4665	0.268	0	0.1218	0	0	0	0	0	0.1519	0	0	0	1.063	0	0	0.1773	0	0.1526	0	0.9068	0	1.691	0	0	0.3478	0	0	0	0	0.3493	0.28	0	0	0	0	0	0	0	0	0	0	0	0.2223	0	0.5795
50651	1.447	0.6198	2.323	3.226	1.715	0.982	2.084	1.474	2.286	1.067	1.79	0.6997	2.473	1.899	2.211	0.9237	1.467	2.139	1.598	1.443	1.337	1.853	1.478	3.086	1.492	2.316	1.413	1.362	1.896	0.9027	2.865	1.078	1.692	1.454	1.082	0.8049	2.642	1.779	1.259	2.732	0.8071	0.4699	1.421	0.7007	2.66	1.076	1.396	2.344	1.999
473	16.34	6.945	19.62	20.34	15.64	12.83	21.83	29.18	21.5	14.23	20.77	8.617	21.28	15.07	26.24	15.56	21.48	10.47	16.9	17.5	25.6	19.02	21.98	19.85	19.33	14.17	26.64	16.69	19.87	24.05	23.41	21.25	21.35	17.95	18.21	8.933	14.39	19.22	10.38	15.7	14.08	11.47	14.98	13.92	16.05	22.87	6.596	21.7	18.86
102724552	0.6789	0.5063	0.5433	0.6802	0.9855	0.08804	0.8956	1.662	1.01	1.112	1.69	0.1118	1.04	0.6755	1.323	0.5197	1.483	1.031	1.175	0.1349	2.301	0.9287	0.3938	1.456	0.5891	0.165	0.566	0.3239	1.029	0.553	0.5852	0.9353	1.792	0.7678	0.9231	0.1233	1.259	0.7152	0.8515	1.128	0.1535	1.326	1.093	0.8811	0.611	0.9884	0.5639	1.41	0.5878
106632271	0	0	0	0.7202	0	0	0	0	0	0	0	0	0	0	0	0.2109	0	0.7845	0	0	0	0	0	0	0	0	0	0.1793	0	0	0	0	0	0.1798	0	0	0	0	0	0	1.246	0	0	0	0	0	0	0	0
2023	143.3	177.7	273.7	167.7	181	114.3	167.3	193.8	169.1	171	189.4	385	252.9	152.1	188.8	303	213.3	134.2	255.6	103.1	97	173	155.8	164.3	175.3	380.7	142.1	353.6	195	163.8	237.4	172.4	167.1	132.5	191.7	293.5	202.4	186.8	123.3	178.8	434.3	201.9	179.9	160.1	193.1	169.3	112.1	169.3	180.2
102465436	0.126	0.658	0.9079	0.2306	0.3975	0	0.2408	0.5635	0.254	1.785	0.6934	0.872	0.9012	0.8779	0	1.081	0	1.005	0	0	0	0.9052	0	0	0.7067	1.029	0.5192	1.378	0.2293	0	0	0.3473	0	0.4605	0	0.9613	0	0	0	0	3.59	2.193	0	1.057	1.588	0	0	0	0
100505975	0.4768	0.9171	2.109	0.7806	0.8442	0.4101	0.6233	0.9537	0.4045	0.863	0.4142	1.736	0.7775	1.224	1.1	0.9144	0.4187	0	2.431	0.698	0.8208	0.9613	1.223	0.476	1.266	1.229	0.7753	0.9601	0.6391	0.4293	0	1.521	1.8	0.9399	1.764	0.3828	1.117	2.221	0.4989	0.5255	1.271	1.123	1.414	0.6314	0.9486	0.8007	0.8755	1.702	0.9126
112268261	0.003636	0.004745	0	0.003326	0.001911	0.009901	0.003473	0	0	0.003677	0	0.01258	0.008665	0.01266	0.02657	0	0	0	0	0.01517	0.04896	0.004352	0.01771	0.008621	0.005096	0	0.007488	0	0.00496	0	0	0.005009	0	0.02657	0	0	0	0	0.007227	0	0	0	0	0	0	0	0.006341	0	0
765	0.6255	0	2.687	0.3306	0.6722	0.03786	0.2656	0.202	2.101	0.01406	0.07647	6.107	0.1159	0	0.9955	0	0.1739	0	0.505	0	0.1203	1.231	0	0.2307	2.455	0.05674	0.04295	0.114	0.1201	0.9511	0.5032	0	0	0.1016	0.3359	0	0.07732	0	0.006908	0.2426	0	0	0.02611	0	0.3065	0.425	0.02425	0.2694	0
155184	0.005398	0.02818	0.05185	0	0.02837	0	0.05157	0.01207	0.03263	0.02184	0	0	0.02573	0	0	0	0	0	0	0	0	0	0	0	0	0	0	0.01967	0.02455	0	0	0	0	0.009862	0	0.1235	0	0	0	0	0	0	0	0.02264	0	0	0	0	0
6518	1.137	1.332	0.5075	0.4216	0.4504	0.6223	1.281	0.2809	0.4988	1.071	0.3771	3.583	0.8396	0.5968	0.3396	1.392	0.5877	0.4858	0.7841	0.3178	0.3883	0.5516	0.3526	1.111	3.641	0.2526	1.314	1.863	0.4122	0.228	0.2757	0.8238	0.9187	1.037	1.171	1.583	0.9109	0.4694	2.336	0.957	2.067	1.552	0.98	1.533	0.4679	0.1418	1.72	2.823	1.298
80045	1.702	2.671	2.813	3.174	3.292	3.606	2.398	3.805	2.616	4.8	3.24	4.402	2.976	2.111	2.708	4.326	2.241	2.793	3.15	2.379	1.803	2.228	1.613	3.792	1.892	3.062	1.709	4.993	2.58	5	1.945	0.2547	1.289	2.413	3.267	2.459	2.319	2.513	1.192	2.566	3.163	4.06	1.155	1.992	3.71	2.006	1.02	2.166	2.286
106614088	3.241	4.008	2.073	3.506	2.423	5.071	1.557	4.687	3.937	4.444	3.385	3.491	3.486	3.101	4.252	5.304	2.296	2.388	2.941	5.847	2.051	2.268	0.7626	3.801	3.677	3.327	1.684	5.934	3.436	4.801	2.735	4.09	2.041	3.942	2.62	2.799	3.302	1.006	1.344	4.408	2.178	2.75	1.946	9.426	3.315	2.181	1.101	3.373	3.459
407040	0.8158	1.331	0.2449	0.7464	0.2144	2.222	0.7793	0.4559	0.8219	1.444	0.561	0.7055	0.4861	0.7103	0.8943	1.093	0	2.439	0	3.404	0.3924	0	0	1.934	2.287	1.457	0.6301	2.415	0.371	1.744	0	1.686	1.33	1.397	1.344	0.7778	1.134	0.6446	0	0.7119	0.9681	0	0.7662	3.849	1.927	0.2711	0.3558	0.9882	0.9271
102724571	1.588	2.445	3.291	2.132	2.102	2.364	0.9385	2.63	2.118	1.641	4.65	1.185	2.232	1.432	2.137	2.546	2.192	1.366	1.383	1.652	0.5934	1.969	0.3339	1.463	1.537	0.956	0.7764	2.06	2.171	2.54	2.481	1.574	0.3724	0.8765	1.706	1.917	1.652	1.805	1.828	1.595	0.3253	1.959	0.6437	2.635	1.799	2.065	0.5579	2.657	0.6231
9563	7.519	5.498	7.865	5.915	7.055	7.367	8.297	6.262	9.45	6.661	7.811	8.186	8.696	6.828	7.869	8.892	6.325	4.983	7.597	3.536	10.06	6.036	10.12	7.584	8.503	5.948	9.936	8.376	7.601	5.083	9.51	4.244	8.079	6.93	8.32	4.959	6.416	7.416	7.56	8.356	6.406	3.114	9.189	5.919	8.839	6.284	6.714	6.049	10.46
80176	19.67	24.12	32.39	12.91	13.54	18.9	20.98	6.184	28.64	20.17	8.563	26.26	29.97	21.66	10.87	15.63	13.23	11.2	17.71	19.15	36.56	18.15	18.83	17.59	17.08	8.735	16.75	18.92	15.28	8.526	23.27	2.448	32.12	15.12	22.12	23.28	11.73	10.04	18.95	19.87	9.772	6.517	32.22	13.62	26.53	12.34	14.22	15.05	12.64
100506022	0.98	0.8768	0.3204	0.4883	0.6675	1.078	1.108	0.5143	0.6397	0.8098	0.4556	0.191	0.6689	1.154	0.5918	0.286	0.4222	0.4769	0.4458	0.7551	1.16	0.6609	1.031	0.7201	1.225	0.2911	1.346	0.6371	0.6654	0.3935	0.4997	0.2409	1.77	0.6809	0.9096	0.4211	0.3071	0.698	0.9604	1.285	0.6698	0.263	1.728	0.5981	0.3768	0.7829	0.6902	0.3567	0.9203
84275	3.723	2.748	7.992	4.001	5.733	1.83	6.221	2.71	4.84	9.118	3.573	2.615	6.539	2.028	3.102	2.01	3.083	2.969	3.831	3.052	5.876	3.834	6.015	3.306	7.119	6.988	6.625	4.534	4.52	2.682	4.358	2.283	6.023	2.47	6.125	2.05	3.364	3.114	1.544	3.987	2.002	2.296	8.508	3.17	3.651	3.893	8.116	4.042	4.225
199953	1.821	1.457	3.268	1.983	2.481	2.511	2.553	2.664	2.996	2.56	3.641	2.604	3.024	2.174	2.59	2.659	2.42	2.751	3.666	2.744	2.154	2.369	3.324	2.395	2.326	4.427	2.377	2.831	3.208	2.549	3.123	2.662	1.748	2.607	3.148	2.117	3.245	3.023	1.593	2.321	9.896	2.089	1.838	1.887	3.883	1.897	1.094	1.672	2.766
107985734	0.3054	0.3986	0.7577	0.5029	0.8026	0.7762	0.3112	0.9784	0.5538	0.7413	0.896	1.549	0.6308	0.4254	0.4166	0.5455	0.4246	0.7304	0.6164	0.453	0.3721	0.7067	0.3968	0.1931	0.371	1.06	0.2306	0.5007	0.861	0.6965	0	0.589	0.2655	0.4277	0.7155	0.6211	0.5662	1.029	0.3035	0.6395	1.45	0.9867	0.5353	0.3842	0.5772	0.6766	0.2131	0.4932	0.1851
105376712	0.02538	0	0	0	0	0	0	0	0	0.05134	0	0	0	0	0	0	0	0	0	0.07059	0	0	0	0	0	0	0.05227	0	0	0	0	0	0	0.06955	0.3345	0	0	0	0	0	0	0	0	0	0.1599	0	0	0	0
5293	3.978	4.848	3.544	2.484	4.952	4.981	2.556	4.583	4.535	4.711	4.348	7.932	3.358	5.011	3.6	3.392	4.405	2.896	4.872	2.829	5.967	4.747	3.462	5.345	3.339	2.575	4.23	6.912	5.25	3.971	3.593	2.236	2.923	8.013	4.531	4.082	3.785	2.845	3.481	4.688	6.5	3.07	2.27	4.518	5.069	3.689	0.9397	3.074	6.573
644997	0.07999	0.2088	0	0.01126	0.05822	0.2681	0	0.05502	0.0372	0.0249	0	0.1277	0	0	0	0.05276	0.1027	0.04906	0	0.01712	0.04736	0.02946	0	0.1167	0	0	0	0.04484	0.005597	0	0	0	0	0.07307	0	0	0.06846	0	0.07951	0.04295	0.1558	0.1071	0.02312	0.0258	0	0	0	0	0
101929074	0.6323	0.703	3.402	1.628	3.607	0.6378	0.8949	3.534	1.581	0.8291	2.77	2.835	3.042	1.794	3.183	1.656	6.544	1.774	5.673	0.5537	0.09011	2.551	0.1712	1.388	1.116	0.5497	0.07235	0.896	2.737	1.202	3.391	0.03227	0.1527	0.8022	2.212	0.3572	1.954	1.332	0.9427	0.8991	4.335	0.5529	0.04399	0.7856	2.213	3.051	0.531	0.9078	0.7452
22883	28.54	30.82	44.3	32.5	39.87	43.84	28.63	39.29	35.83	29.02	42.05	73.26	38.22	36	39.96	45.22	36.51	33	44.63	53.05	26.41	33.69	21.59	44.36	28.9	26.74	24.39	56.56	39.14	42.84	43.12	42.99	18.68	60.1	37.69	36.66	33.12	34.35	26.68	31.21	67.13	34.62	16.42	36.59	43.32	34.5	10.2	30.67	37.83
56998	13.47	7.864	14.19	10.24	12.18	9.95	17.07	12.5	13.79	15.21	18.27	15.01	12.57	8.639	14.56	7.007	13.31	10.71	14.71	10.02	11.43	9.914	18.27	11.75	16.15	18.75	17.78	18.55	15.2	17.98	14.04	12.51	18.05	13.73	14.21	11.95	11.27	17.04	8.515	12.19	14.7	12.75	17.45	11.42	15.69	11.14	18.28	16.46	12.56
105376717	3.909	2.717	3.277	3.428	2.018	3.527	3.845	2.275	3.169	4.398	2.927	4.32	2.646	4.189	3.922	2.727	3.28	5.348	3.922	3.796	2.803	2.326	5.296	4.497	4.28	8.592	5.383	8.259	2.566	3.561	4.187	3.314	4.825	3.888	3.861	5.998	2.83	5.117	2.345	2.422	5.563	5.173	4.344	4.558	5.246	2.337	5.406	3.362	2.734
84328	4.895	3.693	5.674	6.951	4.86	5.502	4.232	6.756	6.046	4.94	4.734	6.382	5.142	4.413	7.514	8.001	4.66	3.976	5.055	7.65	5.539	6.251	4.881	6.679	4.704	8.746	4.722	5.471	5.579	6.481	3.564	8.416	3.6	5.355	4.861	3.885	4.667	4.613	5.038	5.409	5.825	3.984	4.639	6.678	5.326	4.928	4.614	4.314	4.806
64802	1.955	1.414	1.284	2.853	1.914	2.732	2.344	2.89	1.941	2.154	1.931	3.764	1.69	1.706	2.644	2.852	2.063	1.427	1.711	3.099	2.374	1.99	2.134	3.06	2.463	2.783	2.387	2.652	2.654	3.666	2.046	4.056	2.365	2.519	2.4	1.832	1.651	2.65	1.575	2.63	3.033	1.727	2.132	2.607	2.315	1.215	0.9284	1.255	1.884
113391335	0.07579	0	0.06066	0.09246	0.1594	0	0.1931	0.05648	0.1527	0	0	0.1748	0	0	0.1477	0.05415	0.2108	0	0	0.07027	0.04861	0.06049	0.6155	0.5991	0.07083	0.2063	0.2602	0	0.1609	0.8644	0	0	0	0.04616	0	0	0	0.1597	0.07534	0.1764	0.1599	0	0.09491	0	0	0.1343	0.2644	0	0.2297
100847055	0	0	0	0	0	0	0	0	0	0	0	0	0	0	0	0	0	0	0	0.4	0	0	0	0	0	0	0	0	0	0	0	0	0	0	0	1.097	0	0	0	0	0	0	0	0	0	0	0	0	0
116362	85.47	8.401	44.15	12.07	38.47	4.291	139.2	30.6	72.54	39.6	50.32	4.619	48.19	21.95	53.4	1.116	57.59	11.29	30.24	16.94	78.49	52.98	77.43	28.63	110.4	7.578	92.94	17.83	65.44	9.595	95.72	5.262	122.1	9.052	80.14	2.037	51.11	60.77	28.31	45.49	26.33	7.036	181.2	8.68	36.85	58.76	340.1	63.8	72.36
10277	5.288	4.806	5.512	7.291	5.387	7.019	6.136	5.951	5.658	5.807	4.509	6.9	5.78	6.244	6.561	6.89	5.555	6.305	7.058	9.498	6.305	5.419	5.031	6.119	6.274	8.617	5.85	4.941	6.21	7.668	5.854	6.674	5.187	7.432	6.323	3.956	4.363	4.209	3.863	4.66	5.162	3.489	4.222	5.223	4.639	7.129	3.96	5.259	6.244
23095	1.869	2.002	2.149	1.954	2.209	1.714	2.086	1.924	2.481	1.609	1.357	2.615	2.223	1.544	1.871	1.713	1.535	1.434	1.779	1.946	2.248	1.984	2.128	1.764	2.473	3.975	2.072	1.985	1.817	2.075	1.512	1.29	1.85	2.128	2.182	1.465	1.484	0.8731	1.404	1.976	2.367	1.504	1.699	1.342	2.288	1.623	1.117	1.652	2.616
105376725	0.1626	0.1212	0.2602	0.255	0.3337	0.08433	0.1479	0.3288	0.2184	0.141	0.1278	0.1071	0.4982	0.2696	0.1358	0.08297	0.7104	0.1234	0.09376	0.1292	0.1192	0.2224	0.264	0.2937	0.1085	0.1106	0.07973	0.08463	0.2464	0.2649	0.2803	0.2133	0.2019	0.1344	0.136	0	0.1722	0.3425	0.1154	0.05404	0.09799	0.1539	0.2036	0.06493	0.2439	0.2264	0.08102	0	0.1408
5226	49.13	41.54	33.57	46.51	27.7	33.38	71.23	29.22	40.9	44.93	28.75	69.64	39.64	34.82	45.28	26.57	37.38	51.03	32.03	58.42	65.26	39.12	57.37	37.84	95.6	93.89	72.31	66.4	39.63	42.52	42.04	46.55	90.76	38.41	51.07	45.35	34.01	39.14	23.39	41.95	34.51	43.39	83.27	31.08	34.64	37.23	67.19	54.64	47.34
100526739	1.289	1.384	1.534	3.037	1.805	1.584	0.9044	2.18	1.023	1.765	1.977	2.722	1.509	1.827	2.467	2.995	2.474	2.41	1.52	3.49	1.097	1.884	0.8058	2.299	1.039	2.596	0.928	1.933	1.893	2.536	1.032	4.463	1.264	2.12	1.603	0.6959	1.332	2.235	1.19	2.19	1.714	1.786	1.414	2.415	1.437	1.971	0.5769	2.487	1.4
378708	1.664	1.636	2.024	4.218	2.484	2.354	1.156	2.867	1.307	2.259	2.457	3.688	1.94	2.308	3.286	4.046	3.426	3.332	1.745	4.789	1.469	2.536	1.123	3.212	1.313	3.338	1.157	2.35	2.451	4.067	1.304	5.956	1.55	2.823	1.994	1.154	1.683	2.778	1.697	2.716	2.394	2.113	1.867	3.142	1.952	2.567	0.6535	3.561	1.9
1325	0.675	0.7689	0.6778	0.7411	0.6451	1.07	0.5628	1.152	0.6182	0.6704	0.7427	0.5944	0.4388	0.8548	1.005	0.7366	0.5119	0.9785	0.7432	1.809	0.4014	0.6758	0.2392	1.164	0.5161	0.9519	0.3033	0.559	0.7479	0.8398	0	1.184	0.6401	0.7399	0.647	0.468	0.4096	0.543	0.305	0.7711	0.7379	1.19	0.6916	0.8749	0.232	0.3916	0.471	0.4757	0.3347
1676	4.651	3.063	5.186	5.258	5.689	4.671	5.6	6.888	5.845	4.103	6.029	5.198	5.868	5.963	6.758	6.37	6.597	3.897	6.012	5.979	5.502	5.847	5.207	5.759	5.962	7.293	5.89	6.001	6.581	7.037	5.44	6.584	6.225	5.748	6.795	3.948	5.353	5.574	3.751	5.775	8.536	4.063	4.528	4.347	5.92	3.467	1.901	3.766	4.858
5195	3.857	3.024	5.562	4.642	5.416	4.399	5.16	6.359	4.469	4.049	7.327	4	5.139	4.768	5.883	3.558	4.886	3.42	6.212	4.057	4.859	5.372	4.826	4.458	5.13	4.999	4.941	4.526	6.165	5.68	4.119	5.284	5.57	4.933	5.023	2.916	5.457	6.343	2.842	4.44	4.504	2.902	5.255	3.786	5.817	4.706	4.867	5.911	4.172
54897	1.335	0.9746	4.25	5.057	3.648	5.72	1.794	8.395	3.537	2.92	5.057	1.668	3.781	6.352	6.223	7.653	4.289	3.865	5.041	8.444	0.9185	2.813	1.479	7.373	3.572	7.793	1.167	5.21	5.853	8.522	4.697	17.98	1.173	3.697	3.442	2.138	4.426	4.41	0.2677	2.136	1.36	3.368	0.5656	8.044	5.676	3.642	1.247	3.76	4.196
105376733	0.03014	0	0.03102	0.1024	0.07696	0.02345	0.09873	0.5679	0.07809	0.1132	0.1184	0	0.07184	0	0.3525	0.03692	0.1437	0	0.5215	0.05989	0	0.05155	0	0.3063	0.1811	0.01758	0	0.1491	0.2272	0.3683	0.4677	0.3678	0	0.0236	0.4162	0	0	0.245	0	0.1503	0	0.0107	0	0.2889	0.1085	0.06869	0.01502	0.3338	0
105376735	0	0	0	0	0	0	0	0	0	0.03205	0	0	0	0	0	0	0	0	0	0	0	0.03793	0	0	0	0.03234	0	0	0	0	0	0	0	0.02895	0	0	0	0	0	0	0.05014	0	0	0	0	0.2106	0.1105	0	0
148345	0.3151	0.973	0.1384	0.5555	0.2909	0.3558	0.05874	0.05154	0.2478	0.4431	0.1057	0.319	0.1282	0.2677	0.08987	0.2636	0.5129	0.4596	0.04654	0.2565	0.2662	0.2116	0.206	0.3463	0.1508	0.4628	0.285	0.4201	0.2691	0	0.1391	0.3918	0.2506	0.3546	0.287	0.4983	0.2565	0.2429	0.9931	0.1878	0.304	0.1719	0.4331	0.5157	0.07263	0.1124	0.2011	0.2234	0.1398
23435	20.53	19.99	22.21	36.1	22.27	28.79	18.2	32.9	25.22	27.71	15.59	34.46	25.81	25.98	30.07	36.21	21.43	26.79	25.58	35.38	18.68	19.86	17.02	33.12	23.38	38.18	18.7	23.07	22.79	27.54	25.38	31.89	20.38	25.06	23.96	18.9	18.8	14.01	15.32	16.72	19.86	21.92	16.21	30.13	18.8	27.08	15.72	23.5	25.15
10747	1.207	0.5667	1.383	1.1	1.975	2.115	1.659	3.518	1.977	1.681	1.585	1.155	2.079	1.163	2.758	1.781	1.497	0.7323	3.286	1.823	1.711	1.439	0.895	1.544	1.744	0.9033	1.711	0.9203	1.963	2.785	2.116	1.76	1.933	1.571	2.329	0.5094	1.765	0.8972	0.5809	1.574	0.8191	1.183	1.537	1.506	1.42	2.009	0.3495	1.011	1.974
6723	35.78	29.93	47.64	35.82	45.84	38	36.22	45.64	36.62	52.01	54.6	49.11	53.87	42.07	48.95	28.97	48.43	57.68	39.64	22.14	20.81	50.07	28.99	26.17	26.49	74.71	32.21	50.94	50.33	61.55	52.27	64.24	34.3	41.41	36.96	46.35	48.61	41.47	35.97	43.16	80.85	36.39	33.93	26.34	46.91	25.83	8.781	34.58	45.15
5394	17.4	12.88	22.42	24.12	21.72	21.53	16.55	27.74	19.43	22.79	17.07	23.72	23.41	19.2	24.46	25.18	23.99	13.74	24.49	26.09	14.78	16.24	12.8	19.11	16.35	31.24	15.75	18.49	22.94	30.12	28.05	33.07	16.38	21.79	21.64	12.94	20.15	15.06	11.66	16.37	25.11	15.56	12.17	19.13	16.81	24.85	17.03	18	20.28
105376736	1.922	1.447	2.795	3.483	1.554	2.315	2.789	3.594	2.867	2.729	1.728	3.836	3.964	1.673	6.429	3.407	2.158	2.063	0.8953	4.421	1.92	1.549	1.801	2.542	2.59	5.205	2.055	2.862	2.622	3.477	2.007	3.717	1.687	2.785	2.517	1.832	2.056	1.869	1.084	4.773	4.328	1.378	0.8331	4.03	2.212	2.948	2.837	3.582	2.184
2475	3.915	3.169	3.716	6.323	3.941	5.439	4.558	6.097	4.345	5.8	3.851	7.216	4.832	4.126	5.91	6.037	4.961	4.415	4.31	6.825	3.482	3.77	3.645	5.563	4.854	9.933	3.95	5.524	5.011	5.988	4.916	6.016	4.488	5.376	4.3	3.732	4.337	2.619	2.58	4.143	4.786	3.227	3.43	5.812	3.739	5.54	3.831	4.992	4.353
100873935	0.03178	0.04148	0.1526	0.1744	0.2171	0.08654	0.3946	0.2131	0.3522	0.1286	0.4371	0.4397	0.2651	0.332	0.3716	0.7152	0.2651	0.38	0.7697	0.8397	0.1529	0.3804	0.1548	0.3768	0.7127	0.6162	0.2291	0.1447	0.3757	0.5436	0	0.7005	0.2072	0.2032	0.349	0.1212	0.1768	0	0.04738	0	0.5028	0.03949	0	0.2665	0	0.6337	0.3326	0.154	0.2889
10218	6.38	0.04681	0.2476	0.886	0.9709	0	2.527	9.641	1.057	0.127	2.738	0.03102	1.817	0.03123	14.61	0	1.272	0.1072	0.4887	0.09976	4.27	2.136	0.568	1.021	0.7919	0.05491	0.314	0.5309	3.833	0.6903	5.843	0	0.6431	0.1147	2.639	0	4.938	1.275	7.139	3.224	0.09932	0.3343	0.5558	0.0564	0.9039	2.622	0.2502	1.434	3.139
29914	1.993	1.451	2.986	3.197	2.726	3.028	2.553	3.405	2.35	2.252	2.769	2.279	2.562	2.212	2.935	3.697	3.132	2.773	2.234	2.873	1.638	2.246	1.714	2.649	1.784	3.91	1.688	2.571	2.556	2.998	2.576	4.564	1.443	2.637	2.755	1.698	2.14	2.024	1.324	2.005	3.719	1.359	1.237	2.431	2.706	2.69	0.8595	2.285	2.348
105376737	0.02298	0	0	0	0.1026	0	0.1207	0.07704	0.08101	0	0	0	0.08213	0	0.06716	0	0.2875	0	0.3478	0	0	0.2338	0	0.02724	0.1288	0.1407	0	0.04186	0.2717	0.09825	0	0	0	0	0.1009	0	0	0	0	0.2005	0	0.02855	0	0	0	0.06108	0	0	0.1567
105376739	0	0.08574	0	0.03005	0	0	0.03138	0.07343	0.03309	0.06645	0	0	0.03914	0	0	1.021	0.411	0.9166	0	0	0	0	0	0.9347	0	0.03352	0	0.6882	0.04481	0	0	0.8599	0	0.105	0	0	0	0	0	0	0	0.04082	0	0.8953	0	0	0	0.1592	0
105376740	0	0	0	0.04353	0.01251	0	0	0.02659	0.09588	0.02406	0.1309	0.0823	0	0	0.03477	0.05099	0	0	0	0	0	0	0	0.1692	0	0.02428	0.049	0.04334	0.04328	0	0	0.1311	0	0.01087	0	0	0	0	0	0	0	0.02956	0	0.04988	0	0	0	0	0
57540	0.02689	0.0663	0.09327	0.1996	0.0534	0.008138	0.02855	0.02672	0.05419	0.03929	0.02466	0.2688	0.02493	0.02081	0.04368	0.03523	0.04985	0.07147	0.2714	0.2369	0.04312	0.06439	0.02184	0.02126	0.05026	3.162	0.009232	0.1007	0.07338	0.07667	0	1.61	0.02922	0.3753	0.09189	0.05698	0.03324	0.05666	0.007425	0.04172	0.1229	0.02971	0.01123	0.006265	0.02824	0.01589	0.05212	0.04344	0
112268221	0	0.007994	0	0.005603	0.003219	0	0	0	0.01851	0.01239	0	0	0	0	0	0.006564	0	0	0	0.04259	0	0	0	0	0	0.1813	0	0.005579	0.002785	0	0	0.1435	0	0.01119	0	0	0	0	0	0.02138	0.01938	0.007611	0	0	0	0	0	0	0
101929181	0	0	0	0	0	0.09509	0	0	0	0	0	0	0	0	0	0	0	0	0	0	0	0	0	0	0	0.01782	0	0	0	0	0	0	0	0	0	0	0	0	0	0	0.05525	0	0	0	0	0	0	0.0846	0
26232	5.735	1.183	18.83	8.564	34.24	5.412	14.4	39.61	24.92	2.186	62.67	19.96	14.62	3.885	26.35	3.456	32.5	16.26	37.47	11.47	0.7714	44.47	0.8918	10.87	7.722	3.06	0.3411	14.16	35.69	50.1	38.81	3.795	1.705	14.79	19.99	2.127	35.1	19.5	2.14	16.18	5.516	5.199	3.241	5.263	20.7	14.32	2.737	11.83	19.65
93611	8.399	5.785	13.09	12.9	17.76	12.91	8.292	26.17	10.21	8.742	26.25	12.54	12.13	12.94	18.07	14.78	16.84	8.491	21.05	10.67	6.658	13.88	5.053	15.58	9.459	8.109	4.686	10.02	18.36	21.6	11.85	15.81	4.931	12.28	14.5	5.862	18.41	12.53	7.793	10.17	7.678	14.09	5.265	13.77	16.49	13.04	3.403	12.83	11.39
26270	6.185	5.346	4.247	6.92	6.961	8.144	4.858	8.103	4.514	9.275	9.282	8.936	4.923	8.997	6.055	7.532	8.493	7.608	7.963	5.907	4.254	6.394	5.216	9.492	6.574	4.394	4.482	9.254	7.774	8.559	2.317	11.11	5.804	9.514	5.623	8.032	8.091	8.422	6.766	4.346	7.31	4.569	8.087	8.881	6.745	5.105	3.856	7.386	6.718
10459	8.496	9.545	10.35	9.697	10.96	6.63	7.147	11.37	8.963	8.128	12.79	14.93	10.35	8.34	7.536	6.353	9.452	13.3	10.79	10.52	6.264	11.3	5.883	8.565	5.785	28.03	7.155	12.69	11.16	15.15	8.061	5.686	5.968	11.94	9.217	8.001	14.86	11.45	7.997	9.879	27.76	12.86	6.432	6.91	11.19	7.144	6.439	9.734	11.97
374946	0.03613	0.1821	0.06582	0.269	0.08383	0.0475	0.02142	0.1281	0.04519	0.03781	0.05484	0.2069	0.07424	0.09546	0.07285	0.1709	0.04157	0.149	0.09054	0.1698	0.02397	0.08651	0.03642	0.02364	0.01397	1.165	0.01283	0.311	0.0646	0.2131	0.04511	0.04463	0.02437	0.05577	0.03832	0.03801	0.04158	0.02363	0.1499	0.06958	3.493	0.127	0.01872	0.07315	0.0628	0.03644	0.004347	0.1087	0.03398
57085	22.78	27.1	28.1	61.23	32.1	37.42	15.03	48.34	26.12	27.35	42.16	60.03	28.99	23.21	41.69	40.08	50.63	41.52	26.63	27.62	21.04	27.65	17.19	28.58	16.99	19.17	23.44	50.64	44.46	66.2	33.94	22.31	18.51	32.05	18.57	22.43	35.09	37.39	26.85	31.95	17.29	20.59	17.61	24.73	24.97	26.86	17.1	40.48	29.84
284498	0.8379	0.4392	0.6221	1.887	0.4758	1.228	0.7651	0.5491	1.041	0.7216	0.8146	0.454	0.6376	0.75	0.7722	1.854	0.4211	0.389	0.5298	2.055	0.8061	0.431	1.14	0.8937	1.217	0.917	1.293	1.226	0.5815	0.8347	0.7918	0.7418	0.9215	0.7762	0.5839	0.2823	0.7487	0.6806	0.5117	0.646	0.5271	0.3429	0.4488	0.7126	0.9752	0.5055	0.358	0.5218	1.01
102724659	0.006005	0	0.01442	0.05494	0	0.09812	0	0	0.0242	0	0	0	0	0	0.05266	0.1673	0	0.04788	0	0.9855	0	0	0	0	0	0.01226	0	0.01094	0.01092	0	0	0	0	0.01097	0	0	0	0	0	0	0	0	0	0	0.03783	0.01597	0.02095	0	0
4524	3.873	2.105	2.948	7.293	3.075	3.892	2.631	3.4	3.878	3.216	4.016	2.001	3.619	3.008	3.292	4.882	3.623	1.757	3.178	3.178	3.162	2.946	3.519	3.872	3.675	3.279	3.946	4.024	3.381	3.29	3.551	2.485	2.99	3.164	2.681	1.321	4.081	2.73	2.67	3.014	1.874	2.02	2.541	2.489	4.157	3.031	1.382	3.284	4.447
1185	4.947	3.391	3.836	4.373	4.75	5.727	4.922	5.258	4.59	3.546	4.822	3.005	4.993	4.859	4.964	4.874	5.443	3.181	7.069	4.4	4.813	4.225	4.759	4.362	5.746	3.325	4.882	4.042	5.561	4.875	4.624	4.273	4.549	4.183	4.325	2.518	4.657	4	3.569	3.992	3.483	2.33	3.898	4.269	4.086	5.199	1.515	5.256	4.645
100379251	1.586	1.48	1.442	1.754	1.149	2.684	1.896	2.429	1.904	1.529	1.225	0.8405	1.448	1.504	1.756	2.604	1.633	1.83	2.207	2.91	1.792	1.293	1.907	2.145	2.365	1.515	1.918	1.955	1.473	1.847	1.71	2.436	1.98	2.768	1.927	1.544	1.652	0.8106	1.201	1.461	1.581	1.074	1.242	2.236	2.169	2.082	0.777	1.766	1.718
4878	0.6035	1.164	0.7245	1.056	1.641	0.8575	0.7019	2.757	1.163	1.486	2.31	1.271	1.126	0.2741	1.304	1.04	1.861	1.151	2.542	1.204	0.9845	1.382	0.7671	1.68	0.4782	0.3749	1.027	1.506	1.862	2.469	0.9499	1.012	1.283	3.14	0.9222	0.8005	2.773	1.244	0.8607	0.3663	0.2491	1.011	0.8871	0.9903	0.9092	1.081	0.1373	1.78	1.67
4879	0.01584	0	0.03804	0	0.06662	0	0	0	0	0	0	0.1096	0.1133	0.1104	0.04632	0.1019	0	0	0	0.08814	0	0.07586	0.0772	0	0.1333	0.06468	0	0.1155	0.1297	0	0	0	0	0.01447	0	0	0	0	0.1102	0.1106	0	0.07876	0	0	0.09982	0	0	0	0
26829	0.7541	0.9843	1.811	1.207	0.2973	0	1.441	0	0	0	0	1.304	0	0	0	0	0.7863	0.7516	2.283	0	0	0	0	0	0.2643	0.3848	0	0	0	0	0	0	1.844	0.1722	0	0.7189	0	1.192	2.717	0.658	1.492	0.4686	0	0	0	0.5013	1.644	0	0
90231	22.8	24.09	26.16	24.73	22.73	23.69	20.45	25.84	23.02	20.21	28.22	40.11	20.72	20.57	26.51	21.59	23.04	23.38	23.95	19.98	21.38	24.47	20.76	20.48	21.21	59.45	23.93	28.51	26.07	27.36	23.63	24.68	22.26	25.39	21.48	20.73	23.37	25.6	18.61	22.92	24.49	22.2	23.45	20.29	28.5	11.45	20.63	18.7	21.42
5351	46.41	78.51	42.94	33.29	30.42	53.94	32.23	27.95	37.28	39.66	36.57	127.9	39.33	60.51	40.88	46.59	30.95	40.95	39.53	47.04	31.5	36.1	33.07	36.63	39.91	93.15	38.97	63.43	39.52	49.37	32.18	32.98	36.18	57.68	33.94	90.55	25.74	36.44	78.42	43.66	109	57.15	28.63	41.09	48.32	30.87	26.67	37.42	35.43
9927	17.05	12.48	20.4	18.77	16.16	18.72	21.88	18.43	25.4	18.21	18.07	19.33	18.29	15.51	18.97	22.87	14.57	13.49	19.14	23.96	17.9	15.91	22.24	22.13	25.99	24.07	23.35	23.98	18.41	24.37	23.35	27.26	19.77	16.76	18.34	11.97	17.76	20.5	11.48	13.55	24.76	9.486	18.63	21.47	20.24	17.01	13.87	16.87	23.64
60672	14.95	13.86	18.01	12.99	15.74	16.55	12.44	22.26	14.87	16.35	25.5	25.84	17.33	13.51	17.2	13	17.45	14.5	19.42	11.68	10.67	16.33	12.48	17.33	12.31	20.26	10.31	14.07	17.69	15.2	16.19	14.25	6.931	17.59	11.94	14.27	20.03	19.24	13.89	13.06	18.71	15.41	11.26	14.06	18.77	12.62	10.4	13.91	14.79
102466982	0.5177	1.802	1.657	0.9473	0.5443	0.94	1.649	1.929	1.043	1.047	3.798	4.776	0.8226	1.202	1.009	1.48	1.44	5.504	2.09	3.84	0	0	0.8409	1.637	0	1.761	2.133	1.572	1.413	2.952	0	1.427	1.125	2.365	2.274	1.316	1.92	2.182	0.8577	0	3.277	0.8578	0.6483	2.171	1.087	2.753	1.204	1.672	1.569
943	1.205	0.9515	0.4919	0.258	0.6657	0.6087	1.296	0.5056	1.362	0.7751	1.727	0.2209	0.8497	0.278	0.63	0.09125	0.8434	0.3182	0.3222	0.296	1.689	0.6115	1.672	0.53	0.9548	0.2227	1.88	1.047	1.346	0.09103	0.6743	0.3299	1.128	0.8385	0.8416	0.8117	2.013	1.614	0.8278	1.467	0.2779	0.2116	1.979	0.357	1.911	1.118	1.225	1.031	2.346
102465836	1.87	0.915	1.122	0.6414	1.228	0	1.563	0.2612	0.4709	2.6	2.571	2.425	0.557	2.442	0	0	0	1.863	1.415	0	3.147	0.2797	3.985	0.5541	0.9828	0.7155	4.573	2.129	1.382	0	4.23	0.322	6.095	2.455	6.16	1.782	2.6	2.954	0.1161	3.263	2.958	0.5808	2.634	0.98	2.945	0.6213	2.446	1.132	2.125
7133	21.05	13.89	8.5	4.456	12.29	8.879	14.23	6.555	18.78	15.07	18.82	10.05	13.92	11.08	5.711	4.28	12.64	7.84	9.622	3.073	24.69	15.05	27.62	15.76	17.02	6.07	33.6	24.23	15.1	5.792	16.82	4.594	24.16	15.63	16	13.56	19.41	17.26	14.62	23.17	9.829	7.11	21.5	8.765	23.36	11.05	11.94	12.81	32.4
100616438	0.3678	0	0	0	0	0	0.3513	0	0	0.744	0	0	0	0	0	0.3942	0	1.466	4.454	0	0.3538	0	0	0	1.031	0	0.3788	0	0	0	0	0.5067	0	0.168	0	0	0	0	0	0	0.5819	0.457	0	0	0	0	0	0	0
107984917	0.1272	0.03689	0.04525	0.02586	0.1189	0.05132	0.189	0.03159	0.1424	0.09531	0.3629	0	0.1011	0	0.02754	0	0	0	0	0	0.1813	0.03384	0.2066	0.06703	0.05283	0.009616	0.1456	0.06867	0.1028	0	0	0.01298	0.1843	0.02582	0.04139	0	0.2097	0.05956	0.1264	0.1316	0.04473	0.01171	0.1416	0.01976	0.2375	0.0501	0.115	0.09131	0
55187	3.289	1.706	2.859	2.582	2.871	3.433	3.023	3.635	3.026	2.837	2.46	2.277	3.334	2.541	3.581	3.049	2.197	1.728	3.09	2.629	3.362	2.753	2.797	3.314	3.322	3.207	3.435	3.15	3.192	3.918	2.905	2.583	3.157	2.8	3.172	1.988	2.769	2.766	1.845	2.734	1.749	1.28	2.86	2.844	2.661	3.349	2.823	3.024	3.454
677885	1.476	1.156	0.7088	1.08	1.319	3.216	1.974	1.485	1.338	2.538	0.812	0.5106	1.935	4.112	1.942	3.164	0.6156	1.177	1.788	2.053	1.42	1.59	2.157	2.1	1.034	3.314	0.304	1.613	0.537	2.525	2.672	2.644	1.443	2.36	1.621	1.126	2.463	0.9329	1.027	0.5152	0.9342	1.467	0.5545	4.952	2.325	2.355	0.5149	0.7152	1.342
105376744	0.1136	0.007059	0.01948	0.01484	0.05117	0.04419	0.3048	0.02418	0.09808	0.1258	0.02976	0.01871	0.03223	0.05651	0.07115	0.05217	0.02256	0.02156	0.03275	0.07522	0.2497	0.09064	0.3031	0.1026	0.2805	0.03864	0.2841	0.06405	0.07133	0.04626	0	0.04471	0.2292	0.02717	0.1663	0.06188	0.06017	0.06837	0.0672	0.2077	0.1113	0.01344	0.2641	0.06804	0.05111	0.1079	0.1604	0.07862	0.2705
9249	42.79	14.99	26.8	10.25	31.8	11.48	59.34	30.4	41	23.19	41.68	24.72	24.52	20.63	30.55	4.606	27.29	9.403	27.6	2.633	50.7	36.81	47.07	25.88	40.27	10.49	48.95	21.29	33.22	25.53	31.64	7.131	57.58	14.15	30.15	15.86	23.57	37.83	27.77	40.87	26.98	16.61	63.3	4.93	26.79	28.32	49.64	32.66	36.71
102466722	3.851	1.311	4.422	1.838	2.816	2.736	5.438	1.123	2.362	1.016	0.9211	3.475	2.793	2.332	3.915	0.7177	1.397	0	8.111	0	5.476	2.004	3.263	2.382	1.878	2.05	5.862	3.965	2.436	5.728	0	1.845	6.55	1.224	6.62	2.554	3.725	1.058	2.829	3.506	6.358	2.497	5.032	0.7021	4.219	2.226	1.168	3.245	3.044
343066	0.02158	0.01408	0.01296	0	0.06239	0	0.02062	0	0.05436	0.02183	0	0.03733	0	0	0.01577	0	0.09002	0	0	0	0.01038	0	0.184	0.02559	0	0	0.01111	0.01966	0.009815	0	0	0	0.03518	0.004929	0	0	0.1201	0	0.02145	0.03766	0.01707	0	0.06081	0	0	0	0.05647	0	0
126767	0.02213	0.007221	0	0	0.005816	0	0	0	0	0.005596	0	0	0	0	0.01617	0	0	0	0	0	0.005322	0	0	0.01312	0.1241	0	0.03419	0.01008	0.03271	0	0	0	0.1082	0	0	0	0	0	0	0	0	0	0.06235	0	0	0	0.06755	0.02681	0
93190	0.02518	0.01643	0	0.01152	0	0	0.006014	0	0.01268	0.01273	0	0	0.015	0	0.046	0	0	0	0	0	0.006056	0	0	0	0.008824	0	0	0	0.008588	0	0	0.008673	0.02052	0	0	0	0	0	0	0	0	0	0	0	0	0	0.01098	0	0
390999	0	0.01646	0	0	0	0	0	0	0	0	0	0	0	0	0	0	0	0	0	0	0	0	0	0	0	0	0	0	0	0	0	0	0	0	0	0	0	0	0	0	0	0	0	0	0	0	0	0	0
65121	0	0	0	0	0	0	0	0	0	0	0	0	0	0	0	0	0	0	0	0	0	0	0	0	0	0	0	0	0	0	0	0	0	0	0	0	0	0	0	0	0	0.02286	0.01728	0	0	0	0	0	0
105376745	0	0	0	0	0	0	0	0	0	0	0	0	0	0	0	0	0	0	0	0	0	0	0	0	0	0	0	0	0	0	0	0	0	0	0	0	0	0	0	0	0	0	0	0	0	0	0	0	0
440560	0	0	0	0	0	0	0	0	0	0	0	0	0	0	0	0	0	0	0	0	0	0	0	0	0	0	0	0	0	0	0	0	0	0	0	0	0	0	0	0	0	0	0	0	0	0	0	0	0
343069	0.01918	0.02503	0	0.08771	0.06047	0.05222	0.03664	0.04286	0.05796	0.03879	0.1055	0.06633	0.16	0	0.05605	0.06165	0	0.1529	0.1161	0.02667	0.01845	0.1148	0	0	0.02688	0.05871	0.01975	0.06987	0.06104	0	0	0.1321	0	0.08758	0.1264	0.07312	0.2133	0	0.06671	0.06693	0	0	0	0.1608	0.0604	0.05098	0.03345	0.09291	0.08717
65122	0	0	0	0	0	0	0	0	0	0	0	0	0	0.04036	0	0	0	0	0	0	0	0	0	0	0	0	0	0	0	0	0	0	0	0	0	0	0	0	0.01728	0	0	0	0	0	0	0	0	0	0
400735	0	0	0	0	0	0	0	0	0	0	0	0	0	0	0	0	0	0	0	0	0	0	0	0	0	0	0	0.01111	0	0	0	0	0	0	0	0	0	0	0	0	0	0	0	0	0	0	0	0	0
343071	0	0	0	0	0	0	0	0	0	0	0	0	0	0	0	0	0	0	0	0	0	0	0	0	0	0	0	0	0	0	0	0	0	0	0	0	0	0	0	0	0	0	0	0	0	0	0	0	0
441871	0.0144	0	0	0	0	0	0	0	0	0	0	0	0	0	0	0	0	0.05741	0	0	0	0	0	0	0	0	0	0	0	0	0	0	0	0	0	0	0	0	0	0	0	0	0	0.03019	0.04536	0	0	0	0
440561	0	0	0	0	0	0	0	0	0	0	0	0	0	0	0	0	0	0	0	0	0	0	0	0	0	0	0	0	0	0	0	0	0	0	0	0	0	0	0	0	0	0	0	0	0	0	0	0	0
101929983	0	0	0	0	0	0	0	0	0	0	0	0	0	0	0	0	0	0	0	0	0	0	0	0	0	0	0	0	0	0	0	0	0	0	0	0	0	0	0	0	0	0	0	0	0	0	0	0	0
649330	0	0	0	0	0	0	0	0	0	0	0	0	0	0	0	0	0	0	0	0	0	0	0	0	0	0	0	0	0	0	0	0	0	0	0	0	0	0	0	0	0	0	0	0.04676	0	0	0	0	0
441873	0	0	0	0	0	0	0	0	0	0	0	0	0	0	0	0	0	0	0	0	0	0	0	0	0	0	0	0	0	0	0	0	0	0	0	0	0	0	0.00575	0	0	0	0	0	0	0	0	0	0
649324	0.01013	0	0.06083	0.03708	0.02131	0	0.07744	0.0453	0.01021	0	0.02787	0	0	0.03529	0.01481	0.02172	0.08453	0.0404	0	0	0	0.03639	0	0.04806	0.02841	0	0	0.09231	0.004608	0	0.3668	0	0	0	0.1781	0	0	0	0	0.03537	0	0	0	0.04249	0.09576	0.1482	0	0.0491	0.09213
440563	0	0	0	0	0	0	0.01854	0	0	0	0	0	0	0	0	0	0	0	0	0	0	0	0	0	0	0	0	0.01768	0.008826	0	0	0	0	0	0	0	0	0	0.009645	0	0.03071	0	0	0	0	0	0	0	0
645354	0.005067	0	0.0365	0.03708	0.02131	0	0.08712	0.03398	0.01021	0	0.02787	0	0	0.03529	0.01481	0.02172	0.08453	0.0404	0	0	0	0.03639	0	0.04806	0.02841	0	0	0.07385	0.004608	0	0.3668	0	0	0	0.1336	0	0	0	0	0.03537	0	0	0	0.04249	0.06384	0.05388	0	0.0491	0.09213
645359	0	0	0	0	0	0	0	0	0	0	0	0	0	0	0	0	0	0	0	0	0	0	0	0	0	0	0	0	0	0	0	0	0	0	0	0	0	0	0.006246	0	0	0	0	0	0	0	0	0	0
101060301	0	0	0	0	0	0	0	0	0	0	0	0	0	0	0	0	0	0	0	0	0	0	0	0	0	0	0	0	0	0	0	0	0	0	0	0	0	0	0	0	0	0	0	0	0	0	0	0	0
343070	0	0	0	0	0	0	0	0	0	0	0	0	0	0	0	0	0	0	0	0	0	0	0	0	0	0	0	0	0	0	0	0	0	0	0	0	0	0	0	0	0	0	0	0	0	0	0	0	0
400736	0	0	0	0	0	0	0	0	0	0	0	0	0	0	0	0	0	0	0	0	0	0	0	0	0	0	0	0	0	0	0	0	0	0	0	0	0	0	0	0	0	0	0	0	0	0	0	0	0
391003	0	0	0	0	0	0	0	0	0	0	0	0	0	0	0	0	0	0	0	0	0	0	0	0	0	0	0	0	0	0	0	0	0	0	0	0	0	0	0	0	0	0	0	0	0	0	0	0	0
343068	0	0	0	0	0	0	0	0	0	0	0	0	0	0	0	0	0	0	0	0	0	0	0	0	0	0	0	0	0	0	0	0	0	0	0	0	0	0	0	0	0	0	0	0	0	0	0	0	0
391002	0.01339	0	0	0	0	0	0	0	0	0	0	0	0	0	0	0	0	0.05336	0	0	0	0	0	0	0	0	0	0	0	0	0	0	0	0	0	0	0	0	0	0	0	0	0	0.05613	0.04217	0	0	0	0
645382	0	0	0	0	0	0	0	0	0	0	0	0	0	0	0	0	0	0	0	0	0	0	0	0	0	0	0	0	0	0	0	0	0	0	0	0	0	0	0	0	0	0	0	0	0	0	0	0	0
653619	0	0	0	0	0	0	0	0	0	0	0	0.04161	0	0	0	0	0	0	0	0	0	0	0	0	0	0	0	0.01096	0	0	0	0	0	0	0	0	0	0	0	0	0	0	0	0	0	0	0	0	0
729528	0	0	0	0	0	0	0	0	0	0	0	0	0	0	0	0	0	0	0	0	0	0	0	0	0	0	0	0	0	0	0	0	0	0	0	0	0	0	0	0	0	0	0	0	0	0	0	0	0
645414	0	0	0	0	0	0	0	0	0	0	0	0	0	0	0	0	0	0	0	0	0	0	0	0	0	0	0	0	0	0	0	0	0	0	0	0	0	0	0	0	0	0	0	0	0	0	0	0	0
391004	0	0	0	0	0	0	0	0	0	0	0	0	0	0	0	0	0	0	0	0	0	0	0	0	0	0	0	0	0	0	0	0	0	0	0	0	0	0	0	0	0	0	0	0	0	0	0	0	0
645425	0	0	0	0	0	0	0	0	0	0	0	0	0	0	0	0	0	0	0	0	0	0	0	0	0	0	0	0	0	0	0	0	0	0	0	0	0	0	0	0	0	0	0	0	0	0	0	0	0
126755	0.1035	0	0.2609	0.1041	0.04895	0	0.09886	0.0694	0.1668	0	0.0854	0	0.2096	0	0.5596	0	0.3453	0.08251	0.2507	0.01439	0.2986	0.1239	0.07563	0	0.5947	0.01056	0.01066	0.03771	0.1224	0	0.1873	0	0	0.05672	0.06819	0	0.05756	0.09811	0.06686	0.07224	0.01637	0	0.05831	0	0.5868	0.06878	0	0	0.5174
102724856	0	0	0	0	0	0	0	0	0	0	0	0	0	0	0	0	0	0	0	0	0	0	0	0	0	0	0	0.02196	0.003654	0	0	0	0	0.01835	0	0	0	0	0	0	0	0	0	0	0	0	0	0	0
107984918	0.01779	0	0.02136	0.01628	0	0	0	0	0	0	0	0	0.0212	0	0.026	0	0.07421	0	0.1077	0.02474	0	0.04259	0.04334	0	0.02494	0	0	0	0.03236	0	0	0	0	0.008126	0.03908	0	0	0.05623	0	0	0	0	0	0	0	0.02365	0	0	0.2426
10630	8.444	16.74	15.35	8.355	9.12	12.85	6.337	7.566	8.669	5.063	4.616	8.052	14.97	15.32	11.12	12.3	12.81	12.52	7.913	8.868	4.204	16.12	2.922	7.788	8.027	2.66	1.802	19.47	10.15	7.817	12.41	2.174	1.536	11.71	7.246	29.43	8.103	3.204	21.55	13.53	4.237	2.777	4.01	9.222	8.75	10.84	2.08	6.677	10.26
107984919	0.03699	0.05517	0.07612	0.01934	0.01666	0.02878	0.0101	0	0.02129	0.04276	0.02907	0	0.05037	0.0368	0.01545	0.03398	0	0	0	0	0	0.03795	0	0	0.05925	0	0	0.009627	0.01442	0	0	0	0	0.04344	0.04642	0.1612	0	0.0334	0.105	0.07377	0.01672	0.0394	0.05955	0.02216	0.06658	0	0	0	0
105378612	0.02997	0.02607	0.04797	0	0	0	0	0	0.04025	0	0	0	0.02381	0.06957	0	0	0	0	0	0	0	0	0	0	0	0	0	0.0182	0.009085	0	0	0	0	0	0	0	0	0	0.04964	0	0.03161	0	0	0	0	0.05312	0	0	0
105376756	0	0	0	0	0	0	0	0	0	0	0	0	0	0	0	0	0	0	0	0.2113	0	0	0	0	0	0	0.05216	0	0	0	0	0	0	0	0	0	0	0	0	0	0	0	0	0.1062	0	0	0	0	0
7799	3.097	3.288	3.346	3.759	3.474	5.487	2.859	4.632	3.859	3.564	2.607	3.129	3.312	4.146	3.918	4.189	3.072	3.234	3.939	5.828	3.199	2.842	2.882	4.92	3.262	3.083	3.421	3.399	3.481	3.709	4.297	0.5022	2.718	4.38	3.699	2.823	2.849	2.227	2.923	3.366	2.05	2.325	2.215	4.123	3.026	3.993	2.735	3.269	3.586
23254	1.975	1.106	2.265	3.712	2.088	2.433	2.38	1.949	1.793	2.094	1.542	2.121	2.427	0.9276	2.593	2.321	1.603	3.689	2.293	2.109	1.347	1.475	1.551	2.115	2.25	3.348	1.979	2.204	1.992	2.622	2.134	2.001	2.352	1.869	2.508	1.471	1.644	1.754	0.7839	2.087	2.897	1.879	1.832	1.859	2.325	1.772	1.253	2.037	2.308
107985467	0.0106	0.01383	0.07632	0.03393	0.002785	0	0.005061	0.005921	0.05871	0	0.01457	0	0.01894	0	0.03872	0.02271	0	0.02112	0	0.01474	0.02548	0	0.03872	0.08793	0.007426	0.005407	0.01637	0.0193	0.009637	0	0.09589	0.04379	0.01727	0.0242	0.02327	0	0	0.06697	0.002633	0.05547	0	0.01317	0.02985	0.01111	0.03337	0.01408	0.06468	0	0
107985468	0.1622	0	0.1947	0.4946	0.3978	0	0.4131	0.1813	0.2179	0.2734	0.1487	0	1.353	0	0.2371	0.1738	0.451	0	0	0.2256	0.156	0.2589	0	0.6409	0.3031	0	0.167	0.2955	0.2704	0	0	0.07448	0.1762	0.321	0.5937	0	0.6014	0.3417	0.1612	0.1887	0	0	0.3046	0	0	0.1437	0	0	0.7372
105376762	0	0.02348	0	0.1811	0	0.196	0	0	0.05438	4.076	0	0	0.193	0.188	0.1578	0.2121	0	0	0	0.1251	0.01731	0	0	0.2986	0.02522	0	0	0.03278	0.03273	0	0	0.1239	0.1759	0.01643	0	1.441	0	0	0.06259	0	0.0854	0.2012	0	0	0.05667	0	0.1883	0	0
105376759	0.04154	0.06506	0.03491	0.0228	0.07205	0.02262	0.05159	0.07428	0.04185	0.02101	0.03428	0.01437	0.0495	0.1013	0.1093	0.004452	0.01733	0.03312	0	0.01155	0.03996	0.174	0.03036	0.1182	0.04076	0.0212	0.05989	0.01135	0.102	0.07106	0	0.005723	0.05416	0.03984	0.08212	0.04752	0	0.09189	0.04542	0.029	0.02629	0.005162	0.0156	0.01742	0.02617	0.05522	0	0.08051	0.01888
107985469	0.009708	0.2154	0.06993	0.02664	0.01021	0.05288	0.009274	0.01085	0.03912	0.02946	0.0267	0	0.05784	0	0.02838	0.0104	0	0	0	0.06751	0.009339	0.02324	0.02365	0	0.05443	0.02972	0.009998	0.01769	0.03532	0	0	0.01338	0	0.03547	0.02132	0.1481	0	0	0	0.03388	0.06144	0.1327	0	0.02035	0	0.06453	0.01693	0.04704	0
200197	0.9483	0.6084	0.8143	0.6117	0.9868	0.8842	0.9858	0.6683	1.062	0.6471	0.9904	0.8451	1.057	0.4254	0.888	0.2687	0.6972	0.6023	1.129	0.4471	0.7886	0.6041	0.6813	0.686	1.122	0.6069	0.8906	0.7584	0.9181	0.5774	0.8146	0.4119	0.9012	0.6328	1.017	0.4536	0.8225	0.6197	0.417	0.561	1.495	1.378	0.8031	0.3842	0.8911	0.6795	0.5215	0.6698	0.9498
55092	5.177	8.196	5.918	7.587	7.492	5.657	2.336	6.519	4.033	7.686	7.56	8.651	8.169	6.511	5.827	4.41	7.398	9.715	6.386	3.489	1.791	6.379	1.479	6.896	3.091	5.333	1.382	9.702	6.631	7.995	5.785	6.01	2.292	8.032	4.861	13.16	9.955	4.57	4.63	4.127	5.676	6.871	2.041	6.349	8.607	5.608	1.84	6.543	6.029
727684	0.05374	0.1929	0.1129	0.1229	0.1554	0.07317	0.01283	0.1201	0.0406	0.04077	0.1848	0.09294	0	0	0	0.07199	0.05603	0.05356	0.08135	0	0.05169	0.09649	0.03273	0.09557	0.113	0.05484	0	0.03671	0.1161	0	0	0.09255	0	0.07977	0	0.05123	0.2242	0.1698	0.1469	0.09378	0.08503	0.1336	0	0.1972	0	0.1072	0	0	0.06107
114827	0.09547	0.5286	0.3334	0.4129	0.2007	0.6776	0.07738	0.1423	0.2565	0.3424	0.1035	0.2802	0.3206	0.6347	0.499	0.2573	0.181	0.4037	0.3153	0.684	0.0167	0.1939	0.0141	0.2813	0.06488	0.1535	0.01192	0.1713	0.271	0.2969	0.2095	0.279	0	0.2775	0.2415	0.8605	0.3058	0.1097	0.3911	0.03029	0.2609	0.2912	0.06521	0.5156	0.2096	0.2807	0.1817	0.3925	0.171
101927417	0.1262	0.6022	0.1471	0.3166	0.1061	0.2945	0.06198	0.145	0.1525	0.3209	0.03966	0.2494	0.2148	0.5775	0.3267	0.1932	0.06014	0.2874	0.131	0.3409	0.03468	0.3711	0	0.1368	0.1011	0.1398	0.007425	0.1313	0.2229	0.1233	0.261	0.1192	0.0235	0.1778	0.1425	0.5773	0.3609	0.1139	0.4443	0.1258	0.4221	0.1613	0.02708	0.3628	0.2498	0.2683	0.1383	0.2445	0.2294
101927441	0.03487	0.04137	0.03805	0.0087	0.03999	0.008632	0.006056	0.003543	0.01597	0.009618	0.008719	0.08772	0.003777	0.02208	0.01853	0	0	0.02527	0.01919	0.03527	0.02744	0.02656	0.01544	0.05261	0.0311	0.00647	0.0457	0.0231	0.01009	0.02711	0	0.1616	0	0.008686	0.01392	0.02417	0	0.02003	0.08506	0.04425	0.08025	0.02363	0.005954	0	0.01997	0.02528	0.03317	0.06143	0.01441
79180	28.79	37.51	32.71	19.8	30.93	28.33	16.11	20.52	30.08	25.69	35.65	22.97	33.93	28.39	14.91	15.67	26.27	43.02	20.36	16.48	24.46	29.96	23.24	35.43	23.88	16.31	28	41.81	32.72	21.87	28.17	50.27	18.33	33.33	22.83	41.96	43.59	29.07	28.73	38.76	32.32	20.43	27.52	28.86	54.27	10.7	20.58	23.11	42.02
11330	0.07397	0.1679	0.05405	0.05885	0.04395	0.07007	0.0553	0.007189	0.05832	0.05855	0.1415	0.1335	0.03066	0.0672	0.05641	0.02757	0.08048	0.05128	0	0.07156	0.04331	0.0154	0.03134	0.1678	0.08115	0.0919	0.05299	0.08203	0.08483	0.165	0.1164	0.07976	0.04194	0.06757	0.08477	0.09811	0.07156	0.02033	0.04795	0.06735	0.1527	0.06394	0.08457	0.04046	0.08105	0.0171	0.02244	0.06233	0.1462
63036	0.06123	0	0.05881	0	0.03862	0	0.0234	0.02737	0.1727	0	0.06737	0.08472	0.02919	0.0853	0.0358	0.0525	0	0	0	0.1363	0.02356	0.05864	0.05967	0.1162	0.06867	0	0.02522	0	0.02228	0	0	0.06749	0	0.07831	0	0.1868	0	0.1548	0.01217	0	0	0.06087	0	0	0	0.1302	0.04272	0	0
105376767	0.008996	0	0.0216	0	0.0662	0.049	0.01719	0	0.03625	0.05459	0.2969	0.06224	0.1286	0.2506	0.0263	0.09641	0	0	0	0.02502	0.05192	0	0.04383	0.08532	0.02522	0	0	0.03278	0.02455	0	0	0.02479	0	0.1315	0	0.06861	0	0	0	0.06279	0.02847	0.1789	0	0.07544	0	0.02392	0.03138	0.08717	0
51032	0.1962	0.096	0.3238	0.1122	0.2835	0.2671	0.07027	0.4111	0.4941	0.1984	0.3372	0.3393	0.05844	0.1708	0.7168	0.289	0.1023	0.1955	0.297	0.4092	0.2595	0.2348	0.1195	0.3488	0.3093	0.3754	0.1515	0.268	0.3791	0.4194	0	0.2703	0.07993	0.4592	0.5924	0.187	0.1364	0	0.1462	0.5991	0.07759	0.3352	0.3224	0.4113	0.1545	0.2608	0.08554	0.1188	0.6687
842	3.712	3.206	6.02	5.032	5.777	4.334	3.357	7.109	4.955	3.128	7.639	3.067	6.262	3.496	5.831	4.126	6.014	3.257	7.018	3.387	2.492	3.932	3.044	5.876	3.683	3.21	3.058	3.858	5.715	6.075	4.447	4.223	2.751	3.693	6.006	2.403	5.555	3.291	2.848	4.045	2.535	4.221	2.859	4.165	5.989	5.587	1.649	3.597	4.637
23341	1.632	1.761	1.814	4.107	1.936	3.359	1.625	3.284	1.822	2.361	1.629	1.749	1.845	2.203	2.812	4.69	1.916	2.729	1.994	3.873	1.37	1.829	1.218	3.843	1.96	2.373	1.535	2.245	2.08	3.138	1.778	3.936	1.45	3.052	2.043	1.311	1.977	1.169	1.324	1.512	1.097	1.594	1.145	3.38	1.383	2.827	1.058	2.772	2.114
107397391	0	0	0	0	0	0	0	0	0	0	0	0	0	0	0	0	0	0	0	0	0	0	0	0	0	0	0	0	0	0	0	0	0	0	0	0	0	0.5101	0	0	0	0	0	0	0	0	0	0	0
79814	0.1848	0.2649	0.3307	0.4709	0.2248	0.7304	0.1939	0.3727	0.2702	0.4253	0.3988	0.1505	0.2505	0.1767	0.4768	0.6137	0.3628	1.156	0.2195	0.5343	0.265	0.243	0.2296	0.6875	0.2642	0.2885	0.04479	0.5217	0.3428	0.868	0.3936	1.728	0.1182	0.6887	0.1433	0.3317	0.5645	0.3436	0.1837	0.3036	1.067	0.1711	0.1498	0.456	0.1598	0.1927	0.1264	0.1054	0.3954
84301	2.469	2.171	2.565	4.518	2.81	5.768	3.183	5.303	3.005	3.506	2.632	2.786	2.524	2.747	4.061	4.88	2.991	4.494	3.375	4.806	3.26	2.558	2.659	3.511	3.741	4.306	3.165	2.531	3.284	5.631	2.437	5.112	3.277	4.382	3.054	2.358	2.656	2.187	1.491	2.378	1.404	2.378	2.607	4.41	2.385	5.15	2.425	4.433	3.279
6248	0.8566	1.415	1.162	1.691	1.104	1.766	1.128	1.504	1.326	1.087	1.278	2.009	0.9688	0.8764	1.089	1.068	0.8477	2.508	0.5861	1.09	1.192	0.811	0.896	1.492	1.587	1.561	0.9968	1.04	1.206	1.325	1.577	1.614	0.915	1.198	1.339	0.6644	0.9691	0.9176	0.5964	0.777	0.5819	0.6014	0.9817	1.258	0.7012	1.518	1.3	1.313	1.32
23207	19.6	21.25	24.17	12.81	17.44	19.27	18.67	17.05	25.68	17.08	22.85	20.93	21.2	20.06	15.75	16.25	16.67	21.53	17.93	18.74	23.96	19.1	26.47	19.92	22.19	25.01	28.22	26.62	21.75	18.01	22.9	17.02	21.36	26.21	20.11	22.96	19.83	24.4	22.15	22.87	37.57	11.32	19.6	19.51	36.44	12.37	20.26	15.99	24.71
284723	1.858	2.107	1.688	0.8498	1.27	1.991	1.702	1.299	1.805	1.273	2.639	1.422	1.506	0.7424	1.313	1.262	0.9738	1.396	1.813	2.45	2.505	1.586	2.844	1.48	1.829	1.109	2.41	1.359	1.431	0.9985	1.654	1.147	1.324	1.975	1.594	1.239	2.005	1.54	1.572	1.612	1.478	0.9777	1.344	1	2.574	0.9042	0.7348	1.328	1.131
110806303	1.063	0.8326	0.8084	0.3891	0.4657	0.6756	0.3047	0.3961	0.9998	0.5377	1.17	0.3678	0.5068	0.4937	0.7771	0.3798	0.7391	0.5652	0.6439	0.5422	0.9888	0.6364	1.036	0.5883	0.4471	0.5787	0.6205	0.6134	0.4191	0.6063	0.6415	0.293	0.5777	0.6637	0.545	0.2703	0.7886	0.5601	0.7222	0.7422	0.4486	0.3523	0.466	0.2972	0.3349	0.3298	0.4327	0.5152	0.3222
388595	0.007774	0.02029	0	0	0	0.04234	0.01485	0	0.03133	0.03145	0	0	0	0	0	0.01666	0	0	0	0.2162	0.05983	0.07444	0	0.1843	0	0.01587	0.03202	0	0	0	0	0.02142	0.05068	0.0213	0	0	0	0.04914	0	0	0	0	0.0292	0.09779	0	0	0	0	0
54751	19.02	11.41	12.7	12.95	12.72	14.71	9.027	14.49	10.99	16.46	14.74	23.34	16.9	13.86	9.306	11.72	16.54	12.54	12.77	7.75	5.611	14.41	5.957	15.36	8.969	42.26	5.901	23.79	15.11	13.62	15.27	15.7	5.734	18.56	11.94	13.91	16.52	13.56	11.93	12.03	10.17	13.3	7.888	14.36	18.43	10.69	2.638	13.81	17.75
440567	12.34	9.144	15.57	16.18	15.21	9.539	13.62	13.52	13.91	17.93	12.96	21.35	10.83	15.39	14.14	10.59	21.39	18.12	18.18	14.03	16.05	14.43	9.956	11.87	19.29	39.54	10.91	12.61	16.23	11.77	14.34	15.46	14.27	15.08	14.47	14.15	14.15	16.74	12	12.37	30.09	22.59	19.03	10.75	9.852	17.52	29.97	21.01	14.03
729614	1.811	1.768	2.031	1.953	2.724	2.057	1.334	4.268	1.34	1.62	2.44	2.187	1.673	1.687	3.253	2.561	2.637	1.735	3.68	2.159	1.501	2.241	1.34	2.298	1.324	1.886	1.539	1.556	2.73	2.599	1.932	3.406	1.178	2.145	2.147	1.19	2.056	2.517	1.424	1.462	1.754	2.745	2.19	1.222	1.681	2.074	1.074	1.711	1.381
23013	3.665	2.579	4.152	3.82	4.388	3.586	4.922	5.693	4.362	4.049	4.893	4.43	4.386	3.974	4.896	5.661	4.511	4.506	5.847	5.719	4.993	3.576	5.6	4.742	5.084	5.134	5.203	4.746	4.866	4.245	5.377	5.261	4.482	4.134	4.608	3.15	4.293	3.246	2.441	3.522	8.438	2.438	2.851	4.527	5.067	5.56	1.046	3.52	5.789
7709	8.22	7.695	10.99	10.45	9.519	10.24	7.118	13.03	9.787	8.66	12.56	9.401	11.03	9.069	10.02	10.5	11.34	10.66	10.91	9.321	8.177	9.55	8.054	11.19	8.776	10.48	8.202	11.09	12.17	11.6	12.62	10.97	7.901	11.38	8.606	7.741	10.37	11.27	7.496	8.311	14.48	6.743	5.826	10.49	13.58	9.338	4.881	8.435	9.983
149563	0.6644	0.04818	2.216	3.904	1.901	10.39	1.157	15.64	3.399	1.187	9.463	0.05107	2.138	9.204	17.91	3.125	5.142	2.737	1.699	15.28	0.0142	6.062	0.1619	11.61	1.097	0.007534	0.01521	1.527	12.46	16.48	5.479	22.29	0.361	0.1618	1.67	0.02815	10.39	10.97	0.01468	0.773	0.01168	0.01835	0.1109	11.21	0.3953	4.73	0.4249	5.938	2.45
27129	34.22	4.512	7.917	0.969	6.008	0.5986	58.96	1.966	29.7	8.692	8.868	0.7834	23.94	4.5	14.15	0.6354	5.529	1.965	13.11	0.5744	99.26	17.35	147.7	13.6	111.7	1.747	106.2	4.782	27.5	1.196	7.717	0.3946	122.5	1.53	57.9	2.083	13.78	37.6	6.343	12.83	0.06324	0.3477	150.7	0.2514	32.42	5.871	53.7	12.78	17.41
1187	0.3783	0.5995	0.2919	0.4779	0.8805	4.243	0.7657	1.379	0.6079	0.7835	0.991	1.028	0.3649	0.2509	0.8952	1.535	0.3381	2.585	1.036	2.881	0.7278	0.8301	0.8118	1.388	1.212	0.4136	0.7791	0.2789	1.204	0.5392	0.3261	1.985	0.411	0.0905	1.444	0.3091	1.353	1.338	0.2283	0.503	0.1853	0.4813	1.759	0.5854	0.5958	0.6106	1.178	1.266	0.9007
1188	0.2024	0.1794	0.3575	0.1607	0.6944	0.7694	0.2772	0.495	0.3693	0.1313	0.6932	0.2113	0.0728	0.133	0.4465	0.2455	0.414	0.3349	0.09248	0.3611	0.1763	0.3108	0.279	0.4346	0.4282	0.05455	0.4011	0.1043	0.3612	0	0.1382	0.08417	0.1991	0.08371	0.2348	0.2038	0.4672	0.4827	0.7666	0.2132	0.01208	0.07591	0.3873	0.1921	0.3368	0.2538	0.1066	0.111	0.5207
348487	0.1891	0.08512	0.3915	0.0716	0.5279	0.2842	0.2741	0.1749	0.3417	0.1451	0.2512	0.5414	0.2332	0	0.1716	0.06989	0.272	2.236	1.264	0.1451	0.1882	0.3123	0.03178	0.1237	0.01828	0.2796	0.1881	0.1901	0.2491	0.2231	0.2361	0.1797	0.1276	0.0417	0.8595	0.2487	0.5079	0.371	0.1037	0.5918	0.8049	1.021	0.1715	0.08205	0.3698	0.06936	0.02275	0.0632	0.05929
1969	12.11	7.605	16.05	3.442	15.91	2.618	11.8	6.501	10.63	5.171	19.45	10.49	10.61	3.678	5.291	4.555	7.319	3.372	8.845	1.907	6.965	9.503	9.6	6.915	8.573	5.099	15.35	14.29	12.83	3.91	9.891	2.613	6.851	5.2	10.94	6.672	12.98	10.88	8.943	15.57	10.33	3.872	5.221	3.635	21.52	6.23	10.18	9.521	17.96
101927479	0.1583	0.1228	0.3955	0.1292	0.5577	0.1515	0.2003	0.2247	0.3664	0.2337	0.7296	0.4736	0.4894	0.1043	0.2876	0.6511	0.3033	0.06822	0.9845	0.02975	0.1646	0.3278	0.1459	0.213	0.2879	0.05239	0.2115	0.2182	0.3736	0.183	0.1549	0.2004	0.1395	0.1036	0.5169	0.1631	0.476	0.6355	0.2594	0.2091	0.06769	0.1382	0.1045	0.287	0.7682	0.1934	0.03731	0.3109	0.1945
128272	4.065	7.048	10	11.95	8.752	13.75	4.617	12.51	6.182	7.064	13.73	12.71	6.614	8.303	10.43	18.01	10.24	20.91	9.191	15.36	2.281	7.774	2.476	12.02	3.296	18.71	2.972	8.557	10.12	9.695	10.97	14.19	1.274	17.87	7.112	3.85	8.878	10.48	5.682	6.298	16.53	10.51	1.615	11.76	7.387	7.127	2.113	6.281	6.722
101927546	0.5016	0.7239	0.2663	0.4765	0.7833	1.55	0.4285	1.472	0.4616	0.4293	1.181	0.3837	0.4023	0.6214	0.8177	0.6719	1.086	0.4999	0.4673	0.7244	0.3248	0.5022	0.1527	0.6404	0.2434	0.2658	0.3775	0.5228	1.035	0.7012	0.6984	1.568	0.3459	0.6696	0.4449	0.4414	0.5097	1.082	0.7334	0.4208	0.3358	0.2817	0.3352	1.527	0.5317	0.2564	0.2524	0.6777	0.6577
79363	1.075	0.6817	1.356	0.9557	1.245	2.249	0.9979	1.982	2.35	1.278	1.671	1.177	0.854	2.073	1.882	3.567	1.875	1.162	1.618	1.757	1.402	2.181	1.775	3.168	1.584	1.711	1.238	1.881	2.872	3.844	3.738	3.983	1.505	2.436	2.268	1.297	1.554	2.802	1.461	1.653	0.9225	0.9359	1.072	2.878	2.525	0.872	0.8051	0.824	1.491
54455	4.674	4.581	4.633	5.269	4.599	5.52	4.723	5.63	5.054	5.299	4.116	5.413	5.733	6.106	5.205	5.809	5.941	4.941	5.64	5.105	4.658	4.103	4.913	5.968	5.006	5.661	5.036	5.384	5.934	5.594	5.144	4.873	4.644	5.547	5.543	4.505	4.171	3.712	4.057	4.302	6.686	3.03	4.554	4.81	4.088	6.04	2.795	4.347	5.463
26099	22.33	21.06	26.86	21.34	18.42	23.61	20.19	19.29	24.91	19.1	21.93	23.21	22.59	23.52	19.1	24.33	19.18	24.56	20.39	19.16	20.53	19	22.46	21.81	23.04	28.44	24.04	26.87	21.63	21.83	22.99	21.29	21.93	26.14	21.93	19.73	20.66	23.28	19.6	18.28	37.69	14.86	18.95	22.64	27.82	19.63	17.76	19.84	24.27
374955	6.75	6.311	8.527	6.498	6.467	6.954	5.766	6.577	7.189	5.458	7.654	7.352	7.469	6.74	6.156	6.42	6.639	6.778	6.955	4.754	5.739	6.961	6.074	6.319	6.356	7.609	6.268	7.514	7.096	6.111	7.203	5.503	5.307	7.613	6.37	5.553	6.942	7.546	6.189	5.955	10.11	4.196	5.945	6.277	8.433	5.775	4.433	6.413	7.318
55707	19.31	20.93	20.39	20.22	19.98	18.55	14.4	20.18	18.62	19.68	22.2	21.71	19.8	22.6	18.67	17.41	18.75	18.64	19.4	12.74	17.41	18.89	15.02	21.36	15.95	19.03	16.25	24.76	23.28	20.96	20.32	17.64	17.76	22.92	20.27	18.43	20.14	17.76	19.81	20.09	18.44	16.58	18	18.84	20.16	19.12	10.39	19.04	21.59
107984921	0.4356	0.3248	0.4067	0.4681	0.5851	0.9602	0.4755	0.9273	1.094	0.7133	0.6086	0.6696	0.6426	0.5056	0.7983	0.7706	0.6056	0.4961	0.5861	0.8269	0.6185	0.4883	0.5053	1.23	0.7753	0.5574	0.6052	0.6172	0.786	1.064	0.6257	1.286	0.4958	0.7642	0.6682	0.3427	0.8076	0.2404	0.3367	0.7963	1.225	0.653	0.5584	0.7683	0.5662	0.7353	0.205	0.5695	0.6286
114819	0.9425	0.5018	0.9082	0.8565	0.982	1.206	0.8504	1.383	1.68	0.8962	1.426	0.9108	0.8218	0.5822	1.649	1.303	0.889	0.8497	1.645	1.157	1.399	0.8405	0.7331	1.368	1.318	0.9043	1.339	0.9823	1.395	1.466	1.059	1.733	1.172	1.294	1.138	0.5259	0.9299	0.7133	0.6688	1.021	1.137	1.039	0.6123	1.104	1.343	1.011	0.452	0.81	0.9119
26871	2.189	4.107	5.42	2.378	0.7191	0.3725	1.307	0.1529	0.5513	0.2767	0.3763	1.893	0.6521	0.9528	0.9998	0.1466	6.847	2.181	2.485	0.5708	1.711	0.4913	1.333	0.3244	0.5753	0.5585	0.5635	0.3738	0.6221	0	0	0.1885	1.784	0.4999	0.9015	0.5217	1.522	16.86	19.44	0.9549	2.381	1.19	0.5139	0.5737	1.724	2.182	1.193	1.326	0.6219
107985757	0	0	0	0	0	0	0	0	0	0	0	0	0	0	0	0	0	0	0	0	0	0	0	0	0	0	0	0	0	0	0	0	0	0	0	0	0	0	0	0	0	0	0	0	0	0	0	0	0
100132147	0.03628	0	0.06969	0.02655	0.02288	0.03952	0	0	0.05848	0	0	0	0.03459	0	0	0.0311	0	0.05785	0	0	0	0	0.03535	0	0.02034	0	0.05978	0	0.0264	0	0.2627	0	0.04731	0.01326	0.1275	0.05534	0	0.8255	0.2596	0.05065	0	0.01803	0	0.1217	0.04571	0.01929	0	0	0
107985758	0.1558	0	0.3741	0	0	0	0	0	0	0	0	0	0	0	0	0	0	0	0	0	0	0	0	0	0	0	0.3209	0	0	0	0	0	0	0.1423	0	0	0	3.939	0.7743	1.088	0	0	0	0	0	0	0	0	0
7195	0.158	0	0	0	0	0	0	0	0	0	0	0	0	0	0	0	0	0	0	0	0.304	0	0	0	0	0	0	0	0	0	0	0	0	0	0	0	0	0	0	0	0	0	0	0	0	0	0	0	0
55672	5.094	4.092	4.7	8.642	2.898	5.818	2.747	3.984	4.142	3.419	3.358	2.672	2.124	3.189	6.191	5.306	2.782	3.936	4.769	2.788	3.415	3.018	2.57	3.261	3.856	4.249	3.795	3.347	5.312	9.959	3.888	1.189	2.518	2.903	5.173	2.572	3.982	2.81	5.129	4.393	2.963	3.634	3.065	7.355	2.433	2.64	2.189	3.25	2.518
105376794	3.824	2.873	3.112	4.833	3.439	5.897	3.82	6.452	3.096	2.613	4.305	4.732	3.292	4.483	7.77	10.94	4.185	4.691	4.901	5.836	2.37	1.798	4.358	6.423	4.919	5.023	3.823	3.643	5.569	8.43	4.811	9.53	3.398	5.145	7.111	3.599	2.874	2.577	2.608	4.993	14.5	3.823	3.125	8.366	4.704	3.339	0.9585	2.069	6.707
84809	12.48	8.527	12.13	13.83	11.14	11.01	8.148	17.59	7.005	6.969	13.53	9.234	9.3	10.45	19.19	14.29	11.56	9.476	18.63	9.104	5.772	5.675	8.918	11.72	10.49	9.34	9.609	8.742	16.83	19.79	9.433	12.87	7.251	10.61	14.91	7.077	8.98	8.115	7.195	11.85	16.93	10.25	9.096	13.03	13.25	10.02	2.505	7.206	12.08
11209	2.455	1.044	5.732	6.782	6.536	2.689	3.935	14.54	3.267	1.618	9.107	10.28	6.217	3.675	12.42	12.58	7.774	2.579	10.36	3.456	1.433	2.027	2.094	5.631	5.607	1.737	2.253	2.473	8.802	11.87	3.081	5.371	1.887	2.581	11.59	2.239	6.723	3.927	0.7571	3.357	0.3367	10.05	1.583	5.817	8.901	6.155	1.499	2.969	4.062
107985736	0.01603	0.01046	0.1347	0.07333	0.03792	0	0.03829	0.1792	0.08075	0.008108	0.06614	0.02773	0.02865	0.02791	0.07029	0.06013	0	0	0.1456	0.01115	0.09253	0.06716	0	0	0.08989	0.03272	0.1981	0.1241	0.1312	0.1371	0.1451	0.06626	0.02613	0.01464	0.05282	0	0.04459	0.1267	0.03585	0.02798	0.0761	0.08964	0	0.1008	0.07575	0.06393	0.04194	0.1554	0.03644
26869	1.984	3.214	4.763	2.378	0.7191	0.7451	1.699	0.3058	0.5513	0.1384	0.7526	2.366	0.8151	0.4764	0.5999	0.1466	7.417	2.181	1.657	0.3805	1.711	0.3275	0.9998	0.3244	0.767	0.6981	0.7044	0.4985	0.5599	0	2.476	0.1885	1.784	0.4999	0.9015	0.5217	1.522	15.56	17.81	0.9549	1.732	1.02	0.2569	0.5737	1.293	2.364	1.193	1.989	1.244
107985759	0	0	0	0	0	0	0.3019	0	0.3184	0	0	0	0	0	0	0	0	1.26	0	0	0	0	0.7698	0	0	0	0	0	0	0	0	0	0	0	0	0	0	0	0.7852	0	0	0	0	0	0	0	0	0	0
284729	0.01113	0.05813	0	0.1935	0.04097	0.3335	0.02127	0.02489	0.157	0.02252	0.03063	0.2696	0.02654	0	0.03255	0.2028	0.1858	0.2663	0.1348	0.7897	0	0.01333	0	0.0264	0.03121	0.06818	0	0.02028	0.06076	0.7619	0	0.06136	0	0.122	0.02446	0.04246	0.06193	0.07038	0	0.07772	0.8104	0.09685	0.02091	0.4669	0	0.0444	0	0	0
100189045	0	0	0	0	0	0	0	0	0	0	0	0	0	0	0	0	0	0	0	0	0	0	0	0	0	0	0	0	0	0	0	0	0	0	0	0	0	0	0	0	0	0	0	0	0	0	0	0	0
6060	2.052	3.035	3.942	2.002	0.4314	0.7451	1.438	0.1529	0.5513	0.2767	0.3763	1.893	0.6521	0.9528	0.5999	0.1466	6.276	2.181	0.8284	0.5708	1.184	0.4913	0.9998	0.3244	0.767	0.9773	0.4227	0.4985	0.6843	0	0	0.377	0.8919	0.4999	0.9015	0.5217	0.7609	12.11	15.77	1.432	1.299	0.85	1.028	0.5737	1.293	2	0.9545	1.326	0.6219
11223	0.6681	0.2509	2.331	3.082	0.9903	0.4057	0.6382	2.283	1.177	0.6077	1.996	1.513	0.8992	0.4352	2.065	2.096	1.784	0.6514	2.066	0.7754	0.7028	0.8515	0.644	0.9915	1.576	0.7308	0.8959	1.147	4.323	4.193	0.957	1.708	0.517	0.4917	1.932	0.3299	2.032	1.564	0.3511	0.5703	0.2129	2.15	0.8937	2.348	1.181	0.8561	0.5114	1.025	0.9394
100500876	0	0	0	0	0	0	0	0	0	0	0	0	0	0	0	0	0	0	0	0	0	0	0	0	0	0	0	0	0	0	0	0	0	0	0	0	0	0	0	0	0	0	0	0	0	0	0	0	0
100189298	0.158	0	0.3794	0	0	0	0	0	0	0	0	0	0	0	0	0	0	0	0	0	0	0	0	0	0	0	0	0	0	0	0	0	0	0	0	0	0	0	0	0	0	0	0	0	0	0	0	0	0
112267871	0.07814	0.02266	0.02085	0.01589	0.06389	0	0	0.03882	0.01749	0	0.04777	0	0.02069	0	0	0.2047	0	0.06922	0	0	0.06682	0.02079	0.08461	0	0.04868	0	0.1788	0.07909	0.03948	0	0	0	0	0.03966	0.07628	0.1324	0	0.9329	0.2848	0	0.2748	0.04316	0	0.2913	0	0.04617	0.03029	0	0
7193	0	0.4067	0	0	0.1638	0	0	0	0	0	0	0	0	0	0	0	0	0	0	0	0.2998	0	1.518	0	0	0	0.3209	0	0	0	0	0	0	0	0.6844	0	0	0	0.4646	0	0	0.3872	0	0	0	0	0	0	0
100189183	0	0	0	0	0	0	0	0	0	0	0	0	0	0	0	0	0	0	0	0	0	0	0	0.7189	0	0	0	0	0	0	0	0	0	0	0	0	0	0	0	0	0	0	0	0	0	0	0	0	0
105376805	6.784	4.601	7.524	10.43	6.776	7.274	4.457	6.528	12.23	7.42	7.445	0.8623	4.626	3.597	4.268	5.305	8.318	5.253	7.116	6.042	14.77	15.64	5.726	4.644	7.438	7.196	9.645	6.358	15.3	16.75	7.735	0.9322	4.295	5.302	3.285	2.716	4.16	7.541	6.743	7.209	1.071	1.726	8.829	6.123	4.711	6.438	9.131	8.282	6.637
791226	0	0	0	0	0.1594	0	0	0	0.3054	0.3067	0	0	0	0	0.4431	0	0	0	0	0.4216	0	0	0	0	0	0.3094	0	0.2762	0.1379	0	0	0	0	0	0.6659	0	0	0	0	0	0	0	0	0	0	0	0.5288	0	0
26870	1.847	2.678	3.12	2.128	0.4314	0.3725	1.176	0.1529	0.4135	0.2767	0.7526	1.893	0.6521	0.9528	0.7998	0	5.706	2.727	1.657	0.3805	1.053	0.3275	0.9998	0	0.5753	0.5585	0.5635	0.3738	0.6843	0	0	0.1885	0.8919	0.4999	1.202	0.5217	0.7609	12.11	15.5	0.9549	1.948	0.68	0.7708	0.5737	0.8618	2.182	0.9545	1.326	1.244
9696	5.811	5.578	8.077	6.102	7.103	8.482	6.045	6.901	8.229	4.966	10.18	4.458	6.826	8.372	8.678	6.794	7.27	5.742	8.872	8.556	7.5	6.563	7.983	6.85	5.354	4.241	9.14	7.523	9.478	6.689	7.626	9.444	6.365	8.653	7.942	5.167	8.609	10.16	4.44	5.844	9.817	2.922	4.764	8.869	9.525	4.049	2.618	4.323	6.835
4237	45.62	163.3	16.58	18.92	18.79	133.4	11.32	6.269	13.47	32.15	12.33	50.09	21.69	125.4	18.07	45.61	12.73	50.27	9.935	65.69	12.98	34.71	7.483	29.9	10.7	37.07	10.41	29.54	12.04	8.648	14.5	5.073	8.582	91.51	11.1	87.37	7.959	20.74	131.9	36.49	114.6	24.99	16.2	75.28	24.1	8.927	5.557	12.66	10.23
105376806	25.77	92.56	8.684	10.86	10.66	75.72	6.37	4.737	8.256	18.81	7.151	32.25	12.32	73.01	11.98	31.86	6.835	32.89	6.844	43.38	8.372	23.47	5.782	19.43	5.783	23.82	6.926	19.41	6.348	7.25	6.137	3.582	5.527	56.35	8.813	50.86	4.086	10.36	85.01	21.89	80.92	13.62	9.128	49.17	18.51	5.484	3.154	8.215	6.679
23400	11.5	12.03	11.37	15.44	11.34	21.72	12.18	15.35	11.45	13	17.99	15.94	10.79	12.55	19.11	19.87	20.98	22.29	14.93	16.61	10.19	11.84	14.88	17.96	10.52	21.18	13.37	16.82	17.08	23.04	15.68	23.16	11.69	17.86	13.41	12.73	14.86	17.62	6.853	13.04	20.24	11.63	10.26	19.76	18.52	7.788	8.834	14.21	16.23
6390	49.51	44.37	46.86	57.17	50.39	39.91	55.66	46.87	43.29	47.55	53.87	48.63	47.57	46.42	57.83	41.15	68.22	64.24	50.46	36.95	58.16	55.01	49.11	51	61.87	61.56	47.01	46.27	49.97	50.86	50.81	62.4	58.73	43.82	54.43	38.44	56.8	49.81	34.33	47.6	34.17	38.65	76.89	48.34	46.86	64.56	86.63	69.08	42
11240	3.018	2.991	26.77	3.894	19.77	4.578	6.419	7.455	10.43	3.154	6.587	59.05	12.27	4.34	9.221	13.42	8.52	1.481	28.73	5.478	1.152	8.459	0.9167	8.876	12.99	2.603	1.147	8.462	11.98	21.11	9.995	1.313	1.02	2.531	17.82	13.79	10.63	4.124	0.7674	6.345	11.79	28.39	0.7251	2.674	22.11	8.809	1.057	3.907	13.93
105376808	0	0	0	0	0	0	0	0	0	0	0	0	0	0	0	0	0	0	0	0	0	0	0	0	0	0	0	0	0	0	0	0	0	0	0	0	0	0	0	0	0	0	0	0	0	0	0	0	0
400743	0	0.04963	0	0	0	0.1036	0	0	0	0	0	0	0	0	0.05558	0.1223	0	0	0	0	0	0	0	0.2705	0.1066	0	0	0.03464	0	0	0	0	0	0	0	0	0	0	0	0	0	0.04725	0.07142	0	0	0	0	0	0
29943	0.01149	0.025	0.009197	0	0.01409	0	0.007318	0.01284	0.007718	0.02325	0	0.0795	0.004565	0.02668	0.005599	0.01642	0	0	0	0	0.003685	0	0	0.009083	0.02148	0.02346	0	0.04885	0.006968	0.03276	0	0	0	0.008748	0.01683	0.02921	0.02131	0	0.001904	0	0	0.01904	0.007195	0	0	0	0	0.03712	0.03482
51702	0.02397	0.3982	0.05755	0.05582	0.03665	0.09495	0.03747	0.01461	0.08781	6.29	0	0.1508	0.161	0.07589	0.04459	0.1214	0.1818	0.9382	0	0.01212	0.02515	0.0939	0	0.05167	0.06109	0.02224	0.03591	0.07146	0.05549	0.07455	0.1578	0	0.02841	0.03583	0.08615	9.971	0.02424	0.09641	0.04332	0.07605	0	3.526	0	0.05482	0.2746	0.03476	0	0.1267	0
100616188	0	0.6731	0	0	0	0	0	0	0	0.2608	0	0	0	0	0	0	0	1.028	0	0	0	0	0	0	0	0	0	0	0	0	0	0	0	0	0	0	0	0	0	0	0	0.3205	0	0	0	0	0	0	0
23569	0.08188	0.06801	0.07149	0.06129	0.01565	0.02027	0.05689	0.02496	1.042	0.09788	0	0.02575	0.09757	0	0.1088	0	2.918	0.02967	0.04508	0.01035	0.8378	0.01782	0.2357	0.01765	0.1356	0.114	0.5749	0.1424	0.09478	0.1273	0	0.02051	0.2669	0.0612	0.0327	0	0	0	0.003699	0.1559	0	0	0.1538	0.03121	0.0469	0.01979	0.3116	1.226	0.06767
353238	0.004682	0.03666	0	0	0	0	0	0	0	0	0	0	0	0.09783	0	0	0	0.03733	0	0.01302	0	0	0	0	0.02625	0.02867	0.02893	0	0.02981	0	0	0	0	0.09409	0	0	0	0	0	0	0.01482	0.01164	0.01759	0.03926	0	0	0	0	0
55920	17.05	27.98	27.48	37.23	23.1	50.2	16.62	27.54	19.53	33.54	21.74	68.11	23.42	28.89	27.42	45.87	21.9	49.4	20.07	57.48	15.59	22.11	12.73	29.3	18.31	89.27	13.27	37.55	24.7	36.92	30.85	39.29	11.91	42.85	19.6	30.62	24.38	19.62	13	20.18	99.4	25.57	9.022	34.45	19.93	24.96	8.099	23.84	24.98
55160	6.81	4.586	7.136	3.702	5.651	9.611	6.104	6.151	7.995	4.613	7.498	8.322	6.75	4.692	5.427	5.78	4.294	6.432	8.375	6.004	8.441	5.588	7.774	7.434	5.229	5.276	8.735	7.987	7.9	8.039	10.45	6.611	9.345	7.304	7.988	6.785	9	8.671	5.928	9.936	4.911	6.099	6.868	7.667	14.06	3.29	3.782	4.793	9.654
107984028	0	0	0.01894	0	0	0	0	0	0	0	0	0	0	0	0	0	0	0	0	0.02194	0	0	0	0	0	0	0	0	0	0	0	0	0	0	0	0.06016	0	0	0	0	0	0.01961	0	0	0	0	0	0	0
81569	0.005723	0.1195	0.01374	0.01047	0	0.09352	0	0	0	0.301	0	0.1584	0.02728	0	0.03346	0.01227	0	2.692	0	0	0	0	0	0	0	2.593	0	0.04171	0	0	0	0	0	0.02614	0	0.3492	0	0	0	0	0	0.02845	0	0.024	0	0	0	0	0
105376809	0	0	0	0	0	0	0	0	0	0	0	0	0	0	0	0	0.06172	0	0	0	0	0	0	0	0	0	0	0	0	0	0	0	0	0	0	0	0	0	0	0	0	0	0	0	0	0	0	0	0
105376812	0	0	0	0	0	0	0	0	0	0	0	0	0	0	0	0	0	0	0	0	0	0	0	0	0	0	0	0	0	0	0	0	0	0.006107	0	0	0	0	0	0	0	0	0	0	0	0	0	0	0
101927876	0	0	0	0	0	0	0	0	0	0	0	0	0	0	0	0	0	0	0	0	0	0	0	0	0	0	0	0	0	0	0	0	0	0	0	0	0	0	0	0	0	0	0	0	0	0	0	0	0
84966	2.991	6.326	0.9813	5.103	4.322	4.269	0.8452	13.06	3.41	6.099	12.41	1.297	2.796	2.981	11.64	1.834	3.088	0.7284	1.805	1.912	0.2683	8.3	1.265	15.53	0.8492	0.6968	0.6734	5.247	6.28	4.688	5.396	27.69	0.5643	2.02	2.999	4.327	13.96	7.507	2.891	2.148	7.501	1.374	1.21	17.62	4.938	15.62	0.9561	6.617	5.77
105376814	0	0	0	0	0	0	0	0	0	0	0	0	0	0	0	0	0	0	0	0	0.01868	0	0	0.0307	0	0	0	0	0	0	0	0.008918	0.0422	0.002956	0	0	0.03601	0	0	0	0	0	0	0	0	0.008605	0	0	0
127707	0.1637	0.03465	0.2869	9.412	0.5792	12.85	0.503	10.95	1.021	0.3402	2.41	0	0.2795	1.279	2.341	0.04742	0.7382	0.05292	0.9647	0.6831	0.7705	0.9905	0.1294	3.861	1.315	0.2032	0.2917	1.5	1.696	5.904	4.165	2.969	0.3029	7.25	2.391	0.1012	3.421	6.545	0.01759	0.2162	0	0.3244	0.3823	19.96	1.129	14.14	0.8336	0.8791	1.549
5081	0.07279	0.9726	0	0.003171	0	0	0	0	0	0.5644	0	0	0	0	0	0	0	0.05527	0	0.04338	0	0	0	0	0	0.01061	0	0.5336	0	0	0	0	0	0.1314	0	1.084	0	0.01095	0	0.0121	0.005484	0.004307	0	0	0	0	0	0.01679	0
80834	0	0.03485	0	0	0	0	0	0	0	0	0	0	0	0.03099	0.01301	0	0	0	0	0	0.01712	0	0.04336	0	0.02495	0	0.009165	0	0	0	0	0	0.02901	0.008129	0	0	0	0	0.004423	0	0	0	0	0	0	0	0	0	0
8659	22.16	7.547	12.86	10.12	7.554	16.09	24.82	12.08	25.24	14.25	12.43	4.681	16.05	5.193	16.57	7.164	10.4	18.11	9.371	11.74	19.23	13.6	29.96	10.98	44.15	24.41	59	8.441	22.57	35.69	9.526	8.131	92.6	23.04	23.09	11.56	11.99	19.94	3.465	8.441	4.53	10.15	81.7	11.99	27.43	6.754	38.44	14.02	21.53
100616120	0	0	0	0	0.1594	0	0	0	0	0	0	0	0	0	0	0	0	0	0	0	0	0	0	0	0	0.3094	0.3122	0	0	0	0	0	0	0	0	0	0	0	0	0	0.4797	0	0	0	0	0	0	0	0
100302276	0	0	0	0	0	0	0	0	0.2898	0	0	0	0	0	0	0	0	0	0	0	0	0	0	0	0	0	0	0	0	0	0	0	0.9376	0	0	0	0	0	0	0	0	0	0	0	0	0	0	0	0
126917	4.582	3.801	13.9	4.464	19.08	2.62	5.99	12.47	10.2	3.147	16.76	9.96	11.76	2.061	8.937	3.051	10.66	6.195	14.95	4.63	2.696	11.27	3.246	3.78	10.14	13.42	4.08	12.01	12.46	7.36	11.24	0.4452	2.746	4.874	11.97	3.628	10.54	7.791	2.838	7.122	5.061	1.579	2.135	2.467	18.17	11.07	1.153	5.172	20.61
105376815	0.01045	0.04545	0.1003	0.01912	0.04393	0	0	0.03114	0.03509	0	0	0.02409	0.0083	0	0.1018	0	0.08715	0	0.04218	0	0	0.07504	0	0.04955	0	0.02133	0	0.01903	0.05385	0	0.1261	0	0	0	0.0459	0	0	0	0	0.02431	0	0.01731	0	0	0.02194	0.0463	0	0.03375	0.06332
23352	5.312	5.305	5.436	5.468	5.317	5.793	5.38	6.625	5.801	4.942	5.98	7.188	5.643	5.598	5.711	5.144	5.327	5.136	5.519	5.583	4.765	5.223	5.082	6.284	5.296	6.512	5.505	5.41	5.719	6.345	6.199	5.29	4.974	6.366	5.883	4.326	5.808	4.914	3.583	5.719	9.056	5.213	4.207	5.538	5.267	5.245	3.498	4.837	5.39
101927895	1.637	2.027	0.9466	1.246	1.067	1.562	1.849	1.068	1.805	1.329	1.512	2.645	0.8826	1.498	1.502	2.381	0.9965	1.333	1.592	2.26	1.77	1.03	1.979	1.7	1.809	3.072	1.722	1.959	1.478	2.044	2.595	3.489	1.246	1.299	1.574	0.9111	0.9303	1.51	1.259	1.084	4.726	1.039	1.526	1.753	1.656	1.429	1	0.9262	1.086
23065	6.389	6.882	5.902	7.365	5.612	6.841	6.897	6.949	6.362	5.905	5.106	9.143	7.064	5.996	7.49	8.061	6.395	8.767	7.249	8.801	5.8	5.82	5.579	8.205	6.33	10.08	5.949	7.584	5.828	8.542	6.634	9.794	5.393	7.546	6.212	5.424	6.172	3.964	5.276	5.833	15.55	4.939	4.718	7.114	6.038	5.896	2.786	6.696	6.695
51154	10.96	11.15	16.65	14.43	17.22	15.3	13.54	18.57	12.45	12.87	14.37	14.79	21.18	18.35	16.79	15.35	16.72	22.51	20.77	12.47	8.456	18.64	9.52	12.12	10.81	21.7	8.683	14.96	17.57	15.65	13.48	18.57	8.932	14.53	15.25	12.76	19.54	15.23	8.646	14.57	19.23	12.47	9.637	13.76	15	15.71	5.244	15.77	15.46
246181	0.7266	0.9422	1.197	7.073	1.523	4.553	0.7985	4.045	1.043	1.46	1.515	0.3286	2.06	2.282	4.581	8.184	2.971	9.428	1.495	2.695	0.6213	2.263	0.7636	3.018	1.345	1.289	0.7336	0.6489	2.687	7.393	1.375	12.96	0.7741	1.753	1.419	0.4347	2.959	2.131	0.7269	0.7956	1.803	0.9797	0.8742	4.003	1.496	2.702	0.5136	1.565	1.252
22977	1.229	0.9219	3.583	26.21	3.891	10.32	1.331	13.54	2.907	2.777	4.351	0.3786	5.371	4.192	12.68	12.05	9.295	34.15	2.47	5.133	0.8422	9.718	1.066	6.039	1.715	0.8935	0.5226	1.504	6.909	24.34	3.422	38.81	0.973	1.622	2.185	0.3794	9.021	8.144	0.8109	1.91	2.015	1.088	0.6727	7.843	1.912	7.38	0.7809	3.278	3.889
100506730	1.478	1.388	2.012	3.355	2.15	2.773	1.833	4.129	1.489	1.157	1.859	0.8727	1.235	1.443	3.464	4.123	2.067	2.299	3.656	4.198	1.291	2.038	1.054	2.051	1.831	2.345	1.132	1.231	2.262	3.545	2.446	6.195	1.498	2.827	2.058	1.065	2.255	1.794	0.8866	1.384	3.806	1.892	1.726	2.909	1.76	2.084	0.3143	2.969	1.638
8574	19.55	17.33	25.18	30.51	22.09	18.66	19.94	32.33	17.34	10.36	34.05	11.17	20.05	16.35	27.88	20.22	27.76	28.99	22.05	15.18	16.51	22.97	17.07	17.63	20.76	17.07	17.26	14.94	25.43	30.7	20.93	32.2	21.64	17.92	19.25	11.37	24.44	31.03	13.75	17.73	15.84	16.76	27.16	22.86	20.89	23.82	17.18	20.21	20.21
54896	3.029	3.544	2.887	5.583	3.193	3.791	2.558	5.134	2.77	2.562	4.635	3.111	3.092	3.228	4.049	2.877	4.369	5.687	3.631	3.513	2.629	3.539	3.022	3.448	3.202	3.749	2.811	2.951	4.151	4.362	2.869	7.506	2.539	4.032	3.096	2.838	4.428	4.029	2.82	3.019	3.751	2.608	2.783	3.453	4.483	2.909	1.16	3.489	3.493
832	60.72	68.71	51.76	57.01	61.81	66.75	49.15	66.47	49.29	54.04	60.41	55.1	66.67	71.65	61.44	42.3	67.58	79.44	51.06	56.76	48.59	71.1	45.15	54.76	44.04	61.35	56.14	71.11	65.8	53.8	76.04	53.5	53.13	87.04	52.21	73.12	69.88	55.84	70.85	72.79	37.16	41.9	60.85	62.83	57.07	53.96	47.09	66.3	62.2
105376819	0.07918	0.3789	0.09506	0.2898	0.2497	0.2875	0.02521	0.3835	0.1064	0.1869	0.1452	0.0913	0.03145	0	0.1543	0.1414	0.1101	0.1052	0	0.4038	0.1777	0.158	0	0.1252	0.037	0.02694	0.05436	0.02404	0.08402	0.4515	0	0.8	0.08604	0.1326	0.05798	0.2013	0	0	0.1705	0.09212	0.1253	0	0.04958	0.1107	0.3326	0.2105	0	0.6395	0.12
105376818	0	0.6275	0.1924	0	0.4212	0	0	0	0.1615	0.1621	0	0	0	0.5581	0.4685	0	0	0	0.9704	0	0	0.5755	0	0	0	0.1635	0.165	0	0.2186	0	0	0.4416	0	0.4392	0	0.6111	0	1.519	0.6371	0	0	0	0	0.336	0	0.4261	0	0	0
105376817	0.03687	0.09624	0.06639	0.1012	0.03876	0.3012	0.01761	0.0206	0.05572	0.01865	0.05071	0.06377	0.02197	0.321	0.05389	0	0.1538	0	0	0.07691	0.03547	0.08827	0	0	0	0.03763	0.03797	0.03359	0.01677	0	0	0.9652	0	0.1516	0.08099	0.0703	0.2051	0.05826	0.05497	0	0	0.2062	0.06925	0.0773	0.2904	0.09803	0	0	0
105378614	0.05419	0	0	0	0	0	0	0.2423	0	0	0	0.3749	0	0	0.1584	0	0	0	0.6563	0	0.1043	0	0	0	0.1519	0	0	0	0.09858	0.927	0	0.1493	0	0.09901	0.7142	0	0	0	0.2155	0	0	0	0	0.2272	0	0	0	0	0
440574	8.2	7.737	8.091	13.84	8.64	9.661	7.087	9.003	7.175	7.943	9.408	9.74	9.118	7.922	12.84	10.89	12.27	13.25	7.546	13.44	7.876	9.902	7.092	9.506	8.451	7.879	7.749	7.405	9.566	9.479	10.94	16.31	7.986	8.123	7.582	6.43	6.754	8.63	6.396	6.829	3.39	6.359	9.302	9.294	6.548	9.354	10.69	10.56	6.846
100532736	97.44	157.6	109.3	48.05	104.6	98.49	77.26	87.76	83.46	44.44	146	36.06	115.5	103.3	65.94	36.07	56.51	92.85	56.46	72.67	53.69	114.3	41.86	67.75	44.59	18.77	58.53	64.25	74.21	25.6	79.78	35.82	48.81	116.4	60.59	111.8	91.44	148.1	109.4	70.49	9.39	20.47	63.55	64.69	166.6	32.21	33.38	46.12	59.92
644068	1.526	2.027	1.511	2.621	2.561	2.26	1.304	2.214	2.158	1.3	4.639	3.334	1.882	2.611	1.252	2.84	2.457	4.696	2.27	3.835	0.9787	1.282	0.5218	2.222	1.426	1.639	1.958	1.829	3.092	1.832	1.454	4.795	0.96	1.871	2.235	2.348	1.34	1.777	1.224	2.056	1.567	2.861	0.8549	3.649	0.8433	2.278	0.934	2.205	0.9736
4681	66.88	109	75.29	29.76	72.27	66.99	53.2	59.49	57.35	29.06	100.7	22.12	79.45	70.15	43.07	22.49	36.38	61.35	37.69	47.77	36.1	77.79	27.79	45.23	28.91	10.56	39.1	43.29	50.03	15.32	54.53	20.42	32.23	79.74	40.78	76.73	62.66	101.9	74.96	47.84	5.715	12.19	41.58	42.91	117.1	19.86	19.82	29.78	40.66
3362	0.04428	0.07706	0.03544	0.03781	0.08379	0.1125	0.0282	0.03959	0.06543	0.1792	0.06496	0.6331	0.1407	0.1028	0.03452	0.01265	0.0985	0.1648	0	0.03284	0.0568	0.07774	0	0.042	0.04138	0.3193	0.01216	0.1398	0.07786	0.303	0	0.04067	0	0.1052	0.03891	0.2927	0.09852	0.1679	0.03521	0.4121	0.06539	0.4475	0.02218	0.03714	0.07439	0.02355	0	0.05721	0.02684
255104	4.549	4.152	8.572	8.333	7.32	8.309	5.572	9.031	5.819	6.009	7.12	5.253	5.914	5.337	8.361	6.352	6.422	4.907	10.68	4.785	4.467	7.389	5.22	6.686	5.27	6.128	4.518	5.345	7.654	6.509	5.015	5.252	4.436	7.128	8.204	3.437	6.711	6.972	3.244	5.655	3.019	4.933	4.236	3.478	8.164	7.59	3.095	5.829	6.552
54546	0.2235	0.09333	1.374	0.4252	3.232	0.09737	1.605	1.319	0.5043	0.1627	1.082	0.06184	0.1065	0.1245	1.202	0.05747	2.386	0	5.088	0.1243	0.2408	0.642	0.2178	0.5934	0.2255	0.01824	0.626	0.8631	0.7154	0.3058	0.6472	0.02463	0.4079	0.3674	3.573	0	2.685	0.113	0.03554	2.995	0	0.4221	0.5372	0	1.126	0.8555	0.343	0.2599	1.788
105376823	0	0.02379	0	0	0	0	0	0	0	0	0	0	0	0	0	0	0	0	0	0	0	0	0	0	0	0	0	0	0	0	0	0	0	0	0.1201	0	0	0	0	0	0	0	0	0	0	0.1211	0	0	0
23252	1.782	1.549	2.162	2.65	3.127	2.384	2.315	3.725	2.617	1.935	2.185	1.778	2.762	2.17	2.668	2.527	2.17	2.409	3.226	2.179	1.537	2.029	1.32	2.164	2.659	2.375	1.623	1.873	2.517	1.865	2.65	2.305	1.28	2.326	3.284	1.188	2.547	1.368	1.028	2.327	4.037	2.067	1.235	2.521	2.787	2.729	0.6901	2.068	2.011
30814	0.05716	0	0	0	0.06009	0	0	0.06389	0	0	0.3145	0	0	0	0	0	0	0	0	0	0	0	0	0	0	0	0	0.0781	0.013	0	0	0	0	0	0	0	0	0	0	0	0	0	0	0	0	0	0	0	0
5320	409.9	56.08	3.645	9.253	2.675	4.343	44.72	0.8302	21.41	12.04	9.915	4.912	25.54	10.8	0.447	0.02341	1.822	2.177	0.1323	0.8203	94.32	20.19	158.5	53.41	21.44	16.59	78.36	115	1.52	0.9342	23.73	0.4214	28.98	23.34	42.99	7.414	1.215	14.98	12.4	109.6	0.03457	1.846	55.15	0.2748	19.47	6.098	24.08	22.02	28.4
5322	2.702	1.032	1.206	0.2786	1.43	1.164	1.64	0.1955	1.651	0.3539	0.7841	0.2241	1.143	0.3836	0.8617	0.6388	0.05404	0.3099	0.7062	0.1712	2.449	1.202	1.562	0.6145	0.6539	0.3636	1.955	1.251	0.5598	0.2216	1.29	0.04463	0.359	0.5711	1.821	2.322	1.117	2.068	3.786	1.764	0.1128	0.05635	1.85	1.073	1.571	0.577	0.9605	2.009	0.7068
26279	0.5439	0.557	0.1105	0.3522	0.2727	0.1139	0.3358	1.403	0.3035	1.557	1.036	0.8395	0.5285	1.224	0.1712	0.008968	0.349	0.8006	0.304	0.08147	0.1932	0.591	0.1427	1.012	0.4106	0.3416	0.1379	3.979	0.4871	0	0.3029	0.4612	0.1091	6.245	0.4228	0.7659	3.119	2.089	2.47	0.2629	0	2.808	0.03144	0.4913	0.2636	0.2781	0.04379	1.054	0.5326
64600	0.01235	0	0.00988	0	0.004326	0	0	0	0	0.01665	0	0.1139	0	0.02866	0	0.01764	0	0.09843	0	0	0	0	0	0	0	0.252	0	0.2099	0	0	0	0.0567	0	0.09398	0	0.3138	0	0	0.00409	0	0	0	0	0.01726	0	0	0	0	0
391013	0.04448	0.0516	0.01187	1.004	0.1195	0.1077	0.009441	0.1988	0.04979	0.13	0.05437	0.03419	0.2002	0	0.2167	0.1165	0.3298	0.0394	0	0.2474	0.009508	0.03549	0	0.539	0.04156	0.02017	0.01018	0.08103	0.05843	0.4227	0	0.9668	0.03222	0.2528	0.06513	0.07538	0.05498	0.2186	0.03438	0	0	0.1105	0	0	0.0934	0.09197	0	0.09578	0
127733	0.7668	0.2334	1.692	9.443	1.82	3.202	0.5814	2.317	1.261	0.6469	1.806	0.2855	3.474	1.126	2.578	4.665	3.026	2.604	0.7079	3.524	0.2646	0.4898	0.1759	2.519	0.9013	0.2772	0.2656	1.597	1.199	2.382	2.863	7.006	0.1233	2.056	1.118	0.3671	1.836	1.586	0.3281	0.66	0.01088	0.05127	0.3035	1.853	1.484	2.596	0.4138	1.899	1.141
101928017	0.5279	0.5741	0.845	9.096	1.665	4.193	0.3362	1.033	1.108	1.246	2.541	0.3043	3.093	0.9192	3.472	1.461	9.357	2.104	1.865	1.652	0.1693	0.6319	0.1072	2.295	0.4316	0.7183	0.2265	2.485	1.1	1.129	2.389	21.46	0	3.797	0.773	2.013	1.223	3.198	0.6121	1.842	0	0.2733	0.1653	0.7379	0.8314	1.696	0.3069	3.197	0.7999
105376825	0.05898	0.02887	0.2478	1.228	0.1976	0.4216	0.07043	0.2472	0.1411	0.06712	0.142	0.05101	0.7643	0.1541	0.3017	0.3714	0.369	0.05878	0.1786	0.7793	0.02128	0.1059	0.01796	0.2622	0.2067	0.05267	0.01519	0.09403	0.2515	0.3153	0.9342	0.7111	0.04807	0.4445	0.08097	0.1406	0.164	0.1165	0.02931	0.1029	0	0.02749	0.01385	0.09275	0.5342	0.245	0	0.2143	0.03351
105376826	0	0	0	0.03553	0	0	0	0.04341	0	0	0	0	0.03085	0	0	0	0	0	0	0	0	0	0	0	0	0	0	0	0	0	0	0.01784	0	0	0	0	0	0	0	0	0	0	0	0	0	0	0	0	0
105376827	0	0	0	0	0	0	0	0	0	0	0	0	0	0	0	0	0	0	0	0	0	0	0	0	0	0	0	0	0	0	0	0	0	0	0	0	0	0	0	0	0	0	0	0	0	0	0	0	0
105376828	0	0	0	0	0	0	0	0	0	0	0	0	0	0	0	0	0	0	0	0	0	0	0	0	0	0	0	0	0	0	0	0	0	0	0	0	0	0	0	0	0	0	0	0	0	0	0	0	0
127731	0.003717	0	0.008924	0.005101	0.042	0.0911	0.0142	0.05401	0.05804	0.005639	0.02556	0	0.0155	0.01942	0.01358	0.01195	0.0155	0	0.01125	0.01034	0.2521	0.004449	0	0.004407	0	0.01328	0.01148	0.05079	0.003381	0	0	0.005121	0.006058	0.01613	0.02858	0.01417	0.01034	0.06461	0.001847	0.01946	0	0.002309	0	0.01559	0.03512	0.007412	0.003242	0.01801	0.02534
339505	0.02965	0.1238	0	0.04883	0	0.04845	0.005665	0.006628	0.01792	0.05399	0.01631	0.06154	0.007067	0.06196	0.008668	0.06991	0.02474	0.07093	0	0.02474	0	0.0142	0	0.02812	0.05819	0.6174	0	0.02161	0.01348	0	0	0.01634	0	0.04876	0.03908	0.2262	0.03299	0	0.03242	0.0414	0.02815	0.02948	0.01114	0	0	0.007884	0	0.02874	0
55450	14.83	21.39	17.6	42.05	23.42	29.26	7.804	40.53	16.91	9.054	17.46	11.84	35.42	18.11	30.72	13.62	16.33	37.84	11.74	24.82	8.963	31.97	5.146	15.48	9.059	93.96	6.934	21.9	28.37	39.93	26.54	3.362	4.056	27.22	13.75	27.7	26.99	21.7	10.77	16.93	1.053	14.62	8.062	9.202	30.17	12.35	2.709	17.34	12.76
79594	11.19	11.31	18.12	14.6	11.88	9.59	12.41	14.91	12.81	9.551	13.01	6.893	14.14	9.826	12.19	8.045	11.86	10.36	13.45	10.67	9.785	13.81	9.953	10.11	12.64	10.42	9.121	10.38	13.93	11.73	14.74	10.09	9.104	9.334	13.21	8.362	9.416	11.92	8.562	13.14	9.618	5.84	10.69	9.075	14.87	11.68	9.979	12.29	11.23
163933	1.434	1.1	0.5171	0.8552	0.5925	0.5241	0.4115	0.6965	1.006	1.483	0.1765	0.0317	1.321	1.085	1.554	0.4125	0.2676	0.475	0.333	0.06373	1.799	0.5156	1.697	1.065	0.3726	0.7576	0.5191	0.5844	0.8877	1.176	0.1659	0.1894	0.478	0.833	0.3422	0.7689	0.1529	0.5503	0.6149	1.631	5.844	0.4442	1.171	0.3267	0.9815	0.2193	0.3677	0.5773	0
978	3.259	2.859	1.798	3.146	0.9621	2.115	1.881	1.705	3.828	2.917	3.967	1.439	3.999	1.352	1.986	0.9213	1.966	2.543	0.6717	1.658	9.631	4.481	7.094	6.97	3.304	6.651	3.456	2.703	2.497	1.898	1.506	0.5349	4.791	3.952	0.4873	1.163	2.005	2.805	1.488	9.873	1.141	1.172	6.042	2.326	1.66	0.8479	0.9674	1.478	2.521
65018	29.84	21.72	22.76	19.63	20.68	16.28	29.98	27.39	30.99	20.32	31.98	10.72	26.29	18.53	30.55	10.41	24.02	18.78	25.46	14.31	33.77	27.31	41.68	23.87	32.48	24.34	38.25	22.95	32.23	30.77	25.83	12.04	38.89	21.57	32.35	15.71	27.24	43.84	16.98	32.06	10.57	13.7	49.93	18.52	39.15	19.13	22.78	25.2	25.26
102464833	20.4	14.11	13.47	7.464	11.36	6.665	12.08	10.26	6.986	9.696	26.37	6.35	13.85	7.813	15.5	1.967	14.46	7.318	12.35	2.553	20.01	9.766	26.83	5.803	12.58	8.95	31.09	9.475	16.97	15.7	7.384	3.091	23.27	12.58	22.4	10.89	11.34	21.27	5.169	18.51	7.1	6.336	40.61	7.697	25.06	8.947	13.16	18.78	20.4
100861548	14.28	11.81	11.29	11.32	11.62	9.736	13.57	14.61	14.92	10.94	15.58	7.773	14.04	10.18	15.18	6.813	13.06	10.55	13.12	7.556	14.57	15.5	16.77	13.04	14.4	12.07	15.65	11.76	16.48	16.37	12.98	8.418	15.72	12.95	14.6	8.55	13.48	20.2	10.43	16.39	8.11	7.687	20.95	9.994	16.8	10.81	8.781	13.48	11.91
1650	86.71	109.2	95.28	105.9	86.56	80.84	63.85	94.99	67.03	87.49	96.31	100.5	88.91	102.1	95.01	79	100.2	115.4	91.25	66.12	52.59	84.74	55.35	79.95	55.8	134.5	63.06	91.35	83.11	109.3	74.5	100.7	63.02	136.1	81.11	87.36	88.05	89.45	86.38	94.33	118.1	73.41	65.13	69.54	90.82	82.99	27.39	103.7	72.77
57576	1.495	0.53	1.1	0.3816	0.9866	0.3139	1.316	0.4539	1.603	1.299	1.706	0.3607	0.9221	0.8027	1.011	0.7587	1.122	0.8095	1.23	0.3664	1.13	0.9394	1.738	1.067	0.8231	0.3025	1.526	0.7849	0.8036	0.2816	1.192	0.1663	1.753	0.757	1.844	0.4604	1.13	1.336	0.8537	0.9577	0.7468	0.4024	1.969	0.4488	1.21	0.9995	1.752	1.463	1.597
400745	0.02282	0.07745	0.08768	0.0167	0.05998	0.04972	0.01744	0.02551	0.05059	0.01847	0.01256	0.5053	0.05983	0.1113	0.08006	0.07338	0.05711	0.2002	0.02764	0.1016	0.008782	0.05464	0	0.02165	0.03839	0.02329	0.0141	0.01247	0.04982	0.07808	0	0.1195	0	0.1001	0.02005	0.2785	0.05078	0.02885	0.127	0.01593	0.2095	0.05105	0.01715	0.1531	0.1438	0.0182	0.01592	0.02212	0
112268222	5.954	5.496	5.426	7.863	6.412	6.008	4.764	8.072	5.748	6.004	5.485	7.072	6.517	5.08	8.23	11.08	6.444	6.302	7.55	5.817	6.471	6.107	4.823	8.256	4.82	6.318	5.932	4.543	6.049	6.607	5.138	17.04	5.306	6.875	6.977	4.138	5.097	4.326	5.202	5.844	4.196	5.014	4.657	8.076	5.161	8.846	1.655	6.337	5.57
50809	8.273	6.849	7.144	8.472	5.49	9.627	7.595	7.274	8.542	8.616	4.613	9.752	5.831	6.652	7.645	19.09	6.257	8.966	6.678	12.49	9.055	4.862	7.38	9.448	8.802	10.3	9.516	6.289	5.052	6.745	5.423	35.84	6.593	8.771	7.879	5.371	5.092	3.768	5.508	5.018	10.08	5.574	4.299	11.75	5.781	9.274	3.56	6.15	6.583
8672	5.317	6.071	3.942	7.105	3.639	8.603	4.054	4.952	4.896	5.427	2.942	5.334	5.02	5.749	5.186	8.385	3.8	8.009	3.49	8.913	4.34	3.43	3.756	7.029	6.67	5.301	5.216	4.065	4.096	5.928	4.041	35.45	4.662	7.159	4.447	4.553	3.725	2.527	5.026	4.584	4.037	2.932	3.783	9.954	3.565	5.262	6.642	5.421	4.614
105376830	0.05723	0.1067	0.07852	0.1272	0.1762	0.1781	0.03124	0.1005	0.09885	0.1158	0.06747	0.198	0.1072	0.05695	0.03585	0.08762	0.0341	0.3259	0.1485	0.05685	0.03933	0.1566	0.03984	0.09694	0.0573	0.05007	0.03368	0.03724	0.1153	0.06993	0	0.2929	0.1866	0.1083	0.05388	0.1559	0.1819	0.02584	0.05689	0.05707	0.1294	0.1524	0.01536	0.1371	0.02575	0.1522	0.09983	0.1188	0.1487
105376829	0.01823	0	0.08752	0.03335	0.01916	0.04963	0.03482	0.02037	0.07345	0.0553	0.05013	0	0.2389	0.1269	0.02664	0.09766	0	0	0	0.02535	0.03506	0.04363	0	0	0.1277	0.0744	0.03754	0.1162	0.02486	0	0.3299	0.452	0	0.04995	0	0.3475	0.1014	0	0.04529	0	0	0.06794	0.03423	0.07642	0	0.02423	0.06358	0	0
100302155	0.09427	0	0	0	0	0	0	0	0	0	0	0	0	0	0	0	0	0	0	0.2622	0	0	0	0	0	0	0	0	0	0	0	1.039	0	0	0	0	0	0	0	0	0.2983	0	0	0	0	0	0	0	0
1889	33.22	13.5	37.19	49.81	30.61	22.57	45.39	41.31	46.39	23.59	58.93	17.03	33.1	18.6	56.12	33.73	54.77	28.47	29.73	17.96	48	33.71	58.39	27.76	38.82	38.39	53.31	43.67	45.42	55.9	46.37	135.1	38.89	39.69	30.7	16.31	33.92	59.72	11.98	28.36	10.35	28.16	28.84	17.56	43.48	37.12	20.03	42.39	48.32
100506801	0.4358	0.2503	0.3767	0.5582	0.6872	0.4273	0.2997	0.7793	0.3161	0.3174	1.367	0.03015	0.4362	0.09106	0.344	0.411	0.8725	0.1737	0.3695	0.1091	0.218	0.4904	0.1911	0.2273	0.2688	0.338	0.4309	0.397	0.3488	0.4473	0.3155	0.9847	0.1705	0.5056	0.268	0.09971	0.3394	0.3306	0.2382	0.7301	0.04137	0.3033	0.3438	0.1827	0.5491	0.4519	0.09122	0.4646	0.2773
105376832	0	0	0	0	0.01985	0	0	0	0	0	0	0	0	0	0	0	0	0	0	0	0	0	0.09201	0	0	0	0	0	0	0	0	0.7806	0	0	0	0	0	0	0	0	0	0	0	0	0	0	0	0	0
84224	1.527	1.123	3.275	3.142	1.619	2.663	3.243	4.678	1.572	1.148	1.33	1.254	1.366	1.785	1.568	1.876	1.176	1.299	1.286	3.03	1.152	0.8503	1.035	1.615	1.247	0.8745	1.452	1.017	1.162	2.004	2.055	3.128	1.337	2.254	2.855	1.313	1.181	1.423	0.9954	1.15	2.318	0.7599	0.8941	1.958	0.7267	1.723	2.363	2.839	0.6991
249	19.92	9.38	24.06	10.35	13.42	8.586	10.86	16.34	19.3	10.21	11.64	4.395	21.59	7.965	21.79	0.8256	28.49	6.11	20.34	3.247	7.059	36.72	9.751	15.87	18.45	11.82	8.604	35.17	19.5	14.4	16.82	2.889	5.747	8.988	19.35	4.3	13.83	22.61	12.33	20.76	3.041	2.24	10.17	3.563	37.5	14.58	9.78	16.39	33.54
105376834	0	0	0	0	0.007357	0	0	0	0	0.02831	0.0385	0	0	0	0.02046	0	0	0	0	0	0.04039	0	0	0	0	0.04285	0.04324	0	0	0	0	0	0	0	0	0	0.07785	0	0	0	0	0	0.05258	0	0	0	0.02441	0	0
5909	1.001	1.744	5.895	8.284	4.317	14.16	2.254	12.04	4.297	1.601	9.513	5.284	2.445	2.932	7.708	5.338	6.498	7.798	8.151	12.09	0.2279	10	0.3685	7.065	2.191	1.693	0.1921	6.255	14.82	14.49	6.388	22.2	0.3123	20.51	3.987	1.942	8.133	9.879	0.2004	1.76	5.72	4.63	0.0947	4.133	6.162	5.362	1.258	5.106	4.95
84196	4.805	3.915	4.959	6.015	4.963	6.36	3.441	6.361	4.701	5.951	3.434	5.881	4.566	5.52	5.073	5.565	4.801	5.524	5.925	6.29	4.851	4.147	4.158	6.115	5.26	6.332	4.176	3.67	4.768	5.585	4.808	6.932	4.185	5.775	5.456	3.233	4.975	3.484	4.587	4.466	3.447	4.022	4.1	6.618	3.738	6.006	4.896	5.502	4.367
401944	76.8	46.65	30.36	20.34	24.03	31.55	54	14.2	45.71	50.73	38.2	16.56	32.09	41.57	25.99	17.06	21.51	32.37	18.36	19.53	70.97	43.16	66.97	38.62	44.39	33.32	69.11	43.77	37.81	17.18	39.17	8.213	73.47	44.72	38.46	37.52	26.22	46.02	57.43	71.89	21.03	14.89	83.42	26.69	43.8	15.1	48.04	36.15	42.61
3339	39.5	22.65	15.13	10.23	10.08	21.56	54.06	6.464	43.81	27.79	18.89	12.16	17.45	28.51	15.24	17.83	11.21	23.57	10.3	26.2	80.91	19.95	97.21	30.39	52.94	33.08	93.71	49.71	25.62	15.19	31.29	13.19	73.4	43.14	32.22	30.91	15.97	28.43	32.6	58.15	29.41	9.304	56.53	22.07	37.47	7.949	74.62	18.02	42.96
23436	0	0	0	0	0	0	0	0	0.02495	0	0	0	0	0	0	0	0	0	0	0.03444	0	0	0	0	0	0.02527	0	0	0	0	0	0.03412	0	0	0	0	0	0	0	0	0	0	0	0	0	0	0	0	0
10136	0	0.03232	0	0	0	0	0	0	0.02495	0	0	0	0.02951	0	0	0	0	0	0	0.03444	0	0	0	0	0	0.02527	0.0255	0	0	0	0	0	0	0	0	0	0	0	0.01231	0	0	0	0	0	0	0	0	0	0
101928043	0.2893	0.04195	0.07717	0.02941	0.2534	0.3501	0.2763	0.467	0.3562	0.13	0.4421	0.1112	0.1532	0.2239	0.1879	0.4134	0.2681	0.5125	0.1946	1.028	0.402	0.03848	0	0.2286	0.1352	0.164	0.4303	0.2342	0.2046	0	0	1.683	0.4191	0.2055	0.1412	0.2451	0.3576	0.4063	0.1757	0.2244	0.8137	0.07988	0.5433	0.5391	0	0.08546	0.2803	0.3115	0
29092	11.04	8.523	8.441	10.17	8.887	8.32	7.89	14.9	8.077	8.126	10.67	9.393	12.94	12.78	13.35	12.26	14.7	7.797	10.38	10.07	9.718	9.694	10.12	12.92	8.202	5.625	8.506	7.126	16.86	16.45	6.437	13.56	7.798	8.209	9.231	5.424	8.182	10.57	6.483	14.33	8.261	7.211	8.956	7.151	10.64	19.51	8.655	9.085	14.33
112268223	0.435	0.3884	0.4123	0.3142	0.2647	0.2494	0.175	0.435	0.2306	0.2779	0.3149	0.07919	0.7638	0.4784	0.3681	0.368	0.8593	1.46	0.5545	0.3821	0.3083	0.4385	0.4462	0.9228	0.3209	0.3037	0.448	0.1877	0.7079	1.175	0	0.41	0.3731	0.2719	0.352	0.1746	0.1273	0.5065	0.4437	0.6392	0.1811	0.1991	0.387	0.144	0.3606	1.004	0.1597	0.2219	1.041
998	16.37	18.48	20.25	22.23	15.04	22.41	13.65	19.61	16.85	17.93	14.75	15.87	18.93	19.75	17.9	16.44	15.88	21.46	14.38	17.26	13.85	17.23	14.25	20.11	15.66	21.96	15.98	18.37	16.31	20.15	18.83	15.97	15.38	24.93	17.05	14.93	17.25	11.33	13.95	17.91	10.03	13.39	16.23	19.26	17.39	19.65	27.21	21.89	17.48
54361	0.2999	0.2131	3.208	3.565	0.955	4.697	0.6136	1.579	0.9796	0.5492	0.9762	4.542	9.489	3.362	2.23	0.1179	1.258	0.6791	1.332	2.295	0.6213	0.9133	0.3717	1.077	0.4925	0.5433	0.2376	0.986	1.769	5.251	1.028	0.03423	0.1851	0.3858	0.7327	0.3654	0.8488	0.4486	0.08113	1.548	0.05615	0.9305	0.3599	0.4985	0.8831	0.4623	0.9718	2.786	0.3872
105376845	0.09577	0.125	1.682	1.008	0.7488	3.912	0.2059	1.07	0.4221	0.327	0.3952	1.698	2.825	0.6671	1.68	0.07698	0.7989	0.525	0.6525	0.8158	0.2534	0.5159	0.02917	0.6245	0.1846	0.4521	0.1233	0.5126	0.6315	1.434	0.4334	0	0.07805	0.1476	0.6574	0.1826	0.5327	0.07567	0.04165	0.5432	0.03789	0.3719	0.2698	0.6275	0.264	0.4934	0.2506	1.218	0.4354
105376850	0	0	0.03609	0.1444	0.1146	0.1023	0	0.1176	0.03029	0.0152	0	0.052	0.1433	0.4973	0.0769	0.06444	0	0.02996	0	0.1568	0	0.03599	0	0.1248	0.09482	0.02301	0.01548	0.04108	0.02051	0.06429	0	0.02071	0	0.006866	0.04953	0.02866	0	0.07126	0.003735	0.05247	0.05946	0.02802	0	0.09455	0.07103	0.009991	0.03933	0.07284	0.03417
107985377	0.01626	0	0	0	0.01709	0	0	0	0	0	0	0	0	0	0	0	0	0.1296	0	0	0	0.03892	0	0	0	0	0	0	0	0	0	0	0	0	0	0	0	0	0	0	0	0	0	0	0	0	0	0	0
100616433	0	0	0	0	0	0	0	0	0	0	0	0	0	0	0	0	0	0	0	0	0	0	0	0	0	0	0	0	0	0	0	0	0	0	0	0	0	0	0	0	0	0	0	0	0	0	0	0	0
105376856	0	0	0	0	0	0	0	0	0	0	0	0	0	0	0	0	0	0	0	0	0	0	0	0	0	0	0	0	0	0	0	0	0	0	0	0	0	0	0	0	0	0	0	0	0	0	0	0	0
9923	3.221	2.832	3.077	4.234	3.255	3.451	2.832	5.458	3.127	3.343	3.874	2.826	3.707	3.675	5.805	5.208	4.88	2.306	4.278	3.823	3.213	3.29	2.598	4.026	3.531	2.88	3.185	3.176	4.175	4.4	3.357	17.87	2.929	4.441	3.71	2.155	3.917	2.77	2.389	2.913	3.287	2.387	2.372	5.087	3.178	3.942	1.151	3.295	3.141
2046	0.005386	0.1828	0.03018	0.1905	0	0.1369	0	0.01204	0	0	0.009877	0.08695	0.01284	0.06253	0.2992	0.1809	0.8836	0.3865	0	0.4395	0	0.01719	0.05249	0.04257	0	0.03298	0.003698	0	0.01633	0.03071	0	5.699	0	0.00328	0.01577	0.01369	0	0.01135	0	0	0.04545	0.05801	0.006744	1.031	0.01131	0.004773	0.006263	0	0
102466615	0	0	0	0	0	0	0	0	0	0	0	0	0	0	0	0	0	0	0	0	0	0	0	0	0	0	0	0	0	0	0	0	0	0	0	0	0	0	0	0	0	0	0.3866	0	0	0	0	0	0
712	173.6	233.1	94.14	44.67	181.1	122.1	86.12	55.27	152	199	166.5	154.8	140.1	120.2	60.24	42.68	321	180.3	86.39	32.15	174.7	181.8	164.6	171.9	105.5	42.29	242.2	280.8	176.8	61.96	173.3	98.77	132.2	69.81	145.3	219.4	168.4	123.5	331.6	404.5	180.6	143.3	311.5	146.9	175.4	74.32	211	192.2	282.3
714	131.7	242.7	77.62	42.62	141.4	106.5	63.23	57.18	105.5	174.3	152.3	158.7	130.1	137.2	50.79	52.34	290.1	189.1	65.78	45.32	132.4	137.1	122.1	149.4	67.27	37.86	180.5	239.9	138.2	63.48	153.3	109.6	160.8	85.88	124.2	243.5	170.2	82.15	248.7	354.3	226.9	122.4	250	152.8	135.3	65.59	198.2	172.6	222.2
713	124.5	235	63.73	42.38	143.7	126.9	62.24	59.43	118.9	200.7	162.1	173.7	131.2	152.6	51.19	40.82	331.1	222.1	60.16	37.74	145.9	160.2	134.4	178.7	68.53	39.57	203.6	296.8	144.7	61.66	160.7	114.2	160.4	90.57	123.3	218.8	176.7	105.1	290.1	404.9	210	130.3	265.1	159.5	113.3	73.83	132.2	168.7	260.1
2048	2.436	1.945	0.3777	0.2771	0.5344	1.874	0.7514	0.2022	0.5983	1.404	0.3191	1.571	0.7217	2.02	0.48	0.6133	0.6151	2.258	0.2263	0.681	1.616	0.7038	0.6755	0.76	1.927	1.28	0.6703	1.313	0.4284	0.5382	0.4627	0.5283	1.25	1.158	0.4535	2.37	0.361	0.2983	3.961	1.126	3.202	0.3274	1.09	0.8452	0.4336	0.251	0.4459	0.6003	0.6972
100616391	0	0	0	0	0	0	0	0	0	0	0	0	0	0	0	0	0	0	0	0	0.2632	0	0	0	0	0	0	0	0	0	0	0	0	0	0	0	0	0	0	0	0	0	0	0	0	0	0	0	0
100422914	1.98	1.292	0.3961	0	0.1734	3.594	1.576	0.3688	0.9972	2.336	0	4.565	0.3932	2.298	0.4822	1.768	1.376	1.315	0	1.377	5.396	0.3949	0.8038	0.7823	5.087	2.02	0.6796	1.202	0.15	2.822	0	1.818	4.302	1.959	0.7247	5.033	0	0	3.607	1.152	13.05	0	0.6197	1.384	1.039	0.4386	0.5755	0	3
646262	0	0	0	0	0	0	0	0	0	0	0	0	0	0	0	0	0	0	0	0	0	0	0	0	0	0	0	0	0	0	0	0	0	0	0	0	0	0	0	0	0	0	0	0	0	0	0	0	0
729059	0.1753	0.1716	0	0.04009	0.02303	0.1193	0.1674	0.1959	0	0.04432	0	0	0	0.3052	0	0.09392	0	0	0	0.2438	0.04215	0	0	0	0	0.4025	0.04513	0.1197	0.07971	0	0	0	0.1428	0.1001	0	0.1671	0	0	0.06533	0	0.4853	0.2178	0	0	0	0.1165	0	0	0
23028	15.12	15.16	21.14	25.64	18.04	23.46	13.29	25.01	13.61	16.67	16.28	23.61	19.47	17.8	23.39	23.06	23.71	27.49	20	27.45	11.74	14.73	9.234	17.55	12.7	54.53	11.54	16.61	18.8	23.77	18.1	20.99	10.97	25.1	17.95	14.88	18.85	12.73	13.04	16.54	34.97	18.47	10.54	24.39	16.1	20.94	8.295	20.48	15.99
100422866	0	0	0	0	0	0	0	0	0	0	0	0	1.179	0	0	0	0	0	0	0	0	0	0	0	0	0.3367	0	0	0	0	0	0	0	0	0	0	0	0	0	0	0	0	0	0	0	0	0	0	0
7798	3.336	3.567	2.883	2.058	2.713	2.425	3.004	2.364	3.216	3.008	2.976	2.631	3.035	3.084	2.575	2.153	2.456	2.005	1.961	2.607	2.598	2.711	2.887	2.466	3.061	4.467	3.105	3.249	2.573	1.805	2.931	0.9937	2.351	2.852	3.007	2.442	2.443	2.086	2.824	2.663	7.441	1.338	2.152	2.248	2.991	2.586	1.378	2.948	2.877
3352	0.04353	0.09296	0.009501	0.1086	0.0208	0.3017	0	0	0.03189	0.06404	0.04354	0.4654	0.00943	0.689	0.02313	0.1442	0	0.0631	0	0.1101	0.06852	0.03789	0.05784	0.1126	0.03328	0.07269	0.0326	0.007209	0.007198	0	0	0.0109	0	0.3	0.01738	0.06036	0.08804	0.2001	0.0236	0.1105	0.2003	0.009834	0	0.2157	0.04986	0.06312	0.0138	0.03834	0
100996511	0.901	1.61	0.8592	4.501	1.286	5.83	0.8607	5.435	2.421	2.54	0.58	1.989	2.094	3.516	4.548	8.3	1.572	2.089	2.128	5.616	0.793	1.591	0.3269	3.864	1.173	3.991	0.4804	0.8033	2.322	4.427	1.272	7.193	0.5833	3.937	2.498	1.925	1.386	0.3635	0.3176	0.9367	3.053	4.542	0.6961	5.841	0.8857	2.446	0.4793	1.703	1.917
10236	12.95	12.04	18.23	24.07	12.28	16.38	8.906	18.04	12.2	13.94	9.469	17.38	14.8	20.58	16.49	19.81	12.16	18.32	15.7	23.32	9.71	9.502	8.035	16.11	11.64	27.15	10.05	12.45	8.873	13.71	15.26	21.2	10.38	16.95	12.21	11.18	11.57	6.485	9.828	10.95	24	8.966	7.736	19.4	13.46	16.51	14.44	14.78	11.83
80818	7.929	6.583	5.977	7.569	5.921	9.383	8.396	6.916	6.617	7.724	4.577	3.697	9.943	7.575	8.325	7.284	5.357	7.139	5.762	17.61	6.796	5.926	5.105	5.669	7.215	17.19	8.168	6.435	6.378	6.816	6.024	10.66	4.752	9.078	8.258	4.111	6.467	4.4	5.26	7.755	10.79	3.478	7.009	10.62	6.97	6.45	6.942	7.087	4.539
148898	1.802	1.215	0.9763	1.86	1.447	3.024	2.293	2.395	1.631	1.621	1.613	2.191	1.491	1.198	2.926	2.774	2.903	1.278	2.226	3.056	3.468	1.629	1.905	1.743	4.418	1.572	3.986	0.9118	1.746	3.277	1.274	3.771	4.079	1.718	2.37	0.4771	1.566	1.952	0.7773	2.183	1.819	2.565	4.421	3	1.552	2.038	3.928	2.539	1.813
6920	13.8	10.14	19.67	32.28	26.68	17.56	13.34	23.14	14.27	14.9	25.99	5.478	9.119	25.2	28.03	34.86	27.93	13.23	19.29	44.32	15.15	20.93	9.935	34.13	8.346	6.645	8.865	11.19	18.93	21.64	15.21	85.94	8.306	29.07	20.02	8.94	16.49	25.27	18.24	11.58	17.02	5.508	8.159	24.6	11.45	23.79	11.11	22.55	12.14
55616	17.68	16.44	12.48	11.23	12.67	20.35	10.39	9.38	15.08	11.9	15.22	8.253	10.55	13.43	9.23	7.506	10.49	8.589	11.46	22.29	17.44	11.42	18.25	16.66	9.507	6.418	16.16	17.06	12.1	6.509	20.38	13.99	10.07	22.09	15.06	7.883	11.01	13.81	19.29	16.64	35.99	7.789	9.04	12.51	19.68	9.693	6.539	12.58	17.06
1870	0.1691	0.5199	0.2662	0.3988	0.2627	0.4708	0.1077	0.1008	0.1439	0.802	0.1551	1.482	0.1791	0.3795	0.0769	0.3665	0.2508	0.5843	0.06827	3.371	0.1663	0.1305	0.05493	0.3475	0.1106	3.237	0.05418	0.7942	0.08545	0.4179	0.06802	1.926	0.08575	1.059	0.2724	0.4586	0.1672	0.1069	0.1401	0.2361	6.856	1.443	0.03529	0.5594	0.2368	0.04996	0.04588	0.1457	0.1367
101928163	0	0	0	0.01694	0.00973	0.05041	0	0.04138	0	0	0	0.06403	0	0	0	0.01984	0	0	0	0.3604	0	0	0	0.04389	0	0.2645	0	0.03372	0	0	0	0.1275	0	0.02536	0	0	0	0	0.009199	0	0.5565	0.04601	0	0.03881	0	0	0	0	0
105376859	0.04584	0.06837	0.09434	0.2037	0.04819	0.03567	0.08758	0.3806	0.02639	0.1325	0.1441	0.2718	0.04682	0.1368	0.05743	0.2948	0.2185	0.05221	0	0.5464	0.08819	0.04703	0.09572	0.2174	0.03672	0.01337	0.2428	0.05965	0.1072	0	0.2371	0	0.1281	0.1256	0.2877	0.04994	0	0.04139	0.0716	0	0	0.4394	0.0492	0.2197	0	0.05223	0.04569	0.06346	0.05954
3399	213.5	132.4	61.83	94.35	142.5	44.83	73.37	58.12	114	79.5	181.4	64.78	61.52	47.37	48.88	28.9	66.88	61.38	43.33	28.54	71.06	123.2	103.2	69.33	40.45	69.68	140.9	112.7	80.6	40.8	69.68	11.71	108.9	66.7	61.26	86	107.6	91.5	57.46	196.8	15.54	27.88	146.2	25.9	117.8	53.37	99.85	143.2	108.6
107984928	0.07093	0.0529	0	0.01854	0.01065	0	0.01936	0	0.06125	0.0205	0.05575	0.1402	0.02415	0	0	0.02172	0	0	0	0.02819	0	0	0	0	0.02841	0.04137	0	0.01846	0.02765	0	0	0	0	0.09257	0	0	0	0	0.02014	0.07074	0	0	0.03807	0	0.06384	0	0.03535	0	0.2764
259283	0.1273	0.0623	0.0382	0.05823	0	0.04333	0	0.05335	0.09618	0.1931	0.1313	0.05504	0.05688	0.3325	0	0	0	0	0.09635	0	0.1684	0.1333	0	0.03773	0.04461	0.01624	0.04916	0.08697	0.01447	0	0	0	0.05187	0.5015	0.0699	0.182	0	0.1006	0.05535	0	0	0.1186	0	0	0	0.2327	0	0	0.07233
6135	747.1	502.8	1327	1039	1330	554.2	880.2	1227	890.6	635.6	1136	555.3	1305	775.7	1074	850.4	1298	581.3	1585	469.4	772.7	1332	517.7	764	719.5	729.8	635.5	706.8	1205	898.6	1274	422.4	600.4	708.1	1043	561.3	1278	1414	794.9	917.2	697.6	655.9	777.8	537.5	962.1	1543	777.9	992.9	971
6924	6.361	7.115	7.59	9.945	6.41	7.466	9.092	8.36	8.437	9.283	5.381	9.781	7.231	7.982	7.423	9.154	7.648	11.49	7.311	9.904	8.746	7.112	8.016	9.051	7.851	11.43	8.255	6.574	7.984	9.628	10.52	15.63	7.797	9.258	8.265	6.369	6.716	5.336	4.701	5.497	13.66	6.717	6.24	8.603	5.962	8.857	7.141	6.818	6.767
100506963	5.485	6.483	6.907	9.751	6.799	6.933	6.801	9.623	6.798	7.16	5.807	6.587	6.684	7.424	8.289	9.116	7.51	7.096	8.146	9.47	7.148	7.209	5.395	7.263	5.86	7.456	7.013	5.788	8.358	8.674	8.616	11.38	7.017	8.678	8.456	5.998	5.181	5.887	4.598	5.49	7.434	5.35	6.803	7.811	4.89	8.997	4.874	6.819	7.715
57095	27.6	24.26	28.95	27.66	29.57	30.57	25.58	38.98	23.58	25.22	27.77	23.32	29.04	21.61	33.6	24.53	33.52	27.32	35.52	21.06	23.9	29.44	27.69	30.83	23.82	28.32	25.86	22.58	33.7	29.31	24.5	27.49	25.6	32.98	28.22	21.13	29.81	32.98	23.91	23.18	35.81	25.25	27.97	24.1	27.76	33.03	8.879	26.85	26.6
105376860	6.302	9.274	9.874	13.67	8.262	13.52	5.532	13	8.482	9.697	10.84	9.932	7.481	9.83	7.896	10.43	8.728	10.86	10.31	7.513	5.197	9.088	5.335	9.116	4.912	19.82	5.814	9.664	10.4	12.07	8.809	11.87	5.235	12.56	8.766	8.908	10.56	8.921	5.2	7.474	13.48	7.559	3.748	7.551	10.88	6.146	5.518	8.017	6.858
11313	18.96	29.08	29.58	36.88	28.64	35.51	15.75	35.74	23.34	25.36	36.67	28.57	27.46	26.56	24.77	24.2	29.26	36.33	25.89	13.59	14.82	27.3	14.96	26.82	14.87	49.87	15.93	25.74	31.68	32.41	27.79	28.06	13.21	31.97	20.6	22.27	27.13	31.14	14.52	20.82	34.11	23.91	13.96	23.22	31.28	19.06	15.08	25.71	23.01
2582	7.178	18.61	9.121	23.32	9.75	23.58	5.314	14.14	8.624	17.02	17.47	20.95	9.436	13.4	10.78	24.94	13.12	38.94	8.216	11.06	4.449	8.785	5.228	26.06	5.619	14.77	5.233	14.15	9.339	10.76	6.474	68.79	5.991	10.71	7.884	17.12	13.24	17.23	6.252	9.169	16.39	13.24	5.745	21.08	11.58	10.15	5.766	13.09	8.242
3155	18.58	12.15	13.55	31.46	21.16	21.28	19.37	28.57	20.56	14.58	23.56	14.91	17.69	15.74	28.31	25.64	25.26	25.97	23.74	10.63	24.75	25.25	20.84	25.44	19.77	16.03	20.29	16.05	25.63	33.89	19.95	44.9	22.01	18.6	22.8	11.17	17.69	32.01	17.52	21.38	12.76	13.99	28.93	25.1	15.73	25.21	15.82	28.53	21.31
105376861	0.01554	0	0.3357	0.4264	0.1307	0.08462	0.1187	0.521	0.06261	0.03143	0.4274	0.215	0.07406	0	0.3633	0.2664	0	0	0	0.08643	0.1196	0	0	0	0.08712	0.3171	0	0.1132	0.05652	1.329	0	0.4281	0	0.05677	0.1365	0	0.3457	0.5892	0.03089	0	0.1475	0.3089	0	0	0.1958	0.2065	0.0542	0	0.2825
2517	14.66	25.22	10.75	20.84	14.02	12.33	8.639	18.59	11.4	12.66	11.83	8.603	10.81	9.332	16.42	14.06	16.36	10.42	11.76	6.039	12.19	14.65	8.877	17.03	9.908	7.546	13.7	22.25	14.65	13.59	15.29	37.39	16.41	16.28	16.12	27.82	13.8	13.6	24.6	21.56	6.523	13.54	20.4	15.18	12.02	16.04	10.02	22.07	17.32
1269	0.1029	0.03705	0.01278	0.07792	0.01679	0.06765	0.00678	0.01587	0.0429	0.6784	0	0.0491	0.004229	0.07415	0.01556	0	0.0296	0	0.02149	0.009871	0.2799	0.1062	0.008645	0.05049	0	0.01087	0.07309	0.2166	0.06133	0.03035	0	0.01956	0.01157	0.5495	0.03118	0.05413	0.03948	0	0.04056	0.01239	0.02808	0.03528	0.03333	0.007441	0.02236	0.02831	0	0	0.5485
107984929	0	0	0	0	0	0	0	0	0	0	0	0	0	0	0	0	0	0	0	0	0	0	0	0	0	0.07909	0	0.01765	0	0	0	0	0	0.0354	0	0	0	0	0.01926	0	0.06131	0	0	0	0	0	0	0	0
100616492	0	0	0	0	0	0	0	0	0	0	0	0	0	0	0	0	0	0	0	0	0	0	0	0	0	0	0	0	0	0	0	0	0	0	0	0	0	0	0	0	0	0	0	0	0	0	0	0	0
55629	31.9	23.6	34.89	54.6	30.96	32.11	22.37	48.29	33.22	29.98	20.99	22.69	28.18	29.37	40.64	43.22	26.2	33.62	30.52	27.15	27.05	26.24	25.32	38.47	32.48	51.38	26.87	25.21	29.21	55.04	24.27	79.49	21.24	26.96	32.5	19.08	24.03	20.62	31.81	25.6	32.24	21.31	25.52	42.08	30.11	39.91	34.2	29.52	30.72
10772	5.382	4.528	7.273	10.41	6.096	6.458	4.642	10.05	7.816	6.245	3.802	6.347	6.318	6.476	7.244	8.353	4.561	7.258	6.771	8.92	4.803	4.915	3.996	8.134	7.205	9.409	5.051	4.608	4.779	6.796	5.301	10.59	4.119	6.312	6.901	4.006	5.001	2.608	4.775	4.789	9.598	4.095	3.577	7.458	6.109	8.244	5.965	5.616	5.511
105378615	0	0	0	0	0	0	0	0	0	0	0	0	0	0	0	0	0	0	0	0	0	0	0	0	0	0	0	0	0	0	0	0	0	0	0	0	0	0	0	0	0	0	0	0	0	0	0	0	0
105376863	0	0	0.02275	0.03467	0.02988	0	0.0181	0.06354	0.03818	0	0.1042	0.06555	0.04516	0	0	0.04061	0	0	0.1147	0	0.1094	0.02268	0	0	0.02656	0.03868	0.01951	0.1036	0.0517	0	0.343	0	0	0.02596	0.08324	0	0	0.05988	0.02825	0	0	0	0	0	0	0	0.03305	0	0
107984931	0.03133	0.1636	0	0.05733	0.1318	0.1707	0.05987	0.07004	0.2525	0.1268	0	0	0.07468	0	0.0916	0.06716	0	0.2498	0	0.2615	0.1206	0.15	0.1527	0	0.1757	0.3198	0.06454	0.3425	0.1995	0	0	0	0	0.05725	0.2753	0	0.3486	0	0.06229	0.2187	0	0	0	0.2628	0	0	0	0	0.2849
127294	0.187	0.2643	0.2432	0.3528	0.4995	0.2121	0.3349	0.3787	0.3257	0.2915	0.375	0.1886	0.3806	0.1628	0.1708	0.2505	0.3899	0.1708	1.274	0.3304	0.09367	0.6714	0.09489	0.2494	0.2293	0.5486	0.1003	1.043	0.4783	0.7329	0.705	0.04293	0.1016	0.1494	0.3508	0.05941	0.5633	0.2339	0.09098	0.5846	0.1048	0.02904	0.1317	0.2368	0.3803	0.1657	0.01359	0.1887	0.6905
107985737	0	0.01499	0.06896	0.02102	0.01208	0.03128	0.0439	0.02568	0.03472	0.01162	0.0316	0	0.09582	0	0	0	0.1437	0.0458	0.06956	0	0	0.08251	0.02799	0.05448	0.03221	0.01172	0	0.07325	0.06791	0.4913	0.2079	0	0	0.01574	0.0757	0	0.0639	0.0363	0.005709	0	0	0	0	0	0.03619	0.01527	0	0.05566	0
105376864	0	0	0.08893	0.06777	0.0146	0.2522	0.008845	0.09314	0.05597	0.206	0.02547	0	0.01103	0	0.06767	0.02977	0	0	0	0.03863	0	0.2217	0	0	0.02596	0	0.009536	0.04217	0.02948	0.0792	0.1676	0.02551	0	0.0296	0.02034	0	0.309	0.2048	0	0	0	0.01151	0.05217	0.5242	0.02917	0.02462	0	0	0
58985	0.2004	0.1911	1.194	0.4936	1.13	0.3778	0.7215	0.9217	0.8231	0.1637	1.208	0.6132	1.185	0.2684	0.5069	0.07434	1.157	0.09217	2.987	0.5038	0.4745	0.8857	0.1314	0.3289	0.4429	1.164	0.6985	0.5546	0.9989	0.1978	1.535	0.1062	0.3266	0.1725	0.8803	0	1.243	0.6576	0.1302	0.7532	1.024	0.2299	0.3764	0.1293	0.5098	0.5942	0.0941	0.2987	0.6306
163702	0.361	0.3965	1.702	0.874	1.546	1.043	0.9589	2.549	0.9669	0.904	2.168	0.8681	1.196	1.901	1.448	0.9342	1.487	0.2984	2.506	0.698	0.1398	1.375	0.2252	2.735	1.111	2.597	0.07708	1.508	1.65	2.071	2.311	0.3882	0.01435	2.266	1.393	0.7891	1.347	0.8487	0.1094	1.306	2.027	0.4322	0.05788	2.003	1.581	1.89	0.08447	0.704	1.701
284632	0	0.01586	0.01459	0.01112	0.02555	0	0.03483	0.06792	0.03673	0	0	0	0.07241	0	0.03553	0.03907	0	0	0	0.0338	0	0	0	0.02882	0.01704	0	0	0	0.01658	0	0	0	0	0.0111	0.1869	0	0	0	0.00604	0.08484	0.03846	0	0	0	0	0	0	0	0
105376871	0.002141	0.07823	0.04626	0.05092	0.09002	0.1283	0.00409	0.1292	0.02157	0.02598	0.09422	0.4295	0.03061	0.01491	0.08761	0.05506	0.03571	0	0.02593	1.298	0	0.0205	0	0.06091	0.05401	0.07865	0.01764	0.0117	0.02921	0.07324	0	0	0	0.06453	0.03762	0	0.07145	0.02706	0.01277	0	0.06775	0.1064	0	0.02693	0.02697	0.02277	0	0.04149	0.01946
57822	0.1647	0.2067	0.4107	1.072	0.6394	2.278	0.351	0.9631	0.5809	0.5255	0.5228	0.8109	0.5512	0.4413	0.1389	0.2988	0.37	0.6062	0.3453	1.207	0.09752	0.6674	0.1389	1.082	0.2487	1.61	0.03263	0.6118	0.559	0.1626	1.262	0.008729	0.1033	1.239	0.334	0.604	0.4229	0.4205	0.08816	0.4644	0.9323	8.55	0.0476	0.4649	1.118	0.4717	0.1326	0.614	0.3168
90529	2.405	2.582	3.585	2.941	3.1	2.559	3.295	3.434	3.058	2.082	3.333	1.476	2.733	2.885	2.693	3.299	3.661	3.031	2.396	2.416	2.052	2.82	3.419	3.504	2.513	2.088	3.285	2.331	3.922	2.75	5.036	2.64	2.761	2.457	2.96	1.084	2.27	2.716	2.433	2.093	5.918	1.828	2.299	3.098	2.24	3.526	2.114	2.366	2.838
57185	1.874	2.247	2.749	2.477	4.34	3.272	2.473	3.69	2.811	3.111	3.227	2.2	2.486	4.4	3.599	3.184	2.841	1.33	2.653	3.011	1.403	2.859	1.687	3.552	2.572	1.116	1.531	2.688	3.256	4.352	3.53	3.003	1.695	2.521	3.856	0.8408	2.186	2.635	1.474	2.486	5.989	1.335	1.333	3.224	1.977	3.145	0.9762	2.89	2.814
100750325	0.08466	0.442	0.6098	0.3098	0.3337	0.4611	0.2426	0.8516	0.1279	0.2569	0.3493	0.2929	0.3027	0.4423	0.7425	0.3176	0.5297	0	0.769	0.3532	0.2036	0.2534	0.1031	0.3011	0.05934	0.3888	0.1308	0.1542	0.5583	0.3621	0	0	0	0.87	0	0.1614	0	0.2676	0.1262	0.591	0.5358	0.4734	0	0.2663	0.2667	0.2814	0.2953	0.2051	0.1924
11123	1.251	1.592	2.978	3.677	2.593	3.665	1.846	4.319	2.016	2.331	1.838	2.966	2.434	3.161	3.276	3.618	2.682	2.689	2.672	3.616	1.295	2.068	1.252	3.161	1.462	1.579	0.9056	2.277	2.323	4.313	1.655	0.3821	0.9042	3.353	2.229	1.587	1.403	1.116	0.8459	1.793	5.087	4.818	0.5624	5.003	2.025	3.49	1.242	2.306	2.636
100506985	0.7609	0.4815	1.938	2.827	1.163	2.512	1.057	3.041	1.254	1.213	1.205	1.675	1.456	1.767	2.056	2.792	1.539	0.8273	1.676	2.565	0.7985	1.408	0.9549	2.132	1.099	0.8236	0.7599	1.449	1.237	2.367	0.8347	0.0953	0.6013	1.727	1.317	1.319	0.8978	0.7287	0.3438	1.127	2.663	2.751	0.2599	3.674	1.162	2.268	0.7642	1.676	1.258
400746	0.5446	0.01858	0.8717	0.2638	0.9804	0.05816	0.8467	1.818	0.7782	0.1152	1.655	0.5048	1.518	0.1983	0.7752	0.1526	1.128	0.1135	0.9484	0.03465	0.6027	1.466	0.05203	0.6752	0.5738	0.1235	0.003666	0.7166	1.174	1.766	0.902	0.2795	0.02321	0.1073	0.6958	0.04072	0.6336	0.2362	0.04245	0.7206	1.194	0.1637	0.0468	0.4552	1.379	0.6341	0.2297	0.5002	1.23
10250	11.33	8.393	12.74	14.21	12.93	14.03	10.76	17.33	14.74	13.22	9.278	12.71	12.01	12	14.34	17.47	10.39	10.82	15.19	16.31	11.36	10.34	7.414	13.66	13.25	14.01	10.73	10.58	11.7	12.69	13.99	14.97	9.085	11.46	13.76	7.905	11.08	6.134	7.843	8.679	16.8	11.56	6.59	15.13	11.63	15.56	9.218	11.48	12.32
25932	30.03	30.31	23.41	23.55	12.77	26.95	25.77	18.2	32.51	25.33	11.94	39.36	20.13	22.28	17.4	25.56	10.49	22.46	12.78	56.9	21.44	16.38	24.21	22.25	26.27	41.36	20.98	22.77	11.01	14.84	16.23	5.654	19.88	26.23	16.11	23.05	12.06	6.168	30.24	16.79	47.21	17.38	16.43	34.1	22.4	18.76	42.66	21.73	18.68
105376876	0	0.03515	0	0.04928	0	0	0	0	0	0	0	0	0	0	0	0	0	0	0	0	0	0	0	0	0.03775	0.05497	0	0.02453	0	0	0	0	0	0	0	0	0	0	0	0	0	0	0	0	0	0.0358	0	0	0
864	2.597	3.918	4.263	1.503	4.666	2.393	2.413	4.853	3.112	4.587	4.657	2.786	3.043	6.677	2.421	1.118	3.187	3.229	6.456	1.476	2.566	3.714	1.092	3.689	3.04	1.177	1.612	5.627	4.233	3.483	2.153	1.633	1.566	6.69	5.227	5.287	4.785	1.128	1.696	3.466	22.42	5.044	1.109	2.897	5.794	3.066	0.7183	1.796	4.888
102465437	0	0	0	0.2851	0	0	0	0	0	0	0	0	0	0	0	0	0	0	0	0	0	0	0	0	0	0	0	0	0	0	0	0	0	0	0	0	0	0	0.1549	0	0.493	0	0	0	0	0	0	0	0
107984932	0.02283	0.1987	0.01827	0.02785	0	0	0	0	0	0.03079	0	0	0	0.05301	0	0	0.06348	0	0	0	0.01464	0	0.03708	0.1083	0.02134	0	0	0.0416	0.006922	0	0	0	0	0.02086	0.03343	0.2322	0.08466	0	0.03026	0.05312	0.02408	0.01891	0	0	0	0	0	0	0
105376878	0.0269	0.06098	0.08329	0.04145	0.1325	0.0347	0.0257	0.1029	0.1113	0.04296	0.1052	0.07346	0.06749	0.06903	0.06001	0.04704	0.07086	0.02258	0.1372	0.03544	0.01634	0.05254	0	0.08729	0.06748	0.0289	0.005832	0.08383	0.1127	0.04844	0.05126	0.04292	0.009231	0.06725	0.1182	0.04859	0.1024	0.03132	0.01267	0.08895	0.4301	0.2234	0.002659	0.0475	0.1249	0.1129	0.00247	0.00686	0.0708
100616365	0	0	0	0.2443	0.2808	0	0	0	0	0	0	0	0	0	0	0	0	0	0	0	0	0	0	0	0	0	0	0	0	0	0	0	0	0	0	0	0	0	0	0	0	0	0	0	0	0	0	0	0
105376879	0	0	0.02557	0.009741	0.005597	0	0	0	0	0.01077	0	0	0	0	0	0	0	0	0	0	0	0	0	0	0	0.02173	0	0.0097	0.01453	0	0	0.01467	0	0.03891	0	0	0	0	0	0	0	0.01323	0	0	0.03354	0	0	0	0
25949	26.89	18.67	31.21	41.48	39.09	23.72	22.83	45.24	27.7	23.52	37.3	20.36	33.49	29.39	40.15	28.68	40.42	27.95	46.01	21.65	31.73	37.92	21.43	37.09	25.49	27.69	26.26	21.05	37.22	37.79	31.9	21.36	25.6	28.06	32.23	19.09	35.23	32.49	20.43	34.58	16.65	35.73	28.92	25.3	24.66	45.64	36.24	34.71	30.13
57035	14.11	13.95	9.859	24.77	16.72	21.73	8.838	26.18	17.29	17.29	11.39	19.82	12.61	19.94	25.34	24.26	17.57	12.96	25.5	14.68	12.75	11.52	10.53	24.63	10.23	12.96	8.884	8.626	19	31.66	9.205	20.35	9.72	15.5	21.64	11.2	13.99	6.179	9.641	13.41	8.436	24.27	8.484	23.95	11.38	20.93	4.942	14.13	13.35
105376882	0.1031	0.2991	0.2201	0.08386	1.349	0.2496	0.1095	0.3842	0.06926	0.09272	0.3152	0.5549	0.1638	0.399	1.072	0.04912	0	0.1827	0.8326	0.1912	0.06614	0.192	0	0	0.03212	0.04678	0	0	0.8129	0.392	0.4148	0	0.2241	0.2931	0.6544	0	0.2549	0.507	0.1367	0.7199	0.03626	0	0.08609	0.0961	0.2166	0.2133	0.07994	0.111	0.7292
6007	0.2679	0.2451	0.1459	0.1364	0.7374	0.5114	0.1477	0.4506	0.1669	0.1899	0.4558	0.2866	0.2435	0.3462	0.7104	0.3256	0.3686	0.1541	0.602	0.1383	0.1807	0.1785	0.02691	0.03929	0.1626	0.1071	0	0.01006	0.7385	0.7559	0.2999	0.4642	0.2161	0.3784	0.4853	0.1685	0.1843	0.08728	0.1098	0.1735	0.3845	0.06863	0.1867	0.3011	0.3654	0.3377	0.04817	0.2141	0.3515
23585	25.74	25.79	23.16	36.31	30.58	24.56	17.08	25.54	18.95	22.65	21.61	23.49	22.75	22.6	34.22	26.12	30.56	31.36	27.82	21.28	22.34	26.74	21.93	29.02	17.13	20.94	24.36	24.3	26.72	29.15	26.43	32.2	23.5	27.8	29.23	25.47	25.08	17.41	19.13	34.49	16.13	28.65	25.92	26.55	22.52	29.29	25.85	33.02	27.33
6006	7.169	7.571	7.027	11.06	9.454	8.446	5.337	8.631	6.659	6.971	6.75	7.297	7.118	6.146	10.95	8.561	9.277	11.16	8.884	7.704	6.585	8.875	6.589	9.533	5.24	6.192	6.716	7.786	8.009	8.083	8.884	9.913	6.28	8.103	8.578	7.247	7.406	5.115	6.137	10.9	4.957	9.589	7.228	8.385	6.842	9.488	7.222	9.968	7.927
55219	5.839	8.21	6.428	10.62	6.35	11.65	6.467	8.952	6.184	7.513	4.79	7.868	6.659	8.016	8.041	8.841	7.058	9.393	6.854	12.87	6.643	6.136	4.825	9.587	6.88	8.297	6.108	6.072	6.278	9.774	6.993	4.723	4.931	12.4	5.45	5.312	6.144	4.351	5.33	6.116	8.438	9.46	4.589	9.127	5.536	8.507	8.58	8.147	5.64
26119	4.458	4.323	6.297	6.123	5.951	6.741	6.115	10.5	5.87	6.14	7.145	3.874	5.008	5.197	9.252	4.967	6.41	5.581	7.576	6.417	5.347	5.705	5.312	9.867	4.831	5.861	5.436	6.062	8.355	9.503	6.254	9.406	4.37	8.186	5.98	4.839	5.534	5.592	3.131	5.021	8.234	8.291	4.448	6.957	7.187	7.915	3.668	7	6.025
57134	12.27	6.14	5.467	4.772	6.985	5.228	6.048	3.152	6.69	5.894	5.019	1.564	5.823	6.244	3.455	1.212	4.632	5.297	6.461	1.87	7.655	7.607	4.851	9.876	4.465	1.186	7.137	6.32	5.659	1.493	6.462	4.853	6.504	21.39	6.866	4.704	4.656	4.826	10.52	10.15	1.883	1.646	8.262	7.976	8.284	3.48	2.906	6.054	6.672
57190	37.67	29.04	27.96	33.28	28.68	45.38	44.57	31.71	38.05	35.27	39.05	28.5	37.56	40.86	39.22	31.51	39.65	66.01	31.96	42.57	37.61	34.69	54.72	46.13	42.07	50.04	54.33	49.86	36.53	37.5	41.61	59.7	41.4	58.62	35.35	33.22	33.01	44.82	33.63	40.02	82.39	32	37	44.16	61.2	24.49	18.11	32.03	49.15
56181	19.6	16.21	17.83	19.92	19.86	20.62	22.02	26.72	19.36	18.04	20.62	15.6	20.08	17.33	27.29	18.76	23.33	19.58	26.18	15.71	21.85	21.9	17.79	20.52	18.9	17.92	19.78	16.73	24.01	27.23	23.15	21.83	21.61	18.97	22.85	12	18.85	19.06	15	20.59	22.85	22.66	22.08	20.03	15.94	22.65	14.95	21.13	18.63
646471	1.575	1.146	1.504	1.489	0.9555	2.291	2.036	1.812	1.887	1.628	1.014	1.423	1.339	2.246	2.074	3.85	1.153	1.591	1.785	2.921	2.322	0.941	1.93	2.374	2.273	1.943	2.239	1.841	1.564	2.259	2.001	4.163	1.782	1.849	1.835	1.429	0.8882	0.854	1.065	1.436	4.023	2.03	1.28	3.4	1.374	1.682	1.221	1.577	1.452
79000	2.702	2.797	2.908	3.384	2.679	3.501	3.053	3.655	2.666	3.609	2.947	3.416	3.086	2.531	3.922	3.255	3.303	3.826	3.159	4.431	2.976	3.591	2.973	3.203	2.782	5.743	2.763	3.064	3.237	4.383	5.059	4.262	2.825	3.558	3.274	2.736	3.265	1.649	1.931	3.512	4.85	4.539	3.22	3.458	2.583	3.208	1.966	3.612	2.922
164091	5.613	4.934	5.158	5.663	7.021	7.057	4.383	8.96	4.628	4.027	9.064	4.198	5.829	5.917	8.382	4.344	5.695	6.096	7.901	6.085	2.878	7.177	3.252	6.36	3.964	4.478	3.419	5.716	8.514	6.851	6.041	7.909	3.66	8.423	6.278	4.258	6.346	5.945	5.516	7.223	15.67	2.888	2.713	6.196	11.85	5.962	1.588	5.116	6.234
3925	11.11	10.51	17.76	15.45	14.05	17.87	9.768	13.92	9.167	16.43	13.88	32.35	15.43	17.2	13.78	13.19	17.06	51.01	12.6	49.41	7.957	17.42	7.301	21.97	11.68	211	8.617	21.63	14.35	28.03	11.75	39.26	8.421	30.4	14.23	15.19	12.78	10.86	9.436	15.61	148.7	134.6	9.549	30.43	12.43	13.16	13.57	15.05	15.07
100500808	12.42	11.33	19.69	14.57	12.3	17.74	7.835	12.13	7.291	17.08	12.61	27.54	15.81	23.52	14.81	14.22	21.13	45.2	17.53	49.65	5.802	14.15	6.465	21.16	14.88	227	12.92	21.76	13.6	33.01	26.2	46.86	7.864	30.63	14.31	15.64	12.08	4.574	7.793	21.89	140.5	139.1	13.14	28.83	16.72	11.87	18.09	22.21	16.45
105376885	0.01719	0	0	0.03146	0	0	0	0	0	0	0	0	0	0	0	0	0	0	0	0	0	0	0	0	0	0.1579	0	0.01566	0	0	0	0	0	0	0	0	0	0	0	0	0	0	0	0	0	0	0	0	0
5051	2.504	2.766	2.417	7.172	2.999	5.061	3.037	4.332	2.969	3.984	2.968	3.532	2.826	3.64	4.874	7.842	3.068	4.669	2.96	6.34	3.226	3.227	3.124	5.015	2.897	3.309	3.22	3.804	4.093	6.912	4.029	7.734	2.713	4.96	3.827	2.639	3.123	3.074	2.33	2.348	3.155	3.53	2.191	6.118	2.531	4.233	1.258	4.361	3.168
101928216	0.09662	0.05218	0.248	0.06706	0.09807	0.01815	0.03819	0.1266	0.07384	0.04044	0.1466	0.6223	0.1747	0.02321	0.1169	0.1357	0.02779	0.2391	0.2824	0.2317	0.04487	0.07976	0.03247	0.0316	0.1961	0.1224	0	0.1153	0.1273	1.596	0	0	0	0.04869	0.1756	0.1016	0.1112	0.1053	0.1689	0.1395	11.86	0.05796	0.02503	0.3912	0.2519	0.01772	0.01162	0.1937	0.212
2134	0.5651	0.2373	1.817	0.4226	0.6224	0.1338	0.338	0.6865	0.495	0.159	1.041	3.144	0.8958	0.1369	0.7613	0.6477	0.5123	1.508	1.22	0.9908	0.2505	0.8646	0.05985	0.233	0.9643	0.4363	0.02024	0.5819	0.505	5.884	0.5336	0.02031	0	0.2401	0.6044	0.1499	0.41	0.4037	1.021	0.6002	50.2	0.1832	0.09229	1.473	0.6501	0.2482	0.07713	0.4762	0.6924
7780	0.01726	0.2614	0.2736	0.09476	0.02541	1.316	0.1319	0.4245	0.4522	0.6985	0.8547	0.04777	0.1234	0.07214	0.08074	0.0296	0.2016	0.05506	0.04182	0.7971	0.01993	0.2149	0.01682	0.1637	0.09679	0.2326	0.02133	0.6731	0.07537	0.1772	0.5	0.009514	0	6.04	0.2123	0.5266	0.03841	0.1964	0.03089	0.1205	1.093	1.382	0	2.418	0.1088	0.1102	0.01204	0.03346	0.4081
105376910	0	0.04187	0	0	0.005621	0	0	0	0.2801	0.02163	0.08824	0	0	0	0	0	0	0	0	0.02974	0.01029	0.0128	0	0	0	0.06548	0	0	0.009726	0	0	0	0	0.5177	0	0.04078	0	0	0	0	0.05076	0.1595	0.02009	0	0.03369	0	0	0	0
84676	0.1208	0.1097	0.2774	0.663	0.265	0.5721	0.4214	0.3287	0.09524	0.3187	0.1733	0.109	0.5507	0.1097	0.4759	0.01126	0.08762	0.1256	0.318	0.1023	0.3233	0.3898	0.2815	0.6226	0.1178	0.04288	0.1623	0.1148	0.4394	0.539	0	0.1013	0.4794	0.8299	0.5998	0.08011	0.409	0.2988	0.1253	0.2566	0	0.09137	0.1578	0.02202	0.4632	0.5306	0.1282	0.3563	0.382
149420	0.5326	0.7349	1.112	1.909	0.674	2.208	0.7356	1.971	0.8373	1.276	0.6998	0.88	0.6912	1.158	1.294	2.018	0.8913	2.353	0.8833	3.779	0.6363	0.8527	0.5206	1.858	0.8369	2.586	0.4681	0.6983	0.6571	1.451	0.7982	2.136	0.3096	1.916	0.8345	0.7502	0.4906	0.4395	0.5411	0.5091	2.013	2.171	0.3313	1.963	0.5449	1.466	0.9467	1.282	0.5243
105376886	0	0	0	0.03263	0	0	0	0	0	0	0.09811	0.1234	0	0	0	0	0	0	0	0	0	0	0	0	0	0.0364	0	0	0	0	0	0	0	0.01629	0	0	0	0	0	0	0	0.04432	0	0	0	0	0	0	0
79927	15.56	2.05	9.007	1.775	13.67	0.633	5.988	4.211	11.73	5.189	22.49	0.61	16.83	1.479	1.968	0.09449	8.926	0.9586	4.805	0.2452	6.932	9	12.91	5.436	9.247	1.849	16.22	5.403	14.31	1.92	6.239	0.265	7.578	1.336	9.279	0.3668	14.45	11.1	1.96	9.428	1.535	0.8964	16.65	0.4538	16.23	6.276	3.02	3.224	10.2
110806296	0.02944	0.1921	0.07069	0	0.01548	0	0.02813	0	0	0	0.08099	0.2037	0	0	0	0	0	0	0	0	0	0	0.1435	0.06981	0	0	0.06064	0	0	0	0	0	0	0	0	0	0.1638	0.2791	0.01463	0	0.04659	0	0	0.1235	0	0	0	0	0
51042	18.46	20.42	42.55	25.67	40.79	24.23	14.98	26.61	29.16	20.99	32.6	28.34	37.17	21.19	24.57	20.76	34.91	38.41	19.38	19.27	11.98	35.95	10.45	18.34	18.24	28.85	12.6	18.64	26.34	21.05	38.83	26.4	11	18.9	25.18	23.87	32.86	39.23	12.58	19.39	41.51	38.63	11.03	21.6	23.82	30.57	13.92	23	22.86
10256	2.971	8.191	15.79	23.78	15.26	20.8	5.652	38.95	9.064	8.505	25.33	17.46	17.17	21.18	27.3	27.32	22.66	22.15	21.53	28.13	0.3462	14.66	1.24	23.71	6.976	21.21	0.7864	12.54	23.33	31.53	19.22	28.82	0.8298	20.38	11.84	4.485	16.55	19.92	0.6107	8.915	6.833	32.26	0.643	31.03	19.44	18.1	1.807	13.69	13.33
378807	0	0.02349	0.0108	0.008233	0.03784	0.147	0.03439	0.05029	0.01813	0.06372	0.02475	0.3113	0.0429	0	0.07892	0.04822	0	0	0	0.1126	0	0.04309	0	0.08536	0	0	0	0.04919	0.07367	0.1539	0	0.0372	0	0.05754	0.01977	0.06864	0.05006	0	0.004472	0	0.04272	0.123	0	0.05661	0	0.02393	0	0.0436	0
101928303	0.09365	0.02716	0.3748	0.2856	0.7876	0.7368	0.1789	1.628	0.2306	0.06315	1.317	0	0.4216	0.2899	0.6996	0.2453	0.7812	0.7467	0.126	0.4631	0.1001	0.7474	0.2028	0.3948	0.2334	0.08496	0.08573	0.4171	0.5489	0.356	0	0.05735	0.06784	0.3327	0.1829	0	1.042	0.7893	0.05171	0.7264	0.03293	0.07759	0	0.04364	0.2622	0.6087	0.0726	0.3025	0.7568
64793	1.71	2.447	2.14	3.026	1.552	4.855	1.596	3.903	1.86	3.302	2.418	5.612	1.713	2.503	3.081	5.674	3.018	6.235	2.059	9.565	1.486	1.657	1.834	3.467	1.777	8.318	1.781	3.261	2.22	4.445	1.495	11.46	1.203	4.825	2.059	2.334	2.107	3.009	1.33	1.661	13.98	6.573	0.7572	7.2	1.729	2.718	0.9065	2	1.877
83442	202	254.2	124.3	135.6	154.4	179.9	145.9	131	177.1	177.5	174.9	220.2	205.9	180.4	100.5	108.5	168.3	275.3	96.24	76.36	226.8	199.8	167.5	182.6	129.1	193.4	209.9	260.7	182.3	97.1	198.5	121.6	210.9	213.3	125.1	278.2	210.4	238.1	299.3	265.8	277.7	213.1	226.9	161.9	192.2	115.6	91.4	195.4	208.3
91544	12.41	10.6	17.8	31.05	23.08	22.12	12.86	40.58	21.92	22.52	33.75	12.66	22.92	23.68	28.84	40.7	31.39	29.44	32.13	42.48	16.96	18.66	9.945	34.12	12.98	15.98	13.62	21.82	26.93	28.99	28.03	36.73	11.4	27.82	18.72	16.56	24.09	23.85	14.07	19.08	17.94	24.53	12.75	24.86	32.16	23.17	6.931	23.77	19.05
1043	27.48	28.4	18.4	16.92	21.46	20.15	8.261	21.69	15.05	61.86	11.76	14.96	19.18	46.34	7.022	2.78	15.43	20.3	14.84	6.681	25.19	35.31	8.544	38.84	14.07	7.354	22.07	62.36	16.52	16.85	21.74	11.85	10.18	82.66	15.2	66.5	33.4	18.07	33.76	12.74	3.953	17.67	16.87	32.13	13.62	16.67	17.76	18.16	43.68
55057	0.07805	0.4323	0.1463	0.108	0.1041	0.4147	0.0291	0.08936	0.08822	0.1155	0.1152	0.5136	0.1134	0.411	0.02782	0.3346	0.04764	0.4553	0.2075	0.2965	0.01831	0.04102	0.05565	0.1354	0.05337	0.2681	0.007842	0.3468	0.0883	0.06513	0.2067	1.757	0.02482	0.3895	0.07526	0.6533	0.02118	0.04813	0.0246	0.02658	0.2229	0.9793	0.0286	1.189	0.1439	0.1417	0.06641	0.166	0.06922
257101	0.9927	1.594	3.373	0.5086	2.536	1.838	1.034	2.541	0.35	0.743	0.8192	0.8585	1.053	1.452	0.8125	0.6915	1.491	1.346	2.104	0.05522	0.3056	0.5347	0.07255	1.554	1.378	0.3647	0.1329	3.934	1.779	0.8491	0.1797	0.7659	0.1618	1.238	1.156	2.006	3.147	0.9412	0.5378	0.1386	0.1728	0.3084	0.317	1.769	1.939	1.452	0.2078	0.2405	2.211
79727	0	0.007295	0	0	0.01175	0	0	0	0	0.005653	0	0	0.00666	0	0	0	0	0.06684	0	0.007773	0	0	0	0	0	0	0	0	0	0	0	0.0385	0	0.002553	0	0	0	0	0	0	0	0	0	0	0	0	0	0	0
79947	17.22	11.29	8.242	10.22	8.033	11.33	23.61	9.722	15.62	11.36	9.147	8.518	10.6	9.903	10.7	9.53	8.372	11.95	10.78	10.55	23.38	10.57	28.84	11.2	40.9	13.94	36.84	11.36	14.04	10.76	11.75	11.9	40.75	11.74	16.21	7.655	9.64	13.75	7.941	8.618	13.33	9.454	36.19	9.61	13.81	10.99	22.07	15.43	14.3
101928324	0.5151	0.1494	0.3092	0.3665	0.7671	0.4676	0.4101	1.215	0.4036	0.7526	0.9446	0.396	0.5456	0.09966	0.8784	0.92	1.194	0.7986	0.6932	0.4378	0.3579	0.4796	0.2789	0.3393	1.163	0.292	0.501	0.1825	0.4815	0.4895	0	1.695	0.1866	0.4182	0.8171	0.1091	0.1592	0.5426	0.2133	0.3995	0.4981	0.8535	0.9137	0.54	0.3606	1.027	0.2995	0.416	0.2602
3151	83.67	76.34	119.2	111.2	116.9	95.21	73.28	146.6	85.4	125.5	110.8	76.05	99.74	120.5	128.8	88.73	127.7	153.2	116.1	99.6	70.31	113.4	53.02	97.05	64.18	171.6	72.51	92.77	103.8	117	104.9	186.2	59.53	91.17	91.5	55.21	102.7	91.3	83.68	87.14	330.4	187.7	73.33	95.05	76.1	125.2	59.71	95.37	88.37
6195	5.046	10.41	7.946	13.87	7.634	8.848	4.252	13.15	7.837	14.43	8.821	12.56	8.837	12.51	10.53	19.06	12.39	14.42	9.143	9.272	4.404	8.248	3.398	13.83	4.377	6.638	3.352	17.7	10.82	18.49	8.636	18.35	3.445	16.75	7.588	10.69	9.07	7.901	5.201	7.335	19.56	13.78	2.461	12.66	10.01	8.076	2.707	11.7	9.279
100302190	0	0	0	0	0	0	0	0	0.8693	0	0	0	0	0	0	0.4624	0	0	0	0	0.415	0	0	0	0	0	0	0	0	0	0	0	0	0	0	0	0	0	0	0	0.6827	0	0	0	0	0	0	0	0
105376888	0.05208	0.01699	0.01563	0.02383	0.006844	0	0	0.08732	0.01312	0	0	0	0	0	0	0.02791	0	0	0	0.07244	0	0.04676	0	0	0.01825	0.03987	0	0	0.005921	0	0	0.01794	0	0	0.0286	0	0	0	0.01941	0	0	0.01618	0	0	0	0	0	0	0
101928728	0.3281	0.1186	0.4485	0.7297	0.3237	0.4399	0.2122	0.5868	0.2848	0.3064	0.25	0.3143	0.5414	0.2813	0.6493	0.6384	0.4632	0.322	0.3669	0.4353	0.1845	0.2538	0.07379	0.3591	0.4954	0.8141	0.156	0.2575	0.326	0.2591	1.097	1.628	0.03291	0.2629	0.3105	0.385	0.337	0.2553	0.2308	0.6343	0.5911	0.8406	0.3034	0.6774	0.1908	0.3356	0.2289	0.2935	0
8289	6.513	6.139	6.587	12.21	6.293	12.11	6.73	9.779	7.035	8.8	6.074	8.397	7.537	9.309	9.782	17.1	7.915	12.41	6.623	10.42	7.287	5.909	6.912	12.27	7.655	16.85	7.505	8.845	8.651	10.65	9.591	14.19	6.254	11.31	7.689	6.639	6.171	5.016	4.425	6.596	21.12	8.988	4.138	13.82	6.323	10.15	3.192	8.12	9.398
55650	4.381	6.134	4.831	8.988	4.809	4.321	4.859	9.674	5.071	4.009	6.578	4.832	5.148	5.447	9.322	9.984	7.442	3.874	7.356	3.928	5.522	5.689	5.197	6.157	5.545	2.084	4.754	5.277	6.857	12.66	4.947	11.56	5.296	4.213	6.687	3.619	4.899	6.311	4.313	5.459	1.418	4.548	4.421	7.291	3.97	7.428	2.715	6.18	3.486
84243	7.233	7.516	8.654	7.124	7.146	10.06	9.244	8.673	10.18	7.318	9.627	11.58	6.322	8.673	7.182	5.986	7.512	12.99	7.055	5.096	12.75	7.373	12.11	10.78	8.69	12.56	11.76	9.589	8.973	7.759	9.901	11.15	10.02	11.46	9.436	8.632	8.46	8.475	6.279	8.63	15.18	12.08	8.77	7.142	11.26	6.716	8.928	5.882	10.92
2810	9.074	18.04	30.15	29.89	42.73	14.2	16.29	43.5	22.48	11.02	44.26	35.24	33.07	12.48	21.13	17.87	35.48	41.71	25.34	21.37	0.693	37.41	1.546	18.1	9.377	8.753	1.201	37.41	35.16	30.81	30.12	38.97	0.9505	25.81	24.15	19.95	45.7	26.56	0.2898	18.8	7.165	49.39	1.707	15.46	54.89	18.2	4.428	20.28	28.15
54707	4.72	4.563	5.167	7.093	5.329	5.566	5.6	9.299	6.115	5.4	7.435	3.726	6.321	6.214	7.873	5.525	6.8	7.937	7.543	3.832	5.635	5.878	5.706	5.919	5.966	7.009	5.404	6.142	7.368	8.227	4.962	7.693	5.456	7.343	6.423	4.236	6.42	6.581	2.98	5.657	16.31	7.877	5.176	5.727	7.681	4.546	2.315	5.546	6.69
63906	5.485	5.636	8.758	7.669	7.686	5.635	7.121	10.43	6.669	5.873	9.99	5.076	6.756	6.214	8.966	5.555	7.09	6.355	8.311	3.245	6.134	6.774	5.504	7.836	6.186	9.18	7.046	6.511	9.281	7.405	5.733	6.779	6.815	7.161	6.03	6.401	8.163	9.943	4.04	7.665	9.806	5.773	6.207	6.065	9.478	7.34	4.254	6.701	6.335
10726	33.92	30.55	42.59	43.97	49.96	37.44	36.6	57.32	35.43	35.55	59.57	36.69	51.61	34.92	50.09	38.75	58.64	55.55	50.16	24.52	30.08	47.77	31.8	41.83	31.57	40.27	32.54	33.6	56.57	42.52	53.11	36.89	33.43	39.02	38.84	25.99	57.45	48.91	28.02	38.1	58.26	56.05	37.3	35.88	36.79	50.24	12.3	46.27	43.37
8431	0.006959	0.01816	0	0.01273	0.03658	0	0	0.01556	0.01402	0	0.03828	0	0.01658	0	0.2034	0	0.1161	0.2219	0	0.01936	0	0.01666	0	0	0.03902	0.0142	0	0.05071	0.01266	0.119	0	0	0	0.07628	0	0	0	0	0.006917	0.1943	0.02202	0.1038	0	0	0	0.037	0	0	0
126695	1.375	4.294	11.63	12.81	8.18	10.4	3.079	15.21	5.529	5.528	11.93	8.926	8.513	5.572	13.16	11.8	10.9	12.31	12.01	5.25	0.06504	8.444	0.1922	9.993	2.227	15.74	0.03481	5.605	10.16	14.55	8.159	10.62	0.07347	7.195	6.361	3.867	8.336	8.44	0.0392	5.074	2.14	19.53	0.1693	10.49	8.519	8.089	2.28	8.081	5.122
388610	4.514	3.302	14.92	4.446	8.114	3.308	5.27	11.88	7.624	2.807	12.85	2.891	12.07	1.553	13.21	2.998	15.94	2.799	14.51	2.201	2.477	12.19	2.987	3.33	3.093	3.333	2.204	4.213	14.62	8.389	15.33	0.261	2.507	3.4	8.348	1.063	11.28	5.495	2.991	6.846	8.817	3.532	2.973	1.986	8.005	4.326	1.905	3.564	7.397
115572	7.714	2.692	35.35	10.93	14.9	9.131	8.449	22.57	26.08	18.38	35.26	0.5539	15.33	2.985	12.09	5.673	17.09	1.502	33.02	8.999	0.9785	29.17	1.652	5.941	4.436	0.8939	0.679	7.945	24.16	16.27	28.81	3.997	2.241	9.864	21.45	0.9698	18.86	13.39	0.6647	8.12	13.56	16.5	3.29	6.892	9.761	14.39	4.304	8.215	13.06
101928391	0.5609	0.1793	3.6	1.047	5.114	0.5611	1.356	3.147	2.053	0.6021	4.03	2.297	2.646	0.3189	2.811	0.7851	4.87	0.1825	4.991	0.6049	0.06607	2.494	0.2231	1.303	1.99	0.1869	0.07073	1.981	4.352	3.133	2.901	0.2208	0.07463	0.3973	5.833	0.2619	2.802	1.23	0.1138	1.918	4.492	0.3414	0.043	0.048	4.471	0.3956	0.1198	0.2219	2.706
6548	8.386	11.74	10.61	15.21	12.04	18.33	7.663	15.49	12.01	13.31	16.84	12.26	12.31	10.62	12.18	21.31	11.17	12.03	11.37	8.857	7.483	11.89	7.362	16.52	10.71	10.99	8.332	18.15	15.09	15.35	12.85	9.557	7.329	24	12.83	10.77	12.89	14.5	8.355	11.44	19.69	12.19	6.458	23.77	16.04	11.53	3.338	11.85	12.57
102723760	0	0	0	0	0	0	0	0	0	0	0	0	0	0	0	0	0	0	0	0	0	0	0	0	0	0	0	0	0	0	0	0	0	0.03041	0	0	0	0	0	0	0	0	0	0	0	0	0	0	0
105376890	0	0	0	0	0	0	0	0	0	0	0	0	0	0	0	0	0	0	0	0.041	0	0	0	0	0	0	0	0	0	0.2522	0	0	0.09611	0	0	0	0	0	0	0	0.04665	0	0	0	0	0	0	0	0
23038	11.12	7.968	15.92	12.46	15.22	17.06	16.55	20.94	19.83	9.146	21.77	8.366	15.3	14.01	18.01	17.37	18.37	11.03	18.94	10.14	18.88	14.82	18.14	16.74	15.02	14.09	18.22	17.71	24.14	27.41	24.2	13.87	14.74	18.97	21.67	9.238	15.19	22.74	8.955	16.16	21.97	20.19	13.21	16.03	31.02	14.94	11.2	11.48	20.68
84065	16.51	14.8	26.24	20.3	23.31	16.25	16.2	28.86	17.99	15.61	33.52	20.21	19.78	16.67	23.13	14.99	25.31	15.23	22.74	8.334	13.75	20.93	15.72	15.86	15.14	16.94	14.45	14.95	22.61	22.79	22.6	25.21	14.64	15.45	18.35	10.1	24.52	26.7	11.27	17.26	21.32	19.93	16.31	15.41	26.72	18.64	12.44	19	19.05
644961	0.03807	0.05521	0.09141	0.06192	0.04002	0.02304	0.1455	0.03782	0.196	0.03423	0	0.05853	0.0504	0.08838	0.02473	0.1904	0	0.1686	0.2561	0.1882	0.08138	0.05063	0.1855	0.02006	0.166	0.1381	0.1394	0.1156	0.08464	0	0	0.1632	0.05516	0.05796	0.09291	0	0	0	0.02102	0.05905	1.124	0.07359	0	0.1242	0.07994	0.03374	0.02951	0.04099	0.03846
84958	7.341	4.279	27.79	33.45	26.71	11.68	8.671	34.24	15.99	11.31	40.95	19.86	22.2	27	32.55	26.35	30.23	24.01	28.57	15.4	3.463	20.81	1.872	17.81	8.592	2.284	2.194	16.95	32.43	50.26	19.02	62.97	1.078	24.62	18.96	9.09	29.82	19.28	2.079	14.87	3.125	25.84	2.101	23.13	27.06	11.29	4.633	14.66	18.8
9064	10.14	7.651	18.45	13.3	8.105	8.579	25.94	17.26	21.62	17.26	15.62	12.81	21.27	12.61	10.51	14.77	20.52	9.076	17.86	10.43	13.97	11.5	24.24	15.14	14.62	5.676	14.59	15.07	15.82	10.75	19.89	10.89	15.73	12.53	15.48	10.29	17.83	11.38	7.93	14.9	33.52	14.11	17.25	12.75	16.7	12.74	8.846	9.423	19.96
8547	2.307	3.398	2.134	1.317	1.424	0.7493	6.248	2.129	2.047	4.453	1.572	0.9518	3.834	1.327	2.568	1.089	6.179	1.688	1.025	0.5593	1.283	3.091	10.93	1.706	3.857	3.434	1.94	2.584	2.031	1.448	1.149	0.3208	4.278	1.092	2.882	0.8878	1.766	2.809	0.4944	1.625	0.6363	1.026	13.44	0.8875	1.2	3.798	4.43	1.333	3.848
388611	0.5789	2.218	7.51	2.284	5.58	1.556	2.097	9.311	4.166	1.278	8.272	2.289	3.781	0.995	6.176	3.529	6.648	0.9591	10.65	0.08365	0	2.988	0.07326	2.175	2.677	0.3837	0	1.466	5.778	4.63	1.905	0	0	0.8516	4.195	0.1147	3.346	2.994	0.007473	3.779	0.4045	10.39	0	1.356	5.589	4.897	0.2623	1.239	2.803
2827	0.9081	0.7947	3.579	0.8356	1.661	0.2573	0.692	0.3168	1.005	1.306	2.224	1.162	1.564	0.9872	0.6445	0.2363	1.138	1.214	1.335	0.2774	0.6161	1.433	1.023	0.8713	1.015	1.329	0.7028	0.8511	0.6493	0.08979	2.28	0.2025	1.574	0.8535	0.9916	0.4804	1.11	0.4977	0.6261	0.6962	4.9	1.279	0.9268	0.6824	1.422	1.34	0.3296	1.119	1.098
10163	27.03	16.11	34.51	22.89	27.16	21.69	46.09	28.53	41.92	24.95	31.18	16.84	33.59	30.93	30.18	33.96	31.1	15.3	35.49	28.36	48.97	28.78	49.33	39.02	39.51	44.96	51.22	36.16	36.33	37.93	36.1	18.19	50.09	38.69	42.48	21.99	28.01	35.61	25.67	32.53	43.94	32.32	32.41	23.45	40.21	31.03	13.01	24.11	42.92
105376892	0.02024	0.02113	0.01944	0.163	0.0383	0	0.01547	0.0362	0.008157	0.1147	0.02227	0.05601	0.07718	0.0282	0.1065	0.05206	0.3039	0.09683	0.2451	0.2477	0.007789	0.07753	0	0.0384	0.0454	0.008263	0.01668	0.04425	0.05523	0	0	0.02231	0.02639	0.07396	0.03557	0	0	0	0.01609	0	0.03843	0.01006	0	0.01698	0	0.05382	0.01412	0.1569	0.0368
27245	5.467	4.716	8.417	4.156	6.221	5.428	8.137	6.738	8.526	5.437	9.455	6.34	6.962	5.935	8.064	6.987	7.765	5.653	13.01	10.1	8.162	5.894	7.51	10.79	6.581	9.685	7.626	11.18	11.62	10.38	9.791	3.813	7.036	10.15	13.09	6.609	12.18	6.971	6.762	12.07	23.42	8.471	6.017	8.269	13.97	5.233	2.235	5.738	9.263
2268	5.491	5.543	4.441	4.699	2.937	2.738	5.221	3.976	6.662	6.2	5.265	5.774	9.408	7.34	2.336	2.217	5.564	4.265	5.308	2.707	10.3	5.894	7.222	9.918	5.475	1.802	9.12	8.114	4.086	3.087	6.416	3.667	6.177	6.738	4.374	9.929	6.847	4.705	6.502	5.579	3.824	3.908	5.653	4.122	6.192	3.796	2.99	3.747	7.94
111216282	0	0.2656	0.06107	0	0.3476	0.2771	0	0	0.05125	0	0.1399	0	0.06062	0	0	0.109	0.4244	0.2028	0	0	0	0.0609	0	0.1206	0.1426	0	0	0.1854	0	0	0	0	0.1658	0.1627	0	0.582	0	0	0.177	0	0.161	0	0	0.1067	0	0.4734	0.08874	0	0.4625
2537	54.21	365	31.21	26.4	673.8	488.6	31.7	20.57	38.84	140.6	238.9	431.1	28.91	93.95	36.35	20.18	550.7	202.8	23.54	83.87	34.74	67.45	31.66	53.48	28.53	19.19	31.76	53.01	52.42	27.44	44.09	31.1	40	129.7	35.8	224.6	67.74	61.87	156.4	48.06	81.04	25.52	39.5	90.45	31.35	35.3	30.47	81.81	36.73
199870	2.915	3.005	3.259	3.104	2.893	2.425	3.705	3.287	3.606	2.601	2.27	1.713	3.634	2.814	2.825	3.161	2.609	2.528	3.709	3.316	3.531	2.236	2.021	2.946	3.16	2.975	3.275	1.828	2.544	3.418	3.381	2.825	3.852	2.797	3.483	1.275	2.948	1.304	2.079	2.987	2.399	2.656	3.337	2.814	2.148	3.505	2.129	2.883	3.179
23673	22.3	19.73	23.26	20.74	19.62	14.26	22.67	17.15	24.7	18.06	11.88	15.32	25.13	15.86	16.77	17.26	16.53	18.95	20.11	16.99	24.18	19.53	23.67	20.18	27.26	16.12	23.78	17.38	14.98	18.47	18.74	12.68	23.48	16.62	20.99	13.51	17.4	11.17	16.44	15.54	11.54	13.53	19.61	20.11	20.45	21.69	31.16	18.6	22.89
5511	12.88	14.4	15.41	19.42	13.06	12.65	12.11	18.69	12.06	14.43	9.186	15.47	14.52	14.77	16.94	15.48	14.43	16.9	16.02	17.05	11.84	11.92	10.43	15.36	12.65	21.15	13.21	13.15	12.68	14.93	15.29	13.5	13.77	16.3	13.76	11	12.9	9.974	9.704	11.85	15.65	15.93	11.86	13.44	12.25	17.08	12.14	15.22	13.51
677774	0	0	0	0	0	0	0	0	0	0	0	0	0	0	0.1975	0	0	0	0	0	0	0	0	0	0	0	0	0	0	0	0	0	0	0	0	0	0	0	0	0	0	0	0	0	0	0	0	0	0
9473	8.864	14.96	10.08	8.005	11.93	9.96	6.455	4.179	12.95	12.82	5.932	17.33	13.47	16.99	2.996	7.76	10.5	14.61	6.306	4.904	14.88	12.42	11.81	16.08	11.18	4.988	20.04	18.06	9.446	5.471	11.58	8.304	21.36	18.14	13.54	18.64	12.04	4.561	11.73	20.41	10.09	11.51	21.15	9.181	12.99	4.578	10.96	10.61	13.2
6118	26.95	24.64	24.58	24.12	24.22	18.28	18.13	32.47	18.21	21.39	23.66	16.48	22.01	23.37	51.06	40.39	30.08	23.62	30.64	21.6	20.48	35.82	14.43	22.86	14.17	39.78	15.29	20.04	35.32	32.75	21.45	27.46	14.67	22.39	30.01	15.16	25.67	17.82	21.13	19.33	24.52	30.92	20.03	18.75	17.98	28.19	14.45	23.74	20.46
27293	0.9186	2.251	3.054	11.55	3.196	1.044	1.061	4.084	1.605	0.4478	2.545	8.801	3.599	2.509	5.805	2.79	4.741	1.844	1.921	5.542	0.09536	2.357	0.0322	1.724	0.6947	6.009	0.02722	3.612	3.522	8.252	2.392	7.348	0.08617	3.018	1.698	0.8316	2.206	2.109	0.1182	2.076	1.704	2.973	0.08689	3.173	1.54	2.82	0.876	4.579	1.292
55113	3.716	3.73	3.262	4.872	3.787	4.18	3.845	6.328	3.661	2.931	5.127	3.278	3.555	5.072	5.711	4.356	4.997	4.464	3.936	4.737	3.473	4.012	3.338	5.459	2.228	3.397	3.798	4.287	5.684	8.037	3.26	5.6	4.212	4.668	3.973	3.792	3.528	3.489	3.067	4.154	6.369	4.574	3.295	3.891	2.861	3.394	2.24	4.439	3.666
2140	2.125	2.363	2.533	5.195	3.151	4.051	2.232	3.984	2.76	2.771	2.545	2.844	2.852	3.755	3.459	5.133	3.692	2.455	2.983	5.346	2.254	2.932	1.816	2.786	2.333	3.893	1.892	3.065	3.658	4.185	2.771	4.255	1.975	3.691	2.873	2.259	2.425	1.904	1.517	2.312	4.423	6.344	1.569	4.794	2.338	3.716	1.242	2.532	3.268
5724	3.589	5.618	1.448	2.293	2.511	3.941	2.584	2.162	4.078	3.214	3.144	4.317	2.787	3.122	0.9733	2.697	2.843	2.32	1.238	1.794	5.634	3.333	3.142	3.332	4.057	1.332	7.446	7.155	3.419	1.48	3.891	2.514	4.358	3.223	3.282	5.438	3.354	2.966	4.789	6.991	2.862	2.254	5.466	4.463	3.353	1.603	1.317	2.947	7.269
22826	44.29	37.73	51.84	46.67	47.87	37.76	40.26	52.72	44.44	39.87	43.97	36.89	53.75	45.68	52.21	39.08	51.58	49.87	51.32	39.84	39.58	53.48	38.59	45.04	41.74	46.38	43.08	39.91	54.43	49.98	56.88	33.8	46.6	45.3	46.95	33.9	52.3	42.05	35.32	51.22	53.78	27.21	52.27	38.83	41.77	52.72	61.93	52.65	48.91
93974	23.8	31.17	25.37	44	29.59	36.98	17.57	43.34	19.57	32.6	29.91	28.14	28.1	35.76	39.16	34.36	38.11	31.22	28.58	39.31	17.89	29.45	14.85	36.64	20.11	40.73	17.74	24.3	35.19	54.03	26.79	58.95	19.34	38.15	24.6	21.91	32.54	28.62	21.22	26.6	26.76	34.69	21.5	38.66	19.42	34.63	21.69	42.64	26.12
83667	6.976	7.395	5.291	5.486	4.115	4.711	6.172	4.798	5.901	4.187	6.21	5.631	4.433	4.474	3.96	3.653	2.095	5.349	3.62	5.006	6.625	4.849	9.589	3.83	6.873	5.16	11.09	7.2	6.729	6.853	5.755	1.971	5.825	2.823	5.057	4.268	4.245	5.044	6.055	5.238	15.13	2.9	5.399	6.707	5.909	3.212	5.479	5.177	7.4
54797	4.396	4.718	4.242	6.977	4.395	3.874	3.91	7.755	3.818	4.164	7.666	6.171	4.057	4.67	8.045	5.898	6.177	6.09	5.861	5.952	4.655	5.248	4.545	7.797	3.874	5.343	4.551	5.152	6.735	8.378	3.588	5.8	5.17	5.56	5.43	4.402	5.124	5.565	3.292	6.756	7.952	4.159	4.446	4.058	6.061	1.163	4.149	3.842	3.392
65979	4.374	3.746	5.143	6.078	4.668	5.119	4.906	8.206	6.339	5.514	5.926	7.332	5.594	5.808	6.678	6.878	6.231	5.291	6.375	5.417	4.736	4.517	4.876	7.53	6.088	8.177	4.673	5.586	6.673	8.44	4.214	9.239	4.021	6.348	5.686	3.339	4.851	4.096	3.184	4.73	12.68	3.342	3.524	5.172	6.217	2.711	1.667	3.064	6.934
1104	5.187	8.295	10.08	14.63	7.456	16.82	4.788	12.27	8.183	19.96	6.726	48.2	10.68	16.53	10.74	15.92	8.976	21.92	9.049	11.1	4.079	7.189	3.989	10.21	5.763	27.59	4.609	11.76	9.939	15.53	9.318	20.99	3.706	13.33	8.732	16.49	8.868	8.722	5.259	9.582	47.85	10.56	3.612	12.92	9.121	9.723	2.881	9.596	7.02
8420	7.163	10.46	9.632	23.85	13.75	23.07	6.596	17.75	6.282	24.02	9.549	46.68	16.81	42.06	13.08	22.79	14.72	15.06	14.19	7.767	4.535	9.387	4.636	10.34	7.078	20.49	4.786	9.67	11.34	15.62	10.39	24.61	4.302	12.88	11.78	17.25	17.82	10.34	5.946	11.52	40.36	16.2	4.742	17.32	8.796	11.75	2.786	11.63	10.17
6080	0.1084	1.839	0.5205	3.173	0.2279	2.656	1.139	0.2423	1.42	5.92	0.2981	5.999	1.55	9.436	0.6337	3.949	1.808	3.024	0	1.206	0.6256	0.3892	0.7921	0.514	0.4558	7.853	0.4465	2.567	0.8379	0.927	0	4.181	0.7066	1.683	2.381	3.306	0.6029	1.028	0.377	0.7566	9.603	1.751	0	4.772	1.366	1.297	0.189	0	2.956
26768	2.025	2.571	2.365	9.211	2.186	3.875	1.673	4.037	0.6616	5.313	2.408	12.87	5.086	25.15	0.9598	7.506	5.934	10.91	1.325	1.218	0.8422	1.703	1.866	0.7785	1.534	8.377	1.352	4.985	1.941	0	0	5.881	0.3568	3.599	5.048	9.181	3.653	3.113	1.795	3.438	13.51	1.768	1.439	5.507	5.516	6.983	0.7636	1.061	1.99
54952	9.631	8.937	7.552	10.04	11.48	9.521	8.786	12.1	9.086	8.728	11.82	9.398	11.66	8.182	9.585	7.267	10.96	11.32	11.06	4.367	9.115	11.52	7.622	9.636	8.553	10.73	9.517	9.037	12.48	11.43	8.666	9.787	9.727	10.15	9.122	7.006	12.26	9.641	8.117	9.91	12.01	6.323	11.21	9.338	9.61	10.86	8.72	10.36	11.84
85028	6.162	9.66	8.088	12.48	13.23	15.36	7.473	15.78	8.572	16.21	9.425	30.31	13.87	20.82	8.645	12.85	13.24	13.7	12.64	6.451	5.071	9.705	6.395	10.95	6.237	9.436	4.3	9.047	13.27	9.378	9.542	11.62	4.399	10.35	12.16	12.46	15.6	6.897	7.676	8.316	19.68	11.19	5.109	14.7	12.72	9.096	2.666	9.706	12.89
692212	4.908	12.44	5.387	17.45	9.581	29.79	7.501	16.93	7.063	20.71	12.34	61.12	16.37	23.44	6.968	25.55	18.71	21.24	8.491	13.65	5.665	11.75	17.08	32.58	4.717	29.48	2.022	11.24	12.63	11.99	5.076	20.48	3.657	13.19	4.312	14.97	1.56	2.659	7.944	8.809	42.6	19.52	1.58	36.46	12.37	10.81	0	12.23	11.47
677838	6.817	12.61	8.702	20.53	16.6	25.38	9.892	21.99	13.04	24.79	13.77	50.15	22.21	35.46	10.85	18.5	10.8	18.58	16.72	10.32	9.795	15.08	11.77	21.28	8.951	15.68	5.51	13.36	19.93	14.76	18.74	21.4	7.876	14.19	15.92	19.09	25.92	12.54	9.692	14.46	32.22	16.08	9.076	22.43	15.22	10.78	4.816	8.362	23.53
677825	6.884	7.986	8.978	10.88	10.36	10.18	9.417	17.48	5.822	14.44	11.69	18.23	11.14	24.27	9.44	12.2	6.38	5.42	8.234	5.909	4.742	9.155	10.35	9.672	8.1	7.285	5.951	9.754	6.879	8.722	6.153	10.77	3.878	9.16	14.93	11.02	17.02	5.909	5.321	7.712	13.98	5.069	5.746	14.61	17.67	9.942	2.372	9.882	17
692073	3.851	7.211	5.025	13.48	8.536	15.96	5.918	15.72	8.94	10.33	5.526	23.17	10.57	6.997	7.342	19.2	4.19	13.35	11.15	10.25	3.704	6.413	8.565	15.48	4.459	9.398	1.379	7.016	7.233	10.02	3.031	11.76	2.183	6.576	12.14	20.43	5.588	4.233	1.831	11.69	22.78	4.785	0.9434	15.45	13.18	6.9	1.46	4.867	3.044
115273	2.33	3.399	1.233	0.8734	1.184	2.317	1.487	1.125	1.129	1.553	1.142	3.231	2.288	2.457	1.441	1.379	0.9955	2.813	1.068	2.006	1.447	1.838	1.062	2.338	1.978	0.9426	2.073	3.847	1.524	0.7101	0.7513	4.718	1.387	2.024	1.573	6.49	0.8658	2.263	4.956	2.173	3.103	1.715	1.598	2.828	3.661	0.9105	0.7602	3.067	2.642
6883	8.099	9.225	7.664	10.67	7.743	8.572	6.294	8.413	7.396	9.216	7.556	10.96	8.015	9.566	9.645	9.031	9.337	10.48	7.992	4.922	8.332	9.947	6.525	10.22	6.482	9.608	8.004	8.451	9.78	9.197	8.494	10.47	6.852	7.162	7.086	8.313	7.83	9.546	10.42	9.11	10.44	5.892	8.997	9.285	7.729	9.825	10.2	9.473	8.31
105378616	0.472	0.3146	0.3858	0.2756	0.285	0.1641	0.3262	0.2245	0.2833	0.1219	0.4972	0.6948	0.2633	0.2798	0.2642	0.3229	0.4189	0.3203	0.7298	0.1397	0.2705	0.3847	0.3914	0.09525	0.5349	0.123	0.5792	0.1464	0.3654	0.3436	0.3636	0.3044	0.3929	0.1651	0.3088	0.3064	0.5586	0.8887	1.088	0.2103	0.2225	0.3245	0.415	0.2106	0.1898	0.3471	0.2452	0.292	0.3652
26824	0.9971	0.6507	1.596	1.064	0.7862	0	0.7938	0.3715	0.6697	0.1681	0.9143	1.15	0.5941	0	0.7287	0.1781	1.386	0	2.013	0.2311	0.3197	0.1989	0.4049	0	0.4659	0.1696	0.3423	0.1514	0.4535	0	0	0.229	0	0.2277	0.365	0	0.9244	5.777	5.616	0.58	1.052	0.413	0.3121	0	1.047	0.8837	0.5797	0.8052	0.7554
10691	1.457	1.688	1.894	2.595	1.982	2.25	1.847	2.611	2.023	2.127	2.058	1.956	2.356	1.934	2.207	2.649	2.076	1.822	2.973	2.029	1.54	2.006	1.616	3.331	2.131	4.754	1.803	2.473	2.437	2.606	1.961	2.743	1.413	2.234	2.216	2.285	1.695	1.637	1.344	1.749	3.9	1.594	1.138	2.648	2.346	1.539	0.6968	1.247	2.339
51441	17.57	19.75	25.82	35.68	18.37	22.29	16.08	25.22	21.68	23.81	14.06	32.92	22.15	21.2	24.78	28.81	16.21	25.22	19.69	17.6	14.24	16.49	12.22	29.11	20.14	42.57	17.13	21.35	17.55	22.11	18	22.25	14.51	21.69	21.81	16.95	16.51	11.82	11.72	15.89	32.19	17.8	10.7	25.18	18.26	23.62	14.57	20.09	19.26
4985	0.09271	0.1006	0.01445	0.2842	0.02785	0.2754	0.06671	0.04575	0.02911	0.02923	0.05961	0.7996	0.02869	0.1342	0.08447	0.2271	0.1004	0.2016	0.1167	1.085	0.03706	0.05477	0.04106	0.09136	0.1114	0.03441	0.04712	0.05045	0.1643	0.06179	0.08717	0.04313	0.157	0.05499	0.03702	0.01837	0.08037	0.04566	0.03231	0.07564	0.5106	0.02095	0.1221	0.09088	0.01517	0.04482	0.084	0.07001	0.1095
2035	1.902	1.301	1.802	1.728	1.765	2.395	2.632	3.328	2.315	2.071	1.842	1.601	1.669	2.444	2.364	2.421	1.831	1.794	2.209	5.064	3.437	1.879	2.568	2.251	2.487	2.84	2.403	1.843	2.066	2.463	1.898	3.939	2.411	3.049	2.337	1.151	1.765	1.803	0.8691	1.449	2.437	1.112	2.274	2.805	1.924	2.473	1.319	1.687	2.427
399474	12.32	8.462	6.895	3.304	8.782	4.6	10.54	5.826	9.198	5.883	8.364	2.922	8.205	5.183	7.313	3.345	5.972	6.414	8.135	5.403	15.03	8.705	11.9	5.398	9.19	3.538	12.38	5.694	8.118	3.303	4.951	3.58	10.75	7.462	8.746	6.565	9.754	9.788	8.751	7.103	12.79	2.159	13.55	5.886	11.35	5.037	7.605	6.86	8.703
6429	44.71	42.19	46.27	58.51	56.35	58.52	45.9	62.53	50.01	51.13	46.45	48.32	68.01	52.99	60.34	51.64	50.41	46.62	59.54	43.72	52.03	48.55	41.18	52.83	56.8	51.95	57.37	44.38	60.04	56.4	62.15	61.83	49.73	51.33	54.79	39.13	54.58	37.67	35.44	48.21	44.9	34.34	42.52	53.13	50.21	63.25	29.79	53.17	61.77
51102	9.012	6.304	6.47	6.291	6.992	5.746	7.972	7.203	6.474	5.593	7.01	5.013	6.869	5.201	7.274	5.83	7.051	7.804	7.851	6.718	6.224	6.124	8.005	5.953	15.84	7.135	8.594	5.176	7.873	7.665	7.708	5.928	9.821	5.202	8.306	3.732	7.848	9.621	4.005	5.657	6.356	4.194	17.89	5.33	6.807	6.218	7.948	8.807	7.483
10076	6.327	8.041	9.389	7.341	7.772	6.032	5.262	6.239	7.403	3.023	6.759	14.51	6.927	11.24	6.972	6.284	6.126	7.164	11.66	13.03	4.897	6.846	4.54	6.947	6.675	2.352	6.111	6.014	6.863	7.084	7.495	0.549	5.412	3.606	6.71	5.572	4.65	6.013	4.052	3.559	2.442	2.146	4.557	5.054	9.869	4.591	4.702	5.092	5.558
101928460	0	0.01363	0	0	0	0	0	0	0	0	0	0	0	0	0	0.02239	0	0	0	0	0	0	0	0	0	0	0	0	0	0	0	0	0	0	0.02294	0.07966	0	0	0	0	0	0	0	0	0	0	0	0	0
107984933	0.0629	0	0.05034	0	0.2645	0	0	0	0	0.04242	0	0	0	0	0	0	0	0	0	0	0	0.0502	0	0	0.05878	0	0	0	0	0	0	0	0	0.03831	0	0	0	0	0	0	0	0	0	0	0.1321	0	0	0	0
107984934	0.1959	0	0.02614	0.01992	0.1316	0	0.0416	0.06083	0.1535	0.08809	0.1497	0	0.03892	0	0.06364	0	0.1362	0.0434	0	0.01514	0.09425	0.06515	0.2122	0.02581	0.07629	0.05555	0.1121	0.03966	0.09901	0	0	0	0.07097	0.05966	0.2391	0	0	0.172	0.05951	0.152	0	0.01353	0.02045	0	0.24	0.04341	0.01899	0.211	0.09897
101929406	0	0	0	0.04054	0	0	0	0	0	0	0	0	0	0	0	0	0	0	0	0	0	0	0	0	0	0.09044	0	0	0	0	0	0.0407	0	0.006746	0	0.05632	0	0	0.01468	0	0	0.07342	0	0	0	0	0.02576	0	0
105378617	0.0636	0.1485	0.008038	0.07963	0	0.4923	0.02558	0.007483	0	0.07449	0	0	0.007978	0.513	0	0.1292	0.02792	0.1868	0	0.3352	0.006441	0.01603	0.01631	0.1429	0.01877	0	0.02068	0.0122	0	0	0	0.009224	0.02183	0.09174	0	0.02553	0.03724	0	0.1131	0.02337	0	0.04992	0.01258	0.4913	0	0.0089	0.01168	0	0
105378618	0	0	0	0.04245	0	0	0	0	0	0	0	0	0	0	0	0	0	0	0	0	0	0	0	0	0	0	0	0	0	0	0	0	0	0	0	0	0	0	0	0	0	0	0	0	0	0	0	0	0
4146	0.1377	0.2217	0.5274	0.1715	0.5111	0.1595	0.1679	0.3405	0.1889	0.2311	0.5478	0.385	0.2862	0.1632	0.2911	0.3516	0.1222	0.09341	0.4966	0.2363	0.08453	0.1893	0.07135	0.2778	0.3038	0.1315	0.1448	0.1601	0.317	0.2004	0.2121	0.234	0.07638	0.3023	0.3603	0.08935	0.2933	0.2036	0.2591	0.184	0.5932	0.131	0.121	0.2702	0.4244	0.2258	0.09196	0.1419	0.2929
100129196	1.001	1.728	2.194	1.572	3.049	1.758	0.9723	2.85	1.169	1.306	2.679	1.439	1.617	1.029	1.776	3.343	1.232	0.8289	3.181	1.476	0.558	1.559	0.5066	1.453	1.043	0.6813	0.834	1.017	1.687	0.9361	1.783	1.915	0.2497	2.094	2.356	0.4591	1.887	1.141	1.006	1.261	1.507	0.6392	0.6372	1.514	2.379	2.066	0.4581	1.962	0.9452
7805	60.46	165.7	49.1	41.38	43.89	84.22	34.58	36.03	40.39	94.78	30.29	139.5	52.11	135	25	58.82	61.53	94.38	38.22	48.19	54.39	66.67	39.16	114.9	36.9	35.55	65.75	143.5	47.58	42.69	46.53	71.63	44.61	97.43	53.72	233.1	58.64	36.04	122.2	73.24	88.68	50.09	58.07	112.4	42.88	35.74	39.74	61.7	81.66
100616164	0.437	0.7606	1.049	0.2666	0.6126	0.7935	1.113	0	0.5871	0.8841	0	0	0	9.132	0	0.9368	0	1.162	0	0.4052	1.121	0.3488	1.42	0.6909	0.8168	0	3.601	2.123	0.1325	0	0	0.8029	2.849	3.327	1.28	1.111	0	0	0.1448	1.017	0.922	1.448	1.095	2.444	0	0.7747	1.016	0	0
105378620	0.02442	0.08763	0.03298	0.0363	0.008021	0.02493	0.02624	0.006822	0.0123	0.04013	0.008395	0.02111	0.01818	0.03189	0.008922	0.01308	0	0.04867	0.01848	0.02547	0.03817	0.02923	0.02231	0.03618	0.02567	0.01246	0.08486	0.01946	0.01804	0.05221	0	0.02102	0.07959	0.03903	0.04693	0.03492	0.03395	0.01929	0.1001	0.01065	0.04346	0.01517	0.005732	0.03839	0.01923	0.01217	0.02129	0.01479	0.02775
105378621	0	0	0	0	0	0	0	0	0	0	0	0	0	0	0	0	0	0	0	0	0.02169	0	0	0	0	0	0.06966	0	0	0	0	0	0	0	0	0	0	0	0.03362	0	0	0	0	0	0	0	0	0	0
105378622	0.187	0.4019	0.8978	0.5031	0.3237	0.1797	0.2521	0.1475	0.2216	0.08899	0.242	0.3043	0.6291	0.2298	0.1929	0.3772	0.367	0.3507	0.5328	0.52	0.127	0.2633	0.9109	0.1565	0.4933	0.08979	0.6343	0.1803	0.3901	0.7525	0.7963	0.06061	0.3585	0.04018	0.8696	0	0.367	0.06951	0.09838	0.5374	0.4524	0	0.4131	1.245	0.3464	0.4678	1.113	0	0.4999
400748	0.01562	0.1325	0.01875	0.007144	0.01231	0.02127	0.01492	0.008728	0	0	0.1289	0.2431	0.009305	0	0	0.04184	0	0	0.04729	0	0	0	0.01902	0	0.02189	0.00797	0	0	0.003551	0.06679	0	0	0.02546	0.003567	0	0.05956	0	0	0.02329	0	0.02471	0	0.01467	0.01637	0	0.01038	0	0	0.142
9672	19.05	22.12	33.85	18.4	23.08	26.3	24.16	21.75	31.58	17.12	30.69	21.18	34.82	12.51	31.66	23.26	22.23	19.7	21.45	13.9	22.14	21.55	28.65	26.74	29.2	26.67	29.67	47.99	41.34	43.3	40.03	7.243	24.03	21.38	27.8	15.79	37.12	25.01	26.01	32	72.4	8.446	22.79	22.05	48.1	13.84	25.85	22.01	44.9
9698	7.818	9.385	11.53	15.06	7.695	12.8	8.971	13.93	10.59	9.267	6.36	9.598	8.718	9.562	11.21	16.03	7.437	9.965	10.75	17.76	7.559	6.812	6.313	12.03	10.87	14.96	7.161	7.404	7.317	11.51	9.577	11.34	6.125	9.783	8.959	6.037	6.744	5.175	6.361	6.689	14.17	6.026	5.165	12.6	8.242	12.77	9.607	8.741	8.409
692234	0.1275	0	1.53	0.2332	0.268	1.389	0.7306	0	1.027	0.2579	1.403	0	0.9114	0.8879	0.3726	1.366	0	0	0	1.773	0.981	0	0.6211	0.6045	1.429	0.7806	0.7877	0.4645	0.2319	0	0	0.7025	0.8311	0.2329	0.56	0.9722	0	0	0.1267	0	1.614	0.3168	0.4789	1.069	0.8031	0.3389	0.4447	0	1.159
692235	0.2549	0.3327	1.224	0.2332	0.402	2.083	0.7306	0.5699	1.027	0.2579	0.7013	0.8819	0.9114	0	0.3726	1.366	0	1.016	0	1.773	1.226	0	0.6211	0.6045	1.072	1.301	1.575	0.2322	0.2319	0	0	0.7025	0.8311	0.2329	0.56	0.9722	0	0	0.1267	0	1.21	0.3168	0.4789	1.069	0.8031	0.3389	0.4447	0	1.159
692200	0	0	0.7182	0.5473	0.3145	0	0	0	0	0	0	1.035	0.3565	0	0	0.3206	0	0	0	0	0	0.3581	0	0	0	0	0	0	0	0	0	0	0	0	0	0	1.664	0	0	0	0.9466	0	0	0	0	0.3977	0	0	0
107984935	1.468	2.76	0.282	0.5373	0.247	1.28	1.01	0.3939	1.065	0.9505	1.292	1.219	2.24	0	1.03	0.3776	2.939	0.9365	1.423	0.3267	0.452	1.125	1.431	1.114	2.305	0.7193	1.452	0.107	1.549	3.014	2.126	0.6473	6.127	1.18	1.29	0	0	1.856	0.3503	0.41	0.9293	0.2919	3.971	0.4926	0.37	1.093	4.507	1.707	2.136
79570	0.2212	2.233	0.1903	2.048	0.1389	3.184	0.0694	0.5167	0.09315	0.2004	0.4178	1.005	1.055	3.404	2.635	4.969	1.019	22.96	0.3199	10.78	0.03812	1.091	0.01609	1.582	0.8239	3.593	0.1224	1.095	0.5767	5.14	1.315	0.07279	0	0.2775	0.1306	0.1259	0.3306	0.3131	0.1674	0.3458	8.496	0.3447	0.1116	2.16	0.3953	0.09658	0.4723	3.616	0.09007
9410	15.23	16.79	21.51	26.6	20.96	19.75	13.89	26.69	19.22	24.84	18.65	19.13	20.25	18.05	26.56	26.71	24.97	26.75	20.44	30.85	13.54	21.37	11.34	22.96	12.44	29.49	11.96	18.64	23.59	25.07	28.92	19.31	12.95	22.58	19.99	14.41	22.1	14.36	10.93	18.47	31.98	13.46	14.22	23.1	16.06	22.25	19.46	26.18	18.44
51538	10.28	13.81	14.05	12.64	12.85	11.11	9.951	12.74	10.28	12.6	11.38	11.6	12.18	10.46	13.37	11.9	12.17	15.49	12.37	12.19	9.692	13.05	8.29	10.62	9.715	16.23	10.01	11.36	12.77	13.27	10.27	10.43	10.11	12.61	13.08	7.474	12.53	10.15	7.846	12.66	16.09	7.97	11.39	9.932	10.51	13.76	11.1	14.71	11.64
2170	3.587	2.316	10.14	1.934	0.9084	28.38	1.113	1.466	4.741	1.311	1.761	1.628	2.308	1.988	1.049	4.027	1.448	1.538	2.243	7.543	6.078	3.352	2.575	1.024	0.9517	2.26	2.304	1.947	1.372	1.188	1.955	1.35	2.465	1.202	1.796	3.119	3.133	2.56	5.291	3.016	1.282	1.754	3.434	9.431	2.212	2.133	2.395	19.92	2.104
105378623	0	0	0.1065	0	0.02331	0.1207	0.04236	0.04956	0.134	0	0	0	0.2113	0.1544	0	0	0	0	0	0	0	0	0	0	0	0.04525	0	0	0.04033	0	0	0.06109	0	0	0	0	0	0	0	0	0	0	0	0	0.1397	0	0	0	0
107985470	0	0.08033	0.1108	0.02816	0.04853	0	0	0.0344	0	0	0	0	0	0	0	0	0	0	0	0.0428	0.02961	0	0	0	0.08628	0	0	0.02803	0	0	0	0	0	0.04217	0	0.1174	0	0.389	0	0	0.04869	0	0	0	0	0	0	0	0
347735	9.099	56.71	32.18	59.66	33.69	86.46	11.44	47.48	19.62	49.92	45.29	32	30.74	23.83	62.8	85.99	46.41	38.31	33.21	63.65	0.7527	28.13	3.391	38.95	11.43	58.05	1.597	29.92	48.3	88.9	31.46	59.1	2.37	104.6	19.03	20.91	34.82	32.43	2.295	22.02	14.18	29.34	3.043	61.72	36.84	30.67	6.595	29.32	19.92
105378625	0.04852	1.444	0.0466	0.6392	0.0306	0.7399	0	0.3688	0.05866	0.1374	0.1602	0.4699	0.06938	0.3379	0.02837	0.5824	0.08095	0	0	0.1619	0	0.04646	0	0	0	0.2575	0	0.1061	0.1324	0.166	0	0.08022	0	0.09751	0	0.148	0	0	0	0	0	0.5065	0	0.2035	0	0	0	0.2821	0
105379772	0.1845	5.298	0	0.2026	0.07758	4.221	0	0.2475	0.7435	0	0.203	0	0.2638	0	0.1079	0.2373	0	0	0	0.3079	0	0.08834	0	0	0	0	0	0.605	0.06712	0.6312	0	0	0	0.3034	0	1.126	0.4105	0	0	0	0	0.1834	0	0.4642	0.2325	0.2943	0.3862	0.3576	0
149086	0.03185	0.2772	0	0.009714	0	0.05783	0	0.02373	0.06418	0.01074	0	0	0	0.07395	0.01552	0.01138	0	0	0	0	0	0.01271	0	0.07553	0	0	0	0.009672	0.004829	0.3633	0	0	0	0.2619	0	0	0	0	0.005277	0	0	0	0	0.1113	0.03345	0.01411	0.01852	0	0
284551	0.03274	0.203	0	0.01498	0.01291	0.1783	0	0.009148	0.07422	0	0	0	0.01951	0.114	0	0.01754	0	0.06526	0	0.1024	0.01575	0.04899	0	0.05822	0.01147	0.01671	0	0.02237	0	0.14	0	0	0	0.2019	0.01798	0	0.04553	0	0.01627	0	0	0	0	0.103	0.1289	0.01088	0	0.07932	0
105378626	0.4577	0.9478	0.32	0.1096	0.4548	0.2735	0.4576	0.4058	0.9184	0.1993	0.3719	0.2539	0.3544	0.09417	0.3049	0.3477	0.4028	0.1078	0.8655	0.08595	0.405	0.4069	0.4329	0.577	0.5036	0.9422	0.6405	0.3026	0.4761	0.4956	0.7691	0.01597	0.4407	0.2964	1.01	0.04419	0.5372	0.4395	0.1536	0.4449	0.1895	0.3072	0.4789	0.1863	0.6206	0.4211	0.1887	0.262	0.5619
64129	131.6	24.65	114.4	36.04	80.32	16.85	89.11	64.4	99.21	47.31	166.3	18.7	75.25	16.07	66.09	18.45	86.31	14.61	114	10.23	91.52	87.13	128.8	48.42	67.82	61.23	141.3	53.11	102.5	55.67	93.26	3.075	142.1	49.29	121.1	12.82	106.6	107.9	30.74	99.41	21.07	27.41	137	10.25	146.9	53.79	102.4	74.89	117.4
3061	1.195	1.365	1.713	1.381	1.28	1.017	1.178	1.42	1.573	1.217	1.788	1.085	1.505	1.197	1.343	1.353	1.527	0.8041	1.312	0.9143	1.092	1.547	1.474	1.045	1.005	1.273	1.339	1.198	1.6	1.15	1.623	1.523	1.461	1.126	1.477	1.083	1.912	1.606	0.9208	1.304	1.17	0.4735	1.179	0.8459	1.906	1.49	0.9904	1.122	1.494
553115	17.28	19.73	24.04	19.73	21.1	16.16	15.43	22.59	20.97	17.67	25.58	13.79	21.4	13.59	19.41	16.58	22.81	15.34	19.12	14.58	13.52	21.29	16.12	17.47	14.91	18.94	15.66	17.41	22.97	18.19	23.29	16.41	15.73	17.99	18.32	11.97	24.16	22.44	13.41	16.68	16.55	9.513	16.72	16.33	21.81	20.81	15.21	19.77	21.37
107985471	3.407	7.101	3.328	3.389	2.179	7.196	2.178	3.127	3.732	4.848	2.779	1.792	3.241	6.767	3.446	5.331	3.35	3.098	4.079	6.485	2.393	2.729	2.84	4.423	1.634	2.961	2.348	2.974	4.041	3.767	2.345	2.284	2.871	8.212	3.016	2.272	2.594	1.392	4.429	3.707	2.746	1.545	2.336	6.138	2.693	2.17	1.356	2.008	2.591
105378628	0.5994	1.15	0.2643	0.3581	0.5401	1.599	0.3506	0.4375	0.6409	0.8166	0.2019	0.4232	0.2624	1.278	0.2861	0.3671	0.6123	0	0.5926	0.5784	0.1648	0.3807	0.298	0.3481	0.06859	0.3496	0.1764	0.4457	0.5229	0.2093	0.4429	0.1011	0.319	1.151	0.3224	0.4665	0.4083	0.5412	1.629	0.5124	1.007	0.06081	0.4136	0.9233	0.2312	0.3578	0.1707	0.1185	0.1112
1307	44.06	92.84	36.2	24.06	38.24	90.55	36.95	31.73	61.69	41.02	52.41	15.71	47	101.8	44.54	40.01	30.18	30.11	46.03	60.28	29.11	37.72	23.94	48.48	35.39	28.18	45.82	50.43	63.85	54.18	80.32	8.95	43.11	109.6	49.57	48.55	44.96	35.49	122	93.9	30.79	11.21	47.18	72.92	58.15	17.62	8.551	21.15	49
101929444	1.232	4.401	2.387	10.01	1.931	16.83	1.074	1.884	2.352	2.361	7.253	1.047	1.906	12.34	4.802	14.13	3.065	3.619	3.403	14.91	1.372	1.708	1.053	5.74	1.091	2.735	2.315	4.686	2.968	2.958	7.825	9.589	1.268	25.45	1.994	4.286	3.847	2.186	9.087	2.565	5.745	2.256	0.8119	14.68	4.494	1.666	0.5278	3.142	4.716
576	1.585	3.621	1.67	7.666	0.7825	5.876	1.612	1.492	1.75	1.51	1.706	0.7932	1.716	2.671	4.275	10.15	2.65	5.455	0.7968	7.199	2.416	1.039	1.474	2.861	1.244	1.918	1.08	1.911	2.332	4.148	2.177	51.42	1.36	4.198	1.618	1.233	1.464	1.901	3.189	1.378	13.47	0.668	0.8967	13.39	1.788	0.8596	1.79	6.648	1.196
100423028	0	0	0	0	0	0	0	0	0	0	0	0	0	0	0	0	0	0	0	0	0	0	0	0	0	0	0	0	0	0	0	0.4067	0	0	0	0	0	0	0	0	0	0	0	0	0	0	0	0	0
90853	0.6362	2.074	0.1611	0.9283	0.1721	0.9065	0.1385	0.09001	0.1623	0.152	0.0886	3.064	0.4926	1.926	0.408	2.9	0.2911	5.543	0.06502	1.471	0.1188	0.5398	0.2747	1.897	0.2258	0.2904	0.6524	2.269	0.3174	0.2296	0.1944	0.4512	0.49	0.5983	0.2123	4.811	0.2389	0.3054	0.8324	0.07495	0.1784	1.154	0.3428	0.9905	0.3213	0.1499	0.2435	1.014	0.122
8073	33.75	33.1	31.18	80.6	28.24	46.73	37.22	47.05	29.83	33.49	29.79	28.86	37.57	45.43	56.84	58.26	44.44	52.65	27.02	40.41	39.29	34.01	39.63	54.04	45.37	23.27	40.79	33.54	36.88	53.71	30.67	156.9	38.23	38.89	32.26	24.66	34.54	32.74	27.01	30.23	21.7	18.6	37.53	53.45	30.35	41.51	38.25	70.31	39.24
10657	29.97	32.7	46.44	48.56	35.97	35.15	26.31	41.66	31.63	34.69	26.8	33.79	39.02	38.54	40.08	41.11	32.26	44.34	38.72	44.16	28.81	29.45	21.22	37.98	28.7	60.56	26.38	35.44	30.28	37.2	34.72	38.89	24.08	39.55	34.74	29.91	29.16	21.97	21.03	29.65	73.27	31.45	22.26	37.97	34.5	40.36	14.53	33.86	33.5
55116	5.734	5.236	4.847	5.47	6.702	6.04	4.491	6.706	4.85	4.508	6.734	7.69	5.012	5.108	5.692	5	6.203	4.991	6.654	6.063	4.489	6.099	3.685	5.756	3.732	8.267	4.458	5.512	6.054	5.682	5.828	4.795	4.132	5.217	6.533	3.644	5.43	4.732	4.785	6.421	13.41	3.569	3.58	5.336	5.103	5.53	2.318	5.596	6.505
100847018	0	0	0	0	0	0	0	0	0	0	0	0	0	0	0	0	0	0	0	1.058	0	0	0	0	0	0	0	0	0	0	0	0	0	0	0	0	0	0	0	0	1.203	0	0	0	0	0	0	0	0
23633	6.903	8.143	5.704	7.779	6.59	8.409	6.983	8.206	6.901	7.258	6.349	8.213	7.923	7.909	7.643	7.998	7.112	7.778	7.621	9.501	6.986	6.026	6.924	7.567	8.131	12.1	7.972	7.815	7.703	8.073	7.705	7.759	6.86	9.305	7.875	6.099	7.294	5.974	4.539	6.662	9.759	5.283	6.689	7.04	6.787	7.813	3.353	6.905	8.809
200081	16.38	18.49	19.27	19	15.84	18.77	12.76	19.1	19.61	16.5	19.56	20.15	17.74	16.1	17.41	22.3	16.93	12.94	16.34	21.34	12.18	14.62	13.42	16.48	16.7	20.64	14.61	19.25	16.76	17.68	18.02	22.28	11.59	16.32	15.62	12.07	16.64	13.6	13.05	13.59	37.07	9.649	10.16	14.9	21.64	14.26	8.379	15.39	16.71
79140	2.458	2.556	1.915	2.407	2.492	4.201	1.38	2.155	2.156	2.539	2.309	4.29	1.883	2.317	2.277	3.371	2.208	4.311	2.244	3.355	1.302	2.272	0.7184	2.421	1.548	1.173	1.059	2.239	2.259	2.91	1.779	2.365	0.9613	2.687	1.827	1.298	1.935	2.127	4.243	2.191	7.932	2.387	1.065	3.314	1.691	1.649	0.6858	2.418	2.2
56063	2.623	2.851	2.68	5.258	3.334	6.079	2.301	4.238	3.46	3.044	3.87	3.085	3.768	3.554	4.28	5.806	4.456	5.818	3.812	4.882	2.322	2.837	2.01	4.411	2.694	3.748	2.264	3.845	4.266	4.079	5.007	4.935	2.177	4.261	3.352	2.237	4.59	2.864	2.61	2.48	3.766	2.388	2.069	5.27	3.756	3.455	1.822	3.282	3.36
55721	2.067	1.963	2.404	5.304	2.822	3.934	1.875	4.588	2.319	2.318	3.754	3.239	2.327	3.053	3.524	5.787	3.366	5.52	3.439	6.803	1.054	1.884	0.8737	4.087	2.165	3.426	1.046	2.223	2.963	4.601	2.525	5.532	1.104	3.64	3.042	1.292	1.94	3.841	1.168	2.399	10.75	2.662	1.385	4.198	2.573	3.576	0.9383	3.62	2.672
149069	1.054	1.03	0.9114	2.33	1.496	2.965	0.9256	1.954	1.51	1.152	1.923	0.9329	1.607	1.67	1.854	2.601	1.583	1.991	1.875	2.181	0.8072	1.232	0.8517	1.705	1.134	1.315	0.823	1.638	1.781	1.623	1.808	2.725	1.14	1.83	1.777	0.838	1.5	0.9786	1.003	1.011	0.6638	1.303	0.713	2.262	1.731	1.421	0.4704	1.258	1.181
8668	68.29	69.2	66.43	82.33	91.33	80.46	70.49	97.91	66.77	66.97	83.19	78.62	97.6	78.78	85.66	58.65	96.74	99.88	89.56	49.22	64.97	91.46	57.25	82.28	70.34	79.07	64.7	76.72	97.03	99.8	84.65	71.45	67.46	71.37	76.32	54.44	91.69	79.51	54.85	80.67	84.61	59.77	74.97	70.06	67.91	95.33	22.66	83.33	78.02
339483	24.2	10.09	9.306	6.871	17.95	10.75	15.38	16.42	21.6	17.9	30.8	4.809	13.79	14.79	12.16	3.849	16.07	6.889	17.83	12.34	20.49	13.39	14.44	12.54	18.57	7.025	24.45	14.76	18.99	13.95	16.78	11.57	18.94	13.39	19.15	8.283	23.31	16.32	23.95	19.81	10.39	5.314	18.19	9.776	23.51	12.08	8.79	13.75	19.48
84734	10.31	5.875	3.129	4.183	8.692	4.839	3.531	7.388	4.153	8.627	14.14	6.31	4.235	6.105	4.848	2.514	7.806	3.967	3.013	7.15	4.763	8.281	5.425	6.067	4.583	5.585	5.172	7.618	7.068	7.903	6.004	11.36	6.487	6.979	7.65	3.794	6.984	7.936	4.58	5.788	5.173	8.008	4.138	3.328	6.567	5.102	5.083	5.74	7
3932	5.178	5.726	5.131	3.04	4.587	4.128	1.592	5.272	2.893	9.351	2.149	3.387	2.827	8.394	1.651	0.6356	2.552	4.166	4.903	0.9689	4.818	5.004	1.078	5.001	2.006	1.336	1.454	9.76	3.335	1.933	2.386	1.881	0.6138	13.7	4.198	6.391	5.446	0.5356	1.24	1.676	0.6554	5.393	1.326	4.757	4.537	3.066	0.9032	2.144	6.976
3065	24.75	31.71	27.16	43.93	32.96	38.84	19.08	54.22	23.43	33.49	33.11	34.85	27.55	40.96	43.2	37.66	34.31	41.05	34.11	22.93	15.36	32.03	12.67	45.29	20.65	43.56	15.66	29.86	36.84	42.43	31.18	43.83	14.45	42.97	30.97	22.68	34.98	24.58	14.66	22.76	35.6	62.21	12.33	36.9	23.76	42.52	11.67	32.21	28.71
65108	66.94	91.42	142	260.5	147	230.2	46.5	173.9	52.55	104.1	128.2	212.9	144	130.9	168.2	162.8	135.5	231.3	89.81	194.6	19.2	133.2	18.6	137.5	52.32	488.1	18.8	140.4	163.4	227	90.89	77.18	16.23	207.5	85.78	70.45	152.2	121	25.29	80.99	284.3	341.2	19.19	153.7	88.77	91.89	35.51	124.8	97.17
105378629	0.08833	0.1614	0.2757	0.1455	0.1764	0	0.0675	0.1777	0.1424	0.05361	0.09718	0.1222	0.1053	0.1846	0.2324	0.1704	0.07368	0.2113	0.2139	0.1474	0.08497	0.2115	0.08607	0.1676	0.1486	0.2704	0.1274	0.06437	0.2089	0.1511	0.3198	0.2677	0.1152	0.1049	0.0388	0	0.1965	0.1675	0.09657	0.1233	0.3913	0.1756	0.06636	0.1482	0.05565	0.2114	0	0.0856	0.1606
81629	2.71	2.277	2.922	3.172	3.42	3.954	4.54	4.494	4.199	3	4.195	3.179	3.385	3.092	4.183	7.869	2.57	1.749	4.491	4.009	4.803	2.501	3.842	4.037	4.919	3.603	5.561	2.873	4.109	5.717	4.916	6.346	5.38	3.296	4.359	1.832	2.614	3.994	1.235	3.135	8.775	5.594	3.982	7.161	6.12	2.569	2.077	2.53	3.941
100128071	7.013	6.912	7.706	5.55	14.63	6.293	5.028	9.327	3.848	5.941	19.25	3.22	8.3	4.918	6.896	4.3	12.85	3.199	8.941	2.991	7.935	7.108	4.144	3.577	4.409	2.915	7.008	3.392	10.82	8.51	6.972	5.66	8.37	7.022	9.447	4.039	8.927	10.04	2.361	4.817	11.02	14.08	10.79	7.604	7.684	3.456	3.247	7.62	6.42
55108	13.49	17.26	20.11	22.99	14.9	15.64	16.27	18.83	17.08	14.32	14.25	15.7	18.8	21.22	19.32	20.99	16.2	22.27	18.64	17.16	15.42	13.98	15.31	18.84	17.6	16.14	18.93	16.54	19.72	27.89	20.24	21.72	16.53	19.22	20.05	9.3	13.41	16.13	9.682	14.18	16.51	16.1	14.39	20.39	17.88	18.28	13.62	16.92	16.1
728116	0.006994	0.0251	0.04618	0.03519	0.01287	0	0.02171	0.04104	0.02995	0.005306	0.07695	0	0.04376	0.006089	0.06645	0.005622	0.03646	0.1115	0.08471	0.01945	0	0.02302	0	0.01244	0.01225	0.03569	0.009004	0.01752	0.02385	0	0.03165	0	0	0.007986	0.04609	0	0	0.01105	0.007821	0	0.6004	0.03042	0	0.011	0	0.05114	0	0	0
653121	1.06	1.415	1.343	2.036	0.8548	0.9583	1.263	1.63	1.322	1.231	0.6976	0.8225	1.175	1.38	1.622	1.6	1.402	1.554	1.229	2.998	1.211	1.112	1.359	1.744	1.209	2.184	1.068	1.045	1.058	1.518	1.607	1.957	0.9921	1.59	0.9401	0.6649	0.7583	0.7113	1.079	0.9405	3.01	1.335	1.131	1.449	0.8888	0.9061	0.8903	0.9677	0.9799
102723870	0.08498	0.1109	0.153	0.5831	0.268	0.5786	0.2435	0.2849	0.2569	0.2579	0.3506	0.7349	0.4051	0.7399	0.1863	0.2732	0.1772	0	0.2573	0.65	0.3679	0.356	0.207	0.5038	0.7147	0.1301	0.5689	0.1935	0.2705	0	0	0.2927	0.1385	0.5822	0.28	0	0.2364	0.4029	0.3168	0.4449	0.5379	1.109	0.3192	0.1782	0	0.113	0.1482	0.4118	0.1932
339487	4.386	6.294	3.953	6.45	5.355	4.647	3.422	5.485	4.354	5.363	4.538	4.927	5.52	5.549	5.678	4.972	5.793	4.553	4.526	5.423	3.934	5.224	3.195	6.403	4.438	4.641	3.986	4.862	5.948	5.126	7.147	7.072	5.034	6.309	4.878	3.737	4.981	3.855	3.546	4.577	3.693	7.912	5.721	5.322	4.131	6.177	5.522	5.739	4.359
5928	10.34	12.09	12.98	21.01	10.64	14.69	8.669	17.26	10.56	13.41	9.531	11.09	11.65	12.35	16.69	18.01	11.18	13.45	12.36	21.33	9.598	9.581	7.617	14.8	9.631	25.03	8.928	12.86	11.37	19.97	13.52	21.21	8.777	17.39	12.94	9.149	9.174	6.762	7.187	8.836	21.3	21.69	7.334	16.57	9.804	15.4	11.27	14.59	10.76
81493	4.677	6.033	4.019	7.236	3.63	5.777	3.331	5.599	4.809	4.23	3.693	4.085	4.034	4.034	5.882	6.086	3.969	4.543	3.895	8.15	4.353	4.268	3.803	6.082	4.508	6.644	4.811	4.893	3.977	5.919	5.106	8.333	4.757	6.361	3.627	2.826	3.18	2.639	4.538	3.308	6.177	6.899	3.476	7.397	3.27	4.975	3.562	5.176	4.12
57648	6.502	16.98	28.37	42.35	23	45.5	14.6	46.72	16.95	25.55	32.17	15.29	24.03	29.02	36.5	61.39	26.42	26.34	28.17	48.71	4.965	17.42	5.785	43.57	14.23	56.7	5.557	37.57	35.07	72.55	31.14	59.25	6.016	61.33	27.26	16.58	31.11	32.03	3.358	22.89	12.27	46.3	4.879	52.26	45.1	26.4	6.246	23.93	27.5
8565	16.56	33.45	14	18.66	14.45	19.42	13.6	17.75	12.2	27.8	12.91	27.59	18.8	23.62	16.28	20.88	15.73	20.46	16.35	21.84	9.751	13.77	10.41	17.23	13.8	28.26	13.79	23.19	18.25	17.58	19.12	25.05	14.21	23.14	15.98	24.06	17.86	11.2	18.32	14.97	43.76	21.41	12.26	20.5	15.25	16.34	10.77	18.86	18.37
64766	4.857	5.961	4.182	7.508	5.229	7.182	3.898	7.147	4.354	5.525	4.578	5.106	4.409	6.749	6.783	10.07	5.611	6.601	6.041	8.723	4.559	4.248	3.367	6.564	3.588	5.087	3.588	5.129	4.716	7.414	3.478	7.639	3.519	6.846	5.083	3.836	3.935	2.571	4.72	4.438	3.067	5.721	3.525	8.05	4.302	6.843	2.432	5.032	4.591
252995	2.175	1.328	1.221	0.3061	1.346	1.562	1.898	0.5647	3.24	0.8425	0.9202	0.04724	0.8868	1.332	0.8582	0.3805	0.655	0.9526	1.116	0.94	7.126	0.6211	1.397	0.68	0.7656	0.4529	1.448	1.287	1.034	0.9343	2.101	0.3104	0.9125	1.151	1.515	0.1041	1.177	2.05	3.651	4.79	1.837	0.1527	2.962	1.99	0.9893	0.1634	1.667	1.125	0.869
105378631	0.01009	0.02634	0.02423	0.01847	0	0.02748	0.01928	0	0.02034	0.02042	0.1388	0	0.01203	0	0.05901	0	0	0	0	0.05614	0.009709	0.02416	0.07376	0.1197	0	0.0309	0.01039	0.01839	0.03213	0	0	0.06952	0.0329	0.02305	0.133	0	0	0	0.01505	0.1057	0.01597	0.06271	0.03791	0.02116	0	0.01342	0	0.0489	0.04588
3208	0.556	1.01	0.7198	0.7979	0.9054	0.95	0.3124	1.206	0.6809	0.5293	0.8396	0.9428	0.8184	0.9112	1.115	0.4206	1.546	1.608	0.5281	0.7581	0.3775	1.161	0.4249	1.112	0.4584	0.8233	0.4379	0.5859	1.106	1.212	0.592	1.412	0.8174	1.334	0.6705	0.7483	1.152	1.068	0.5201	0.7229	0.3622	2.411	0.4505	0.3886	0.8928	0.5652	0.2662	1.321	0.5451
113452	18.19	32.6	26.83	40.39	27.71	33.37	12.81	42.68	18.1	23.17	35.87	29.5	27.99	35.39	27.62	19.19	48.08	67.49	22.94	15.63	11.07	34.11	12	27.83	13.58	29.76	21.57	23.51	33.76	29.03	32.97	47.05	16.13	46.31	19.23	30.7	23.02	30.81	11.41	23.98	12.44	74.59	15.71	17.88	32.47	21.43	10.25	28.28	17.97
105378632	0.1839	0.1067	0.09812	0	0	0	0.03904	0.04567	0	0.04134	0	0.4241	0	0	0	0	0	0	0	0.05683	0	0.04892	0.1991	0	0.1146	0	0.4209	0.03723	0.09292	0	0	0.0563	0.2664	0.112	0	0.3117	0	0	0.08124	0	0.194	0.2031	0.07676	0	0	0	0	0	0
127544	7.53	16.15	7.407	7.35	7.819	8.346	4.251	6.255	6.279	6.295	7.213	11.94	7.099	6.208	4.657	7.381	6.381	9.032	5.603	6.321	4.811	5.424	4.354	7.074	5.074	7.287	6.247	13.61	7.436	7.18	6.781	5.851	3.928	8.45	6.434	8.726	9.038	5.335	8.328	6.695	6.134	5.833	5.307	9.15	10.14	3.246	3.968	4.592	7.078
204	14.34	18.36	16.66	24.68	17.3	21.47	17.27	22.26	16.26	21.5	14.65	25.05	17.52	15.84	20.48	28.23	18.36	17.65	18.08	19.99	14.67	15.96	12.52	21.72	22.07	22.67	13.14	18.46	18.1	21.18	21.55	23.73	15	19.81	16.87	13.54	18.41	13.67	9.617	14.27	9.143	23.54	15.58	21.38	13.64	20.95	18.59	20.85	17.28
105378635	0.01571	0.08202	0	0	0.03303	0	0	0.03512	0	0	0	0	0	0	0.04593	0.03367	0.1311	0	0	0	0	0	0	0	0	0.06414	0	0	0	0	0	0	0	0.0287	0	0	0	0	0.01562	0	0	0.03905	0	0	0.09898	0	0	0	0
113451	1.535	4.86	1.662	1.705	2.289	4.345	0.9005	2.185	1.579	1.467	2.012	1.134	1.127	4.15	1.714	3.166	1.723	1.885	2.692	2.911	1.11	1.54	0.7066	2.303	1.025	0.9942	0.7695	1.674	1.624	2.265	1.94	0.9426	0.4522	3.97	1.399	2.152	1.35	1.624	1.85	1.431	0.5438	1.046	0.8172	4.535	1.639	1.291	0.4564	1.314	1.19
112268224	0.01731	0.09038	0.1039	0	0.05459	0.09429	0.04961	0.07739	0.03488	0.08755	0	0	0.165	0.06029	0.1012	0.01855	0.2166	0.06901	0.1048	0.1926	0.01665	0.02072	0	0	0.04853	0.01767	0.03566	0	0.1653	0.5923	0	0.02385	0	0.09488	0	0	0.1926	0	0	0	0.05478	0.06454	0	0.0363	0	0.1151	0	0	0
55223	1.272	2.726	1.045	1.977	1.146	3.049	0.8728	2.37	1.414	2.221	1.963	0.9732	1.296	2.667	1.755	1.576	1.597	2.833	1.669	2.699	0.8817	1.476	1.102	2.332	1.102	1.379	0.9947	2.33	1.804	3.672	1.103	1.067	0.7659	2.697	1.344	1.383	1.823	1.512	0.8346	1.184	1.776	1.982	0.8989	2.512	1.809	1.392	0.6628	1.391	1.477
149076	12.52	11.19	13.89	13.36	12.16	12.28	11.22	16.38	9.948	9.59	14.41	10.51	11.19	11.53	16.38	14.38	13.37	11.23	12.91	15.25	9.801	11.32	8.933	14.02	11.56	22.35	10.92	12.83	16.82	16.35	13.18	7.542	11.56	13.34	13.66	10.65	13.17	16.02	9.773	13.79	30.23	15.65	11.56	14.66	15.87	10.12	6.167	11.85	12.57
127550	0.329	0.2862	0.3949	0.1003	0.1153	0.4778	0.2305	0.4412	0.1326	0.2884	2.051	0.1517	0.3659	0	0.09616	0	0.3659	0.1749	0.2656	0.1525	0.3587	0.4725	0.1069	0.104	0.1537	0	0.06776	0.2797	0.4388	0.1876	0.397	0.2417	0.07149	0.2404	0	0.08363	0.366	0.2079	0.4142	0.4593	0.694	0	0.1236	0.1379	0.2763	0.4956	0	0.1063	0.3988
1912	28.46	32.75	47.45	37.07	27.71	30.82	24.23	34.71	36.26	30.31	40.15	30.66	48.31	38.33	34.04	21.74	48.54	39.91	45.58	23.22	26.31	41.24	29.22	37.94	23.42	40.7	24.83	35.86	38.79	33.24	42.27	16.85	26.53	38.34	33.25	35.56	36.58	32.41	20.6	25.9	48.5	36.67	20.72	23.05	43.83	27.46	22.4	27.52	30.55
100500853	31.86	33.38	47.67	41.87	21.46	24.44	26.58	24.57	38.88	32	38.88	27.16	47.59	44.54	26.89	28.85	37.43	38.46	47.55	30.89	30.22	27.66	36.62	41.49	24.84	50.83	26.57	46.6	34.28	32.62	28.43	17.62	27.79	43.45	34.5	41.92	34.94	26.94	18.62	36.8	62.48	33.18	24.02	24.46	57.24	25.35	28.96	23.92	37.73
101929464	0.02289	0.1195	0.2199	0.1676	0.1925	0.1247	0.04374	0.2047	0.04613	0	0	0.4751	0.05456	0	0	0.3435	0.191	0	0.2773	0.2547	0.04405	0.1644	0	0	0	0.04673	0.04715	0	0.2707	0.3916	0	0.1892	0	0.2928	0	0	0	0.2894	0.09102	0	0.07245	0.3414	0	0.096	0	0.06087	0	0	0
7579	0.3251	0.4265	0.3008	0.6087	0.3266	0.4519	0.338	0.5053	0.3139	0.3083	0.3446	0.2928	0.3087	0.4304	0.4504	0.8074	0.3107	0.3847	0.2666	0.4756	0.3257	0.3385	0.2763	0.6704	0.2611	0.3387	0.3191	0.418	0.3619	0.42	0.3678	0.3896	0.2153	0.4671	0.3793	0.3938	0.3108	0.1926	0.228	0.39	0.8492	0.5512	0.2003	0.4863	0.2507	0.4907	0.1624	0.2871	0.2848
114784	0.133	0.4662	0.02165	0.06289	0.009477	0.2394	0.03768	0.01511	0.03065	0.09005	0.009299	0.2183	0.03223	0.1805	0.03294	0.2995	0.0329	0.2156	0	0.384	0.05529	0.04991	0.05765	0.02672	0.02685	0.1392	0.04062	0.2433	0.0205	0.02892	0	0.0326	0.04776	0.3382	0.04703	0.7649	0.02507	0.003561	0.9789	0.07473	0.07667	0.1386	0.03598	0.2741	0.00355	0.01348	0.01966	0.0273	0.01537
105378638	0.02037	0	0.09782	0	0.007138	0	0	0.03036	0.01368	0.04121	0	0	0.03237	0	0.0397	0.01455	0.1133	0	0	0	0.01306	0.01626	0	0	0.03807	0.0693	0	0.04948	0.01235	0	0	0	0.08854	0.03722	0.05966	0.05179	0	0	0.027	0	0	0	0	0.08542	0	0.05416	0	0	0
127540	0.004788	0	0	0	0.005033	0	0	0	0	0	0	0	0	0	0	0	0	0	0	0	0	0	0	0	0	0	0	0	0	0	0	0	0	0	0	0	0	0	0	0	0	0	0	0	0	0	0	0	0
402779	0	0	0	0	0	0	0	0	0	0	0	0	0	0	0	0	0	0	0	0	0	0	0	0	0	0	0	0	0	0	0	0	0	0	0	0	0	0	0	0	0	0	0	0	0	0	0	0	0
84970	0.02779	0.04534	0	0	0	0.03784	0.01327	0	0	0	0	0	0.02484	0	0.07109	0.007446	0	0	0	0.01933	0.01337	0.008317	0	0	0	0	0	0.01899	0	0	0	0	0	0.00952	0	0	0	0	0.08978	0	0.02199	0.1381	0.01305	0.02914	0	0.009236	0	0	0
105378639	0	0	0	0	0	0	0	0	0	0	0	0	0	0	0	0	0	0	0	0	0	0	0	0	0	0	0	0	0	0	0	0	0	0	0	0	0	0	0	0	0	0.02929	0	0	0	0	0	0	0
105378640	0	0	0	0	0	0	0	0	0	0	0	0	0	0	0	0	0	0	0	0	0	0	0	0	0	0	0	0	0	0	0	0	0	0	0	0	0	0	0	0	0	0.2938	0	0	0	0	0	0	0
105378641	0	0	0	0	0	0	0	0	0	0	0	0	0	0	0	0	0	0	0	0	0	0	0	0	0	0	0	0	0	0	0	0	0	0	0	0	0	0	0	0	0	0	0	0	0	0	0	0	0
693137	0	0	0	0	0	0	0	0	0	0	0	0	0	0	0	0	0	0	0	0	0	0	0	0	0	0	0	0	0	0	0	0	0	0	0	0	0	0	0	0	0	0	0	0	0	0	0	0	0
105378642	0.06134	0.1201	0.03682	0.03507	0.1935	0.1253	0.1172	0.12	0.06952	0.1008	0.08436	0.3183	0.08223	0.08011	0.05604	0.04109	0.09594	0	0.04643	0.01066	0.1033	0.2295	0.1868	0.03636	0.1075	0.1722	0.03948	0.02095	0.1325	0	0.1388	0.05282	0.09998	0.07004	0.05053	0	0.04265	0.1696	0.02286	0.02676	0.02426	0.2573	0.05761	0.1608	0.09661	0.08154	0.02675	0.1486	0.03485
2709	0.3932	0.4502	0.646	0.3534	2.125	0.1879	0.3295	0.401	1.501	1.772	0.9488	0.2864	1.299	0.5286	1.311	1.213	0.8057	0.495	1.588	0.5181	0.06637	1.107	0.2017	0.458	0.5029	0.4929	0.09947	0.8044	1.161	0.9441	1.499	0	0.1799	0.2962	1.061	0	3.684	0.4361	0.05486	0.4816	0.08733	1.732	0.02592	0.5497	1.652	0.6787	0.361	0.6017	1.004
127534	0.01891	0.08225	0.01513	0.05766	0.106	0	0.04816	0.05635	0.08889	0.07649	0	0	0.04506	0.08779	0.05527	0.06754	0	0.05025	0.3816	0.05259	0.01212	0.04526	0	0.05977	0.106	0.1158	0.01298	0.01148	0.09744	0	0	0.01737	0	0.0403	0.08306	0	0.2103	0	0	0	0.01994	0.2036	0	0.185	0	0.03351	0	0.06107	0.05729
2707	0.2038	1.41	1.684	0.607	1.42	0.05162	0.1811	0.4449	0.5061	0.3164	0.5475	0.8525	0.7906	0.5611	1.233	0.965	0.5535	0.4912	2.296	0.1318	0.06383	0.5786	0.02309	0.2247	0.2392	4.74	0.04881	1.364	0.4181	0.2432	0.1716	0.02612	0.1236	0.1515	0.7287	1.843	2.056	0.7489	0.01413	0.3308	0.2849	1.814	0.07121	0.6757	0.5374	0.189	0.0496	0.4133	0.5601
2701	28.44	13.42	7.381	6.571	15.05	8.326	18.03	6.884	26	27.34	34.66	6.726	7.019	10.61	12.52	3.578	17.02	11.34	7.759	2.798	25.57	21.51	45.89	14.58	11.63	20.48	26.27	13.51	22.91	6.249	16.28	1.936	41.55	13.27	13.6	5.058	14.19	28.13	11.5	21.93	3.219	4.26	24.89	5.892	18.02	12.75	30.58	18.35	29.33
113444	4.1	3.787	3.68	4.218	3.179	2.861	3.629	3.643	3.849	3.653	3.888	3.727	4.546	3.125	2.765	2.329	3.608	4.07	3.466	3.072	2.825	3.705	3.79	3.453	4.456	3.683	4.43	4.131	3.377	2.528	4.183	2.499	4.397	3.327	3.258	2.377	4.543	3.923	2.446	4.032	4.57	3.506	4.269	3.465	3.428	3.047	2.442	4.374	4.58
58512	0.1384	0.08271	0.1572	0.05991	0.161	0.07478	0.07466	0.1676	0.0532	0.156	0.1859	0.2704	0.1661	0.07356	0.08645	0.01585	0.1145	0.2526	0.2942	0.09107	0.06299	0.1062	0.04631	0.09016	0.148	0.05821	0.1349	0.1039	0.1143	0.1807	0.1529	0.05239	0.0964	0.1138	0.09744	0.1128	0.141	0.1268	0.03989	0.1253	0.2172	0.5906	0.1468	0.04872	0.1663	0.07863	0.02948	0.1024	0.2881
653160	3.103	2.576	2.027	3.154	3.537	3.27	2.442	4.731	2.923	3.019	3.696	3.167	2.749	3.478	4.032	2.816	2.479	1.848	2.88	4.58	2.002	2.633	2.288	3.214	2.367	1.929	3.086	1.971	2.828	2.847	1.937	5.799	2.364	3.633	2.794	1.405	2.381	2.067	1.985	2.614	1.354	1.61	2.211	2.917	3.745	2.529	0.6844	2.132	4.27
100506144	27.23	24.79	25.16	22.59	31.36	17.17	20	24.18	26.81	21.17	32.16	28.36	25.87	17.48	25.38	14.69	31.06	17.31	24.38	13.86	26.39	31.94	25.17	27.72	18.6	8.688	24.48	20.9	26.89	17.43	27.66	27.37	22.61	19.08	27.86	14.71	27.52	16.79	25.42	31.91	6.486	13.5	27.01	14.75	20.63	30.28	16.63	23.39	28.22
9204	2.773	3.893	2.819	5.081	3.071	3.984	2.737	4.103	3.142	3.332	1.916	3.197	3.1	4.332	3.489	4.68	2.32	3.178	3.873	5.16	2.798	2.176	2.22	4.736	3.088	3.098	2.72	2.242	2.691	3.821	3.489	3.892	1.985	4.443	3.04	2.389	2.242	1.232	2.828	2.492	1.878	2.896	2.065	4.675	2.166	4.134	3.767	3.311	2.25
79830	0.4326	0.488	0.5505	1.149	0.5495	1.286	0.8604	1.248	1.402	0.704	0.5481	1.114	0.5301	0.884	0.8617	1.854	0.5464	1.197	0.595	2.19	0.7404	0.6796	0.5319	1.812	0.9144	1.295	0.6184	0.6191	0.5871	0.8171	1.235	1.745	0.5249	0.8028	0.6894	0.4371	0.5921	0.3882	0.4178	0.5239	2.414	0.892	0.3589	1.362	0.6534	0.7003	0.8046	0.5158	0.5583
105378644	0.02401	0.07521	0.3344	0.1054	0.207	0	0.05505	0.2684	0.1548	0.03886	0.1057	0	0.09156	0.1338	0.1685	0.02059	0.04006	0	0.4653	0.01336	0.07391	0.08048	0	0.1139	0.05385	0.0294	0.009891	0.06124	0.1179	0.4929	0	0.05293	0.09392	0.06141	0.1899	0.03662	0.1603	0.0607	0.02386	0.03352	0.03039	0.0358	0.01804	0	0.09076	0.2681	0.01675	0	0.04366
6421	23.87	26.02	41.23	47.57	32.84	34.58	20.6	41.09	33.65	31.27	24.33	35.26	39.81	30.02	34.04	40.08	32.4	36.67	38.77	42.02	20.13	26.83	18.53	39.85	27.19	37.64	19.5	24.11	34.54	32.75	32.18	43.31	17.23	31.64	33.24	21.27	35.25	17.54	17.68	20.25	53.81	30.58	17.23	40.93	27.19	30.26	18.46	26.87	31.86
9202	4.249	5.013	4.908	8.156	4.494	8.433	3.387	6.846	4.723	5.234	3.435	5.872	3.936	6.785	6.183	7.672	4.789	6.096	5.399	10.03	3.828	3.876	2.92	6.349	4.85	9.478	3.545	4.792	4.414	6.817	4.061	8.753	3.33	6.124	4.539	4.514	3.268	2.36	3.797	3.812	5.703	10.18	2.878	7.898	3.766	6.55	5.824	4.992	4.898
100861513	0.22	0.2552	0.3521	0.2236	0.07708	0.1331	0.09339	0.2732	0.04924	0.1978	0	0.3382	0.05825	0	0.1429	0.1571	0.4077	0.1949	0	0.6798	0.09404	0.1755	0.1191	0.1159	0.2741	0.1995	0.2014	0.1336	0.08891	0.4181	0	0.6061	0	0.1116	0.1074	0.1864	0	0.1545	0.1215	0.1706	0.6187	0.243	0.1836	0.1025	0.3079	0.13	0.2558	0	0.4444
79932	5.589	4.866	6.922	13.49	7.174	10.37	5.571	13.56	8.173	7.086	10.78	8.182	8.831	6.919	13.38	13.7	10.74	8.909	8.042	16.49	5.713	8.849	5.145	9.055	7.36	6.336	5.718	9.17	12.4	16.47	10.09	25.74	4.92	13.83	7.34	3.285	7.743	9.574	4.217	6.311	7.777	7.324	4.313	11.88	7.401	10.85	2.2	9.29	9.637
23154	8.683	14.18	8.862	11.97	8.438	16.05	5.634	10.98	10.05	10.19	14.64	18.5	10.9	10.4	13.64	12.35	11.77	13.47	8.947	20.32	6.099	11.92	6.196	8.902	8.463	7.317	6.498	12.88	14.94	17.04	11.29	16.87	4.895	19.93	9.59	7.482	12.09	10.56	9.774	12.15	19.98	10.98	5.323	16.37	14.06	8.307	3.084	10.01	11.48
339488	0.6097	0.7359	0.4905	0.5998	0.7609	0.8453	0.4357	0.9736	0.5138	0.9355	1.211	0.5369	0.6379	1.191	1.093	0.9641	0.9248	1.338	0.9782	0.837	0.5668	1.005	0.409	0.6159	0.5639	0.4881	0.3719	1.062	1.161	0.9482	0.688	0.9121	0.4853	0.9722	0.7305	1.135	1.48	0.4505	0.8217	0.7186	1.534	1.622	0.4403	0.9763	0.6785	0.9348	0.116	0.6293	0.8207
105378645	0.4625	0.3386	0.2167	0.2477	0.3854	0.2765	0.1401	0.3278	0.2386	0.502	0.5275	0.1951	0.3495	0.4321	0.1649	0.1209	0.2352	0.2698	0.8197	0.1882	0.3364	0.5536	0.1924	0.2942	0.253	0.1151	0.2672	0.4007	0.2308	0	0.4083	0.2487	0.3677	0.4791	0.2725	0.2581	0.3137	0.2495	0.4653	0.7874	0.3926	0.3504	0.233	0.3547	0.4974	0.1649	0.1771	0.6012	0.5127
5690	15.95	25.76	15.33	17.65	17.36	15.69	13.72	17.83	13.93	19.96	18.04	25.43	18.14	17.88	16.99	13.22	19.82	21.25	18.69	15.75	12.85	19.63	12.47	17.67	14.13	27.95	14.61	19.97	18.15	16.36	16.23	16.88	15.83	20.23	15.4	14.06	19.35	14.81	13.14	18.05	26.17	37.32	16.31	14.4	17.9	14.81	13.05	16.9	17.97
105378646	0	0	0	0	0	0	0	0	0	0	0	0	0	0	0	0.01434	0	0	0	0	0	0	0	0	0	0	0	0	0	0	0	0	0	0.00611	0	0	0	0	0	0	0	0	0	0	0	0	0	0	0
127703	10.58	14.08	5.945	9.479	5.757	9.024	6.585	6.219	7.428	8.278	6.131	10.08	8.443	7.428	7.173	8.463	8.249	9.003	4.648	9.802	6.858	6.997	7.587	10.9	8.141	9.016	8.087	8.524	6.944	7.196	5.477	10.53	8.035	10.88	6.825	7.43	8.292	7.44	11.58	8.603	14.33	8.749	8.331	11.53	8.88	4.886	3.321	8.654	6.944
63967	0.08576	0.2964	0.0696	0.2078	0.06857	0.2566	0.05077	0.027	0.07058	0.3177	0.03987	0.7688	0.09212	0.2692	0.0459	0.1191	0.09068	0.9245	0.04389	1.401	0.04648	0.08675	0.08828	0.189	0.1321	1.297	0.1194	0.2773	0.03955	0.186	0.08745	1.048	0.04725	0.331	0.138	0.3501	0.02688	0.04581	0.08524	0.07589	2.779	1.078	0.07714	0.3951	0.01522	0.0289	0.05899	0.05853	0.08785
192670	3.533	3.323	2.715	4.814	3.415	3.672	2.894	4.725	3.415	3.377	2.837	3.047	3.258	4.443	4.585	5.455	3.305	3.962	4.359	4.583	3.775	2.906	3.056	4.598	3.66	5.038	3.607	3.129	3.391	5.008	3.209	5.669	3.835	4.122	3.445	2.264	2.973	2.046	2.861	3.619	2.478	4.833	2.689	4.742	3.037	3.981	2.155	3.67	3.614
26523	2.361	2.141	2.286	2.286	2.662	2.359	1.99	3.265	2.514	2.183	2.272	2.007	2.394	2.44	2.854	2.253	2.306	2.518	3.075	2.628	2.225	2.433	1.625	2.077	2.149	4.315	2.049	2.13	2.853	2.818	2.734	2.666	2.08	3.055	2.654	1.783	2.342	2.448	1.929	1.941	4.188	3.407	1.908	1.907	2.172	2.566	1.054	2.188	2.104
192669	0.7954	0.9331	0.7899	1.04	0.8282	1.085	0.8054	1.265	1.042	1.084	0.6966	0.6293	0.8175	1.164	1.122	0.9577	0.702	0.8179	0.7862	1.242	0.919	0.8126	0.6873	1.081	1.098	1.272	0.8353	0.7483	0.929	1.289	0.7979	1.194	0.6532	1.105	0.9119	0.5929	0.7579	0.5572	0.7154	0.8028	1.538	0.99	0.7105	1.291	0.722	1.074	0.8304	0.8738	0.8015
105378647	0.04139	0	0.09939	0	0	0	0	0	0.08341	0.2931	0	0	0	0	0	0.04436	0	0	0.5013	0.05757	0	0.04955	0	0	0	0	0	0.03771	0.03765	0	0	0.05703	0	0.09453	0	0.1578	0.2302	0.1308	0.06171	0.1445	0	0.05144	0	0	0	0.1101	0.1444	0	0.1882
27285	0.3298	0.1252	1.512	2.161	1.91	0.849	0.5842	2.439	0.9665	0.2304	1.814	0.2904	1.272	2.046	1.262	1.761	2.101	1.482	1.162	3.485	0.09228	0.6172	0.08764	1.166	0.9749	0.208	0.1358	0.6008	1.178	1.231	1.519	0.38	0.3127	0.9256	0.7375	0	1.467	1.326	0.2086	0.4185	2.353	0.3427	0.1802	1.86	1.738	2.152	0.1255	0.8715	0.3816
54936	16.65	21.58	27.71	20.92	23.46	20.89	13.93	26.26	23.04	20.8	26.95	24.2	23.8	16.07	18.99	18.27	24.32	22.87	22.7	16.43	12.09	23.86	15.03	19.35	13.66	22.32	12.14	21.63	26.01	23.38	24.25	22.13	12	18.89	20.27	15.43	23.18	24.59	13.62	16.91	31.67	19.52	14.03	18.72	27.28	18.11	10.98	21.05	17.59
1296	9.636	41.7	9.033	6.903	7.735	70.14	6.814	7.922	7.886	8.048	8.462	4.371	8.778	40.72	8.008	29.9	6.554	12.59	10.22	36.68	6.278	8.28	3.281	11.08	3.461	6.584	3.904	13.06	9.9	23.22	9.857	2.308	4.987	36.45	9.158	30.67	6.567	3.376	35.26	16.87	50.37	2.257	6.379	46.88	10.29	3.327	2.378	4.895	6.595
27095	27.71	37.03	28.16	36.72	34.03	32.45	26.59	38.06	26.87	29.09	32.25	29.62	31.86	27.19	37.56	29.54	38.06	31.68	33.71	29.3	26.32	34.53	24.38	34.29	27.45	31.35	27.63	31.2	40.15	40.72	33.36	32.85	28.87	27.35	32.16	20.25	36.38	28.19	23.22	31.89	25.92	46.22	35.17	30.16	25.92	33.67	24.67	34.91	34.44
55700	60.02	56.11	43.39	27.81	38.49	40.23	68.29	36.88	51.34	40.34	50.48	36.52	56.25	42.01	44.62	22.89	41.27	43.57	41.42	28	73.13	48.91	85.41	45.37	70.08	33.78	112.9	52.52	79.87	61.28	46.55	18.34	117.7	39.75	64.07	48.58	49.99	64.1	40.58	52.26	72.08	36.83	118.4	34.03	85.33	17.6	79.21	35.84	59.38
9967	13.18	14.17	15.33	21.77	13.22	21.78	16.06	22.78	17.99	15.83	12.36	15.35	16.9	18	19.9	24.78	16.69	18.03	14.41	28.35	16.81	13.19	13.41	19.9	16.95	20.75	16.71	17.23	20.21	28.54	22.85	31.2	15.45	19.16	15.3	11.06	12.94	10.83	8.49	12.39	26.14	17.23	10.29	22.71	12.53	19.42	17.36	15.21	16.61
79729	2.203	3.343	4.676	15.47	4.782	32	3.492	8.766	5.214	3.908	9.062	4.945	8.954	12.99	24.36	28.76	20.01	8.982	6.661	28.98	1.462	5.299	1.825	14.38	4.708	7.663	2.041	10.66	20.48	39.31	8.753	18.3	1.888	7.946	6.782	5.735	9.991	7.624	4.173	4.859	5.339	10.73	2.036	12.38	7.131	6.506	1.956	9.578	8.092
55194	21.15	24.56	24.3	58.74	25.65	50.84	11.01	24.55	14.4	13.37	34.99	12.17	27.75	44.93	57.23	26.26	49.95	28.38	14.54	39.47	9.703	25.02	9.345	24.9	10.37	11.5	13.26	20.91	54.56	75.29	23.48	21.08	10.53	17.95	13.82	17.78	26.63	31.96	18.4	19.55	18.3	19.41	14.02	19.85	20.86	8.859	15.57	33.9	21.2
83931	20.78	22.06	19.35	19.88	18.3	14.72	21.7	13.94	22.02	17.17	22.49	16.65	23.69	12.53	16.74	17.57	16.4	14.67	19.1	13.73	24.4	17.21	29.72	16.97	29.08	20.1	30.03	24.22	24.8	22.75	24.49	13.17	28.24	16.98	24.32	13.26	24.08	22.16	12.31	20.78	22.94	15.15	27.78	13.36	37.32	13.37	18.97	20.78	27.74
84967	28.37	29.04	23.9	29.45	23.79	22.66	21.23	22.66	23.21	23.12	26.91	19.49	22.51	21.08	27.57	20.21	26.33	30.37	22.59	21.66	24.04	26.36	27.39	24.99	27.39	19.86	25.44	27.38	28.27	23.65	30.69	22.64	27.72	24.77	22.69	20.39	32.21	25.39	25.99	24.49	36.82	25.16	29.6	21.28	21.69	21.43	26.16	34.51	25.14
127700	5.563	4.825	6.482	12.57	6.654	5.696	5.262	8.739	6.015	3.776	5.318	2.356	6.173	5.463	7.589	8.888	7.608	7.611	6.038	6.748	5.182	5.779	2.873	6.603	6.886	2.693	4.771	4.874	8.687	8.321	4.842	3.317	5.351	4.427	5.155	1.577	6.02	5.495	3.227	4.753	2.039	4.412	7.149	5.838	4.405	8.454	7.148	10.08	4.312
109616970	0.5138	0.447	0.4112	0.7834	0.3601	1.399	0	0.7657	0	0.3465	1.884	0	0.4082	0.5964	0.2503	0.9177	0	0.6827	0	0	0.8238	0.615	1.252	0	0.7202	0.1748	1.235	0.78	0.5452	1.465	0	0	0	0.4693	0	0	0	0	0.8511	0.5977	0.271	0.6385	0.6433	0.7182	0	1.138	0.2987	0	0.7785
107984940	0.3717	0.0882	0	0.3709	0.1776	0	0.5164	0	0.4085	0.1367	0.1859	0	0.4832	0	0.09877	0.07242	0.2818	0	0.4092	0.2819	0.13	0.3236	0.3292	0.1602	0.2842	0	0.1392	0.1847	0.3073	0	0	0	0	0.1235	0.1484	0	0.3759	0	0.2687	0.4717	0.1069	0.08397	0.7616	0	0	0	0.2357	0.3274	0.3072
64960	43.6	37.58	36.49	53.35	37	32.76	48.28	36.78	38.54	43.91	36.65	40.8	46.48	39.19	46.83	29.29	44.68	54.81	27.8	32.94	62.64	47.54	44.79	43.88	66.07	54.35	45.26	41.69	49.45	41.88	43.04	43.69	51.65	37.77	42.87	30.16	39.68	50.89	28.62	42.89	46.97	57.84	74.51	33.42	31.44	47.76	68.7	59.43	34.03
1441	4.465	8.789	4.414	53.08	5.51	57.68	2.481	16.57	16.09	7.456	6.108	9.57	8.458	10.71	11.33	10.96	12.2	9.311	5.401	4.657	27.07	7.458	6.71	24.99	7.407	2.743	15.42	12.83	10.25	6.227	5.161	6.511	5.459	13.51	6.863	7.635	11.34	7.401	6.069	10.91	6.624	8.73	5.219	9.07	7.931	3.807	4.138	7.79	11.61
107984941	0	0	0	0	0	0	0	0	0	0	0	0	0	0	0	0	0	0	0	0	0	0	0	0	0	0	0	0	0	0	0	0	0	0	0	0	0	0	0	0	0	0	0	0	0	0	0	0	0
105378648	0	0	0	0	0	0	0	0	0	0	0	0	0	0	0	0	0	0	0	0	0	0	0	0	0	0	0	0.01076	0	0	0	0	0	0	0	0	0	0	0	0	0	0	0	0	0	0	0	0	0
2899	0.5697	0.1419	0.7946	1.683	1.157	0.2253	0.56	1.493	1.122	0.3969	0.7087	0.08995	2.622	2.428	3.966	1.213	2.711	2.968	1.374	1.752	0.3843	0.4018	0.2246	0.8015	0.6229	0.3281	0.05599	0.9991	3.933	11.22	1.925	0.06514	0.06935	0.08097	1.153	0.08113	0.881	0.7769	0.4159	1.749	0.1421	0.2438	0.1021	0.2825	0.7967	0.5374	0.334	1.271	1.655
100422898	0	0	0	0	0	0	0	0	0	0	0	0	0	0	0	0	0	0	0	0	0	0	0	0	0	0	0	0	0	0	0	0	0	0	0	0	0	0	0	0	0	0	0	0	0	0	0	0	0
107984942	0.01744	0.04552	0.02094	0.03191	0.1146	0.02375	0	0.06822	0.01757	0	0.02398	0.1206	0.1039	0.06073	0.05098	0.03738	0	0.03476	0.0528	0.09701	0.02516	0.01044	0	0	0.09778	0.0178	0	0.02383	0.03172	0.2237	0	0	0	0.01593	0.03831	0.03325	0.0485	0.1102	0.008667	0.06087	0	0.03251	0	0	0.02747	0.01159	0.03042	0.1267	0.07927
728431	1.965	2.421	2.907	4.747	4.553	3.597	2.538	8.927	2.788	2.242	5.319	3.317	4.346	3.176	4.458	4.229	6.754	3.573	5.998	4.045	1.21	3.651	2.068	4.884	3.24	2.262	1.392	2.922	4.426	6.858	3.984	2.989	2.409	3.038	3.902	2.518	3.411	5.515	1.946	2.469	1.94	3.771	2.156	4.45	2.031	6.082	2.386	6.247	4.074
80149	11	17.91	28.2	15.73	29.35	14.66	10.5	19.36	11.61	12.6	31.89	11.47	18.02	16.1	8.35	7.703	14.14	9.998	12.81	11.99	4.309	11.8	7.359	19.84	12.92	7.818	9.638	28.47	18.65	17.82	17.11	23.75	3.578	8.388	13.22	20.59	15.02	11.85	5.085	19.41	4.526	6.512	10.43	18.48	31.52	14.16	5.898	13.94	26.59
102465438	0.3739	2.44	0.8978	6.5	1.179	7.128	1.429	2.925	4.897	3.026	11.31	3.88	3.119	7.813	3.279	7.614	7.798	4.472	2.264	10.4	1.439	3.581	1.822	13.3	2.621	3.816	1.54	14.65	3.231	3.198	0	32.46	2.438	4.27	1.643	14.26	0	2.363	0.3717	1.305	3.55	1.394	0	15.68	2.356	1.988	4.565	1.812	18.7
64769	8.21	8.149	12.19	17.04	12.5	14.65	7.465	18.76	10.16	8.288	12.61	10.6	15.27	16.49	16.38	16.88	17.85	20.7	12.34	17.41	7.825	11.96	6.264	14.56	6.927	12.76	7.051	10.08	13.37	21.02	12.81	18.31	6.477	15.48	10.18	7.472	12.53	10.08	7.586	10.84	7.277	15.95	7.567	15.56	10.33	14.24	10.73	14.52	10.55
100847010	0.187	0	0	0	0.1965	0	1.429	0.4179	0.7534	0	0	0	0	0	0	0.4007	0	0	0	0	1.079	0	0	0	0	1.908	0	0	0	3.198	0	0.5152	0	0.8539	0	0	0	0	0	1.305	1.183	0	0.7023	0	1.178	0	0	0	0
105378649	0.777	0.7428	0.8146	1.001	0.8168	1.013	1.192	0.9052	0.9041	0.5535	0.6021	0.7571	0.7564	0.9909	0.6079	0.9383	0.9129	0.8726	1.193	1.035	0.737	0.6026	0.4266	0.4671	0.7364	1.184	0.834	0.7975	0.5674	0.9361	1.585	1.086	0.7135	0.7198	0.6731	0.5008	0.8523	0.3459	0.4242	0.6876	1.004	0.8432	0.37	0.6884	0.8274	0.9893	0.4581	0.5303	1.293
79753	3.545	3.459	5.057	5.237	5.422	4.025	4.494	6.327	4.909	3.802	3.483	2.454	4.544	4.255	4.788	5.063	3.473	4.281	4.535	4.632	2.758	4.057	2.712	4.1	4.351	4.631	3.48	3.788	4.147	4.593	4.191	4.147	2.987	4.165	4.924	2.593	4.385	2.382	2.475	3.989	4.825	4.622	2.674	4.359	4.687	4.624	2.406	3.795	4.143
7802	4.751	1.393	11.34	34.79	15.75	14.58	6.842	25.94	10.26	2.392	12.16	1.211	16.29	10.41	20.25	32.83	18.05	18.75	9.874	23.33	3.228	10.28	1.393	5.972	6.187	1.263	3.534	7.24	17	28.55	14.37	0.2941	3.117	6.262	9.601	1.27	16.19	10.71	4.166	6.853	0.1756	1.04	3.784	23.45	9.815	13.4	3.41	15.18	9.275
29889	13.43	16.79	20.29	22.04	19.11	17.26	10.43	17.42	14.49	17.46	12.24	18.87	24.53	17.54	16.33	19.96	17.97	20.11	20.74	18.51	10.3	15.18	8.703	17.88	17.35	33.82	12.95	13.96	18.43	14.12	21.18	17.88	10.28	19.53	18.49	15.07	19.74	12	12.43	14.31	19.89	24.26	11.22	19.06	15.11	19.66	17.28	17.27	17.9
284654	0.7814	0.8293	5.287	0.8819	3.056	3.739	0.4884	0.4408	1.435	0.6427	0.9241	0.3789	2.071	2.289	4.91	1.612	2.224	0.757	6.987	1.544	0.01405	2.037	0.08896	0.9005	1.075	0.2981	0.1504	1.138	2.86	1.249	1.586	0.1006	0.119	1.738	6.224	0.5291	1.869	2.193	1.68	1.402	0.1156	0.4356	0.6173	0.9647	1.518	2.34	0.03822	0.9908	1.826
54955	2.725	2.076	3.236	4.731	2.817	3.967	3.27	5.149	3.602	3.972	2.371	3.759	2.857	3.551	4.942	5.985	3.266	5.396	4.852	6.255	3.504	3.015	3.727	3.728	3.531	5.012	3.001	3.511	4.077	5.971	1.648	5.587	3.047	4.536	4.48	2.569	3.005	1.995	1.891	2.246	5.859	4.043	2.292	4.187	2.505	4.793	1.916	3.265	3.228
55143	0.6387	2.05	1.056	2.476	0.6167	2.319	0.6327	1.269	0.7245	4.259	0.7288	8.707	0.8908	1.911	0.7745	3.215	1.579	12.37	0.9741	8.83	0.4369	1.121	0.5302	3.253	0.6101	23.41	0.4872	3.948	0.9166	5.422	0.3426	11.39	0.4935	4.326	0.8522	4.041	0.7369	0.7476	0.616	1.09	27.65	12.18	0.3732	3.274	0.4173	0.956	0.6107	1.742	1.075
284656	0.1074	0.119	0.8017	1.795	0.3603	1.731	0.2895	1.365	0.578	1.077	0.6312	0.8447	0.3891	1.188	1.303	3.695	0.7976	2.005	0.9086	3.703	0.0283	0.412	0.05734	1.095	0.3588	0.1952	0.00606	1.045	0.9486	1.409	0.639	6.064	0.06713	2.1	0.5751	0.1795	0.6382	0.8461	0.008772	0.2978	0.01396	4.255	0.01658	2.652	0.9267	0.7313	0.3951	0.6415	0.5483
105378650	0	0.06139	0	0.04303	0	0	0	0	0	0	0	0	0	0	0	0	0	0	0	0	0	0	0	0	0	0	0	0	0	0	0	0.1944	0	0.02148	0	0	0	0	0	0	0	0	0	0	0	0	0	0	0
149175	0.9092	1.381	3.175	3.69	1.88	2.251	1.061	2.624	1.865	10.87	2.946	2.104	1.568	0.9671	2.039	2.402	2.289	9.753	2.883	2.069	0.7124	2.375	0.6927	1.286	1.251	4.481	0.7627	3.638	3.025	4.92	1.915	12.12	0.6466	1.682	2.033	3.681	3.09	2.278	0.4502	1.685	1.214	19.09	0.4098	1.483	2.249	1.38	1.026	2.467	1.803
79693	7.236	8.065	11.46	11.2	10.04	7.009	6.309	9.838	6.813	9.603	13.26	11.25	9.548	7.779	7.914	7.104	7.95	15.29	8.381	7.226	4.438	8.574	5.176	5.786	6.433	10.89	6.551	8.748	9.087	7.892	9.889	8.413	5.343	6.948	7.947	7.454	8.441	7.213	4.833	7.331	10.89	12.28	5.222	6.338	8.872	8.699	2.626	8.706	9.437
127687	26.33	28.58	23.08	28.97	21.6	30.2	18.17	19.62	19.68	35.6	35.29	26.16	25.85	24.63	24.18	14.38	25.28	35.94	16.36	19.93	18.17	25.32	27.27	15.33	20.18	23.57	24.97	23.96	28.74	29.17	18.33	25.19	24.43	18.24	18.32	18.73	27.89	32.7	21.16	20.21	23.32	36.38	31.61	16.6	24.09	14.3	28.33	30.51	21.79
4520	1.677	1.815	2.055	2.115	1.962	1.66	1.507	2.075	2.084	1.972	1.739	1.277	1.766	1.462	1.501	2.331	1.698	1.431	1.884	1.751	1.43	1.392	1.306	1.853	1.84	2.119	1.94	2.006	1.803	1.795	2.838	1.425	1.443	1.413	1.872	1.446	1.688	1.063	1.313	1.412	2.049	1.411	1.116	1.416	1.752	1.946	1.385	1.801	1.885
3633	5.101	2.966	3.983	4.352	6.181	6.041	6.353	7.809	7.583	6.082	7.134	4.263	4.55	5.627	5.849	6.029	7.016	4.367	6.349	4.325	8.084	6.851	6.5	7.254	5.248	5.318	7.163	6.724	9.391	8.833	7.435	5.659	6.912	6.213	7.751	4.55	6.528	5.786	3.873	7.141	8.338	5.62	4.879	5.405	6.827	4.946	1.433	4.189	7.042
105378651	0.1186	0.06882	0.0633	0.08442	0.02079	0.1436	0.277	0.02947	0.2258	0.05333	0.1088	0.0456	0.1257	0.04591	0.1927	0.09889	0	0.1051	0	0.165	0.2536	0.03156	0.2248	0.125	0.3141	0.04036	0.4208	0.1441	0.03597	0	0	0.1635	0.1719	0.09031	0.1158	0.1005	0.1466	0.125	0.06551	0.04601	0.6883	0.03276	0.04952	0.1935	0.1246	0.2278	0.09197	0.2555	0.1198
10946	22.24	22.67	26.16	29.12	26.51	29.03	22.28	31.01	22.64	25.9	21.69	24.79	25.5	23.77	28.04	27.11	26.18	30.98	25.96	24.62	19.49	23.23	18.82	28.21	21.69	39.15	20.82	26.35	25.99	23.59	30.45	22.07	19.51	29.43	23.84	16.9	26.68	17.43	17.84	20.61	28.61	29.02	17.21	21.65	24.64	30.85	17.66	22.57	26.14
2275	15.91	22.06	25.46	12.41	27.9	13.27	11.11	16.51	14.76	15.29	21.19	10.52	17.62	18.25	15.99	8.24	24.05	11.81	18.02	8.002	6.966	26.4	8.115	15.17	9.154	12.48	7.39	18.64	20.15	12.39	21.45	6.784	8.069	17.78	15.07	17.12	24.97	17.23	22.18	16.36	25.46	13.33	7.815	10.08	31.52	12.51	4.639	11.99	15.98
51118	11.29	11.1	12.14	14.48	12.14	8.502	7.708	12.03	10.37	11.06	9.918	8.898	14.13	9.111	13.62	11.21	11.23	12.36	10.78	9.967	8.333	13.08	8.087	11.23	9.8	17.35	8.83	11.3	12.8	11.66	11.94	8.663	8.17	11.4	11.08	8.97	13.88	6.705	8.134	12.81	15.6	14.45	9.353	9.403	11.25	12.57	11.66	13.79	10.39
5453	0.3178	0.1975	0.1998	0.3323	0.2784	0.06182	0.1879	0.2114	0.1067	0.1072	0.5412	0.1309	0.2344	0.5007	0.4092	0.6812	0.284	0.09049	0.1833	0.02105	0.3203	0.1812	0.1106	0.1794	0.1591	0.2703	0.09351	0.0965	0.2478	0.2589	0.137	0.02085	0.222	0.2419	0.3657	0.1443	0.2946	0.2152	0.07897	0.07923	0.1676	0.04701	0.04264	0.07932	0.286	0.05029	0.06599	0.1467	0.344
107985103	0.01592	0.04155	0.02548	0.01942	0.04463	0	0.01014	0.02372	0.02138	0.04294	0.02919	0	0.02529	0	0.01551	0.02275	0.1328	0	0	0	0.04084	0.0127	0.02585	0.02516	0.01488	0.02166	0.01093	0.009667	0.03861	0	0	0	0	0.004847	0.06993	0	0	0.03354	0.03165	0.03704	0	0.01319	0.07973	0	0	0.01411	0.07404	0	0.2412
105378653	0.09859	0.5147	0.2029	0.1546	0.1555	0.1151	0.1345	0.1889	0.2128	0.1282	0.4261	0.1462	0.1846	0.2452	0.2059	0.2717	0.1175	0.1123	0.1706	0.1175	0.06774	0.2023	0.03431	0.1002	0.07897	0.1725	0.08702	0.1668	0.3587	0.1205	0.2549	0	0	0.0386	0.06187	0.1074	0.5484	0.04451	0.308	0.3932	0	0.035	0.1323	0.2362	0.1331	0.05617	0.04913	0.3412	0.1921
100500801	0	0	0	0	0	0	0	0	0	0	0	0	0	0	0	0	0	0	0	0	0	0	0	0	0	0	0	0	0	0	0	0	0	0	0	0	0	0	0	0	0	0	0	0	0	0	0	0	0
105378655	0.001787	0	0	0.006541	0	0	0	0	0	0	0	0	0	0	0	0	0	0	0	0	0	0	0	0	0	0.003648	0	0	0	0	0	0	0	0	0	0	0	0	0.00533	0	0	0	0	0	0	0.009504	0	0	0
105378654	0	0.01859	0	0	0	0	0	0.005306	0.01435	0.01441	0	0	0	0	0	0.01526	0	0	0	0	0	0	0	0	0	0	0	0	0	0.0406	0	0	0	0.002168	0.01043	0	0	0	0.0118	0.01657	0	0.005899	0	0.009953	0	0	0	0	0.02158
339442	0	0.02565	0	0	0	0	0	0.01098	0.009901	0.00994	0	0	0	0	0	0.01053	0	0	0	0	0	0	0	0	0	0	0	0	0	0.08405	0	0	0	0	0.02159	0	0	0	0.01465	0	0	0.01221	0	0.0206	0	0	0	0	0
105378657	0.1525	0	0	0.06201	0.08907	0	0.2266	0.03788	0.06829	0.06856	0.1864	0	0.1212	0	0.09907	0.07264	0	0	0	0	0	0.04057	0	0	0.1425	0	0.0698	0	0.04624	0	0	0.04669	0	0.01548	0	0	0	0.1071	0.03368	0.1183	0	0	0.3183	0.07106	0	0.04505	0	0.3284	0
107984943	0	0	0	0	0	0	0	0	0	0	0	0	0	0	0	0	0	0	0	0	0	0	0	0	0	0	0	0	0	0	0	0	0	0	0	0	0	0	0	0	0	0	0.098	0	0	0	0	0	0
105378656	0	0	0	0	0	0	0.02713	0	0	0	0	0	0	0	0	0	0	0	0	0	0	0	0	0	0	0	0	0.02587	0	0	0	0	0	0	0	0	0	0	0.01411	0	0	0	0	0	0	0	0	0	0
105378658	0	0	0	0	0	0	0	0	0	0	0	0	0	0	0	0	0	0	0	0	0	0	0	0	0	0	0	0	0	0	0	0	0	0	0	0	0	0	0	0	0	0	0	0	0	0	0	0	0
105378660	0	0	0	0	0	0	0	0	0	0.03079	0	0	0	0	0	0	0	0	0	0	0	0	0	0	0	0	0	0	0	0	0	0	0	0	0	0	0	0	0	0	0	0	0	0	0	0	0	0	0
64121	16.74	17.01	13.89	12.05	8.788	12.85	21.78	11.46	13.49	11.57	7.251	13.43	12.42	13.32	10.74	11.7	7.818	15.11	11.96	13.55	23.26	11.74	18.41	14.62	25.9	12.14	20.97	11.77	10.32	13.74	10.3	10.83	24.44	13.47	14.59	11.65	7.82	8.701	12.84	11.36	11.18	15.45	19.4	13	10.52	14.65	27.09	12.77	12.9
100527950	1.424	1.478	1.967	5.448	1.904	2.62	1.199	3.435	1.66	3.052	1.756	1.958	2.176	2.135	3.832	4.89	2.681	3.258	1.882	3.469	1.081	1.951	0.871	3.008	2.046	3.032	1.495	2.303	2.487	3.641	3.082	3.859	1.346	3.04	1.917	1.737	2.273	1.614	0.6304	1.694	1.273	3.327	1.519	3.231	1.488	2.829	2.68	2.825	2.341
26292	2.825	2.945	3.969	11.04	3.848	5.264	2.365	6.941	3.349	6.184	3.561	3.812	4.419	4.265	7.811	9.917	5.472	6.66	3.867	6.921	2.112	3.905	1.683	6.098	3.96	6.008	2.964	4.653	5.044	7.332	6.175	7.688	2.709	6.168	3.823	3.536	4.719	3.262	1.239	3.297	2.436	6.75	2.974	6.529	3.031	5.697	5.386	5.679	4.652
105378663	0.193	0.06297	0.1738	0.1766	0.07608	0.2628	0.4609	0.2157	0.1458	0.1952	0	0.1669	0.1725	0.168	0.141	0.2068	0.2012	0.1923	0	0.2684	0.5106	0.231	0.4702	0.2288	1.082	0.3447	0.2981	0.1319	0.1097	0.4127	0	0.3988	0.3146	0.08815	0.3179	0	0	0.4574	0.1918	0.3368	0.229	0.05996	0.6344	0	0	0.3207	0.4208	0.4676	0.2193
81025	0.07869	0.06419	0.09446	0.144	0.07238	0.1339	0.1128	0.1099	0.05946	0.1393	0.05411	0.2041	0.1055	0.137	0.08626	0.1054	0.08205	0.03921	0.05956	0.2189	0.123	0.1177	0.1198	0.09329	0.2757	0.1706	0.08103	0.08064	0.06262	0.1683	0	0.2168	0.09619	0.1033	0.08642	0.03751	0	0.09325	0.05866	0.1373	0.2023	0.1222	0.1663	0.08249	0.03098	0.1308	0.1372	0.143	0.1788
54933	0.838	1.094	0.4561	1.216	1.122	1.217	0.6511	1.036	0.4615	1.752	0.7683	1.662	0.8255	1.128	0.8655	1.197	0.9786	0.8017	1.218	1.274	0.9029	0.6955	0.626	1.06	1.457	1.79	1.024	2.565	0.8536	0.6689	2.022	3.248	1.42	1.383	1.08	1.747	0.3729	0.9181	0.4276	0.7409	2.033	1.527	0.7345	1.124	0.4927	0.9803	0.5457	1.029	0.965
105378662	2.364	1.133	0.6371	0.7504	0.7608	0.9198	2.812	0.6471	1.944	1.269	1.858	1.836	1.437	1.344	1.41	0.879	1.006	0.9617	1.461	1.074	3.249	1.213	3.644	1.83	8.724	1.379	4.174	1.67	1.777	0.8253	1.747	1.928	6.134	1.124	2.12	0.9199	1.074	2.745	1.031	0.6736	1.832	1.079	4.984	0.9104	0.9119	1.219	1.767	2.338	1.535
79647	20.57	18.63	21.99	24.39	20.52	13.45	14.51	16.66	21.55	19.1	14.92	16.83	21.27	14.62	15.43	19.69	13.08	18.9	13.85	21.43	16.18	15.92	15.44	18.03	23.94	24.13	21.24	22.33	17.46	21.12	21.45	14.12	16.45	15.54	24.77	13.02	16.07	9.234	11.33	15.51	18.14	13.3	16.62	17.67	17.47	16.82	6.919	18.26	21.59
4725	147.4	123.2	155.9	150.9	159.1	105.6	141.3	137.9	174.7	132.6	142.8	161.5	181.4	115.9	167.8	127.2	193.2	235.3	187.5	126.8	146.8	210	122.3	137.1	145.1	156.6	143.9	165.4	170	129.4	179.2	109	132.1	104.6	133	104.3	191	163.4	101.8	153.9	175.8	227.2	166	126.1	128.5	136.8	285.9	192.1	179.1
23499	10.71	7.841	7.72	7.976	7.682	9.388	6.781	9.211	8.603	7.909	6.705	6.098	8.556	7.686	9.258	6.416	7.432	7.372	7.104	7.243	7.539	6.964	6.173	9.741	10.06	10.83	9.24	8.166	7.5	7.594	8.425	5.253	8.612	9.352	8.029	5.736	7.577	5.407	7.251	7.229	6.528	4.648	6.699	9.621	7.331	9.455	8.367	9.065	7.501
643314	0.05904	0.02766	0.02908	0.01939	0.02387	0.02474	0.02314	0.03722	0.04881	0.03981	0.008328	0.02095	0.007216	0.01054	0.02655	0.02596	0.01263	0.08449	0	0.02948	0.0466	0.01087	0.04426	0.01436	0.06366	0.04017	0.04054	0.02206	0.01928	0.0259	0.0548	0.04171	0.05922	0.03181	0.07981	0.01155	0.03368	0	0.03009	0.05284	0.0527	0.04891	0.09668	0.006348	0.05722	0.07245	0.05281	0.05868	0.04129
105378950	0	0.01363	0	0.009556	0.01647	0.02844	0	0	0	0	0	0	0	0	0	0.01119	0	0.08328	0	0.01453	0	0.0125	0	0	0	0.04264	0	0.009514	0.00475	0	0	0.01439	0	0.009541	0	0.07966	0	0	0.01557	0	0.01653	0.05192	0	0	0	0	0	0	0
353500	0.929	2.171	0.7607	2.672	1.386	2.292	0.8701	1.405	1.154	1.823	1.48	1.473	1.093	1.644	1.143	3.48	1.211	4.486	1.839	2.194	0.9747	1.055	0.7236	1.62	1.194	5.608	0.8055	3.085	0.6724	0.8468	1.016	1.746	0.7423	3.276	1.037	2.391	0.3304	0.6049	1.079	0.8178	1.332	0.8284	0.6881	2.982	1.112	0.6449	0.5238	0.5917	1.065
192217	0.2487	0.2597	0.2837	0.1934	0.268	0.2709	0.2732	0.4448	0.3508	0.2138	0.5815	0.2151	0.2668	0.4331	0.2	0.1333	0.5187	0.5454	0.4519	0.1557	0.1316	0.4168	0.1212	0.2359	0.3487	0.2031	0.1409	0.5098	0.1527	0.2127	0.6753	0.06854	0.2432	0.284	0.1093	0.2845	0.06918	0.3144	0.5872	0.1302	1.358	0.3245	0.2102	0.4954	0.1959	0.2811	0.1302	0.1808	0.1131
728448	2.89	3.79	2.525	4.525	4.778	5.543	3.668	5.513	4.983	2.971	6.009	1.455	4.05	4.418	4.859	6.529	5.376	2.786	7.189	2.217	4.059	2.745	2.413	4.215	4.47	3.434	3.493	3.516	1.944	2.147	4.175	1.112	2.698	3.288	4.918	2.251	1.208	2.273	3.021	2.557	1.46	2.327	3.53	6.202	4.167	2.633	1.018	2.63	3.546
8761	27.51	26.18	44.64	46.7	33.97	35.53	31.3	29.86	32.67	44.95	25.57	28.28	45.11	44.98	27.47	46.91	30.53	42.9	40.56	16.9	40.99	36.06	30.25	37.3	29.32	42.08	33.8	32.22	31.88	41.22	36.96	25.6	31.4	35.8	36.37	37.63	32.45	28.93	26.86	31.95	48.62	54.91	27.06	28.97	31.69	35.8	11.17	28.16	34.83
101929516	13.91	14.94	23.36	25.46	15.23	17.35	16.85	14.67	16.22	24.22	12.03	13.32	20.56	24.01	13.97	27.16	9.927	21.91	18.65	9.93	22.19	15	17.82	21.33	17.37	24.5	19.39	19.1	14.26	28.14	19.01	16.44	17.69	18.42	19.37	23.22	15.58	12.5	13.74	15.39	30.18	28.05	12.29	14.68	15.44	16.24	5.861	11.19	19.89
677834	0.1638	0	0.3932	0.4495	0.08608	0.8919	0.7822	0	0.165	0.3313	0.9009	0.5665	0.1951	0.5703	0	0.351	0	0	0.9917	0.2277	0.1575	0	0	0	0.6887	0.8356	0.1687	0.1492	0.07447	0	0	0.2256	0	0.1496	1.079	0	0	0	0	0	0.5182	0	0.3076	0.3434	0.5158	0	0.2856	0.7935	0
26508	8.457	7.575	4.09	5.915	2.244	5.481	2.643	1.043	5.607	9.717	3.79	5.01	3.025	7.254	3.473	5.453	2.805	8.974	0.7227	3.795	3.981	6.545	4.652	6.65	3.749	23.98	3.514	6.977	2.59	1.345	2.553	2.392	4.898	8.354	2.347	5.42	3.168	2.709	4.561	3.711	4.317	2.17	3.26	5.061	4.426	1.269	3.075	3.391	4.192
84618	0.08107	0	0	0	0.03196	0	0	0	0.02042	0	0.1672	0	0	0	0.08887	0	0	0	0	0	0.05849	0.02426	0.04937	0.04806	0.05682	0.06205	0.1252	0.01846	0	0	0	0	0	0.04628	0	0	0	0.1921	0.01007	0	0.06413	0.05037	0	0	0	0.02694	0.03535	0	0
51440	0.08455	0.06131	0.07895	0.03008	0.02963	0.01279	0.01346	0.0315	0.05206	0.09503	0.02584	0.13	0.06717	0.1145	0.08926	0.0151	0	0.01873	0	0.05226	0.04971	0.01125	0.04578	0.04455	0	0.02397	0.03386	0.05135	0.01068	0	0	0.006472	0	0.251	0.06191	0.01791	0.07839	0.02969	0.08638	0	0.07433	0.02919	0.008823	0	0.02959	0.01873	0.01639	0	0
10450	4.558	4.28	6.028	6.137	6.346	5.22	4.558	7.203	5.305	4.374	6.898	3.98	5.7	4.726	6.056	5.111	6.63	4.816	6.481	2.318	4.345	5.774	4.257	5.708	3.913	4.955	3.989	4.37	6.025	5.546	7.375	3.783	4.368	5.389	5.275	3.501	6.416	5.704	3.853	5.378	4.935	6.015	4.603	4.909	4.827	6.416	3.899	6.034	4.917
656	0.7563	0.8381	0.8308	2.252	0.8307	0.7189	0.593	0.8772	0.8518	0.5124	1.001	0.6664	1.02	0.7206	0.8864	2.198	1.399	1.109	0.9721	0.769	1.977	0.5893	1.017	0.7951	0.4701	1.405	0.4739	1.401	0.7609	0.9154	0.8394	1.386	0.2442	2.066	0.909	0.8026	0.635	0.7554	0.8333	0.772	2.585	1.104	0.4556	1.227	0.9439	0.7114	0.3422	1.072	0.7946
64064	0.1843	0.433	0.3835	0.281	0.3875	0.3011	0.223	0.3845	0.3218	0.2237	0.5407	0.255	0.4392	0.3851	0.1257	0.2107	0.2562	0.7347	0.4464	0.1025	0.2128	0.4853	0.0898	0.3496	0.4306	0.1505	0.1012	0.4925	0.3129	0.2102	0.4448	0.03386	0.1602	0.2413	0.2429	0.2811	0.205	0.1165	0.4091	0.04288	1.361	0.3512	0.2539	0.5925	0.1548	0.2613	0.2357	0.1191	0.2234
105378666	0	0	0	0	0	0.04992	0	0	0	0	0	0	0	0	0	0	0	0	0	0	0	0	0	0	0.02569	0	0	0.0167	0	0	0	0.02525	0	0	0	0	0	0	0	0	0	0	0	0	0	0	0	0	0
101929536	0.1032	0.1959	0.2252	0.7208	0.355	0.2043	0.05376	0.6709	0.0567	0.1518	0	0.5191	0.1565	0.06533	0.4661	0.8845	0.7824	0	0.568	0.287	0.01805	0.2021	0	0.5338	0.07888	0.03829	0.03864	0.1025	0.2303	0.1604	0	0.3877	0	0.3256	0.4532	0	0.1043	0.1779	0.02797	0	0.1187	0.7459	0.07047	0.3146	0.1773	0.04987	0.09816	0.1818	0.1705
105378951	0.09398	0.3122	0.1231	0.2345	0.1796	0.3257	0.06529	0.2483	0.01721	0.1037	0	0.2955	0.08145	0	0.07492	0.05494	0.3563	0.2725	0.5174	0.07129	0.09862	0.1023	0	0	0.1677	0.01744	0.1584	0.1401	0.06993	0	0	0.07063	0.1114	0.2341	0.2627	0.06516	0.09505	0	0.02548	0.05964	0.05407	0.2123	0	0.215	0.05382	0.02271	0.05961	0	0.3107
107985740	0.06831	0.05943	0.03645	0.2361	0.1037	0.08268	0.029	0.1018	0.01529	0.04606	0.04175	0.21	0.09044	0.05286	0.02219	0.0488	0.06331	0.121	0.09192	0.06333	0.07301	0.03634	0	0.144	0.1702	0.03098	0.06253	0.2627	0.04142	0	0	0.1046	0.09897	0.1595	0.03334	0.1158	0.1689	0	0.01509	0	0.1201	0.01886	0.114	0.191	0.1913	0.1211	0.07943	0.1471	0
105378665	0.2117	0.5525	0.1694	0.7745	1.261	0.3843	0.1348	0.6308	0.1422	0.2854	0	0	0.1681	0.4914	0	0.1512	1.177	1.125	0.8545	0	0.2715	0.1689	0	0	0.5934	0	0.2906	1.157	0.5775	0	0	0.1944	0.46	0.5156	0	0.5381	0.7849	0	0.07012	0	0	0	0.265	0	0.4445	0.3752	0	1.367	0
105378667	0	0	0.01394	0.01062	0.03052	0.03162	0.02219	0	0.0351	0.02349	0	0.04017	0.04151	0	0.03395	0.01244	0	0	0.07032	0.01615	0.01117	0.0139	0	0	0	0.03555	0.01196	0	0.005281	0.09932	0	0	0	0.03713	0	0	0	0	0.005771	0	0.01837	0.04329	0	0	0	0	0	0	0
54802	2.067	2.622	2.631	3.8	3.296	3.677	2.01	5.233	1.86	2.378	2.72	3.764	3.431	3.748	4.127	4.587	3.031	2.153	4.208	3.501	1.891	3.137	1.161	2.891	2.388	3.331	1.906	2.449	3.09	3.668	3.809	3.786	2.071	4.195	3.759	1.878	2.916	1.845	1.78	2.522	2.821	4.851	1.76	3.513	2.176	4.376	2.078	3.425	2.978
4610	0.4025	0.7971	0.9221	0.9397	0.6712	3.515	0.4818	2.172	0.3822	1.877	0.7	0.7042	0.4907	1.466	1.211	2.271	1.37	0.2213	0.7004	0.5662	0.2493	1.002	0.1353	1.887	0.2789	0.3211	0.1287	1.007	0.7196	1.108	1.172	1.167	0.2112	5.494	0.5081	0.3705	0.5147	1.17	0.3173	0.436	0.7394	1.288	0.0869	1.639	0.9328	0.775	0.234	0.7846	0.7992
105378668	0.2275	0.2598	0.3072	0.2341	0.1794	0.9292	0.1087	0.4449	0.2005	0.4889	0.1564	0.3934	0.1694	0.5942	0.2909	1.067	0.1186	0	0.3444	0.3164	0.08206	0.1702	0	0.6068	0.2392	0.08706	0	0.3367	0.1552	0.2432	0.5147	0.5485	0	1.571	0.06246	0.1084	0.6327	0.08986	0.1272	0.1985	0.4049	0.3534	0	0.477	0.1791	0.189	0.0992	0.2756	0.517
84879	0.8921	4.803	11.92	15.03	2.622	7.813	1.036	3.15	2.605	18.8	2.817	2.174	7.889	2.048	1.674	3.542	5.412	2.546	13.32	0.8037	0.2146	2.997	0.3211	3.149	1.435	2.359	0.4489	4.904	2.955	1.821	4.955	0.3632	0	19.8	3.83	7.036	2.256	2.115	1.794	0.9908	3.882	16.19	0.4189	2.232	2.906	3.868	0.5128	1.621	3.042
105378669	0.05186	0.05415	0.09962	0.1423	0.05452	0.02825	0.05945	0.1275	0.03135	0.06295	0.02853	0.03588	0.08652	0.1084	0.09096	0.1112	0.2596	0	0.06281	0.0577	0.03991	0.01242	0.1263	0.02459	0.02908	0.04234	0.02136	0.0189	0.04245	0.08872	0	0.04287	0	0.08054	0.06835	0	0	0.1639	0.03093	0.0724	0.03282	0.116	0.05845	0.08699	0.06535	0.06894	0.07237	0.05026	0.0943
10487	52.58	67.5	41.3	62.66	32.57	57.11	42.29	40.63	40.57	54.96	26.14	49.51	44.73	60.82	41.01	59.08	36.84	49.53	36.21	48.74	41.6	33.66	44.05	58.38	40.61	62.14	50.31	68.57	33.96	50.36	48.87	44.61	48.64	81.44	46.52	65.62	35.88	23.82	41.58	44.24	30.58	50.76	37.54	60.01	38.44	42.63	50.94	45.49	51.17
5538	49.17	80.81	50.74	79.05	52.62	84.1	36.6	75.85	44.34	54.85	46.63	58.58	56.45	99.01	76.85	73.03	59.12	49.31	51.58	69.2	36.14	58	32.53	82.24	36.73	45.85	41.55	69.05	58.89	88.51	61.14	82.15	44.59	78.54	49.71	73.49	55.63	33.18	51.51	55.58	45.96	80.38	40.06	60.89	41.2	64.5	42.35	68.53	50.98
105378671	0.05257	0.08233	0.02524	0.03847	0.0221	0.1145	0	0.1645	0.06355	0	0.1157	0	0.07517	0.07323	0.1229	0	0.0877	0.08382	0.382	0.05848	0	0.05034	0	0	0.02947	0	0.02165	0.01915	0.08606	0.1798	0	0	0	0.02881	0	0	0	0.1994	0.1045	0	0	0	0	0.3086	0	0.02795	0.1467	0.2038	0
6018	2.903	3.02	5.331	3.256	3.647	3.554	2.385	4.269	3.877	2.957	3.017	4.197	4.283	3.464	3.583	4.112	2.545	2.798	4.464	3.762	2.402	2.892	1.658	3.011	3.337	3.319	2.488	2.406	3.253	3.62	3.384	3.037	2.024	3.621	2.905	2.69	2.825	1.304	2.456	2.671	4.492	3.809	1.928	3.697	3.633	4.501	4.276	3.281	2.886
127391	0	0.08414	0.0387	0	0	0	0	0.03603	0	0.06521	0	0	0	0.1123	0	0	0.4033	0	0	0.04483	0	0.1158	0	0	0	0.06579	0	0	0.04398	0	0	0	0	0.04417	0.0708	0	0	0.2037	0	0	0	0	0	0	0	0.04285	0	0	0
10269	8.614	12.79	9.774	16.63	6.917	13.85	8.023	11.66	10.87	10.56	4.305	9.427	9.131	8.527	11.07	13.83	4.98	14.41	5.392	20.48	6.729	6.936	7.756	15.74	9.295	15.96	6.523	10.03	5.411	11.65	8.547	21.22	6.817	13.12	7.216	7.485	6.041	3.986	8.951	6.38	11.2	9.128	5.727	15.33	8.011	9.532	13.64	9.413	6.163
1298	3.643	4.166	7.481	6.776	10.71	12.18	4.711	20.21	7.005	5.532	21.11	3.523	12.36	7.677	14.49	27.87	6.471	2.062	19.14	8.202	0.9045	7.891	1.056	51.66	5.016	4.558	0.9629	5.477	14.53	22.03	12.2	2.936	0.8344	12.75	8.02	8.964	18.42	9.212	2.201	5.944	124.7	4.044	1.413	11.84	15.91	5.722	3.699	12.5	9.142
107984945	0.05675	0.1481	0.02271	0	0.009943	0.05152	0.01807	0	0.03812	0.09567	0	0.3272	0	0.1318	0.0553	0.02027	0	0	0	0.02631	0.0364	0	0.09217	0.1346	0.1061	0	0.09741	0.1896	0.008603	0.1618	0	0.2346	0.06167	0.1469	0.0831	0.1443	0.1052	0	0.06581	0	0	0.07052	0.03553	0.07932	0.05959	0.1006	0.033	0	0
64744	19.24	19.37	20.11	27.73	11.11	18.93	13.94	18.09	21.86	35.9	12.94	12.08	23.09	35.55	17.95	13.59	22.79	22.96	20.55	16.74	21.73	22.78	22.57	38.55	13.13	10.1	17.69	22.95	18.48	17.65	25.03	19.17	25.97	47.03	21.47	15.32	13.74	11.35	17.34	21.77	18.83	16.56	19.47	20.79	11.62	20.61	8.172	19.78	20.34
65243	0.3106	0.7018	0.3053	0.8047	0.3133	0.7265	0.1673	0.6849	0.2646	0.7421	0.0688	0.7354	0.3527	0.4065	0.5666	0.7282	0.2956	0.8808	0.2272	1.675	0.09223	0.2645	0.1523	0.4646	0.2279	1.791	0.09874	0.4519	0.3924	0.4635	0.4527	0.5341	0.05436	1.251	0.2014	0.5405	0.2319	0.1186	0.4309	0.1746	0.8377	0.7563	0.1096	0.6905	0.1444	0.4045	0.16	0.4444	0.3032
339559	1.716	1.318	0.9789	1.918	1.535	1.988	1.395	2.89	1.189	1.791	1.453	1.397	1.37	1.785	2.134	2.214	1.619	2.539	2.163	2.516	1.367	1.432	1.135	2.504	1.415	1.181	1.336	1.295	1.42	1.727	1.406	2.204	0.9114	2.44	1.023	1.066	1.037	1.546	1.694	1.68	2.494	1.148	1.444	2.882	0.9785	2.189	1.219	1.656	1.059
105378672	0.6026	0.242	0.3339	0.1696	1.632	1.894	0.6199	1.865	0.7939	0.7971	2.295	0.6414	0.7733	0.4843	1.355	0.7948	0.3867	0	2.807	0.5802	0.7581	0.8323	0.3388	1.099	1.3	0.8515	1.337	0.6334	1.138	2.379	0	0.8941	1.058	1.27	1.425	0.1768	1.805	0.293	0.5759	1.133	0.8068	2.419	0.5224	0.9719	0.5841	1.356	0.6468	1.572	2.318
64789	2.685	3.037	4.007	5.117	3.02	3.461	2.206	3.971	2.669	2.571	2.24	2.074	3.263	2.587	3.505	3.213	3.173	4.495	3.306	3.759	2.075	2.807	2.376	3.31	2.095	4.722	2.193	2.984	3.142	3.904	3.402	4.895	1.634	4.279	2.968	2.252	3.236	1.527	2.219	3.467	6.669	4.104	2.639	4.09	2.255	3.164	1.951	2.818	2.685
127396	1.439	1.334	0.9205	2.694	1.53	1.12	1.115	2.645	1.31	1.843	0.9781	1.345	1.126	1.625	2.339	2.001	1.298	0.886	1.951	2.318	1.732	0.9976	0.9475	1.976	1.526	2.268	1.705	0.8503	1.182	1.901	0.6034	1.087	1.485	1.649	1.635	1.186	1.113	0.5619	1.364	1.629	1.582	1.602	1.607	2.143	1.155	2.098	2.268	2.046	2.02
105378673	0.01424	0	0.03418	0	0	0	0.0272	0	0	0	0	0	0	0	0	0	0	0	0	0	0	0	0	0	0	0	0.05864	0	0	0	0	0	0	0	0	0	0	0	0.01415	0	0	0	0.05348	0.05969	0	0	0	0	0
9783	0.7723	0.3755	1.243	0.5957	1.657	0.5443	1.062	1.919	1.48	0.5238	1.808	0.66	0.9167	0.9809	1.111	0.4154	0.7831	0.3984	1.596	0.4507	0.3933	1.287	0.2656	0.6176	0.7811	0.8685	0.3213	0.9242	1.299	0.9325	1.973	0.07511	0.3653	0.5325	1.444	0.5082	1.112	0.8901	0.447	1.311	1.639	2.469	0.273	0.6032	0.9731	0.7448	0.3434	0.587	1.033
105378675	0.004002	0.05223	0.009609	0.007323	0.06311	0.0218	0.05352	0.05368	0.04838	0.03238	0	0.02769	0.06677	0.02787	0.0234	0	0.06677	0	0.1939	0.05566	0.0154	0.04791	0.09749	0	0	0.03267	0.008243	0.03646	0.03276	0.4108	0	0	0	0.02193	0.01758	0.1526	0.04452	0.0253	0.01193	0	0.19	0.2288	0.01503	0	0.02521	0.04256	0	0	0
105378674	0	0	0.09278	0.0202	0.01161	0	0.01055	0.01234	0	0	0	0.03819	0	0	0	0	0	0	0.1337	0	0	0.02643	0	0	0	0	0	0.02012	0.01506	0	0	0	0	0	0	0	0.06141	0	0	0	0.01747	0	0	0	0	0.01468	0	0	0
100130557	0.8672	1.003	1.024	1.451	1.356	1.978	0.7948	2.08	0.9519	1.326	0.8727	1.415	1.092	0.9822	1.711	1.919	0.9998	1.012	2.049	1.912	0.719	1.123	0.5325	1.471	1.127	1.806	0.6826	0.9184	1.052	1.93	0.6381	1.593	0.4827	1.533	2.075	0.8604	0.9805	0.5793	0.5151	0.9597	2.108	2.567	0.543	1.907	0.8218	1.256	0.332	0.8541	1.09
4802	9.719	9.092	11.75	10.49	14.99	11.62	10.03	17.52	9.296	10.68	13.32	7.531	12.16	10.62	14.45	8.741	14.43	9.415	16.32	10.57	8.467	12.11	6.502	12.18	8.941	15.19	7.974	9.505	14.1	14.76	14.22	8.37	8.4	11	12.34	7.968	11.38	10.07	8.981	9.637	9.099	12.76	7.8	10.46	10.27	14.51	4.709	12.25	10.78
407034	0	0	0	0	0	0	0	0	0	0	0	0	0	0	0	0	0	0	0	0	0	0	0	0	0	0	0	0	0	0	0	0	0	0	0	0	0	0	0	0	0	0	0	0	0	0	0	0	0
407031	0	0	0	0	0	0	0.4816	0	0.254	0.7649	0	0	0	0	0.3685	0.2702	0	0	0	0	0	0.3017	0	0	0	0	0	0	0	0	0	0.3473	0	0	0	0	0	0	0	0	0.3989	0	0	0	0	0	0	0	0
9132	1.626	0.2619	1.668	0.3248	1.59	0.4204	1.386	0.8627	1.223	0.6038	1.854	1.228	1.232	1.039	1.136	1.803	0.837	0.3077	1.714	0.1217	0.9653	0.887	1.705	1.147	0.9593	1.969	1.59	0.8531	1.289	0.6162	1.49	0.6522	1.845	0.4653	2.374	0.726	2.032	1.073	0.3452	0.916	0.863	5.256	1.092	0.7121	2.156	0.6498	0.4308	0.6732	1.918
105378676	0	0	0	0	0.03557	0.09215	0.09698	0.1513	0	0	0	0.2341	0	0	0	0	0	0	0	0	0	0	0	0	0	0.1036	0	0	0	0	0	0	0	0	0.07433	0	0	0	0.05045	0	0	0.5467	0	0	0.1066	0	0	0	0
163732	12.45	4.336	120.6	35.35	72.29	19.54	24.3	57.29	38.63	9.701	118.8	51.84	66.9	14.73	49.94	70.66	77.72	6.691	226.2	20.25	7.842	67.84	10.85	54.5	18.17	8.722	9.224	17.3	71.3	33.98	49.6	0.236	7.872	4.764	76.4	2.025	70.3	47.09	1.643	27.2	50.24	17.71	15.7	19	63.87	10.97	11.77	9.543	41.73
1503	2.945	3.516	2.873	4.683	2.116	5.114	2.404	2.13	2.347	6.658	1.605	12.03	4.15	5.492	2.365	5.281	3.308	8.468	2.65	7.208	1.25	1.992	1.832	3.999	2.409	10.6	1.615	4.123	2.291	1.676	3.135	6.456	1.857	4.857	2.403	3.72	2.992	1.397	1.819	2.577	13.44	7.488	1.909	5.887	2.656	2.175	1.407	3.202	3.667
100507178	0.7011	0.7198	0.9202	1.184	1.083	1.4	0.8082	1.238	1.064	0.9928	1.196	0.9054	0.8689	0.8627	1.435	1.453	1.111	0.4286	1.33	1.118	0.8093	0.7665	0.706	1.319	0.8321	1.417	0.7268	0.9282	1.182	1.119	1.1	1.81	0.6704	0.9607	1.088	0.4812	1.066	0.9897	0.5668	0.9136	2.344	1.098	0.5531	1.049	1.045	0.9072	0.4158	0.838	0.8286
200172	0.08941	0.1167	0.1633	0.1174	0.09604	0.2753	0.08542	0.1347	0.188	0.1927	0.06416	0.1076	0.1946	0.1354	0.1818	0.3125	0.1946	0.2325	0.09417	0.3244	0.08976	0.1024	0.09471	0.2028	0.1199	0.3095	0.06406	0.17	0.2228	0.133	0.1407	0.4339	0.02535	0.1349	0.3928	0.252	0.1297	0.1106	0.0541	0.04071	1.698	0.256	0.05842	0.3179	0.1592	0.1395	0.08137	0.07535	0.1414
22955	9.001	7.714	12.2	11.39	12.56	10.87	11.71	12.41	10.52	8.592	11.7	8.713	10.72	8.38	13.22	13.54	12.03	5.554	15.93	9.146	12.04	10.28	10.57	12.13	9.744	13.89	10.1	10.5	12.9	11.92	15.71	13.62	10.87	9.602	13.01	6.332	12.03	12.62	7.073	9.888	18.27	12.51	8.105	9.097	11.94	11.54	4.778	9.432	10.79
100132074	1.345	1.309	1.811	1.224	3.389	2.52	0.9212	2.981	0.9167	1.597	4	1.587	1.705	1.354	2.046	2.825	3.276	4.371	2.025	2.563	0.4189	1.638	0.5873	1.844	0.7085	4.762	0.4885	1.438	2.14	2.461	2.815	3.043	0.4817	6.425	1.537	2.017	2.682	2.286	0.5063	1.439	2.387	3.073	0.409	4.19	2.719	0.2481	0.4612	0.3768	1.485
101929901	0.8257	0.1486	1.025	2.657	3.203	3.412	0.544	5.982	1.549	0.9791	5.639	0.5909	2.511	0.7932	3.662	3.906	4.037	0.227	5.517	2.534	0.3834	2.317	0.6936	4.456	0.9578	0.3487	0.5864	0.9337	3.159	0.487	0	5.492	1.114	1.43	1.876	0.2171	1.9	3.959	0.7924	0.9937	0.901	1.415	0.5348	2.507	1.435	2.725	0.09932	3.863	1.035
105378678	0.07942	0.409	0.02577	0.3417	0.1489	1.45	0.06562	0.7533	0.04325	0.8381	0.2716	0.6237	0.3581	0.5083	0.1506	0.6717	0.2149	0.1027	0.05199	0.2567	0.04543	0.3803	0.03138	1.445	0.03009	0.3549	0.008842	0.2385	0.5935	0.4406	0.2331	0.2366	0	0.2157	0.03772	0.4584	0.3582	0.2035	0.006401	0.05994	0.03396	0.3254	0.05644	0.6661	0.1488	0.6106	0.08986	0.3328	0.4684
1907	0.1787	1.115	0.1119	3.383	0.294	2.92	0.1929	1.928	0.6105	18.86	0.5556	26.87	0.8517	0.8657	0.4315	4.063	0.8424	1.548	0.09408	1.858	0	0.9299	0.03785	2.468	0.08712	8.991	0	2.647	1.512	1.595	1.406	3.703	0.05065	2.214	0.3071	3.318	0.6914	0.5892	0.007721	2.061	2.114	48.56	0	4.333	1.175	3.119	0.1626	1.581	1.342
59269	0.4482	0.6663	0.8631	1.128	1.088	1.149	0.9459	2.087	0.8197	0.6344	0.8283	0.9209	1.134	0.9688	1.14	1.248	1.422	1.22	1.467	2.773	0.4307	0.9549	0.5806	1.163	1.065	0.9159	0.8564	1.04	1.232	1.765	1.101	2.826	0.9069	1.323	1.242	0.6502	0.9984	0.8445	0.3404	0.6473	1.961	0.6171	0.5806	2.4	1.266	1.331	0.3739	0.8165	1.237
2981	0	0	0	0	0	0	0	0	0	0	0	0	0	0	0	0	0	0	0	0	0	0	0	0	0	0	0	0	0	0	0	0	0	0	0	0.1416	0	0	0	0	0	0	0	0	0	0	0	0	0
2980	0	0	0	0	0	0	0	0	0.03786	0	0	0.13	0	0	0	0	0	0	0	0	0	0	0	0	0	0	0.0387	0	0	0	0	0	0	0	0	0	0	0	0	0	0	0.1401	0	0	0	0	0	0	0
22887	5.748	4.238	7.507	7.522	6.165	6.918	7.259	8.793	6.996	5.657	4.882	6.032	6.778	6.105	8.03	5.881	6.321	8.133	8.018	7.881	6.627	5.704	4.669	8.394	8.882	6.879	5.931	5.002	6.226	6.916	7.542	8.449	5.735	7.039	6.549	4.402	5.631	4.663	4.526	5.882	7.599	11.06	5.101	6.122	5.474	9.133	4.63	6.505	5.949
284716	0.09596	0.06021	0.07089	0.1401	0.09117	0.09548	0.05112	0.1815	0.09481	0.1307	0.1167	0.1596	0.1319	0.06426	0.1349	0.05339	0.1154	1.126	0.0894	0.1309	0.05503	0.08394	0.08541	0.2538	0.1009	0.1168	0.05131	0.08741	0.1343	0.142	0.1002	0.03559	0.04812	0.5099	0.09728	0.02815	0.1129	0.1341	0.03485	0.1481	0.2044	0.1651	0.06932	0.07738	0.06394	0.1521	0.06115	0.08047	0.1174
84217	1.125	0.4454	1.108	2.972	1.203	1.308	1.063	2.063	1.159	0.7032	1.808	0.3061	1.265	0.9684	2.476	1.409	1.371	1.512	2.067	3.779	1.204	1.679	0.3387	2.218	0.7796	0.3999	1.106	1.197	1.719	3.784	0.4576	3.378	1.03	0.3579	1.805	0.723	1.266	1.837	1.043	1.103	0.26	1.351	2.065	1.988	0.9954	2.302	1.786	2.756	1.207
728621	0.6408	0.4213	0.7381	1.619	0.7584	1.256	0.5158	1.331	0.6736	0.8259	0.7346	0.4519	0.7601	0.91	1.362	1.725	1.018	0.8119	0.7795	1.462	0.5804	0.6808	0.4961	1.13	0.7783	0.6628	0.7578	0.6056	1.068	1.66	0.5217	1.387	0.6514	0.6924	0.8947	0.6008	0.9405	0.5829	0.4669	0.6974	0.3648	1.413	0.7723	1.116	0.7868	1.195	0.7909	1.313	0.8297
79717	11.21	9.57	10.91	21.29	10.62	14.04	9.154	17.46	9.806	14.4	10.82	9.225	12.3	12.44	18.39	15.24	14.66	15.5	11.62	13.55	10.81	12.76	9.492	17.3	11.31	10.98	11.15	10.83	13.65	17.28	9.889	25.78	13.43	12.8	12.76	11.02	12.44	10.79	9.113	11.77	6.608	28.67	15.92	16.61	11.25	17.24	16.74	18.7	10.46
10465	3.516	3.6	5.103	6.376	5.509	5.558	3.516	7.251	4.444	5.381	5.185	7.275	5.012	4.888	7.06	5.998	6.096	4.494	5.504	5.367	2.971	5.366	2.605	5.473	3.404	7.403	2.969	4.672	6.296	5.869	5.888	7.398	3.108	6.913	3.974	4.112	5.329	5.055	2.857	4.23	5.337	9.79	3.816	6.185	4.225	6.362	3.723	5.959	5.428
4904	126.3	92.1	121.2	78.19	107.2	68.14	120.5	82.23	104.1	91.6	90.21	122.7	129.3	95.69	100.1	54.58	105.1	122.4	107.4	59.26	133.9	124.8	127.5	92.9	117.2	169.7	153.4	111.9	113	95.86	124.8	59.37	155	97.15	125.2	134.7	124.3	117.2	112.5	144.6	195	177.9	181.2	64.85	119	99.99	147.9	113.4	120.3
149461	0.9281	0	0.8674	0.4445	0.7366	0.03392	0.7854	0.8632	1.362	0.1071	0.8052	0.02155	0.527	0.02169	1.065	0.2069	0.9352	0.04966	0.9429	0.2339	0.7729	1.059	0.1973	0.1772	0.5064	0.267	0	1.458	0.6147	0.5327	1.127	0.008581	0.04061	0.09388	1.095	0	0.5543	0.3543	0.02476	0.5435	0.06899	0.0387	0.0117	0	0.8829	0.7204	0.04346	0.2716	0.6512
64175	21.9	41.31	12.25	11.15	10.36	26.38	10.37	9.6	12.12	16.42	11.23	19.84	13.07	29.82	12.31	14.35	11.35	24.36	10.93	19.64	13.7	13.41	9.304	13.81	10.43	15.94	10.88	20.2	12.24	12.65	11.81	7.079	9.416	31.67	10.13	28.94	9.463	10.49	43.93	18.88	82.49	14.48	10.32	22.54	12.86	8.215	6.286	12.55	11.24
79078	1.911	1.772	1.879	2.272	2.041	1.771	2.233	2.165	2.194	1.511	1.517	1.712	2.028	1.92	2.074	1.657	2.379	2.029	2.997	1.495	2.027	2.189	1.596	1.956	1.995	2.91	2.354	2.224	2.459	2.137	1.024	1.961	1.675	1.869	2.454	1.384	2.071	2.458	1.504	2.139	2.521	2.636	1.833	1.631	1.603	2.481	1.644	1.667	1.885
105378683	0.06826	0.1188	0.05463	0.1249	0.02392	0.1239	0.08695	0.356	0.1834	0.04603	0	0	0.05423	0.4754	0.06652	0.1951	0	0	0	0.1899	0.08756	0.1634	0.3326	0	0.2552	0.1393	0.1875	0.08291	0.06209	0.3892	0	0.2508	0.1483	0.08314	0	0	0.2531	0	0.06785	0	0.7921	0.1697	0.171	0.09541	0	0.0605	0.2381	0	0.4137
100129924	0.1037	0.2095	0.09637	0.1224	0.1055	0.1457	0.08946	0.1121	0.07413	0.115	0.1104	0.2082	0.1196	0.233	0.1467	0.04301	0.1953	0.32	0.162	0.307	0.07078	0.1521	0.03259	0.04758	0.1031	0.2116	0.08955	0.128	0.1278	0	0	0.4424	0.02181	0.3972	0.08816	0.153	0.1488	0.02114	0.08311	0.1401	0.4234	0.5403	0.08795	0.1122	0.1686	0.169	0.035	0.1945	0.1824
107984946	0.5116	0.1908	0.3948	0.1671	0.5186	0.398	0.8028	0.4084	0.4418	0.3326	0.5025	0.1264	0.7402	0.6363	0.3204	0.1958	0.762	0.2913	0.6638	0.1525	0.8436	0.3499	0.267	0.5199	1.024	0.03729	0.2258	0.1331	0.8973	0.3125	0	0.3021	0.8338	0.4673	1.204	0.2787	0.6097	0.231	0.3087	0.5101	0.5782	0.9989	0.549	0.1532	0.2302	0.68	0.2549	0.5311	0.3322
374969	15.96	12.67	19.39	14.6	26.33	16.89	19.76	20.1	17.09	11.89	20.47	15.48	17.77	18.41	20.69	13.5	17.77	15.8	14.86	9.9	24.15	21.92	22.34	13.56	14.14	17.7	26.63	15.33	19.71	15.45	14.15	9.622	15.73	19.99	19.01	16.25	17.4	23.44	15.76	22.59	15.7	28.32	22.23	10.12	15.46	18.71	31.51	20.64	16.79
114625	5.265	6.288	5.198	6.004	5.165	7.672	7.482	5.971	5.946	5.964	5.144	5.933	5.458	7.757	5.641	7.398	6.806	5.532	7.033	6.452	7.116	5.604	5.804	8.106	6.787	6.388	8.716	6.131	6.235	7.794	7.115	5.531	6.64	8.433	8.202	4.406	4.737	5.609	5.926	7.567	3.694	5.832	6.164	8.117	5.516	6.476	4.966	5.829	7.851
51058	2.921	2.78	2.478	5.071	3.822	4.648	2.982	6.945	2.844	3.239	3.471	3.179	3.112	3.937	5.373	6.316	4.472	3.053	3.931	4.554	3.045	3.981	2.132	4.981	1.902	4.511	2.253	3.448	5.765	6.114	3.961	5.246	2.972	5.077	3.621	3.338	3.57	2.766	2.229	2.953	7.305	5.792	2.397	4.725	1.93	5.284	1.488	4.241	3.713
339539	0	0.03714	0.01139	0	0.004986	0.0775	0.05437	0.03181	0	0.009595	0	0	0	0	0	0.01017	0	0	0	0.03958	0.01825	0.02271	0.02311	0	0.0266	0.02904	0	0.01728	0.0302	0	0	0.01307	0	0.01733	0	0	0	0	0.004714	0	0.06004	0.01179	0	0	0	0.02522	0	0	0
6513	11.35	10.66	24.75	27.79	13.11	16.54	7.229	18.43	8.821	6.385	20.65	62.07	13.18	19.03	17.34	37.59	11.91	53.13	11.8	20.23	12.7	11.81	3.186	12.23	6.744	12.78	2.776	18.58	12.72	45.66	10.87	25.24	3.046	11.81	9.147	38.91	14.18	10.8	7.366	5.986	45.89	54.88	2.657	9.878	11.23	12.77	7.31	15.88	10.95
440584	0.519	0.521	0.2396	1.004	0.6715	0.5436	0.2097	0.7362	0.7843	0.1413	1.153	3.107	0.4757	0	1.138	1.048	0.5828	0.4774	1.45	0.5274	0.3072	0.6451	0.2431	0.9466	0.3637	0.3259	0.4317	0.5091	0.59	0.8536	0.3613	1.155	0.8459	0.3647	0.7892	0.3806	0.6662	0	0.2678	0.3483	0.2211	2.927	0.7498	0.5022	0.1257	0.8226	0.4178	1.838	0.6351
440585	0.03864	0.2095	0.2855	0.6744	0.4874	0.6476	0.06247	0.8106	0.1617	0.4149	0.4579	0.4524	0.4321	0.3312	0.6777	0.4842	0.6199	0.0711	0.36	0.5705	0.01144	0.2704	0	0.5075	0.1417	0.1031	0.02449	0.1787	0.6137	0.1525	0.1076	0.7781	0	0.7928	0.3917	0.2947	0.4299	0.4321	0.03841	0.2697	0.02822	1.514	0.01117	0.3365	0.2434	0.5374	0.03111	0.5473	0.1892
10969	21.31	22.38	34.73	42.59	35.94	29.06	21.64	40.93	24.65	28.22	30.86	34.46	39.03	31.31	41.5	36.97	43.99	48.31	33.26	29.74	14.75	30.6	16.68	32.33	22.33	40.61	19.05	27.92	34.29	35.41	38.83	35.33	17.77	30.39	25.18	32.1	40.96	25.61	16.72	27.42	27.5	49.58	20.66	33.37	25.57	34.95	23	35.42	26.27
102465439	1.287	0	1.325	1.009	0.9666	1.002	1.405	2.055	1.853	2.232	1.012	1.272	2.63	1.281	1.075	1.182	0	1.466	0	1.023	1.061	0.4403	0	0	1.031	3.003	1.136	1.005	3.178	0	0	1.52	0	1.176	0.8079	2.805	2.046	0	0.5483	1.284	1.164	2.285	1.382	0.7711	1.159	0.9779	0.6415	0	1.672
149465	0.08895	0.1037	0.1091	0.9385	0.2726	0.3402	0.09763	0.2327	0.3013	0.18	0.2082	0.02619	0.1489	0.1977	0.5975	0.8113	0.9473	0.1962	0.09169	0.4527	0.05462	0.09968	0.2305	0.4398	0.3237	0.112	0.1637	0.1448	0.3322	0.2914	0.4796	0.1825	0.2345	0.1262	0.1081	0.0433	0.04211	0.4426	0.2897	0.2114	0.01797	0.1317	0.2275	0.2778	0.31	0.4026	0.132	0.807	0.1549
105378685	0.03813	0	0.04578	0.2093	0.0481	0.08307	0.05828	0.1193	0.07683	0.02314	0.06293	0	0.09996	0.05311	0.1338	0.3024	0.09542	0.0608	0.09236	0.1167	0.0807	0.03651	0.03716	0.1085	0.2245	0.01557	0.07854	0.04168	0.1422	0.06522	0.2761	0.1261	0.1243	0.0209	0.1508	0	0	0.0482	0.01137	0.1065	0.01207	0.07581	0.1862	0.1439	0.1201	0.07096	0.0399	0.1109	0.03466
128218	1.287	2.004	8.108	14.66	6.741	5.945	1.941	10.14	4.095	2.397	11.18	7.92	5.859	6.243	10.84	14.12	10.73	7.713	6.019	8.01	0.04269	4.972	0.3027	7.912	1.58	1.857	0.05484	5.829	7.737	12.9	4.337	12.69	0.2025	6.542	4.542	1.286	6.763	6.563	0.03087	3.128	0.323	18.59	0.08335	9.899	5.619	5.816	1.393	8.6	3.469
149466	1.154	1.585	9.117	16.43	6.349	5.452	2.754	12.04	3.415	2.403	7.526	8.633	5.471	6.135	10.75	11.4	9.908	4.788	6.385	7.703	0.05136	5.016	0.2276	7.405	1.515	4.903	0.1374	3.757	6.688	10.5	5.073	16.05	0.1305	4.389	5.042	2.647	8.463	6.2	0.02653	5.171	0.4646	9.039	0.3008	7.304	4.414	6.866	1.117	4.527	2.912
7075	20.16	5.968	10.86	5.144	11.32	5.481	18	6.739	19.07	12.25	18.71	5.054	10.48	6.779	9.232	2.119	12.76	9.167	8.767	2.94	17.44	10.06	20.28	10.15	23.55	14.38	20.72	12.73	13.76	3.624	12.06	2.025	23.34	9.592	13.88	7.625	10.24	14.56	6.846	13.2	3.233	4.876	16.3	3.572	19.17	10.65	20.28	12.72	19.2
4352	0.2458	0.1789	0.4028	0.3286	0.308	0.2188	0.3025	0.486	0.319	0.1625	0.481	0.376	0.3435	0.1975	0.5181	0.2279	0.3942	0.1696	0.2003	0.2563	0.341	0.2602	0.2533	0.1009	0.5035	0.381	0.2774	0.198	0.3245	0.1617	0.4277	0.3451	0.3852	0.2115	0.4983	0.1442	0.3943	0.2539	0.1245	0.2804	0.1346	0.2702	0.4527	0.1288	0.4169	0.4461	0.09892	0.4122	0.1934
105378687	0.4288	0.3562	0.6552	0.8203	1.178	1.009	1.006	1.678	0.923	0.4929	1.823	0.4046	1.37	0	1.111	1.17	1.219	0.3108	1.771	0.4608	0.6	1.54	0.7598	0.6008	2.486	0.7559	1.325	0.4261	1.436	0.3334	1.764	1.074	1.334	0.3739	0.8991	0.892	1.843	1.232	0.1937	1.225	0.3084	3.343	1.391	0.4496	0.6754	0.7774	0.952	1.133	1.063
991	1.585	4.279	4.753	5.651	1.108	4.854	1.014	1.597	0.8361	8.78	1.085	27.3	2.01	5.401	1.372	2.45	3.972	39.65	1.565	16.37	0.4057	2.166	0.7623	7.162	2.136	66.47	0.3503	11.87	1.565	9.542	3.448	29.07	0.754	8.52	1.883	26.82	1.816	2.064	1.582	2.422	107.3	33.27	0.8944	7.559	0.9857	1.501	0.8781	2.835	0.9277
64834	45.61	47.28	47.01	51.47	36.78	41.22	40.04	45.43	38.54	45.78	45.78	68.35	44.13	45.23	41.13	41.75	46.42	58.74	39.56	34.54	37.1	44.94	40.88	44.26	52.39	45.56	44.88	50.99	49.01	43.84	39.34	53.57	47.46	46.77	45.64	55.57	46.05	40.85	26.3	48.27	43.01	63.58	52.45	43.04	44.99	39.79	47.24	48.88	42.83
102466723	2.31	6.89	5.545	10.26	4.335	8.985	2.837	4.425	5.318	4.005	0.9075	14.84	6.684	8.043	2.411	9.547	5.504	5.261	3.996	6.424	1.27	3.159	1.608	9.388	1.85	5.724	1.699	4.208	6.752	8.466	0	8.637	1.076	3.918	2.899	6.291	1.835	1.043	0.8198	1.152	8.353	8.61	1.239	5.534	2.079	2.193	1.726	7.993	1.5
112268225	0.03846	0.04685	0.04925	0.08914	0.1375	0.1536	0.09308	0.321	0.09816	0.166	0.1128	0.4612	0.1222	0.08929	0.1574	0.6155	0.1497	0.2044	0.06211	0.4707	0.09373	0.1719	0.02499	0.1702	0.03594	0.314	0.04753	0.04204	0.1516	0.1754	0	0.4522	0.05015	0.178	0.1014	0.09778	0.1997	0	0.03058	0.07159	0.5436	0.4078	0.0289	0.1398	0.08077	0.1568	0.02683	0.09939	0.02331
112950	16.73	19.9	13.53	18.82	16.04	15.93	14.72	17.07	13.67	18.22	13.41	21.61	16.94	16.9	17.07	13.83	15.5	17.1	15.6	15.76	13.25	15.62	12.28	18.12	17.5	20.85	14.68	16.67	16.2	18.16	17.01	21.08	17.45	18.03	16.47	18.09	16.48	13.91	17.55	16.05	15.08	20.12	17.01	14.42	12.36	16.73	18.36	16.34	15.78
107984947	6.781	7.921	4.975	7.467	6.82	7.409	5.118	7.485	5.904	7.282	7.599	8.977	5.886	7.143	6.363	5.024	5.936	8.677	6.337	7.102	5.315	6.263	3.671	6.352	7.627	9.825	5.216	6.024	6.51	6.444	8.334	7.439	5.867	6.424	5.976	6.544	5.588	4.498	6.282	5.405	5.431	8.426	7.783	6.845	4.219	6.009	5.841	6.49	8.182
23334	4.479	2.716	4.895	5.749	5.537	4.807	5.762	7.309	5.523	4.276	9.013	6.248	5.671	5.085	6.689	6.395	6.638	4.067	6.581	4.639	5.857	4.769	5.254	5.017	5.9	3.569	5.773	4.799	6.274	5.067	6.155	8.7	4.833	4.939	5.372	4.075	5.162	6.549	3.499	4.378	9.649	6.671	4.468	5.428	7.475	5.487	3.374	5.141	6.122
100873952	5.344	4.608	6.974	5.843	7.018	6.031	5.948	8.645	7.308	5.811	7.946	5.218	7.917	8.495	8.163	6.707	6.827	5.63	9.524	4.999	6.453	6.8	6.333	7.382	7.379	5.339	7.305	6.929	7.78	7.412	6.391	8.137	5.65	7.638	7.967	5.263	5.713	7.912	4.099	5.825	13.76	5.983	4.883	5.922	8.897	7.083	2.855	6.065	6.42
102465440	0.3073	0	0	1.125	0.8077	0.837	0	1.374	0.3096	0.9326	1.691	4.252	0.7325	0	1.797	1.976	2.564	1.225	1.861	0.4274	0.5913	0.3679	0	2.186	0.4308	0.3137	0	0.8399	0.6988	0	5.563	1.27	0	0.9826	0.6751	0	0	0	0.3055	0	0.9726	3.819	0	0.6444	0	0.8171	0	1.489	1.397
81888	16.87	9.242	19.15	21.79	22.51	14.8	20.42	27.88	17.78	15.32	38.19	22.65	20.35	15.47	24.48	17.72	27.21	11.98	25.55	12.77	20.69	20.15	16.27	15.71	16.84	9.897	18.54	13.8	24.17	14.95	19.75	27.21	16.66	14.05	17.93	14.01	20.75	26.81	12.5	15.35	23.27	26.36	19.11	17.13	26.13	21.3	14.51	19.8	19.69
5792	18.69	13.92	37.86	50.81	29.53	48.37	48.15	53.78	34.76	26.84	31.26	78.38	27.52	23.12	41.65	73.94	27.08	29.96	36.91	62.16	47.67	28.65	46.61	40.89	55.95	65.61	43.89	34.29	33.93	55.44	37.95	42.18	37.89	38	39.7	24.37	27.64	36.74	5.651	20.7	46.73	74.84	31.25	34.81	33.29	40.37	28.93	32.21	43.65
9682	7.111	7.375	6.835	10.72	7.433	9.686	7.197	8.859	7.831	8.718	6.891	10.67	7.582	9.273	9.279	11.86	7.258	10.35	6.774	13	7.041	6.804	7.302	9.001	9.194	11.35	7.986	9.402	9.587	10.96	8.221	10.62	6.249	9.406	7.729	6.125	5.478	6.043	5.866	6.841	19.25	10.37	4.75	12.62	6.249	8.916	3.285	8.316	7.236
100132774	2.844	3.646	3.097	5.112	3.297	4.619	3.105	4.158	3.346	3.619	2.784	5.621	3.312	4.219	4.479	4.995	3.151	4.091	3.712	4.698	2.605	2.883	2.326	4.495	3.536	4.902	3.259	3.662	4.071	5.486	4.644	5.872	2.23	4.023	3.632	2.772	2.22	2.523	2.444	3.134	6.337	4.552	2.061	5.499	2.514	3.903	1.094	3.591	2.851
6487	3.326	1.986	3.074	2.075	3.061	2.576	3.614	3.013	3.784	2.013	3.754	2.217	3.58	2.457	2.792	1.446	3.212	2.297	3.582	2.001	4.093	3.445	4.068	2.579	3.291	1.893	3.992	2.214	3.511	2.319	2.677	1.528	4.379	2.705	3.093	1.234	3.41	4.596	2.54	3.269	5.216	3.212	4.774	1.641	3.998	3.1	1.838	2.941	3.585
101929592	0.4544	0.1873	0.2871	0.1313	0.2263	0.2605	0.1828	0.3743	0.3374	0.09677	0	0	0.627	0.3332	0.2098	0.05127	0.5985	0	0.5794	0.1996	0.1381	0.4581	0.1165	0.1134	0.1341	0	0.1971	0	0.1958	0	0	0	0.3119	0.0437	0.6304	0	0	1.058	0.2853	0	0	0.05944	0.2695	0.1003	0.4521	0.4451	0.1669	0	0.2175
102464830	0	0	0	0	0	0	0	0	0	0	0	0	0	0	0	0	0	0	0	0	0	0	0	0	0	0	0	0	0.1646	0	0	0	1.18	0	0	0	0	0	0	0	0	0	0	0	3.42	0	0	0	0
9048	1.293	0.6326	0.6512	6.177	0.8735	2.389	0.441	0.8513	0.5465	0.5253	1.714	10.34	1.637	1.768	1.619	2.944	2.118	3.359	0.8386	10.45	0.3775	0.7874	0.2811	0.9304	0.4853	0.3416	0.309	0.9567	1.275	3.356	0.2089	1.558	0.4515	1.56	0.5323	4.489	0.5778	1.167	0.3785	0.6848	3.287	7.988	0.5853	2.686	0.8725	0.1534	0.08052	0.671	0.3148
105378688	0.5904	0.8669	0.9967	2.38	1.813	2.763	1.11	3.732	1.394	1.53	1.37	6.957	1.363	2.249	2.832	3.342	1.77	1.177	3.575	2.104	0.5857	1.148	0.3596	2.319	0.8276	1.224	0.38	0.9076	1.636	1.578	1.002	2.339	0.6616	1.669	2.391	0.985	1.334	1.341	0.4218	0.9659	2.598	3.966	0.3812	1.857	1.22	2.06	0.2575	1.52	1.006
101929609	0.5798	0.4421	0.6413	0.5841	0.3424	1.526	0.9335	0.6844	1.234	0.6326	0.1792	0.8563	0.3571	0.6352	0.6094	1.075	0.4891	0.7791	0.4734	1.884	0.6768	0.2963	1.333	0.6488	1.297	1.13	1.033	1.306	0.474	1.449	0.2358	1.741	0.5521	0.9224	0.8872	0.8446	0.3624	0.5353	0.3367	0.3638	3.917	1.214	0.3915	0.7922	1.19	0.4676	0.5454	1.136	0.9476
9670	6.638	8.915	6.691	7.974	5.72	9.524	6.449	9.199	8.377	6.407	8.094	11.97	6.786	7.212	8.053	7.864	7.557	10.91	6.366	9.903	6.052	7.512	7.889	8.004	7.805	7.559	7.312	8.686	7.8	10.39	7.363	8.283	6.75	8.609	6.892	6.728	6.141	8.848	5.786	6.029	19.07	10.86	5.983	8.163	7.771	5.864	4.985	6.629	6.796
1802	7.351	7.79	13.84	12.48	8.788	12.27	8.537	13.79	9.421	10.68	11.03	12.46	11.27	11.36	11.16	14.55	9.734	14.17	13.2	11.48	5.1	9.111	6.22	10.8	8.047	18.32	6.725	10.76	11.83	13.08	11.19	11.45	6.203	14.27	11.13	12.81	13.71	9.714	5.435	9.621	22.68	16.64	6.506	9.65	14.01	10.46	6.822	9.141	11.5
533	35.7	55.35	48.79	72.32	40.26	70.48	26.76	62.94	43.13	54.57	60.23	77.25	43.41	61.85	57.33	41.66	55.42	122.4	38.87	49.72	29.72	53.37	27.37	63.47	29.2	50.79	31.68	57.55	55.7	71.01	48.47	95.77	25.27	59.37	34.42	83.4	53.52	58.92	41.4	44.32	91.76	76.36	30.83	54.86	50.73	44.06	34.93	53.33	41.99
8704	24.71	28.06	25.55	19.47	18.37	32.01	20.73	18.69	19.56	16.45	23.62	22.54	20.82	30.59	21.48	20.74	18.28	35.34	17.06	22	15.75	19.24	20.21	17.03	18.61	30.52	26.59	20.24	21.2	17.09	21.18	25.99	23.76	31.28	20.58	25.29	18.42	26.82	34.96	26.82	41.17	35.99	27.21	18.7	26.9	7.561	25.84	15.74	19.51
149473	4.947	4.998	11.48	31.78	13.17	22.97	4.496	27.9	7.657	6.475	20.26	8.19	12.44	10.33	29.76	34.12	22.19	24.36	15.05	32.85	2.193	10.34	1.495	18.54	6.515	4.102	2.95	9.706	21.15	30	11.11	29.94	2.621	16.03	9.663	4.626	13.01	13.4	3.617	7.448	6.267	22.39	3.432	26.57	13.31	13.62	2.626	14.16	10.36
6536	5.341	4.988	2.228	2.653	3.081	3.312	2.043	4.819	4.576	18.4	7.421	12.96	3.826	3.533	6.125	3.268	9.737	5.079	2.827	8.225	3.15	4.161	2.865	2.706	1.947	12.84	2.974	7.488	7.081	8.48	3.339	40.31	3.608	4.376	2.925	12.82	4.393	4.591	2.816	3.682	13.65	5.759	1.722	5.91	5.266	1.701	1.93	3.827	4.926
107984948	0.2507	0.7852	0.3611	0.3669	0.4216	0.3413	0.09579	0.4483	0.2273	0.4057	0.4137	0.9538	0.4182	0.0873	0.3298	0.4836	0.6273	0.5996	0.1518	0.9761	0.217	0.3001	0.1221	0.05944	0.1757	0.5372	0.3614	0.411	0.4788	0.2144	1.361	0.6907	0.08172	0.5267	0.1652	0.5735	0.4183	0.6338	0.2865	0.4375	0.2776	0.5919	0.2354	0.2628	0.2369	0.1999	0	0.6073	0.5697
128209	0.143	0.1976	0	0.01026	0.01768	0.01527	0	0.006267	0.0113	0.2325	0.04627	0.5431	0.01336	0.1172	0.04918	0.01202	0.1403	0	0	0.04679	0	0.0537	0.01366	0.02659	0.03144	0.02289	0.005775	0.1073	0.0153	0	0.1015	0.2472	0	0.06659	0	0.1069	0	0.05316	0.1588	0.01957	0.04436	0.006968	0	0.2939	0.03533	0.01491	0.009781	0	0.02549
105378952	0	0	0	0	0	0	0	0	0	0	0	0	0	0	0	0	0	0	0	0	0	0	0	0	0	0	0	0	0	0	0	0	0	0	0	0	0	0	0	0	0	0	0	0	0	0	0	0	0
55929	19.05	14.04	26.24	21.04	28.89	19.85	20.41	40.06	22.02	18.07	36.81	20.72	26.34	22.38	29.69	16.27	28.68	22.95	34.08	22.26	16.63	26.3	15.78	22.51	17.8	19.74	18.45	19.76	30.04	23.9	28.21	22.23	16.33	20.79	21.33	13.46	26.79	28.78	15.46	17.98	30.57	30.95	16.33	21.12	22.48	27.38	9.255	21.4	20.72
79033	26.92	29.05	31.53	27.62	30.47	29	23.14	34.05	27.25	23.96	37.15	27.04	29.97	29.51	31.02	22.63	31.38	32.11	31.4	28.33	19.36	30.63	20.4	24.98	22.51	34.89	23.17	24.18	32.61	27.15	28.84	23.96	23	31.81	24.31	20.4	26.45	31.65	23.63	28.12	51.35	43.33	28.69	24.74	29.24	27.52	19.28	32.11	28.23
100874278	0.4908	0.4445	0.5291	0.7514	0.6844	0.9274	0.7463	0.9627	0.888	0.6686	0.7714	0.9008	0.6922	1.116	1.318	1.073	0.4177	0.7187	1.213	1.114	0.8093	0.6714	1.122	0.6175	0.6739	0.7564	0.6395	0.7299	1.175	0.8567	0.3626	1.38	1.045	0.7868	0.792	0.6875	1.003	0.3798	0.5077	0.4195	3.265	0.5974	0.4891	0.546	0.8834	0.719	0.1747	0.4853	1.093
106635545	0	0	0	0	0	0	0	0	0	0	0	0	0	0	0	0	0	0	0	0	0	0	0	0	0	0	0	0	0	0	0	0	0	0	0	0	0	0	0	0	0	0.1291	0	0	0	0	0	0	0.4721
55182	8.278	6.841	11.98	11.35	11.33	8.186	7.882	12.78	8.619	6.562	12.36	8.54	9.719	8.527	12.11	9.059	12.37	10.47	10.84	6.369	7.378	10.6	7.561	11.15	7.106	9.485	7.328	7.867	12.05	10.37	11.68	5.979	7.674	9.004	8.041	7.418	11.31	10.43	6.942	9.76	16.35	10.39	7.676	8.193	10.21	8.571	6.692	9.36	9.365
107984951	0.0405	0	0	0	0	0	0	0	0.2448	0	0	0	0	0	0.1184	0	0	0	0	0	0.07791	0	0.5919	0	0	0	0.5839	0.07378	0.1105	0	0	0	0.264	0	0	0	0.4505	0	0.04025	0	0.2563	0	0.4564	0	0	0	0	0	0
100847089	0	0	0	0	0	0	0	0	0	0	0	0	0	0	0	0	0	0	0	0	0	0	0	0	0	0	0	0	0	0	0	0	0	0	0	0	0	0	0	0	0	0	0	0	0	0	0	0	0
107984950	3.392	3.206	4.885	4.899	4.196	3.502	3.224	5.202	3.887	3.056	5.222	4.213	4.046	4.147	5.51	4.587	4.995	4.503	4.945	3.36	3.286	4.138	3.896	4.34	3.3	4.452	3.322	3.949	4.756	5.238	5.296	3.094	3.394	4.193	3.752	3.659	4.429	4.925	2.966	4.679	6.611	5.082	3.566	4.195	4.866	3.573	3.43	4.253	4.825
79639	2.793	2.037	2.326	3.775	2.717	2.136	3.14	3.525	2.608	1.785	3.992	1.927	3.524	1.748	3.509	2.245	4.024	2.627	2.945	1.156	2.973	2.385	3.612	3.032	3.156	1.409	3.773	2.765	3.25	2.617	3.834	1.837	2.046	1.634	2.361	1.526	2.618	3.867	1.965	3.395	1.216	1.696	3.256	2.22	2.99	3.149	2.942	4.029	3.281
109623472	0	0	0	0	0.1179	0	0	0	0.226	0	0	0	0	0	0	0	0	0	0	0	0	0.2686	0	0	0	0	0	0	0	0	0	0	0	0	0.4928	0	0	0.709	0	0	0	0.2788	0	0	0	0	0	0	0
339541	0.7524	1.664	0.8137	2.422	0.9269	0.5631	0.5816	1.618	0.8449	1.115	1.975	1.311	0.9309	1.18	0.7388	2.29	1.198	0.664	1.6	1.566	0.6575	1.093	0.3078	1.28	0.467	0.5803	0.7394	0.9418	1.544	1.13	0.104	1.132	0.3932	1.348	0.9715	0.8104	1.885	1.216	0.7564	0.9623	0.6816	1.428	0.3992	1.313	0.6694	0.9544	0.2605	1.085	1.044
105378690	0.1953	0.5607	0.3282	1.036	0.4208	0.2127	0.2984	0.8075	0.3738	0.3358	0.8056	0.9456	0.1629	0.408	0.5137	1.36	0.6515	0.5449	0.473	0.6246	0.263	0.1169	0.04757	0.8334	0.1916	0.4185	0.2815	0.5158	0.5772	1.169	0.3534	0.8878	0.06365	0.2051	0.5147	0.2234	0.6517	0.3703	0.1941	0.6815	0.4016	0.6309	0.1834	0.4094	0.4921	0.5191	0.1703	0.3784	0.7101
26828	2.321	3.534	4.876	3.362	0.7116	0	0.5543	0.4323	0	0.3913	0.532	0	0	2.021	0	1.451	2.42	0	3.514	0.8069	0.1861	0	0.4712	0.4586	0.2711	0.5922	0.3984	0.3524	0	0	0	1.066	0	0.1767	0.4248	0.7375	0	1.222	8.074	0	0.306	0	0	0.811	0	0.5142	0	1.874	0.8792
26830	4.038	6.442	10.77	4.516	0.5896	0	0.4286	0.2508	0	0.2269	0	0.7761	0.5347	0.7813	0.3279	0.2404	0.9357	0	5.434	0.312	0	0	0	0.532	0.9435	0	0	0.2044	0	0	0	0.3091	0	0.4099	0	0	0	0.709	8.028	0	0.71	0	0	0	0.7067	0.8947	0.3913	0	0
11004	0.6421	1.282	0.5936	1.598	0.4489	2.116	0.3312	0.7033	0.6081	2.728	0.3003	7.885	0.505	1.521	0.3942	1.101	1.044	12.06	0.661	8.376	0.1482	0.5304	0.3598	2.269	0.531	23.79	0.2116	3.416	0.4672	2.636	0.3487	9.696	0.1465	3.343	0.4936	4.726	0.6072	0.4059	0.5297	0.4034	21.24	12.02	0.3859	2.531	0.5866	0.3841	0.3472	0.9645	0.6713
109623476	0	0.8022	0	0.2812	0.3231	0	0	1.03	0	0.3109	0	3.189	0	0	0	0.6587	0	3.676	0	0.8548	0	0	0	0	0	1.255	0	0	0.1398	0	0	1.694	0	0	0	0	0	0	0	0	4.863	2.291	0.5773	1.289	0.9681	0	0	0	0
6202	1118	742.4	2373	1648	1795	810	1175	1663	1385	955.5	1616	887.5	1895	1263	1543	1303	1834	937.6	2432	776.5	827.7	1846	608.7	1007	985.7	1317	795.9	1190	1792	1510	1883	648.3	724.8	986.7	1503	1227	1895	1786	1105	1421	1163	1940	903.8	806.6	1378	1910	993.6	1349	1448
26811	15.31	5.54	91.36	25.52	10.68	18.16	8.109	34.22	9.774	19.93	55.87	5.244	18.79	15.84	9.306	13.65	13.91	12.09	27.54	3.373	5.25	7.258	10.34	4.313	5.1	9.901	9.679	12.15	15.03	12.97	5.488	19.21	5.93	18.42	13.98	8.093	25.3	12.46	24.11	10.58	56.13	9.795	6.264	14.62	22.92	10.48	6.346	55.82	8.269
94161	2.747	4.781	8.52	7.54	4.212	6.858	4.811	3.838	4.382	5.094	6.297	12.67	8.184	11.16	3.012	15.46	5.729	11.86	1.386	11.46	4.625	4.111	6.692	3.8	5.455	12.15	4.244	11.47	3.748	7.832	4.144	5.993	6.717	4.705	2.514	7.857	6.367	2.171	2.731	11.99	24.99	4.836	2.58	11.04	10.82	7	3.594	4.437	2.081
94162	20.7	13.61	33.76	29.78	39.2	33.56	16	41.32	20.06	21.73	39.11	31.7	38.03	50.62	24.94	25.06	38.22	37.79	38.27	20.22	8.511	27.23	12.32	25.48	24.36	19.03	14.32	22.45	28.31	13.51	40.04	18.72	12.36	29.44	24.99	20.48	49.21	22.97	13.19	23.16	42.5	39.66	18.99	21.2	32.85	22.26	6.063	27.56	34.47
94163	5.202	13.16	10.93	25.28	15.21	41.62	9.008	27.62	12.45	12.5	18.78	30.37	23.25	23.78	12.83	30.32	5.425	32.41	23.63	24.42	8.758	15.18	7.129	26.98	5.469	30.53	4.688	20.73	26.62	13.91	0	16.58	6.36	19.45	10.71	23.56	1.809	5.138	6.625	11.35	49.39	56.97	2.443	28.63	8.194	10.37	1.701	4.726	7.39
266675	0.1652	1.227	0.2059	0.3603	0.4173	0.4152	0.1881	0.4473	0.352	0.1799	0.6989	0.3296	0.545	0	0.4364	1.035	0.5828	0.4305	0.2693	1.069	0.07333	0.2433	0.1238	0.1657	0.2137	0.2399	0.06542	0.3703	0.4824	0.7606	0.5749	0.9714	0.1449	0.235	0.2372	0.09689	0.3533	0.261	0.1768	0.266	0.2312	0.5762	0.1432	0.293	0.4002	0.2449	0.09972	0.2154	0.2021
1263	25.96	29.3	49.02	15.76	46.13	7.676	15.66	15.84	37.73	16.97	45.54	12.22	44.91	14.13	6.061	7.404	15	19.63	18.78	6.533	9.911	24.15	14.84	13.92	21.61	6.48	26.3	28.69	32.8	7.135	42.22	5.089	11.01	10.15	28	22.64	31.54	18.2	24.62	27.48	8.599	7.317	21.13	12.43	55.82	15.94	13.89	15.62	30.23
343521	0.7466	1.198	1.044	0.598	1.047	0.6369	0.5557	0.4893	1.867	0.4246	1.386	0.4979	1.058	0.4804	0.2454	0.6684	0.6003	0.8368	0.8353	1.134	0.6577	0.6748	0.7889	0.6257	1.16	0.4284	1.359	1.524	0.99	0.2052	1.194	0.3801	0.6647	0.5807	0.9353	1.052	0.7673	1.08	1.01	1.172	0.6453	0.2459	0.6308	0.8299	1.587	0.4544	0.9101	0.5812	1.39
149478	1.593	2.061	1.175	0.8389	1.261	2.591	1.95	0.5086	4.723	1.395	2.124	1.598	2.81	2.041	0.9372	2.8	1.582	3.381	1.211	3.72	1.837	1.23	2.133	1.749	2.638	1.9	4.523	4.66	2.543	0.7077	1.747	0.8549	2.135	2.866	3.165	4.943	2.148	0.937	2.32	2.743	2.313	1.011	2.098	3.831	4.279	0.4674	1.046	0.8686	3.73
107984952	2.803	5.737	2.602	2.309	4.455	1.579	1.351	1.058	2.911	1.935	3.275	1.936	4.547	2.197	1.041	1.101	1.528	3.488	1.171	1.005	1.175	2.034	1.661	1.52	3.181	2.347	1.939	2.011	3.41	0.5222	3.315	0.5467	0.9287	1.64	1.855	1.94	4.358	1.029	3.899	2.983	0.9498	0.531	2.14	1.237	3.013	0.8657	0.4082	2.021	2.081
8643	8.242	1.983	4.446	1.846	7.629	1.692	3.082	2.845	3.881	3.879	7.282	0.9865	3.094	1.645	2.856	0.7572	2.077	0.8484	4.794	0.8702	5.626	4.224	1.555	2.271	5.978	1.538	4.046	2.691	4.446	1.929	3.467	1.015	5.134	3.097	5.619	1.006	3.67	4.748	7.497	6.418	6.56	1.026	2.286	0.9995	6.275	1.811	1.708	3.877	4.934
8891	9.355	8.714	9.655	8.752	10.81	7.556	10.86	8.477	10.21	8.019	7.535	8.897	10.6	7.884	9.218	6.098	9.736	9.938	11.36	7.558	10.89	10.11	11.35	9.545	10.8	10.72	13.8	9.829	10.6	6.103	11.8	7.027	15.76	9.487	12.07	7.793	8.574	8.435	7.446	10.94	8.99	7.531	16.79	7.831	7.436	9.005	16.78	9.347	9.249
79654	20.22	18.18	15.17	16.95	15.62	22.53	26.85	20.32	21.35	19.5	21.73	14.39	16.35	16.13	18.88	18.22	15.89	20.98	17.78	15.27	30.81	16.19	28.38	21.08	20.12	21.25	35.88	22.94	18.28	20.8	19.98	15.83	28.38	26.21	25.97	19.57	16.44	22.78	12.73	19.83	21.9	17.16	24.85	18.5	26.32	16.26	24.77	18.34	23.36
7389	66.06	47.54	64.67	50.92	66.4	44.69	64.91	68.19	62.47	42.45	83.77	40.22	57.6	45.94	59.06	31.07	60.21	38.2	60.61	37.58	56.61	65.71	57.56	56.4	61.18	36.99	68.38	52.55	65.06	55.65	58.24	47.1	56.97	40.35	57.52	30.78	64.97	87.37	61.16	73.28	39.21	44.09	81.74	47.9	66.19	50.72	72.96	73.82	63.76
57643	0.5913	0.5309	0.8726	1.051	0.8334	0.5539	0.3778	1.376	1.108	0.579	1.119	0.6775	0.736	0.6033	0.9688	1.841	1.367	3.093	1.939	1.508	0.6123	0.7394	0.3395	0.8216	0.586	0.4459	0.384	0.5524	0.9865	1.353	0.6817	0.04151	0.2087	1.571	0.9265	0.1293	0.419	0.5832	0.2826	0.5521	0.2145	0.1076	0.3183	0.4185	0.7474	1.187	0.1577	0.657	0.4794
105378691	0.2432	0.1881	0.4974	0.4532	0.5634	0.4415	0.2495	0.8556	0.2087	0.2642	0.9166	0.7789	0.5044	0.3764	0.6582	0.5695	0.3005	0.1077	0.5999	0.3883	0.1473	0.2803	0.08776	0.2776	0.2399	0.3952	0.1113	0.1723	0.4997	1.078	0.8151	0.6949	0.2349	0.3497	0.3363	0.1717	0.2004	0.7116	0.1119	0.4401	0.6128	1.052	0.1692	0.4343	0.6525	0.5388	0.2514	0.5237	0.3275
400752	0.3411	0.2569	0.7245	0.6602	0.8206	0.6431	0.3635	1.246	0.304	0.3849	1.335	1.089	0.7348	0.5483	0.9397	0.8296	0.4378	0.1046	0.8739	0.5656	0.2146	0.3926	0.1278	0.4044	0.3494	0.5624	0.1621	0.251	0.7219	1.571	1.187	0.958	0.3422	0.4854	0.4899	0.2502	0.2919	1.037	0.1565	0.5953	0.8719	1.533	0.2218	0.6052	0.9506	0.7849	0.3662	0.6357	0.4771
84842	0.2451	0.2133	1.162	0.2415	1.189	0.753	0.3362	0.2388	0.4305	1.284	0.4494	0.3043	0.689	0.2189	0.1837	0.3233	0.6815	1.152	0.7611	0.8041	0.1088	0.5567	0.1531	0.149	0.4757	2.27	0.3365	0.3091	0.1543	0.215	0.6825	1.351	0.08195	0.31	0.2761	6.183	0.4195	0.3972	0.3123	0.3948	9.009	0.4217	0.118	0.3953	0.198	0.4344	0.3069	0.3654	0.3428
4595	6.041	3.811	8.617	6.121	7.424	6.504	5.23	10.25	6.567	6.483	10.85	7.619	6.852	5.887	9.256	6.052	7.557	6.305	10.04	9.092	4.379	6.591	4.867	5.693	4.38	7.639	4.649	6.083	8.517	9.091	8.229	9.563	4.488	7.194	6.638	4.297	8.548	7.183	4.614	5.699	16.16	7.073	4.269	5.947	9.742	6.452	2.58	5.46	6.723
114034	4.919	4.308	7.513	8.243	8.12	5.197	4.507	8.798	6.107	6.761	7.345	3.542	7.613	5.192	6.812	4.503	6.013	4.082	6.399	5.593	3.633	6.638	3.472	6.934	5.419	6.504	3.973	4.925	7.152	6.726	6.375	6.41	3.685	4.946	6.459	3.811	6.88	4.478	2.898	5.689	8.748	5.283	3.954	4.328	5.676	6.816	2.172	6.509	7.037
10420	2.867	2.298	6.727	5.614	4.8	9.51	2.296	11.65	4.88	3.636	6.933	2.047	3.752	3.74	7.709	2.615	3.595	3.087	4.512	11.45	2.642	4.469	1.531	4.539	2.898	5.651	2.197	5.663	5.568	10.44	4.893	4.58	2.143	10.17	4.445	3.427	5.974	4.063	2.236	2.907	7.618	2.905	1.496	8.225	3.728	7.313	1.657	4.885	5.712
126661	1.64	1.759	0.5591	1.024	2.125	2.321	0.3787	1.03	0.4592	0.5513	1.036	1.611	0.614	0.7592	3.636	3.951	0.5786	0.316	0.6001	1.378	1.43	1.85	0.2897	0.8224	1.653	0.8799	0.296	0.8034	0.9058	0.9323	2.87	4.888	0.4523	0.9505	1.981	1.738	0.6063	0.5324	0.5516	0.7609	1.38	0.7758	0.335	0.6025	1.967	2.964	0.2593	3.265	0.4505
25974	7.107	9.751	7.719	11.86	9.015	15.83	6.685	10.6	5.932	15.92	9.368	18.64	8.179	8.824	12.35	9.978	12.43	14.68	8.88	13.56	6.156	10.37	5.549	9.763	6.891	15.64	6.412	10.68	10.29	10.17	10.29	17.93	7.043	10.9	7.224	19.13	10.91	9.502	7.184	8.344	14.75	22.99	7.082	10.77	6.218	7.884	8.65	11.37	8.915
5052	100.3	148.6	100.6	161.3	117.7	206.3	84.7	134.9	73.81	243	132.4	256.8	104.7	127.7	169.8	129.1	176	211.2	114.3	193.7	81.61	140.2	75.78	128.3	85.18	203.4	78.42	153.3	128.9	136.2	169.6	245.9	92.29	153.4	100.6	281.3	139.1	114.4	96.63	125.2	142.6	329.6	94.59	145.3	84.88	120.3	133	164.9	104.1
10327	47.22	62.17	54.65	72.09	56	66.58	39.09	59.89	49.03	73.81	69.9	58.06	52.11	62.39	64.39	58.89	63.45	49.72	50.58	67.79	36.6	55.98	34.18	54.86	36.93	60.5	36.11	75.57	57	63.33	49.15	89.65	35.57	78.48	43.77	71.34	54.27	60.06	63.43	55.91	57.62	88.38	39.55	69.32	51.32	53.55	37.86	66.22	42.87
4678	25.8	20.02	25.63	30.7	31.77	21.07	15.87	28.81	26.11	27.84	28.8	29.97	34.15	26.06	28.16	20.15	36.41	36.8	25.73	33.59	24.51	25.64	16.1	29	21.96	99.25	20.63	23.34	32.57	27.78	28.01	30.6	18.76	29.19	24.04	25.69	33.72	23.04	19.44	28.68	57.84	40.05	20.79	28.71	22.14	33.3	16.82	28.99	28.13
149483	1.342	0.947	0.9096	0.981	1.326	1.801	1.147	1.069	1.087	0.9742	1.395	1.133	0.9947	0.805	1.502	0.8602	1.473	1.075	1.283	1.313	1.112	1.168	1.47	1.264	1.197	0.9633	1.329	1.211	1.454	1.538	1.511	3.026	1.277	1.763	1.622	0.808	0.9286	0.9335	0.9509	1.053	1.3	1.803	1.146	0.9693	0.89	1.502	0.784	1.307	1.08
60313	16.43	15.56	17.84	34.39	18.29	29.18	16.36	30.75	20.17	21.9	15.49	31.67	18.36	23.5	27.22	37.05	19.86	20.72	19.36	30.6	18.8	16.64	14.45	27.16	19.6	32.44	17.9	21.24	21.82	30.68	19.39	35.69	16.23	28.94	21.71	20.27	15.84	14.21	12.97	17.32	15.3	29.07	13.87	29.03	16.13	26.97	17.56	22.04	19.64
728963	0.08591	0.03204	0.3242	0.5614	0.2322	0.06685	0.211	0.192	0.3215	0.149	0.135	0.934	0.1755	0.5984	0.1794	0.2104	0.1024	0.3914	0.2973	0.3414	0.1181	0.2644	0	0	0.1032	0.2004	0.02528	0.1789	0.1005	0	0	0.1353	0.2401	0.4933	0.1618	0.0936	0.1365	0	0.08539	0	0.1942	0.3965	0.09221	0.3088	0	0.1632	0.1284	0	0
51249	11.39	9.222	13.46	24.71	16.49	15.83	9.847	19.5	8.998	14.06	13.12	17.25	14.62	16.24	18.64	19.27	18.82	13.78	19.54	15.12	10.17	13.66	8.867	15.41	13.12	17.81	9.954	11.86	15.45	21.98	9.966	18.42	11.02	17.87	14.24	12.01	12.33	9.231	9.227	13.72	13.72	20.52	13.73	16.16	10.21	18.66	13.34	17.86	10.57
3652	0.9274	0.7718	1.08	1.669	0.8342	1.445	1.854	1.254	1.813	1.16	0.9871	1.451	0.8733	0.6336	1.441	2.524	0.8643	1.672	1.438	4.548	1.532	1.083	1.428	2.433	2.168	2.202	1.463	1.45	1.443	2.378	1.006	5.146	1.499	1.687	1.365	0.7131	0.8715	1.07	0.741	1.111	2.215	2.117	1.282	1.854	1.64	0.7995	1.208	0.7837	1.585
105378693	0.01416	0	0	0.07775	0	0.07714	0	0.06332	0	0	0.1558	0	0	0	0	0.03036	0	0.1129	0	0	0	0	0	0	0.03971	0.02891	0	0	0	0	0	0	0.09234	0.01294	0	0	0	0	0.01408	0	0.04482	0.0352	0	0	0	0	0.04941	0	0
23139	8.7	11.76	7.907	11.59	8.53	14.82	8.116	8.536	9.983	8.707	9.568	12.88	10.05	13.97	11.05	14.05	9.332	15.1	8.575	19.09	7.134	6.175	7.249	11.31	8.157	7.434	8.472	9.443	9.167	13.12	9.722	17.06	6.423	18.41	7.388	9.704	8.707	7.625	12.32	9.464	45.86	14.05	6.62	19.26	10.25	6.873	2.735	7.682	8.173
105378694	0.004833	0.006308	0.01741	0	0.02794	0	0	0	0.01461	0.004889	0	0.05016	0.01152	0	0.007064	0.00518	0	0	0	0.02016	0	0	0	0	0	0.01973	0	0.004403	0.006594	0	0	0	0	0.01104	0	0	0	0	0.002402	0	0.007647	0	0	0	0	0.01285	0	0	0
110117499	3.363	3.024	2.962	6.828	2.817	5.383	5.533	4.057	5.15	8.833	2.919	8.137	4.679	2.695	4.692	7.947	5.791	4.477	2.303	11.65	3.53	3.827	5.461	6.658	3.124	14.68	3.502	6.299	4.227	6.467	5.762	13.12	4.223	7.511	3.292	7.065	3.517	3.2	1.699	3.503	4.345	7.824	3.654	6.369	2.855	5.02	1.658	4.863	6.191
8503	2.897	2.712	2.552	5.811	2.383	4.619	4.847	3.43	4.409	7.587	2.515	6.883	3.959	2.301	3.982	6.736	4.9	3.937	1.956	10.26	3.157	3.27	4.66	5.719	2.81	12.79	3.1	5.501	3.565	5.432	4.984	11.27	3.626	6.486	2.871	6.034	2.941	2.692	1.456	2.934	3.933	6.716	3.138	5.381	2.486	4.363	1.402	4.269	5.34
101929626	0.3125	0.9788	0.1501	1.658	0.1642	0.3404	0.0597	0.5588	0.1259	0.2528	0.1719	0	0.1489	0	0.4567	1.139	0.5213	0.9965	0.7569	2.173	0	0.374	0	1.334	0.1752	1.276	0.06436	0.3416	0.5116	0	0	0.9471	0	0.628	0.1373	0.2383	0.6952	0.1975	0	0	1.187	1.01	0	0.5241	0	0.4985	0.109	0.3028	0
10103	3.435	4.023	4.731	16.94	6.029	13.17	2.877	15.86	6.045	2.963	13.49	1.709	14.86	12.13	14.84	6.909	29.98	21.2	4.559	11.86	2.026	14.29	5.933	8.508	2.259	1.069	1.09	21.57	7.228	34.21	8.731	355.2	3.989	274.7	3.592	1.301	7.657	9.072	0.7133	5.215	0.4095	5.117	1.414	62.85	5.336	11.92	1.662	27.59	6.738
110117498	0	0	0	0.05068	0	0	0	0	0	0	0	0	0	0	0	0	0	0	0	0.07704	0	0	0	0	0	0	0	0	0	0	0	0	0	0.0253	0	0	0	0	0	0	0	0	0	0	0	0	0	0	0
55624	17.98	19.8	24.37	28.59	18.92	22.71	18.87	30.14	21.52	17.19	28.79	24.84	22.09	23.87	29.2	28.62	24.84	29.77	21.42	24.1	17.77	19.88	19.63	24.41	18.3	14.99	19.81	21.35	22.97	31.21	27.92	39.58	19.79	24.32	23.55	18.44	21.24	22.65	11.4	17.51	22.4	28.39	16.59	23.84	28.32	23.96	20.63	25.79	22.23
541468	1.238	0.6968	1.063	0.2109	1.314	0.3965	0.9505	1.275	1.186	0.6014	2.47	0.2938	0.6073	0.5916	1.49	0.6892	0.8603	0.5321	1.249	0.54	1.342	1.787	1.301	0.8344	0.5953	0.2229	0.9872	1.094	1.7	1.349	0.8785	0.5182	1.187	0.6207	0.7196	0.509	1.215	0.6902	0.9708	1.313	1.133	0.2714	0.6837	0.3562	1.223	1.097	0.3598	0.5291	0.6067
8438	0.9071	1.165	1.552	1.764	1.16	1.906	0.8529	1.126	1.101	2.254	1.12	6.3	1.217	2.413	1.086	1.722	1.43	6.492	1.341	7.301	0.7833	1.436	0.522	1.609	0.8911	7.647	0.6915	2.336	1.267	2.505	0.3879	6.249	0.5588	2.688	1.051	2.615	0.9535	1.422	0.93	1.022	14.24	7.5	0.5769	1.752	1.102	0.8641	0.5482	1.35	1.136
10489	17.46	17.56	24.04	20.77	18.95	21.42	17.37	22.49	20.4	16.19	22.01	19.18	22.92	20.39	22.52	19.86	22.31	24.91	23.37	20.17	17.1	18.59	18.27	18.98	18.04	30.5	17.97	21.88	22.18	24.96	20.14	24.72	15.48	24.24	21.68	19.45	21.18	20.27	12.99	17.8	41.78	28.22	15.01	20.92	26.72	18.57	16.3	18.7	21.28
7388	95.55	72.07	119.6	116.5	104.9	73.5	114.2	92.5	108.3	125.1	85.86	182.2	105.4	105.6	117.3	81.75	115.8	116.5	114.4	104	124.8	122.8	92	89.39	151	249.7	83.11	96.73	107.2	103.1	100.8	121.6	106.8	99.72	109.6	120.2	89.63	107.3	80.34	100.1	202.5	179.2	146.4	78.01	82.33	130.4	223.6	147.7	100
387338	2.076	2.499	3.507	4.966	3.636	4.004	3.082	3.848	3.793	3.315	2.778	3.546	3.817	3.799	3.517	4.797	3.969	2.452	3.186	4.708	2.337	3.094	1.81	3.596	3.351	3.937	2.809	3.538	3.901	3.838	4.132	5.314	2.283	3.902	3.127	2.833	3.099	2.372	1.93	2.822	5.503	3.264	2.173	3.999	3.644	3.811	1.188	3.149	2.919
2166	8.509	6.137	14.79	35.47	12.64	30.91	13.06	40.12	16.33	10.07	26.66	15.89	17.75	23.23	35.12	37.57	33.09	33.99	16.3	38.06	8.487	12.69	9.716	26.47	14.31	10.02	11.89	15.28	24.64	38.62	15.11	74.39	8.739	28.75	15.81	8.17	20.23	27.01	3.009	8.666	5.911	39.23	8.11	33.86	29.07	19.03	10.83	23.32	14.93
729041	0.4073	0.6471	0.7228	0.9558	1.052	1.109	0.4567	2.316	0.8385	0.6985	1.51	0.5513	0.5908	0.74	2.148	3.112	1.699	0.2118	0.9651	2.389	1.329	1.526	0.9922	3.401	1.241	0.4518	0.8936	0.3387	1.78	1.666	0	4.172	0.8081	1.642	0.1945	0.8778	0.985	1.287	0.396	0.9271	0.1681	1.54	0.1996	2.005	1.171	2.166	0.3706	0.6864	0.8854
101929651	0.08942	0.05187	0.1193	0.0909	0.09401	0	0.03797	0.04442	0.02002	0.0402	0.2733	0	0.07104	0	0	0.08519	0	0	0	0.05527	0.05735	0.07136	0	0	0.02786	0	0	0.0181	0	0.17	0	0.4107	0	0.02723	0.04365	0	0	0	0.01975	0	0	0	0.07465	0.125	0	0.02642	0	0	0.09033
127343	0.03252	0.05659	0.07808	4.546	0.004558	0	0.008285	0.009693	0.008737	0.07895	0.07156	0.12	0.07751	0.0151	0.04436	0.08365	0.01809	0.726	0	0.8443	0	0.005191	0.01056	0.05141	0.03039	0.8231	0.004466	0.06715	0.01775	0.07418	0	0.1016	0	0.2476	0	0.08268	0	0	0.03232	0	0.2058	0.5604	0	0.02727	0.1366	0.02306	0	0.1261	0.03942
105378696	0.004425	0	0	0.008097	0.02791	0	0	0	0	0	0	0	0	0	0	0	0	0	0	0	0	0	0	0	0.02481	0	0.01823	0	0	0	0	0.01219	0	0	0	0	0	0	0.008797	0	0	0	0.01662	0	0	0.01177	0	0	0
100507423	1.982	1.88	1.179	2.074	1.553	1.924	1.595	1.754	1.747	1.383	1.666	1.619	1.575	1.438	1.623	1.809	1.454	1.353	1.778	1.621	2.472	1.208	1.855	1.98	1.775	1.105	2.514	1.897	1.886	1.334	1.495	2.377	2.064	1.647	2.197	1.365	1.786	0.899	1.733	1.89	2.207	1.357	2.154	2.232	1.792	1.659	0.9283	2.134	2.169
148930	0	0	0	0	0	0	0	0	0	0	0	0	0	0	0	0	0	0.06149	0	0	0	0	0	0	0.03243	0.007871	0	0	0.02104	0	0	0	0	0	0	0	0	0	0	0	0	0	0	0	0	0	0	0	0
8569	4.441	4.106	2.589	4.262	3.165	4.135	3.959	3.53	3.941	3.169	3.079	3.012	3.649	3.434	2.846	3.793	3.346	2.917	3.46	3.097	5.071	2.956	3.513	4.092	4.166	2.592	5.469	3.903	3.628	3.33	3.613	4.928	4.388	3.694	3.847	3.79	3.537	2.424	4.226	4.091	4.82	3.377	4.318	4.377	3.871	3.496	2.478	3.603	4.723
148932	12.53	10.68	12.22	10.36	14.23	8.372	12.83	9.518	17.44	9.693	13.05	7.228	14.05	8.507	9.557	6.363	10.09	6.082	13.24	5.718	14.26	13.3	15.33	10.62	12.82	5.4	15.85	12.16	14.25	9	12.79	8.098	13.33	9.176	16.11	8.312	11.33	12.07	11.21	11.44	9.371	6.743	11.67	8.226	13.07	11.66	6.961	10.45	16.16
105378697	0.01376	0	0.01651	0.01258	0.03615	0	0.01314	0	0.01386	0	0.07567	0	0.03278	0.0479	0	0	0	0	0	0	0.02647	0.03293	0	0	0.01928	0	0	0	0.006255	0	0	0	0.04484	0	0	0.05245	0	0.1739	0	0	0.08706	0.01709	0	0.02884	0	0	0.04799	0	0
64756	16.78	11.65	13.88	24.51	12.12	13.63	21.15	15.92	16.66	16.46	14.4	9.376	13.44	14.7	22.67	19.43	18	26.18	13.19	16.57	30.27	16.06	22.2	20.02	27.65	20.08	27.4	13.74	17.35	26.13	15.85	31.04	30.35	9.738	22.33	10.38	16.7	17.5	10.35	15.1	12.77	19.38	36.93	17.53	11.33	19.72	32.53	22.93	16.3
374973	0.07011	0.08134	0	0.1996	0.09008	0.08486	0.1637	0.209	0.04709	0	0.04286	0.05389	0.1485	0	0.02277	0.05009	0.13	0.06211	0	0.455	0.1199	0.0746	0.03796	0.1108	0.1529	0.0954	0.08023	0.04258	0.09211	0.1333	0.282	0.1073	0.05079	0.1708	0.1027	0	0	0.04924	0.1161	0	0.1972	0.2323	0.1756	0.06533	0	0.08285	0.05435	0.07549	0.07082
100130197	0.7491	0.7521	0.5073	0.9841	0.4442	1.255	1.211	0.687	1.161	1.166	0.634	0.6644	0.4578	1.204	0.7861	1.812	0	0.7657	0.2326	3.366	0.4804	0.3679	1.123	1.002	1.023	1.529	0.7121	0.6999	0.5241	0.9857	0.6954	3.123	0.8766	1.141	0.6751	1.172	0.2137	0.3642	0.42	0.5363	2.067	1.241	0.2165	1.128	0.363	0.766	0.6031	0.5584	0.1746
9813	18.38	13.77	16.3	22.97	16.62	15.69	16.53	21.89	18.45	17.59	16.01	14.26	17.46	14.18	20.68	19.75	17.21	13.79	16.7	19.76	17.43	16.51	16.13	21.3	19.01	11.26	19.11	14.9	17.1	18.18	18.78	23.39	17.64	18.48	17.43	12.52	15.19	12.44	10.97	16.02	9.013	13.44	15.2	15	14.89	20.71	24.16	18.91	16.78
105378698	0.0148	0	0.1421	0.1354	0	0.1612	0.05655	0.1323	0.1789	0.1796	0	0.2048	0.07054	0.1031	0.04326	0.3806	0	0.118	0	0.5351	0.1139	0.07086	0	0.1404	0	0.3625	0	0.1078	0.04038	0	0	0.2039	0	0.1487	0	0.1129	0	0	0.02942	0	0.4215	0.1103	0	0.2482	0	0	0	0	0.1345
105378699	0	0.06284	0.1156	1.277	0	0.5244	0.04599	0.3767	0.0485	0.09739	0	0	0.1721	0.1677	0.2815	0.8255	0.2008	0	0	0.2009	0.1389	0.05763	0.2346	0.3425	0.3374	0.04913	0	0.1754	0.1752	0.8236	0	1.128	0	0.1099	0	0.1836	0	0.1522	0	0	0	1.256	0	0.7066	0	0.192	0	0.4666	0.2189
1580	8.649	1.441	3.059	5.936	1.616	13.48	23.91	10.74	17.24	5.676	8.711	0.1427	8.358	3.844	6.272	2.222	8.045	0.9458	4.81	2.711	36.28	17.19	76.07	20.77	5.711	0.5895	27.98	3.345	3.898	3.617	13.44	4.519	27.41	13.36	7.069	0.2753	8.09	9.584	1.123	6.048	0	96.21	28.69	55.32	6.239	5.608	4.714	13.84	13.6
163720	1.895	11.03	0.2558	14.9	0.392	65.95	1.003	6.754	3.895	75.39	0.7955	0.2633	2.285	4.771	0.356	4.208	0.8253	0.06068	0.553	0.2328	0.571	1.02	1.372	39.59	1.024	0.1087	0.627	3.175	2.284	3.775	2.204	0.08388	0.6946	3.935	0.5349	38.77	2.117	4.522	0.06808	1.381	0.02408	29.05	1.458	22.98	2.733	43.4	1.858	24.48	2.768
1579	0.2924	0.06361	0.1268	0.3418	0.1921	0.4203	0.2405	0.118	0.2701	0.115	1.028	0	0.6098	0	0.08311	0.06964	0.9486	0	0.4427	0.02259	0.2266	0.107	0.07915	0.6934	0.2391	0.00829	0.3764	0.0296	0.4913	0.139	0	0.02238	0.3707	0.1076	0.1071	0	0.3615	0.3337	0.06055	0.1418	0.03856	0.1716	0.2746	0.4258	0.2815	1.317	0.1133	3.503	0.2585
260293	9.44	2.029	2.685	32.21	2.63	72.06	8.989	32.17	7.333	27.96	19.52	0.6557	6.713	3.67	6.018	19.96	16.92	1.149	3.398	0.3163	3.144	5.536	3.195	124.7	4.474	0.6732	4.443	6.223	9.406	2.724	12.08	0.5641	4.35	0.9766	4.064	1.85	5.947	26.86	1.161	5.954	2.231	9.997	5.184	100.5	10.37	151.5	7.155	46.95	16.96
199974	4.792	20.68	0.2687	38.02	0.7059	93.02	2.08	9.416	10.3	186.1	4.198	0.2816	2.134	1.311	0.6097	5.637	5.347	0.08112	1.232	0.1274	0.9005	1.815	0.9171	204.2	2.239	0.1765	1.289	3.049	4.447	2.611	1.842	0.1262	0.5307	1.692	1.14	14.67	2.094	3.344	0.04551	3.445	0.0322	84.66	1.376	107.9	8.109	52.9	7.312	127.2	6.059
284541	0.08535	0.07426	0	0.2759	0.02991	0.5578	0.1141	0.2035	0.1834	0.1611	0.2035	0.01968	0.08814	0.03963	0.02495	0.06708	0.1899	0	0	0.01583	0.09305	0.04768	0.1802	0.4587	0.07178	0	0.2813	0.04147	0.1061	0.04867	0	0.02352	0.204	0.03638	0.07499	0.1519	0.1582	0.1618	0.005655	0.03972	0.03601	1.294	0.1282	1.193	0.1075	0.4085	0.04962	0.9098	0.1552
105378701	0.02681	0.02625	0.02414	0.1043	0.01409	0.2373	0.006403	0.04495	0.04727	0.0339	0.09219	0.04637	0.02396	0.02334	0.01959	0.3807	0	0	0	0.2237	0.08383	0	0	0.06358	0.02819	0.0342	0.01381	0.03664	0.01524	0	0	0.3048	0.0437	0.02755	0	0.02556	0	0.06355	0	0	0.02121	0.2499	0	0.3373	0.06334	0.07129	0.03508	0	0.09141
100874253	0.4921	1.285	0.2037	1.987	0.9455	0.7395	0.4215	2.238	0.4787	0.4463	1.027	0.7045	0.2831	0.2364	1.786	2.364	1.274	0.1353	1.644	1.038	0.1959	0.5688	0	1.288	0.1903	0.2078	0.3146	0.371	0.5865	1.161	0.6144	2.058	0.4426	1.07	0.9692	0	0.7552	1.716	0.6241	0.4739	0.2148	2.615	0.06375	2.847	0.6415	1.263	0.4144	0.6578	1.08
10158	14	49.55	64.28	39.36	41.58	14.58	11.18	26.78	13.7	47.23	27.69	64.18	32.7	3.263	22.11	36.01	33.39	2.668	50.42	7.26	1.288	16.66	1.5	30.54	7.768	48.12	0.9099	24.39	17.81	8.244	31.5	41.87	1.396	5.625	18.7	215.3	17.72	24.88	0.2262	23.73	0.9743	43.22	1.207	16.11	27.41	19.5	6.911	26.07	29.94
6886	1.941	0.5561	1.066	0.8542	1.256	0.5266	2.985	0.949	2.651	2.118	1.596	0.3554	1.433	0.6735	1.382	0.1554	1.298	0.6264	1.208	0.4034	3.072	1.798	2.598	1.648	1.991	1.076	2.611	1.098	1.332	0.491	2.625	0.3372	3.349	1.107	1.918	0.4494	1.109	0.6112	0.7433	1.403	0.6215	0.1652	2.009	0.3231	1.018	1.779	1.001	1.347	1.882
6491	0.2221	0.4968	0.9436	0.7546	0.302	0.7487	0.1886	0.4688	0.3232	1.212	0.1842	2.414	0.378	0.6629	0.4276	0.544	0.2352	2.052	0.2561	3.515	0.1967	0.3882	0.1546	0.6937	0.4793	4.09	0.2505	0.639	0.226	1.266	0.1914	2.841	0.1609	0.8259	0.4491	1.452	0.1569	0.1894	0.1874	0.246	2.655	2.33	0.1324	0.6356	0.2554	0.4873	0.2582	0.3757	0.1602
51727	20.54	18.19	28.44	28.51	15.71	22.53	22.03	29.3	26.2	22.68	12.66	25.52	19.73	20.07	24.57	22.27	14.64	22.42	20.02	25.72	26.92	19.08	27.09	28.5	25.2	29.07	26.94	20.45	16.56	31.61	16.64	22.66	24.24	21.91	24.45	19.35	14.06	14.89	18.76	20.92	31.2	25.29	22.92	24.88	20.69	26.56	32.88	24.03	20.11
102724077	0.4299	0.3061	0.5631	0.5006	0.6848	0.6387	0.3485	1.281	0.6038	0.6589	0.5734	2.073	0.9315	0.726	0.6855	0.4189	0.7608	0.6233	1.578	0.7248	0.4011	0.4367	0.1904	0.7414	0.5479	0.3191	0.5904	0.4273	0.7465	1.337	0	3.303	0.4247	0.357	0.973	0.2981	0.5798	0.8235	0.4144	0.7276	1.196	0.4533	0.2937	0.1639	0.8208	0.7621	0.04545	0.7575	0.4738
2301	0.04441	0.1159	0	0	0	0.1037	0	0	0.03835	0	0	0	0	0	0.01855	0.0272	0.05293	0.2023	0.07684	0.05294	0.03662	0	0	0.1204	0	0	0	0.03468	0.05194	0	0	0.03497	0	0.02318	0.02787	0	0.1412	0.0401	0.04414	0.1772	8.794	0.03154	0.02383	0	0	0.05061	0	0	0.05768
84793	0.9791	0.6069	0.4079	0.27	0.6251	0.8036	0.6919	1.029	0.6126	0.7959	1.156	3.155	0.7352	1.495	1.006	0.5846	0.634	1.675	1.57	0.2736	1.075	1.049	0.9367	1.145	0.8273	0.4289	0.9669	0.6842	0.9515	0.6883	0.8093	2.513	0.9036	0.6739	0.9428	1.398	0.945	1.13	0.9732	0.7178	9.692	0.5445	1.36	0.4875	0.4225	1.177	0.2184	0.9965	0.8942
2306	0.5761	0.3539	0.1424	0.155	0.1603	0.3461	0.3399	0.4924	0.1451	0.4199	1.072	0.4982	0.1212	0.08852	0.5573	0.1362	0	0.8106	0.6157	0.02357	0.5216	0.3347	0.289	0.08036	0.2375	0.2508	0.2792	0.2007	0.4547	0.1449	0.1534	1.728	0.4143	0.1471	0.2233	0.1615	0.5655	0.2945	0.4169	0.2366	1.327	0.1053	0.3024	0.2309	0.1334	0.0901	0.07389	0.1232	0.1541
107984953	0.09893	0.0596	0.01827	0.02785	0	0	0.01454	0	0.01533	0	0.04187	0.05265	0	0	0.04449	0.01631	0	0	0	0	0.07321	0.03644	0.1112	0	0.04267	0.1398	0.01568	0.02773	0	0.2604	0	0.08388	0	0.006952	0	0	0	0	0.06051	0	0.2167	0	0	0.03191	0	0.02023	0.07965	0	0
388630	1.943	0.4612	1.301	0.9858	1.94	0.4365	0.7803	2.353	1.66	0.7559	2.794	1.263	1.795	1.137	1.115	0.1863	2.223	0.8699	2.152	0.2148	0.7059	1.937	1.011	1.287	0.9988	0.4099	0.7378	2.667	2.98	1.916	3.321	0.05321	1.032	1.042	1.824	0.2725	2.223	0.8971	0.6516	2.319	0.4308	0.348	1.117	1.308	2.664	1.684	0.3234	1.151	2.572
105379778	0.04196	0.03043	0.06717	0.08957	0.08087	0.0127	0.03118	0.1511	0.06576	0.03773	0.02565	0	0.1945	0.04871	0.06815	0.02998	0.07778	0	0.02823	0	0.01346	0.06139	0	0	0.03268	0.01427	0.004802	0.06371	0.1442	0	0.1688	0.006424	0.0152	0.04898	0.1331	0.01778	0.02593	0.01473	0.002317	0.06509	0	0	0.02627	0.01955	0.2644	0.1983	0.0244	0.09036	0.1272
391037	0.1856	0.1163	0.1248	0.2038	0.3668	0.2022	0.05674	0.3485	0.3141	0.07509	0.1634	0.05136	0.1946	0.2585	0.4774	0.01591	0.5574	0	0.3597	0.1032	0.0857	0.2844	0.03617	0.2817	0.1665	0.1061	0.107	0.1894	0.2633	0.381	0.2688	0.3887	0.0968	0.06782	0.424	0.2265	0.2478	0.09385	0.09593	0.1555	0.141	0.203	0.08367	0.3113	0.3274	0.2763	0.1036	0.2158	0.27
200010	0.1463	0.09134	0.2559	0.3667	0.3545	0.1906	0.2765	0.3449	0.375	0.2542	0.3762	0.2531	0.3791	0.1994	0.3022	0.08863	0.3847	0.1649	0.5971	0.1548	0.4804	0.3046	0.248	0.3771	0.3968	0.2532	0.3014	0.4028	0.3703	0.4353	0.6909	0.6267	0.1763	0.1148	0.3494	0.08491	0.2123	0.1709	0.1628	0.3331	0.3221	0.3439	0.239	0.8137	0.1904	0.4398	0.1387	0.3083	0.5928
54558	0.9799	0.6505	1.435	2.208	1.446	1.216	0.8575	1.694	1.459	1.143	0.8995	0.8347	1.424	1.264	1.958	1.752	1.373	0.6833	1.734	1.687	0.9785	1.218	0.7087	1.631	0.9231	0.946	0.8245	0.795	1.31	2.006	1.143	1.759	0.6837	1.746	1.481	0.4042	0.9283	0.7484	0.7778	0.9761	0.8743	1.34	0.7371	2.97	0.9022	2.35	0.8654	1.574	1.158
84871	0.03009	0.05049	0.07224	0.2182	0.04067	0.07023	0.05543	0.1033	0.06929	0.05435	0.02956	0.03717	0.06403	0.05988	0.05968	0.09213	0.02689	0.1028	0.03904	0.2481	0.07029	0.06432	0.06283	0.09683	0.07833	0.1513	0.04648	0.02741	0.07721	0.03676	0.0389	0.1865	0.02102	0.09718	0.07553	0	0.04782	0.02717	0.01175	0.06001	0.0136	0.01602	0.02018	0.1757	0.04062	0.1029	0.05623	0.09372	0.00977
79656	1.192	0.6545	2.428	1.328	2.381	0.433	1.285	2.369	1.257	0.8907	1.918	0.6769	1.54	0.9513	2.544	0.8127	3.112	0.3251	2.419	0.567	0.9413	1.537	0.4966	1.15	0.9429	0.8363	0.7893	0.7613	1.91	1.36	1.328	0.6516	0.5715	0.9664	1.424	0.4664	1.247	1.907	1.127	1.338	2.445	0.7093	1.064	0.8035	0.9503	2.347	0.7964	1.956	1.13
105378706	0	0	0	0	0	0	0	0.02288	0	0	0	0	0	0	0	0	0	0	0	0	0	0	0	0	0	0	0	0	0	0	0	0	0	0.0374	0	0	0	0	0	0	0	0	0	0.04292	0	0	0	0	0
101929721	0	0	0	0	0	0	0	0	0.03931	0	0	0	0	0	0	0	0	0	0	0	0	0	0	0	0	0	0	0	0	0	0	0	0	0	0	0	0	0	0	0	0	0	0	0	0	0	0	0	0
100874313	0	0	0	0.07986	0	0	0	0	0	0	0	0	0.05201	0	0	0	0	0	0	0	0	0	0	0	0	0.1336	0	0	0	0	0	0	0	0.05981	0	0	0	0	0	0	0	0	0	0	0	0.116	0	0	0
107984954	0	0	0	0	0.03552	0	0	0	0	0	0	0	0	0	0	0	0	0	0	0	0	0	0	0	0	0	0	0	0	0	0	0	0	0	0	0	0	0	0	0	0	0	0	0	0	0	0	0	0
105378708	0	0	0	0	0	0	0	0	0	0	0	0	0	0	0	0	0	0	0	0	0	0	0	0	0	0	0	0	0	0	0	0	0	0	0	0	0	0	0	0	0	0	0	0	0	0	0	0	0
1996	0.008202	0.01784	0.03282	0.01251	0.0273	0.02978	0.0444	0.01833	0.01102	0.01383	0	0.08512	0.02606	0.02856	0.03197	0.126	0	0.0109	0.03311	0.05323	0.00263	0.01309	0.0333	0.08428	0.02299	0.03906	0.002816	0.02241	0.01865	0.02338	0	0.0452	0.01783	0.01873	0.03003	0.01043	0.01521	0	0.02038	0	0.03461	0.01019	0.005135	0.06306	0.06029	0.02908	0.02861	0.01325	0.01243
105378709	0	0	0	0	0	0	0	0	0	0	0	0	0	0	0	0	0	0	0	0	0	0	0	0	0	0	0	0	0	0	0	0	0	0	0	0	0	0	0	0	0	0	0	0	0	0	0	0	0
107984955	0	0	0.01201	0	0	0	0	0	0	0	0	0	0	0	0	0	0	0	0	0	0	0	0	0	0	0.09187	0	0	0	0	0	0	0	0	0	0	0	0	0	0	0	0	0	0	0	0	0	0	0
105378711	0	0	0	0	0	0	0	0	0	0	0	0	0	0	0	0	0	0	0	0	0	0	0	0	0	0	0	0	0	0	0	0	0	0	0	0	0	0	0	0	0	0	0	0	0	0	0	0	0
105378710	0	0	0	0	0	0	0	0	0	0	0	0	0	0	0	0	0	0	0	0	0	0	0	0	0	0	0	0	0	0	0	0	0	0	0	0	0	0	0	0	0	0	0	0	0	0	0	0	0
105378712	0	0	0	0	0.006315	0	0	0	0	0	0	0	0	0	0	0	0	0	0	0.008355	0	0	0	0	0	0	0	0	0	0	0	0	0	0	0	0	0	0	0.002986	0	0	0	0	0	0	0	0	0	0
63950	0	0	0	0	0	0	0.0102	0	0.00538	0.005402	0	0	0.02546	0.0186	0.007806	0.01145	0	0	0	0.02228	0.01027	0	0	0	0.02246	0.0218	0.0055	0.004865	0	0	0	0	0	0.05366	0.01173	0	0	0	0.007962	0	0.0676	0.04645	0	0.03359	0.05047	0	0.01863	0	0
105378714	0	0	0	0	0	0	0	0	0	0	0	0	0	0	0	0	0	0	0	0	0	0	0	0	0.05878	0	0	0	0.009535	0	0	0	0	0	0	0	0	0	0	0	0	0	0	0	0	0	0	0	0
11124	5.238	3.94	7.32	6.687	6.803	6.106	5.14	6.419	4.909	5.28	4.617	4.853	6.848	6.02	6.523	7.968	5.708	5.306	6.77	6.267	4.392	5.304	4.005	5.25	5.255	8.223	4.509	5.049	6.093	6.187	7.426	6.308	5.176	7.126	6.081	3.284	5.4	4.978	4.47	4.7	6.471	8.153	5.082	5.614	5.13	7.119	3.622	6.176	6.577
105378715	0.01701	0	0.04085	0.01038	0.02385	0.04633	0.01625	0.05071	0.04	0.01147	0	0	0.01352	0	0.04145	0.0547	0	0	0	0.007887	0.005456	0.02715	0.01382	0	0	0.01736	0.02336	0	0.01547	0	0	0	0	0.01295	0.01246	0	0.03155	0.03585	0.008455	0.01979	0.02692	0.02819	0	0	0	0.04523	0.01978	0.05496	0
112268262	0.01406	0.1468	0	0.02572	0.02956	0	0.02686	0	0.02832	0	0	0	0.0335	0.09791	0.08219	0.03013	0	0	0	0.1564	0.02705	0.03365	0	0.1333	0.03941	0.05738	0	0.02561	0.02557	0	0	0.03874	0	0.0642	0.06175	0.2144	0.1564	0.08885	0.01397	0	0.1779	0	0.05281	0.05895	0.08856	0.03737	0	0	0
1031	27.43	6.615	9.304	7.436	14.85	5.138	44.35	5.756	16.57	9.067	15.96	4.48	15.82	8.097	15.62	9.672	9.698	4.553	11.05	9.134	28.25	15.48	18.46	8.463	74.3	2.966	33.21	4.933	13.95	5.146	7.937	2.403	35.77	5.99	19.13	3.733	13.78	22.21	8.646	14.02	97.43	11.56	45.26	4.661	10.44	18.02	99.82	33.55	20.03
100616189	0	0	0	0.5949	0	0	0	0	0.3276	0	0	0	0	0	0	0	0	0	0	0	0	0	0	0	0	0	1.005	0	0	0	0	0	0	0	0	0	0	0	0.1616	0	0.5145	0	0	0	0	0	0.5671	0	0
102466656	0	0	0	0	0	1.421	0	0	0	0	0	0	0	0	0	0	0	0	0	0	0	0	0	0	1.463	0	0	0	0	0	0	0	0	0.1192	0.573	0	0	0	0.1296	0	0.4128	0	0	0	0	0	0	0	0
284546	0.05908	0	0.04053	0	0.03549	0	0.09676	0	0	0	0	0	0	0	0	0	0	0	0	0	0	0.04041	0	0	0.07099	0	0.06954	0	0.007677	0.1444	0	0	0.05503	0.02313	0.1112	0	0	0.1067	0.00839	0	0.05342	0	0.03171	0	0	0	0.1767	0	0
105378716	0.02371	0.03713	0.0683	0.0347	0.05483	0	0.03623	0.06359	0.01911	0.05755	0.1304	0.0328	0.0339	0.06605	0.1386	0.06097	0	0.1134	0.1723	0	0.04561	0.0454	0	0.1124	0.1063	0.02903	0.09765	0.008638	0.03881	0.0811	0	0	0	0.02599	0.02083	0.03616	0.05275	0	0.03299	0	0.015	0.02357	0	0.01988	0.02987	0.02521	0.01654	0.04595	0
26994	21.88	19.48	24.21	38.08	13.25	16.44	24.3	22.74	27.9	19.67	9.295	13.08	16.87	15.61	25.58	29.72	10.29	29.21	16.71	26.42	25.99	14.43	25.43	26.03	29.54	21.13	24.59	21.24	11.82	24.66	13.61	19.41	23.98	21.39	21.08	13.86	13.56	12.59	16.66	13.93	27.55	18.32	19.88	24.04	18.99	21.41	18.08	22.74	17.02
22996	2.502	2.407	9.393	64.48	3.172	19.45	1.604	21.69	4.157	14.49	8.362	2.637	10.21	13.47	41.53	48.3	13.41	22.81	3.531	13.64	0.1582	6.783	1.469	10.87	2.606	1.099	0.4311	10.47	29.57	93.26	12.9	107.4	1.365	4.177	2.353	11.19	10.31	10.73	0.3121	2.835	0.4021	12.3	1.048	21.93	3.171	11.75	4.337	29.58	4.304
105378717	0.08876	0	0.2531	2.538	0.04082	0.2719	0	0.1984	0.2906	0	0.09156	0	0.2777	0.1159	2.125	0.8799	0.1388	0.1327	0.06719	0.01543	0	0.05313	0.02703	0.1052	0.1711	0	0	0.2931	2.619	8.921	1.004	0.04586	0	0.01014	0.07312	0	0.7406	0.2104	0	0.03873	0	0.02758	0.02084	0.06979	0.1049	0.059	0.09677	2.312	0
102724097	0.3624	0.3153	3.066	4.831	0.6894	1.316	0.1319	3.356	0.9389	2.165	1.614	0.1194	1.275	0.601	4.742	5.142	1.871	2.339	0.418	4.848	0	1.363	0.08409	1.637	0.5806	0.1057	0	0.9118	3.077	5.904	1.874	7.514	0.4501	0.4099	0.3791	1.053	1.344	1.745	0.01715	0.3614	0	1.544	0	3.546	0.2175	1.789	1.084	2.676	0.1569
2060	8.513	6.353	8.072	8.789	7.168	8.612	8.456	8.849	10.27	7.915	4.232	4.974	6.655	8.476	8.973	8.643	4.978	7.323	6.149	8.839	9.186	6.611	6.76	9.19	8.898	7.95	8.342	5.468	5.726	6.298	7.927	6.477	7.808	7.854	7.449	5.439	4.893	3.564	8.055	6.276	7.45	11.46	6.741	9.328	5.298	8.722	12.15	6.741	7.329
105378720	0.03668	0.03591	0.07156	0.04614	0.05061	0.07492	0.00876	0.0615	0.01848	0.08812	0.01261	0.01586	0.07103	0.06387	0.1407	0.06879	0.05737	0.03656	0.02777	0.02551	0.05293	0.05489	0.01117	0.04349	0.01928	0.1076	0.01889	0.03759	0.07298	0.1569	0.083	0.05686	0	0.05236	0.06043	0.06994	0.102	0	0.01139	0.03201	0.05078	0.1823	0.01722	0.04807	0.07222	0.06095	0	0	0.04169
441884	0.02316	0.5441	0.03707	0.1271	0.138	0.2523	0	0.06903	0.06222	0.03124	0	0	0.0184	0.1075	0.1354	0.08274	0.322	0	0.187	0.1074	0.01485	0.05545	0	0	0.02164	0.06303	0	0.02813	0.2107	0.6603	0.2795	0.1915	0	0.04231	0.1357	0.1178	0.08589	0.1464	0	0.1078	0	0.5372	0	0.1295	0.09728	0.02053	0	0	0.07019
105378719	0	0.02603	0	0	0	0	0.0381	0.02229	0	0.02017	0	0	0	0	0	0	0.08318	0	0	0	0	0	0	0	0	0	0	0	0	0	0	0	0	0.009109	0	0	0	0	0	0	0	0	0	0	0	0	0.1044	0	0
114883	17.48	13.94	19.67	19.63	19.08	16.92	11.43	30.39	17.86	15.19	13.77	13	18.81	19.54	23.26	18.77	17.5	12.41	23.1	15.23	12.04	15.48	10.23	16.71	14.65	14.96	14.28	13	19.19	27.79	21.2	11.02	14.8	17.85	18.99	13.44	16.46	10.17	12.48	16.46	6.986	30.78	12.39	17.12	15.44	23.76	19	15.5	16.22
4898	21.15	22.44	20.3	25.79	19.78	28.38	21.93	22.9	21.92	26.03	16.7	25.01	20.78	23.7	22.48	28.14	20.46	25.29	21.42	32.17	23	19.08	19.23	25.37	23.52	36.71	23.13	22.12	21.12	23.96	22.37	29.39	20.97	25.93	18.57	26.67	18.3	15.16	17.68	17.31	24.88	36.02	18.24	23.47	17.1	25.09	25.5	22.47	21.4
105378721	11.66	13.61	11.79	14.29	11.86	13.15	11.24	14.78	11.98	13.25	10.16	13.75	13.58	13.56	12.57	13.83	12.01	14.39	13.27	12.75	12.57	11.66	11.46	15.01	12.45	17.14	11.95	12.38	12.38	15.96	10.28	13.75	13.62	13.38	11.85	15.16	8.801	8.206	9.9	11.61	9.501	20.12	11.96	11.57	10.99	14.4	13.73	16.32	10.88
100313892	2.282	1.489	1.37	1.392	0.7995	4.142	5.086	0.85	4.214	2.308	0	2.631	0.9063	1.324	3.891	4.483	0	1.516	0	3.702	3.658	0.4552	4.632	1.803	3.731	3.105	1.958	1.732	0.5188	0	0	4.191	2.479	2.258	2.506	2.9	4.23	0	0.9449	1.327	4.212	1.89	0	3.189	1.198	2.528	1.99	1.842	1.729
5865	0.04609	0.1404	0.1701	0.07028	0.2189	0.2092	0.08317	0.4656	0.1479	0.0967	0.169	0.2008	0.236	0.3151	0.1123	0.0494	0.09968	0.1701	0.5582	0.4392	0	0.1247	0	0.07286	0.067	0.03833	0.001758	0.3779	0.9658	1.913	0.2163	0.03293	0	0.02417	0.1537	1.029	0.05698	0.08093	0.02206	0.04767	0.3133	0.08698	0.003206	0.1396	0.1559	0.1838	0.02382	0.1654	0.1397
51060	13.2	13.92	15.12	16.36	13.62	12.57	10.33	15.39	10.61	12.34	12.99	11.49	14.61	11.98	15.96	14.34	16.99	15.17	13.36	11.07	10.99	13.72	9.936	12.94	11.12	14.5	11.16	14.88	14.16	16.8	14.19	13.64	10.22	13.12	11.17	14	12.22	9.354	10.72	13.95	13.91	13.85	12.07	11.25	10.96	15.35	14.16	15.52	13.64
112970	2.916	2.452	3.785	2.199	2.451	2.003	2.133	3.098	1.667	1.86	3.252	1.409	2.191	2.104	1.728	1.675	3.287	3.037	3.977	1.699	1.655	2.406	1.696	1.962	2.283	2.225	2.908	2.381	2.449	2.247	2.615	0.9049	1.841	2.166	2.222	2.154	2.923	2.823	2.206	2.43	4.281	2.024	1.998	1.79	2.979	2.549	1.925	2.609	2.03
104355143	0.08607	0.07489	0	0	0	0.1563	0.05481	0	0	0	0.1578	0	0	0	0	0.123	0	0	0	0	0	0	0	0	0.2413	0.1171	0.1182	0	0	0	0	0.07906	0	0	0.3781	0	0	0	0.02852	0	0	0.2139	0	0	0	0	0	0	0
91408	7.475	7.744	8.591	12.97	7.528	9.58	6.675	8.625	7.19	7.561	5.476	7.589	8.182	7.387	8.835	10.45	7.86	11.29	6.847	13.22	7.196	7.467	5.674	9.945	9.374	15.29	6.698	8.002	6.166	10	6.997	12.15	6.616	9.161	7.929	6.928	5.886	4.933	5.679	7.067	8.563	11.44	7.606	10.02	6.88	9.584	13.68	10.93	6.765
107984956	0.1432	0	0.4585	0.3494	0.1505	0	0.1824	0.3201	0	0.09657	0	0	0	0	0.1395	0.1023	0	0	0.5781	0	0	0.2286	0	0	0.1338	0	0.1966	0	0.04342	0	0	0.1315	0	0	0	0	0	0	0	0.3332	0	0.3559	0.3586	0	0	0.1269	0	0	0.434
9372	3.251	1.778	3.669	2.688	3.371	2.244	3.542	3.564	3.593	2.241	2.932	1.066	3.46	2.528	4.067	2.63	3.196	1.906	4.291	4.215	3.301	3.245	2.99	3.62	3.856	3.634	3.507	2.162	3.715	3.277	3.65	5.43	3.127	3.258	3.36	1.604	2.756	2.658	2.752	3.419	4.408	4.417	2.987	1.033	2.822	3.764	3.814	3.001	3.182
200014	4.151	3.82	4.292	4.86	3.33	5.272	5.134	5.309	5.044	3.956	4.606	4.203	5.433	5.396	3.862	5.741	5.117	6.75	4.135	6.026	4.807	4.273	5.353	5.623	5.684	6.21	5.459	6.124	5.173	5.317	5.541	8.416	5.42	6.323	5.276	5.577	4.925	5.098	3.452	3.822	10.49	5.721	4.352	5.377	6.632	4.079	3.561	3.88	6.016
4998	0.1842	0.5254	0.2048	0.6492	0.3371	0.446	0.1043	0.2212	0.1719	0.773	0.1126	1.416	0.4309	0.4753	0.2693	0.5265	0.4269	1.795	0.04132	3.179	0.1182	0.1634	0.1164	0.4854	0.1626	6.476	0.1616	0.9883	0.2482	0.5836	0	2.961	0.02224	1.175	0.4197	1.197	0.2277	0.1078	0.2035	0.2382	7.547	1.95	0.03845	0.4721	0.2364	0.1996	0.08331	0.4298	0.3722
84950	6.115	5.196	9.787	10.27	10.01	8.22	5.334	11.58	7.838	7.264	7.685	6.775	9.22	7.102	9.846	8.787	8.134	6.507	11.24	9.292	5.184	7.871	4.007	7.63	7.006	14.02	4.973	6.619	8.647	7.941	10.36	8.557	4.644	8.45	9.089	6.224	8.513	5.44	5.082	5.993	9.036	9.651	4.825	7.493	7.612	10.75	5.812	8.689	7.67
23318	2.874	2.51	2.945	3.201	3.692	2.222	2.227	4.017	3.021	2.762	2.667	2.208	3.68	3.561	3.852	3.812	3.314	2.439	3.898	1.057	3.177	2.568	2.091	2.311	3.041	4.901	2.72	2.36	3.552	3.013	2.637	0.4416	2.262	3.079	3.951	1.879	2.947	1.75	2.555	2.681	4.321	4.065	1.866	1.777	2.803	4.539	2.088	3.286	3.287
105378723	0.006147	0.01604	0.08855	0.04499	0.05815	0.03348	0.05872	0.1099	0.07431	0.04974	0.03382	0.08505	0.0586	0	0	0.01317	0.05127	0	0.2978	0	0	0.04415	0.0599	0	0	0.05018	0.01266	0.0112	0.03354	0	0	0	0	0.05615	0.027	0	0.06838	0.0777	0.03666	0	0.0389	0.03055	0.02309	0.05155	0	0.01634	0	0	0.05588
2882	9.985	13.87	10.1	5.795	12.02	15.66	5.807	5.019	8.129	11	9.942	6.883	12.73	24.29	9.632	5.204	10.05	11.35	9.838	6.068	8.166	16.5	6.048	13.89	10.64	18.87	4.418	7.949	11.41	8.588	8.591	1.132	3.928	11.44	7.859	9.537	8.733	9.173	32.32	14.4	49.48	3.017	5.897	8.382	5.808	8.154	7.387	9.553	10.79
348378	0.09356	0.09901	0.09715	0.1712	0.1276	0.1928	0.05798	0.1244	0.09172	0.2865	0.1113	0.1575	0.06629	0.3875	0.08871	0.4228	0.1266	0.121	0.2756	0.1969	0.1606	0.2361	0.03696	0.4317	0.0638	0.1239	0.05209	0.2764	0.1357	0.04326	0.09155	0.1603	0.01649	0.4158	0.08887	0.05786	0.1407	0	0.1081	0.01765	0.12	0.02514	0.057	0.2121	0.07966	0.04706	0.03529	0.1225	0.5518
65260	2.892	5.911	3.444	3.973	3.12	3.478	2.343	3.496	2.84	4.137	2.166	3.697	3.969	3.037	3.289	3.828	2.511	5.181	3.134	3.896	2.479	3.333	2.138	3.522	3.627	5.075	2.416	3.162	2.876	2.935	3.157	4.682	2.182	3.243	3.089	4.763	3.724	1.529	2.158	3.142	4.851	3.537	1.775	3.645	2.906	3.089	1.384	3.298	3.35
79699	2.278	2.696	2.214	2.756	1.865	2.238	3.241	2.983	3.07	2.018	1.435	1.964	2.168	2.345	3.063	3.181	1.432	3.503	1.85	2.865	3.178	2.155	2.687	3.238	3.661	2.889	2.489	2.273	1.596	3.307	1.811	2.485	2.732	2.241	2.453	2.186	1.278	1.171	2.4	2.501	2.708	3.01	2.306	3.475	1.882	2.653	2.698	2.502	2.569
440590	0.1232	0.5221	0.228	0.8059	0.206	0.4732	0.1274	0.7046	0.1425	0.4741	0.3668	0.5871	0.26	0.3237	0.4784	0.2468	0.5056	0.4833	0.2202	0.5114	0.02332	0.09191	0.05907	0.9007	0.119	0.01237	0.004162	0.4859	0.2904	1.624	0.1463	3.752	0.01317	1.6	0.2308	0.07705	0.2248	0.5236	0.01607	0.2398	1.841	0.1255	0	0.7625	0.2164	0.2847	0.1269	0.7245	0.2204
55268	12.31	9.124	14.09	19.31	22.64	12.96	20.82	34.32	20.31	15.62	28.6	7.763	23.98	16.53	30.89	17.7	23.59	7.778	27.39	14.84	30.05	20.21	15.31	20.97	18.48	7.041	16.64	10.17	29.33	28.46	17.79	26.82	14.7	14.59	20.63	5.709	24.53	21.19	7.847	17.56	10.2	21.3	15.77	19.39	17.75	31.82	6.515	24.42	17.07
6342	24	30.47	20.02	32.98	17.4	20.29	21.86	26.14	20.49	23.87	16.91	12.03	23.2	26.63	27.76	25.21	20.78	17.71	19.29	22.85	31.97	18.13	21.39	26.54	26.65	18.3	24.16	18.18	19.67	39.17	18.8	42.76	26.52	22.82	21.77	19.14	19.96	16.38	16.94	25.62	11.14	28.08	25.32	26.54	18	29.85	38.13	37.26	21.54
127435	150	64.98	45.23	26.82	55.53	62.65	81.27	24.94	74.9	58.12	46.27	9.272	77.64	117.1	35.99	20.42	31.85	34.3	21.59	25.95	82.99	65.91	82.41	63.72	23.83	10.05	95.47	51.65	48.37	15.41	69.93	6.083	90.08	59.42	66.3	50.62	51.25	75.21	135.8	157.5	4.758	9.566	113.2	42.33	102.8	26.03	17.42	59.76	47.1
6512	3.458	1.276	1.227	0.6785	1.958	1.182	2.897	0.9824	2.524	1.422	1.33	0.133	2.56	2.104	1.815	0.6476	1.169	0.5694	0.8649	0.6647	4.365	2.341	3.814	2.084	1.101	0.2018	3.315	1.136	1.809	0.3759	1.293	0.106	3.617	1.563	1.894	1.487	1.375	2.778	3.096	3.873	0.1565	0.2526	2.786	0.933	2.371	1.022	1.083	1.464	1.249
105378724	0.7971	0.203	0.04668	0.07114	0	0.2118	0.1114	0	0.03917	0.07866	0	0	0.2317	0.1354	0.05683	0.04167	0	0.155	0.4709	0	0.1496	0.1396	0.1894	0	0.0545	0	0.04004	0.03542	0.03536	0	0	0	0.1268	0	0	0	0	0	0.6956	0.1357	0	0	0.3652	0.2446	0	0.1034	0	0.1884	0
1376	8.811	11.37	7.894	17.64	7.471	9.779	10.95	9.384	7.772	11.54	8.117	7.764	9.103	7.034	11.45	11.95	10.47	12.79	10.97	8.532	10.02	7.552	7.472	11.18	11.45	12.05	9.314	10.03	9.227	14.29	10.83	23.32	11.49	9.18	10.12	6.879	8.138	8.17	5.494	10.13	11.47	11.97	10.87	13.14	7.541	10.73	4.263	11.68	10.01
54987	36.9	30.76	27.42	26.08	29.99	21.48	30.17	29.33	30.84	27.47	30.92	15.4	29.7	27.97	35.93	20.04	32.48	24.83	28.26	15.51	32.72	35.05	35.68	31.47	31.05	16.67	37.85	25.33	37.57	26.57	34.73	18.33	33.18	21.01	35.35	18.95	35.68	32.76	33.53	36.58	19.28	25.69	40.34	22.24	23.23	33.27	32.71	36.42	27.2
4116	26.08	38.83	37.81	35.95	40.14	28.41	24.24	42.85	26.88	28.09	41.49	29.22	39.37	30.85	38.99	27.93	43.08	35.18	37.49	26.16	25.1	43.35	20.41	32.6	26.51	65.58	21.45	26.92	35.57	26.62	32.81	33.17	21.18	28.41	36.36	33.26	47.37	29.4	24.22	31.99	39.67	51.76	27.43	30.33	28.76	45.24	33.94	34.47	30.94
100507564	0.4179	1.116	0.4789	1.39	0.7788	0.8277	0.49	0.7431	0.5359	0.5188	0.7316	0.8543	0.5659	0.6616	1.083	1.283	0.6339	1.893	0.3451	0.7926	0.4203	0.7049	0.6479	0.7207	0.5858	4.013	0.3522	0.4326	0.7516	1.137	0.6877	0.2617	0.3716	0.6507	1.001	0.652	0.634	0.4803	0.4815	0.663	0.5711	1.936	0.6066	0.9958	0.5386	1.061	0.2982	1.197	0.3454
7804	0.4049	2.571	0.2134	0.7409	0.2536	0.7684	0.1671	0.3406	0.2303	0.6222	0.1863	2.46	0.3598	1.022	0.3011	0.6532	0.3884	2.34	0.2905	0.6122	0.2497	0.3141	0.2818	0.4483	0.5419	10.98	0.2063	0.4781	0.1809	0.4586	0.5107	0.1089	0.276	0.848	0.2851	2.798	0.2511	0.1694	0.3001	0.2856	2.491	1.399	0.1484	0.9348	0.2222	0.3338	0.1526	0.4238	0.3591
105378728	0.007296	0.1714	0.01752	0.06007	0.00767	0.09935	0.01394	0	0.0147	0.02952	0.02007	0.07571	0.02608	0.1016	0.01066	0.08601	0.06086	0.1745	0.04418	0.04059	0.007019	0.04367	0.01777	0.0692	0.03068	0.4393	0.01503	0.05317	0.01991	0	0.1321	0	0	0.04665	0.01603	0.1948	0.04058	0.06917	0.007252	0.05093	0.127	0.1451	0	0.06119	0	0.0291	0.01273	0.03535	0
105378726	0.002863	0.05232	0.001375	0.004191	0.005418	0.01248	0.002188	0.00128	0.003462	0.005792	0	0.04358	0	0.007977	0.001674	0.007364	0	0.04109	0.006935	0.006371	0.002204	0.006855	0	0.002716	0.003211	0.08416	0.004718	0.004173	0.001563	0	0.02073	0	0	0.0136	0.005031	0.03494	0	0	0.001708	0	0.0598	0.007116	0.002151	0.01681	0.007215	0.003045	0.001998	0.005549	0
105378732	0.01978	0	0	0	0.0416	0	0	0.04422	0	0.1201	0	0	0	0	0	0.0424	0	0.1577	0	0.05503	0	0.09473	0	0.09382	0.05547	0.2019	0	0.07209	0	0	0	0	0	0.01807	0	0	0	0	0	0	0.06261	0	0	0.08296	0	0	0	0	0
105378731	0.007652	0.01997	0.009186	0	0.01609	0	0.02193	0.02566	0	0.02322	0	0	0	0	0	0	0	0	0.09267	0	0.007361	0	0.1491	0.03629	0.0429	0.07028	0	0.00697	0.04524	0	0	0	0	0.01747	0.1008	0.02918	0	0.09673	0.02282	0.1068	0.1332	0.009509	0	0	0	0.05086	0.02669	0	0.03478
105378730	0.02426	0.1056	0.03884	0.04439	0.08502	0.04405	0.0309	0.07232	0.06519	0.04908	0.1335	0.1679	0.01928	0	0.02364	0.03467	0.2024	0.3869	0	0	0.01556	0.05809	0	0.2301	0.1134	0.2971	0.01666	0.02947	0.03678	0	0	0	0	0.07388	0.1066	0.06168	0.08997	0.05112	0	0.05646	0.02559	0.201	0	0.1696	0	0.1935	0	0	0
107984957	0.3572	0.3497	0.03574	0.1416	0.08137	0.1784	0.07963	0.0732	0.2579	0.4216	0.04913	0	0.04967	0.2903	0.01741	0.0319	0.09933	0.1662	0.07211	0.05796	0.6644	0.4633	0.1451	0.593	0.07512	0.3646	0.2024	0.3797	0.1381	0.1019	0	0.01641	0.33	1.292	0.1831	0.1135	0.09936	0.07527	0.1065	0.6442	0.05653	0.08139	0.3579	0.2871	0.1125	0.007915	0.03116	0.08655	0.2707
163742	0	0	0	0	0	0	0	0	0	0	0	0	0	0	0	0	0	0	0	0	0	0	0	0	0	0	0	0	0	0	0	0	0	0	0	0	0	0	0	0	0	0	0	0	0	0	0	0	0
105378733	0	0	0	0	0	0	0	0	0	0	0	0	0	0	0	0	0	0	0	0	0	0	0	0	0	0	0	0	0	0	0	0	0	0	0	0	0	0	0	0	0	0	0	0	0	0	0	0	0
63948	0	0.06132	0	0	0	0	0	0	0	0	0	0	0	0	0	0	0	0	0	0	0.0565	0	0	0	0	0	0	0	0	0	0	0	0	0	0	0	0.06534	0	0	0	0	0	0	0	0	0	0.1024	0	0
148979	0.2223	0.7133	0.3937	0.2773	0.696	0.7104	0.3939	0.2804	0.2503	0.2337	0.5945	0.1375	0.3079	0.4412	0.4357	0.2476	0.3005	0.3961	0.9177	0.5044	0.4875	0.3122	0.2421	0.271	0.1602	0.08367	0.2123	0.2421	0.6417	0.255	0.2698	0.05134	0.08098	0.5889	0.5348	0.3695	0.9258	0.4161	0.4889	0.1127	0.3891	0.04939	0.126	0.6615	0.3756	0.2477	0.06933	0.1926	0.2033
55706	2.209	3.316	4.277	5.255	2.937	4.303	2.513	4.585	3.646	3.986	2.512	4.206	3.349	3.888	4.108	6.135	2.328	2.603	3.266	8.501	2.016	2.951	1.89	5.25	2.52	9.179	1.92	3.836	2.999	6.272	3.169	9.615	2.113	4.3	3.128	4.691	2.132	2.198	2.173	2.56	6.438	8.019	1.919	7.103	2.697	4.981	3.194	3.668	2.645
54432	11.94	24.71	14.82	29.69	14.96	25.42	10.74	27.45	12.52	16.16	17.87	12.11	17.09	19.87	27.13	22.19	26.54	11.66	14.22	20.8	9.143	17.3	10.66	25.52	9.643	11.29	10.39	18.65	26.93	28.5	17.35	41.69	10.12	21.67	13.14	19.33	19	15.68	9.458	15.02	8.837	25.26	11.46	23.65	10.99	26.75	15.64	30.84	15.25
1733	0.3556	9.11	0.05789	0.9926	0.1014	16.22	0.1036	0.1617	0.1093	15.29	2.321	0.0834	0.0431	0	0.5462	0.7493	1.508	0.2884	0	2.901	0.09278	0.3175	0.1175	1.544	0.0507	0.03691	0.149	1.691	0.1316	3.196	0	1.362	0.0786	4.504	0.1059	0.1379	0.2682	0.3429	0.05392	0.2525	0.267	4.419	0.09057	66.53	0.2658	1.282	0.3995	2.22	0.0548
51668	9.923	17.98	12.13	17.44	12.02	15.85	8.056	13.27	11.11	14	13.11	9.909	11.58	14.13	15.11	12.23	14.62	8.77	11.66	15.43	8.995	12.04	6.476	20.49	9.444	15.88	8.142	12.5	12.65	16.66	14.93	20.96	7.321	14.47	12.28	16.78	13	9.198	9.544	13.36	16.86	32.75	9.211	29.12	9.457	16.51	14.07	17.54	10.94
115353	11.37	23.53	13.13	20.38	12.59	11.65	7.951	13.02	9.053	12.06	12.21	10.9	14.71	13.12	15.75	15.96	17.89	7.322	11.61	14.18	7.392	11.59	6.966	15.35	7.984	22.36	7.53	12.9	13.41	17	15.78	13.5	6.707	12.69	10.72	16	14.81	9.478	9.503	14.77	11.37	25.12	7.358	19.62	12.27	14.11	8.009	17.57	10.09
388633	0.04249	0.9613	0	0.2851	0.02978	0.05143	0.07216	0.06332	0.05708	0.2674	0.05195	0	0.05626	0.03288	0.0414	0.4554	0	0.1506	0	0.1838	0	0.02261	0	0.3582	0.02647	0	0	0.1118	0.09876	0.1615	0	0.02602	0	0.3493	0.1244	0.4681	0	0.3581	0	0	0	0.09387	0	0.8909	0.08923	0.07531	0	0.1373	0
9528	29.85	59.21	37.2	45.67	34.57	26.25	26.28	46.97	28.17	26.7	35.39	18.15	32.85	24.49	43.9	31.69	41.45	23.53	36.63	21.87	26.53	37.22	24.36	37.55	29.16	18.29	26.47	28.13	32.89	43.62	34.4	60.09	27.73	36.6	30.97	23.36	33.31	24.95	23.5	37.14	20.9	24.92	32.92	32.52	28	42.27	42.27	45.43	28.27
127428	0.6807	0.918	0.4211	0.8591	0.5897	0.6932	0.8088	0.8493	0.7637	0.8011	0.5654	0.7175	0.5033	0.7749	0.8544	0.8204	0.6213	0.5563	0.5138	0.9021	0.9505	0.6094	0.8223	0.8361	0.8934	0.8063	1.074	0.7317	0.8498	0.9354	0.7168	1.146	0.9466	0.9301	0.8574	0.4099	0.5559	0.8522	0.5501	0.6647	0.9905	0.7662	0.889	0.767	0.5762	0.7395	0.4111	0.7766	0.9686
100616315	0.2952	0	0	0	0.1552	0	0	0	0	0	0	0	0	0	0	0	0	0	0	0	0	0	0	0	0	0	0	0	0	0	0	0	0	0	0	0	0	0	0	0	0	0	0	0	0	0	0	0	0
200008	0.1042	0.04185	0.1828	0.07333	0.257	0.04366	0.1914	0.05375	0.1373	0.04865	0.1323	0	0.2197	0.08374	0.1406	0.05154	0	0.1598	0.1456	0.1672	0.1157	0.1439	0.03905	0.03801	0.1798	0.07362	0.07429	0.1679	0.1531	0	0	0.1988	0.05226	0.1098	0.2465	0	0.2229	0.076	0.03983	0.2798	0.03805	0.03984	0.1204	0.05042	0.2525	0.05328	0.02796	0.07768	0.07287
606495	1.184	0.9457	0.7515	1.827	1.05	0.945	1.17	1.243	1.292	0.9807	1.404	0.7414	0.7743	0.7227	1.039	1.652	1.064	0.6781	1.38	1.84	1.257	0.9081	1.169	1.92	1.378	0.9443	1.272	0.973	1.265	1.047	0.431	2.976	1.054	1.44	1.218	0.947	0.7191	1.15	0.9146	0.7718	1.125	0.93	1.016	1.12	0.7823	1.429	0.3086	1.137	1.191
51253	23.95	39.8	29.51	43.49	28.61	21.82	26.23	26.61	23.59	27.02	26.85	20.37	26.49	23.3	27.47	23.61	30.38	42.44	24.04	27.05	24.36	26.23	23.66	24.64	26.79	58.21	21.38	25.93	29.49	33.75	23.73	32.87	25.33	27.85	24.16	28.89	26.81	30.43	17.74	25.04	49.6	47.54	28.07	23.16	25.47	26.29	22.43	32.47	21.63
23648	18.22	17.18	19.46	22.31	24.84	10.5	17.85	21.09	16.02	11.66	24.29	8.951	20.96	10.81	23.29	12.26	22.51	17.89	29.9	17.65	16.25	23.06	15.08	14.99	17.07	26.28	16.75	15.78	26.29	16.78	22.27	15.37	15.48	12.85	21.94	15.34	22.84	19.54	11.93	18.99	28.58	12.08	16.9	11.29	20.3	20.46	6.369	16.59	16.9
619518	0.3724	0.3575	0.4933	0.4542	0.7829	0.5128	0.3271	0.6027	0.2501	0.2944	0.518	0.2665	0.306	0.1192	0.2878	0.3853	0.357	0.1365	1.089	1.143	0.4117	0.2971	0.2711	0.2842	0.288	0.5853	0.4055	0.2729	0.3542	0.1464	0	0.7548	0.1953	0.3597	0.4889	0.3264	0.3333	0.1623	0.2595	0.239	0.5011	0.1383	0.1929	0.2692	0.6471	0.4779	0.1792	0.3733	0.1946
105378735	0	0	0	0	0	0	0	0	0	0	0	0	0	0	0	0	0	0	0	0	0	0	0	0	0	0	0	0	0	0	0	0	0	0	0	0	0	0	0	0	0	0	0	0	0	0	0	0	0
105378734	0	0	0	0	0	0	0	0	0	0	0	0	0	0	0	0	0	0	0	0	0	0	0	0	0	0	0	0	0	0	0	0	0	0	0	0	0	0	0	0	0	0	0	0	0	0	0	0	0
26027	0.2463	0.2988	0.3375	0.4719	0.3915	0.2762	0.2658	0.4502	0.4087	0.1495	0.3188	0.7217	0.2383	0.5752	0.2372	0.2826	0.423	0.5314	0.4387	0.6972	0.1227	0.3469	0.1412	0.3367	0.2437	0.3194	0.1283	0.2508	0.3005	0.1239	0.3147	0.9383	0.1984	1.092	0.3437	0.8177	0.274	0.3755	0.2549	0.4046	0.8437	0.3781	0.147	0.401	0.356	0.2388	0.1769	0.3089	0.4742
338094	0.3386	0.3421	0.3278	0.5896	0.3502	0.2975	0.3026	0.4761	0.5172	0.2873	0.5709	0.4912	0.3384	0.6467	0.2874	0.2809	0.5467	0.5661	0.5953	0.5317	0.2102	0.4445	0.2129	0.3367	0.7809	0.3567	0.36	0.3283	0.4272	0.09342	0.5931	0.7223	0.3205	1.157	0.2879	0.7497	0.3038	0.3452	0.2931	0.3431	0.8814	0.3801	0.2052	0.2519	0.4129	0.2033	0.4382	0.4234	0.3972
100527960	1.994	3.644	2.357	2.326	2.841	2.118	2.255	3.672	2.209	1.826	2.949	2.915	2.437	2.207	2.679	2.423	2.715	2.035	3.983	1.968	1.555	2.35	1.26	2.299	1.801	2.143	2.082	2.459	2.709	2.11	2.852	3.285	1.563	1.961	2.837	2.169	2.992	1.884	1.883	2.009	2.683	2.759	1.628	2.535	1.899	2.814	1.548	2.407	2.056
374977	0.4277	0.6181	0.379	0.2143	0.9608	0.416	0.2919	0.6374	0.6259	0.1906	1.05	0.1761	0.4794	0.6739	0.4242	0.382	0.5309	0.3248	0.74	0.3682	0.1812	0.4571	0.1489	0.3622	0.5425	0.1091	0.2202	0.5566	0.5511	0.1742	0.6452	1.108	0.3984	0.3605	0.9954	0.466	0.7364	0.3862	0.5314	0.4621	0.5318	0.2658	0.3252	0.758	0.4972	0.44	0.07105	0.1974	0.3935
7268	4.918	9.206	5.938	6.119	6.504	5.255	5.87	9.161	5.068	4.851	6.751	7.809	6.084	5.22	6.887	6.154	6.72	5.153	9.757	4.898	4.1	5.853	3.241	5.82	4.031	5.803	5.499	5.956	6.709	5.609	7.122	6.905	3.909	4.967	6.235	5.073	7.295	4.559	4.451	4.97	6.611	7.194	4.012	5.931	4.426	7.111	4.199	6.264	5.067
25973	1.447	2.511	1.223	2.561	1.622	2.853	1.856	4.076	1.266	2.023	2.069	2.932	1.509	1.426	3.285	3.113	2.621	2.24	2.999	3.311	1.246	1.755	1.23	2.529	1.188	4.995	1.157	1.882	2.217	3.095	2.586	2.926	1.49	2.366	1.569	2.288	2.331	1.836	0.7572	1.961	3.511	2.686	1.18	2.296	1.53	1.975	0.8139	2.122	0.909
55001	0.4458	3.07	1.29	1.648	1.649	0.837	0.6686	2.204	0.9657	0.871	1.724	3.252	1.164	0.9325	1.29	2.524	1.967	0.09704	2.432	0.3089	0.07025	1.005	0.0593	1.89	0.5929	2.537	0.01567	1.206	1.73	2.108	1.542	3.882	0.0496	0.4517	1.577	0.3249	1.32	1.442	0.01361	1.073	0.8618	2.677	0.08002	1.761	1.955	1.23	0.1274	1.209	1.369
163747	0.01503	0.304	0.08118	0.01375	0.05924	0.08185	0.02871	0.06718	0.05299	0.038	0.1447	0.13	0.01791	0	0.03295	0.02416	0	0	0.091	0.09404	0.02891	0.02698	0	0.08908	0.02106	0.1227	0	0.02738	0.05125	0.1285	0	0.1242	0.02449	0.04461	0.04951	0.0573	0.04179	0.02375	0	0	0.01189	0.1214	0	0	0.02367	0.04994	0.01311	0	0
1718	29.06	60.06	20.51	73.55	24.95	130.7	35.8	68.74	54.73	68.64	46.93	58.16	26.55	35.92	71.41	40.15	61.98	43.5	37.01	174.9	31.74	39.21	22.67	82.14	50.01	100.4	24.15	71.53	45.7	73.85	63.03	91.94	31.08	42.63	30.08	74.82	47.88	57.99	3.242	19.22	20.88	80.69	16.71	90.16	30.25	48.08	22.58	62.3	33.66
107984958	0.05273	0.5849	0.0633	0.4743	0.04619	0.2872	0.08395	0.2554	0.1062	0.2311	0.07252	0.152	0.1466	0.306	0.2569	0.3296	0.2932	0.2803	0.1596	0.3544	0.01691	0.1473	0.04282	0.4793	0.03695	0.843	0.0181	0.09606	0.2518	0.7516	0.1591	0.5206	0	0.2769	0.03861	0.134	0.09776	0.361	0.0262	0.09202	0.04171	0.4587	0.04952	0.3501	0.05536	0.222	0.04598	0.2129	0.07989
107985760	0	0	0	0	0	0	0	0	0	0.3109	0	0	0	0	0	0.3294	0	0	0	0	0	0	0	1.457	0	0	0	0	0	0	0	0	0	0.1404	0	0	0	0	0	0	0	0	0	0.6444	0	0	0	0	0
105378736	0.01463	0.01909	0.01756	0.02676	0	0.03983	0	0.01635	0.01473	0	0.04023	0	0	0	0	0.03135	0	0	0.1771	0.02034	0.01407	0	0	0	0.0205	0.02985	0	0.01332	0.0133	0	0	0	0	0	0.03213	0	0	0	0.007268	0	0	0.01817	0	0.03066	0.09214	0	0	0	0
199964	0.4042	1.425	2.111	0.5362	2.194	0.2752	0.7047	2.564	1.12	0.3067	2.974	1.993	1.24	0.3871	1.315	0.1949	2.192	0.9266	2.815	0.4638	0.03889	1.936	0.02462	0.5512	0.2833	0.1135	0.01041	1.418	1.838	1.902	2.378	0.1392	0	0.1339	1.421	1.657	2.192	0.8623	0.03516	0.7055	0.09594	5.111	0.05695	0.5721	2.101	1.343	0.4054	0.5386	1.883
7809	0	0.024	0.01656	0.008411	0.003624	0.0313	0	0	0.02316	0.0186	0.01897	0.03975	0	0.008004	0.003359	0.00739	0	0	0.01392	0.01279	0	0.002751	0	0	0	0.03049	0	0.01047	0.004181	0.01966	0.0416	0.003167	0	0.0021	0.02019	0	0.03836	0.007264	0	0	0.02182	0.02571	0	0.01928	0.0362	0.01222	0	0.02227	0
255738	0.1028	0.2683	0.1269	0.3009	0.04013	1.344	0.005611	0.01969	0.1006	0.05347	0.04847	0.1016	0.06299	0.5727	0.1373	0.4028	0.1225	0.1171	0.3556	1.291	0.4124	0.3093	0.02862	0.181	0.1976	6.228	0.07258	1.407	0.227	0	0.1063	0	0.01915	1.052	0.0903	1.837	0.1307	0.1114	0.1401	0.123	0.1859	0.5328	0.04412	1.182	0.0925	0.07027	0.1946	0.1423	0.1068
23358	3.629	4.127	3.808	4.351	3.915	4.658	3.891	5.298	3.982	3.743	2.841	6.319	3.574	3.543	4.16	4.619	4.089	3.173	5.266	4.552	4.516	3.507	3.868	5.197	4.531	5.436	4.138	2.852	3.642	4.101	4.884	5.761	3.873	5.037	3.774	2.613	3.704	2.356	2.342	2.92	2.915	4.883	3.519	3.635	3.388	4.865	4.097	3.828	4.933
100507634	0.5532	0.8007	0.3025	0.2205	0.3109	0.5072	0.3453	0.3918	0.3532	0.2881	0.3315	0.7958	0.2741	0.496	0.3523	0.08218	0.4569	0.2184	0.5307	0.3199	0.411	0.5114	0.4537	0.4416	0.7831	0.436	0.7897	0.1896	0.3836	0	0.1983	0.6339	1.107	0.3753	0.5053	0.1253	0.2437	0.2423	0.4246	0.3441	0.468	1.484	0.8436	0.2527	0.4141	0.5097	0.2293	0.2123	0.6972
109729135	0	0	0	0	0	0	0	0	0	0.03557	0	0	0	0	0	0	0	0	0	0	0.03383	0	0	0	0	0.1077	0	0	0	0	0	0	0	0.01606	0	0	0	0	0	0	0	0	0	0	0	0	0	0	0
100616272	0	0	0	0	0	0	0	0	0	0	0	0	0	0	0	0	0	0	0	0	0	0	0	0	0	0	0	0	0	0	0	0	0	0	0	0	0	0	0	0	0	0	0	0	0	0	0	0	0
105378740	0	0.01937	0	0.01357	0	0	0	0	0	0	0	0	0.01768	0	0	0	0	0	0	0	0	0	0	0	0.0624	0	0	0	0	0	0	0	0	0.006777	0	0	0	0	0	0	0	0	0.02787	0	0	0	0	0	0
105378739	0	0.0464	0	0	0	0	0	0	0.03582	0	0	0	0	0	0	0	0	0	0	0	0	0.04256	0	0	0	0.03629	0	0	0	0	0	0	0	0	0.0781	0	0	0	0	0	0	0	0	0	0	0	0	0	0
105378738	0	0.1293	0	0	0	0	0	0	0	0	0	0	0	0	0	0	0	0	0	0	0	0	0	0	0	0	0	0	0	0	0	0	0	0	0	0	0	0	0	0	0	0	0	0	0	0	0	0	0
105378737	0.01375	0.02992	0.03852	0.02097	0.04337	0	0.01752	0.01025	0.01847	0.004637	0	0.04757	0.005463	0	0.0268	0	0.01912	0	0	0	0.01323	0.005487	0	0	0.006426	0.004679	0.009442	0	0.01876	0	0	0	0	0.008375	0	0	0	0	0.004556	0	0.007253	0.005697	0.00861	0	0.02888	0.03656	0.01599	0.04442	0
105378741	0.001643	0.01715	0	0.01202	0.001727	0	0	0.007344	0	0	0	0.01136	0	0	0	0	0	0	0	0	0.006321	0.003933	0	0	0	0.003353	0	0	0.01046	0	0	0	0	0	0.01443	0	0	0	0.006531	0	0	0	0	0	0	0	0	0	0
105378744	0.06175	0.1612	0	0.07532	0.1298	0	0.07865	0.04601	0.4977	0.1249	0	0.712	0.1472	0	0	0	0	0	0	0.1718	0.0792	0.2464	0.1003	0.09761	0.1154	0.04201	0.08479	0.075	0.1123	0	0	0.05672	0	0.07521	0	0.314	0	0.2602	0	0	0.3257	0.5115	0	0	0.2593	0.2189	0.1436	0.1995	0.3743
8613	70.55	57.7	59.23	35	44.71	23.28	92.58	30.74	65.52	54.72	33.37	16.46	65.52	25.85	59.41	10.27	47.2	26.31	51.6	16.94	75.95	47.79	54.86	35.3	76.81	43.23	87.11	39.48	44.19	24.62	67.25	11.52	82.79	28.51	80.58	35.58	37.94	30.74	54.25	67.04	10.22	9.242	67.05	13.38	42.52	67.58	25.49	47.13	65.9
101929935	0	0	0	0.04189	0	0	0	0	0	0.04631	0	0	0	0	0	0	0	0	0	0	0.04405	0	0	0.1086	0.06418	0	0	0	0	0	0	0	0	0	0	0	0	0	0	0	0	0	0	0	0	0	0	0	0
5563	0.1763	0.2276	0.3257	1.457	0.2332	0.4643	0.1906	0.5219	0.3084	0.147	0.1066	0.4692	0.2286	0.3036	0.5664	0.9905	0.1697	0.1545	0.1525	1.099	0.1473	0.1995	0.0944	2.302	0.2417	0.03955	0.06984	0.2524	0.1877	0.9281	0.07014	0.6407	0.08843	0.131	0.1915	0.2512	0.2587	0.08573	0.08474	0.1285	0.1134	0.01445	0.09826	0.4712	0.2441	0.5512	0.2264	0.5915	0.1409
199920	0.1189	0.08864	0.3397	8.112	0.1924	0.6063	0.292	2.079	0.2661	0.0916	0.2698	0	0.5036	0.8541	0.8438	0.09705	0.3462	0.09025	0.06855	1.175	0.00363	0.1761	0.009192	0.5994	0.238	0.01155	0.003886	0.1169	0.489	3.453	0.683	2.074	0.0246	0.5084	0.2238	0	0.04198	0.31	0.00375	0.1449	0.01791	0.004689	0	0.7516	0.2021	1.048	0.09872	0.7679	0.08576
731	0	0.005662	0	0	0	0	0	0	0	0	0	0	0	0	0	0	0	0	0	0	0	0	0	0	0	0	0	0	0	0	0	0.005977	0	0	0	0	0	0	0	0	0	0	0	0	0	0	0	0.02102	0
732	0.03773	0.03283	0	0	0	0.02283	0	0	0	0.05936	0	0	0.1199	0	0.03676	0.008985	0	0	0	0	0	0.01004	0	0	0.01175	0	0	0.007637	0.4232	0	0	0	0	0.007659	0	0.03197	0.04663	0	0.008333	0	0	0	0	0	0.02641	0.01115	0.05849	0.04062	0
105378745	0	0	0	0	0	0	0	0	0	0	0	0	0	0	0	0	0	0	0	0	0	0	0	0	0	0	0	0	0	0	0	0	0	0	0	0	0	0	0	0	0	0	0	0	0	0	0	0	0
112267900	0.005659	0.008862	0.002717	0.006212	0.002379	0.006164	0	0	0	0.002289	0	0.00783	0.01079	0.007883	0	0	0	0	0.01371	0.003148	0.01089	0.005419	0.005514	0.005367	0.003173	0.00231	0.002331	0.006186	0.004117	0	0	0	0	0.002068	0	0	0.01259	0	0.003375	0.0079	0	0	0	0.04271	0.01426	0.006018	0.01184	0.01097	0
1600	0.1234	0.2501	0.05578	0.1567	0.04274	0.05536	0.0111	0.006491	0.02048	0.04112	0.03994	0.3013	0.07267	0.07079	0.1019	0.02178	0.06056	0.08103	0.07034	0.0525	0.1201	0.04866	0.0283	0.006886	0.1058	0.03556	0.03888	0.07142	0.07923	0.04967	0.1051	0	0.09466	0.02387	0.05741	0.03322	0.04846	0.01835	0.114	0.1115	0.009189	0.01443	0.05454	0.7732	0.1555	0.1004	0.233	0.2111	0.0792
105378748	0	0	0	0	0	0	0	0	0	0	0	0	0	0	0	0	0	0	0	0	0	0	0	0	0	0	0	0	0	0	0	0	0	0	0	0	0	0	0	0	0	0	0	0	0	0	0	0	0
105378747	0	0	0	0.001997	0	0	0	0	0	0	0	0	0.002601	0	0	0	0	0	0	0	0	0.002613	0	0	0	0	0	0	0	0	0	0	0	0	0	0	0	0	0	0	0	0	0	0	0	0	0	0	0
101926890	0	0	0	0	0	0	0	0	0	0	0	0	0	0	0	0	0	0	0	0	0	0	0	0	0	0	0	0	0	0	0	0	0	0	0	0	0	0	0	0	0	0	0	0	0	0	0	0	0
105378746	0	0	0	0	0	0	0	0	0	0	0	0	0	0	0	0	0	0	0	0	0	0	0	0	0	0	0	0	0	0	0	0	0	0	0	0	0	0	0	0	0	0	0	0	0	0	0	0	0
107984960	0.00153	0	0.01286	0.009799	0.008847	0.025	0	0.00342	0	0	0.02105	0	0.007294	0.01066	0.008946	0.01148	0	0	0.07413	0.02554	0.005888	0	0.003728	0	0.01287	0.004685	0	0	0.00835	0	0	0.008433	0.01496	0.01048	0.003361	0	0	0	0.002281	0.01068	0.004842	0	0.005748	0.01604	0.00482	0.008137	0.005338	0.007414	0
115209	6.178	8.339	7.902	22	8.149	9.849	5.413	15.68	7.652	11.33	7.196	4.712	7.786	7.011	14.4	18.35	8.598	7.353	11.46	11.6	6.089	8.096	3.759	15.92	8.635	8.452	5.761	5.634	9.057	16.6	6.546	18.5	5.541	8.865	9.083	8.183	7.108	4.686	5.434	7.868	3.472	4.554	6.046	14.69	6.873	15.55	8.432	9.229	9.207
4070	68.75	144.1	228.6	244.3	343.3	153.4	79.37	447.8	86.65	99.39	279.1	135.3	268	63.15	232.9	104.4	315.6	115.7	239.9	34.48	1.672	202	6.036	195.6	62.98	42.8	1.727	201.2	294.1	257.7	273.3	254.3	3.657	273	132.1	77.37	265.2	268.5	6.794	183.8	26.58	155.1	9.192	123.4	450.4	220.6	44.47	222.6	286.6
114803	2.281	3.089	3.055	6.253	2.246	5.009	2.196	4.429	3.379	4.041	1.934	2.105	2.42	3.306	3.439	4.206	1.816	2.868	2.768	5.119	2.011	1.327	1.318	3.258	2.328	3.47	1.822	1.614	2.082	4.025	2.546	4.99	1.305	4.183	3.012	2.217	1.986	1.068	1.505	1.86	2.675	1.593	1.488	5.353	2.096	4.724	2.807	2.844	2.459
112268263	0.1733	0.1037	0.1734	0.1718	0.296	0.05899	0.07588	0.2583	0.1091	0.05843	0.1192	0.09991	0.1033	0.05029	0.07388	0.1393	0.2108	0.02879	0.1312	0.03013	0.04862	0.1556	0	0.06849	0.1518	0.07369	0.07436	0.1316	0.174	0.1235	0.3921	0.1691	0.07062	0.122	0.09517	0.08261	0.241	0.2054	0.08254	0.1764	0.01143	0.05384	0.06781	0.09084	0.2275	0.1536	0.03779	0.105	0.2626
105378751	0.07128	0.05185	0.1178	0.04918	0.1265	0.01273	0.01563	0.1149	0.08476	0.04255	0.1093	0	0.1504	0.05697	0.1196	0.1653	0.08772	0	0.1415	0.02925	0.06295	0.09511	0.01139	0.07758	0.09173	0.01908	0.03369	0.03619	0.07546	0.07995	0.0423	0.02576	0.06095	0.06938	0.09753	0.01782	0.117	0.007386	0.06969	0.1142	0.007396	0.01162	0.01756	0.0882	0.2061	0.05903	0.05299	0.06794	0.1275
3725	348.6	254.5	476.6	158.3	416.2	68.85	576.7	209.5	184.8	107.8	495.6	123.3	268.9	197.1	129.3	76.97	231.3	165.7	534.1	74.48	599.3	237.3	663.8	210.3	224.3	59.23	650.5	270.8	261.2	119.8	304.5	47.81	282.3	111.3	349.3	90.1	177.3	429.4	456.3	526.7	745.9	39.22	222.9	147.9	497.4	367.8	308.8	221.2	286.6
100131060	0.4095	0.8605	0.2398	0.3473	0.2835	0.4897	0.3435	0.04466	0.2617	0.2829	0.6045	0.06911	0.3571	0.2783	0.292	0.9206	0.5833	0.3186	1.21	0.5835	0.6726	0.1674	0.292	0.4263	0.5601	0.04078	0.4732	0.182	0.1726	0.5126	0	0.7982	0.521	0.4197	0.3511	0	0.5556	0.6314	0.6255	0.2092	0.1264	0.04965	0.1501	0.2094	0.4405	0.3453	0.5575	0.6776	0.2724
101926907	0.1215	0.2759	0.3003	0.8477	0.5815	0.5853	0.2861	0.7482	0.2201	0.1711	0.7753	0.5728	0.4912	0.3804	0.5407	0.6192	1.043	0.309	0.5547	0.343	0.1525	0.4597	0.206	0.5347	0.2173	1.046	0.1125	0.3498	0.5592	0.7232	0.5739	0.864	0.09188	0.325	0.2941	0.6986	0.7839	0.501	0.08229	0.4304	0.1171	1.261	0.07279	0.4506	0.3329	0.384	0.1106	0.4268	0.4965
107984961	0.02994	0	0	0	0.03147	0.05436	0	0	0.02011	0	0.0549	0	0	0	0	0.02139	0	0	0	0.05552	0	0	0	0.04733	0	0	0.02056	0.01818	0.01815	0	0	0.0275	0	0.02735	0.04384	0	0	0	0.02976	0.06967	0	0	0	0	0	0	0	0	0
105378753	0.1571	0.3603	0.1886	0.1282	0.183	0.185	0.1623	0.1899	0.1412	0.146	0.3037	0.2203	0.1619	0.1479	0.211	0.2139	0.1417	0.1016	0.18	0.2776	0.1798	0.2084	0.1035	0.2014	0.1607	0.04334	0.1924	0.1702	0.1815	0.2906	0.1537	0.1931	0.08306	0.1629	0.1772	0.1296	0.1654	0.3892	0.2575	0.07411	0.1344	0.1003	0.1117	0.187	0.08026	0.1581	0.1037	0.04115	0.1737
101926925	0.7859	0.5595	0.6862	0.305	1.227	0.908	0.364	0.213	0.3839	0.2409	1.441	1.153	0.3973	0.4977	0.2089	0.2042	0.7947	0	0.2884	0.3975	0.779	1.368	0.116	0.6777	0.06677	0.04861	0.4415	1.605	0.3033	0	0.8622	0.06563	0	0.4134	0.6278	0.1816	0.5299	0.4516	0.8996	1.164	0.07537	0.7695	0.8947	0.4994	1.35	0.3166	0.2493	0.6924	0.2165
729467	0.2474	0.02807	0.02582	0.01968	0.09045	0	0.3288	0.02404	1.474	0	0.05917	0	0.8202	0	0.06288	0.02305	0	0	0	0	8.65	0.1802	2.253	0.102	0.09046	0.02195	2.016	0.1176	0.04891	0	1.168	0	0.2104	0.01965	0.4252	0.08203	0	1.088	0.1176	4.054	0.03404	0	1.01	0.0451	0.3388	0.05719	0.5253	0.1042	0
105378756	0.1397	0.1555	0.1973	0.1278	0.3066	0.07832	0.1217	0.1791	0.1531	0.133	0.1469	0.09948	0.1909	0.1002	0.09608	0.07485	0.03427	0.04913	0.2985	0.09713	0.1778	0.1574	0.08007	0.1169	0.1958	0.1006	0.1523	0.04117	0.1439	0.03514	0.1487	0.1868	0.1205	0.1295	0.1534	0.1097	0.2971	0.1169	0.2225	0.2294	0.156	0.09189	0.162	0.07752	0.1165	0.1966	0.06449	0.1592	0.1494
55277	0.6319	1.982	0.6711	1.176	0.7312	0.5577	0.4529	0.9382	0.5762	0.6457	1.02	0.3638	0.7101	0.5268	1.089	1.034	0.8695	0.5516	1.05	0.8467	0.5129	0.806	0.4	0.678	0.7008	0.5441	0.5244	0.763	0.8927	0.9468	0.4675	1.144	0.445	1.123	0.8429	0.3869	0.8825	0.7988	0.9847	0.8371	0.2189	0.3553	0.5024	1.133	0.6044	0.878	0.3701	0.7866	0.629
100616409	0	0	0	0	0	0	0	0	0	0	0	0	0	0	0	0	0	0	0	0	0	0	0	0	0	0	0	0	0	0	0	0	0	0	0	0	0	0	0	0	0	0	0	0	0	0	0	0	0
101926944	0.04225	0.05514	0.2536	0.4638	0.3109	0.1151	0.1211	0.6139	0.3405	0.08547	0	0.1462	0.3524	0.4414	0.1853	0.1358	0.3524	0.3369	0.5117	0	0.04064	0.3035	0	0.4007	0.05923	0.1725	0.04351	0.03849	0.3074	0.3614	0	0.3493	0.1377	0.1158	0.09281	0	0	0	0.08399	0	0.3343	0.4725	0.07936	0.2658	0.1331	0.4493	0.1474	0.2047	0
105378758	0	0.242	0	0.04241	0.04873	0.1262	0.04428	0.3109	0.2335	0	0	0	0	0	0.06775	0.04968	0.1933	0	0.2807	0.1289	0.04459	0	0.2258	0.1099	0	0.04731	0	0.1267	0	0	0	0.1277	0	0.02117	0.1018	0	0	0	0.04607	0.1618	0.07334	0	0	0.09719	0	0.1849	0.1617	0.2246	0
51361	0.2259	0.8395	1.699	3.317	0.7187	2.404	0.4201	3.244	1.067	0.7838	0.5267	0.8383	0.8164	0.6564	2.02	3.357	0.7487	1.849	1.105	4.96	0.02015	0.838	0.0656	1.625	0.65	2.033	0.006162	0.913	0.8245	2.943	0.8665	4.777	0.03901	2.294	0.8149	0.4906	0.7822	0.8037	0.01784	0.3864	0.2367	1.164	0.01686	3.256	0.9047	1.973	0.5845	1.334	0.544
1573	1.195	4.659	2.451	3.226	3.759	1.992	1.22	8.505	3.168	6.835	4.234	3.097	4.866	0.9885	17.71	1.697	5.692	4.744	3.57	1.291	0.3676	1.882	0.133	0.7766	1.515	0.234	0	5.46	9.488	23.72	6.719	0.01504	0	1.331	2.638	3.039	4.555	2.553	0.06511	1.524	1.14	1.275	0.123	1.969	3.061	7.373	4.551	7.829	2.184
127795	0	0.02006	0	0.007032	0.01212	0.02093	0.01468	0	0	0	0	0	0.009159	0.02677	0.02247	0	0.06411	0	0	0	0.01479	0	0	0	0.01077	0	0	0	0.006991	0	0	0	0	0	0	0	0	0.04858	0	0	0	0	0	0	0.02421	0.01022	0	0	0
105378760	0	0	0	0	0	0	0	0	0	0	0	0	0	0	0	0	0	0	0	0	0	0	0	0	0	0	0	0	0	0	0	0	0	0	0	0	0	0	0.01919	0	0	0	0	0	0	0	0	0	0
107984963	0	0	0	0	0	0	0	0	0	0	0	0	0	0	0	0	0	0	0	0	0	0	0	0	0	0	0	0	0	0	0	0	0	0	0	0	0	0	0	0	0	0	0	0	0	0	0	0	0
105378761	0	0	0	0	0	0	0	0	0	0	0	0	0	0	0	0	0	0	0	0	0	0	0	0	0	0	0	0	0	0	0	0	0	0	0	0	0	0	0	0	0	0	0	0	0	0	0	0	0
107984962	0.003211	0	0	0	0	0	0	0	0	0	0	0	0	0	0	0	0	0	0	0	0	0	0	0	0	0	0	0	0	0	0	0	0	0	0	0	0	0	0.003191	0	0	0	0	0	0	0	0	0	0
107985379	0	0	0	0	0	0	0	0	0	0	0	0	0	0	0	0	0	0	0	0	0	0	0	0	0	0.05619	0.0567	0	0	0	0	0	0	0	0	0	0	0.087	0	0	0	0	0	0	0	0.03659	0.04802	0	0
105378763	0.003474	0	0.008341	0.006357	0.02922	0.03784	0.006637	0.01553	0.007	0	0	0	0	0.0242	0.01016	0.01489	0	0.1662	0	0.04831	0.006684	0.008317	0.03385	0.0659	0	0.5744	0	0	0.0158	0	0	0	0	0.01587	0.04579	0.1325	0	0	0.006906	0.0485	0	0	0	0.01457	0.02189	0.009236	0	0	0
101926964	0.009571	0.03748	0.08043	0.04378	0.05534	0	0.009143	0.1284	0.03857	0.03873	0	0	0.06843	0.03333	0.04197	0.01026	0	0	0.1159	0.1065	0.009208	0.04583	0	0.04539	0.1073	0	0	0.03488	0.01306	0	0	0	0.0312	0.03497	0.04205	0.1095	0.1065	0	0.01427	0.06681	0.03029	0.03568	0	0.02007	0.03015	0.0509	0.01669	0	0.08702
105378764	0.01561	0	0.01249	0	0.01367	0	0	0	0	0.005263	0	0	0.0062	0	0	0	0	0	0.03151	0.02171	0	0	0	0	0.007293	0	0.02143	0	0.0142	0	0	0	0	0.004753	0	0.01984	0	0	0.002586	0	0	0	0	0	0	0.01383	0	0	0.1419
100996570	0.2087	0.1178	0.5958	0.4953	0.3972	0.09215	0.2909	0.4034	0.2841	0.3309	0.2172	0.03902	0.3495	0.07856	0.5111	0.2418	0.3293	0	0.683	0.03137	0.03255	0.1215	0.1374	0.1605	0.3004	0.3569	0.1394	0.185	0.236	0.09648	0.8167	0.04662	0	0.273	0.04955	0.3441	0.3137	0.3208	0.1233	0.8268	0.07139	0.1402	0.2119	0.0473	0.2487	0.2699	0.09837	0.6012	0
4774	5.936	2.009	6.533	8.031	5.216	5.213	7.967	6.364	7.687	5.98	4.018	0.946	6.146	2.953	8.007	6.668	5.703	1.631	5.482	6.318	7.034	6.385	5.232	6.53	8.87	10.19	6.384	3.663	5.9	4.189	5.986	5.736	6.641	3.243	4.955	1.908	4.233	5.119	2.342	5.601	1.684	4.186	6.837	1.991	4.301	6.828	9.255	6.862	4.809
645030	0	0	0.06871	0.1571	0	0	0.05467	0.1279	0.05766	0	0	0	0.0682	0	0	0.06134	0	0	0	0	0	0	0.1394	0	0.2407	0	0	0.1564	0	0	0	0	0	0.1046	0.2514	0	0	0	0	0	0	0.2134	0.215	0	0.1803	0.07608	0.599	0	0
105378766	0.009927	0.07774	0.04767	0.1998	0	0.05407	0.03793	0.04438	0.14	0.02008	0	0	0	0	0	0.1064	0.08281	0	0.1202	0.1381	0	0.02377	0	0.09416	0.08349	0	0.02045	0	0.08126	0	0	0.4103	0	0.04534	0.04361	0	0	0.06275	0.07894	0	0	0.02467	0	0	0	0	0.1039	0	0
107984964	0	0	0	0.05578	0	0	0	0	0	0.04111	0	0	0	0	0	0	0	0	0	0.05652	0	0	0	0	0	0	0	0	0	0	0	0	0	0	0	0	0	0	0	0	0	0	0	0	0	0	0	0	0
414927	0	0	0	0.03263	0	0	0	0	0.01198	0	0	0	0	0	0	0	0	0	0	0	0	0	0	0	0.03333	0	0	0	0	0	0	0.09828	0	0	0	0	0	0	0	0.0415	0.01881	0.04432	0	0.02493	0	0	0.02074	0	0
83941	11.99	12.62	14.91	23.64	13.97	12.75	10.52	14.71	12.27	10.35	14.62	8.1	12.25	9.753	16	16.87	16.3	8.893	14.37	10.76	11.61	13.14	11.06	18.38	9.803	7.621	12.42	10.71	10.05	10.96	6.301	20.93	13.15	12.75	11.68	10.14	11.53	8.05	9.035	18	8.512	7.864	13.58	14.3	10.77	15.65	15.43	18.25	12.15
10207	1.194	1.738	3.689	12.27	3.869	7.612	1.937	9.191	3.119	3.357	3.393	3.197	3.954	2.846	6.111	14.26	5.288	4.691	5.362	5.818	0.7291	2.692	0.865	8.905	2.581	5.452	0.6891	3.133	4.105	7.787	4.202	13.38	0.7568	4.664	3.635	3.194	3.304	3.51	0.4592	2.05	1.43	3.154	0.7182	13.14	4.044	5.991	1.421	3.948	2.949
113219465	0	0	0	0.2012	0.1156	0	0	0	0	0	0	0	0	0	0	0	0	0	0	0	0	0	0	0	0	0	0	0	0	0	0	0.303	0	0	0	0	0	0	0	0	0	0	0	0	0	0	0	0	0
107984965	0	0.02196	0.0404	0.06157	0	0	0.008036	0.03761	0.01695	0	0	0.0291	0	0	0	0.09015	0	0.1006	0	0.09359	0	0	0	0	0	0.02576	0.008663	0.05364	0	0.07195	0	0.2434	0	0.0269	0	0.03208	0	0	0	0	0.02662	0.01045	0	0.08819	0	0.05591	0	0	0.03824
100422902	0	0.3957	0	0.2774	0	0	0	0	0	0	0	0	0	0	0	0.3249	0	0	0	0	0	0	0	0	0	0	0	0	0	0	0	0.4177	0	0	0	0	0	0	0	0	0	0	0	0	0	0	0	0	0
100422946	0	0.4306	0	0.3018	0	0	0	0	0	0	0	0	0	0	0	0.3536	0	0	0	0	0	0	0	0	0	0	0	0	0	0	0	0.4546	0	0	0	0	0	0	0	0	0	0	0	0	0	0	0	0	0
54596	0.4382	0.2971	0.0205	0.04165	0.03889	0.124	0.2229	0.4962	0.005734	0.0403	0.1409	0.07875	0.468	0.436	0.0915	0	0.2848	0.3857	1.447	0.7599	0.07117	0.01363	0.04159	0.2159	0.1675	0.1917	0.211	0.2177	0.7169	0.5355	0.103	0.07057	0	0.0208	0.0375	0	0.09497	0	0.002828	0.09932	0.09005	0.198	0	0.02387	0	0.3253	0.2482	0.4688	0.2587
163782	2.938	2.95	1.396	0.8472	0.9945	4.746	6.547	0.6438	1.892	0.6674	1.484	1.702	0.8949	3.441	1.46	2.34	0.7755	3.037	2.186	3.235	1.999	1.314	2.86	1.314	8.948	3.892	6.105	0.4417	1.608	0.4054	1.452	0.07534	8.26	2.764	3.515	0.9314	0.6084	1.187	0.9421	1.183	18.49	0.08608	6.936	3.906	1.344	1.231	4.337	1.766	1.707
105378768	0	0	0	0	0	0.03169	0	0	0	0	0	0	0	0	0.03402	0.01247	0	0	0	0.01618	0	0	0	0	0	0	0	0	0	0	0	0	0	0	0	0	0	0	0	0	0	0	0	0.0488	0	0	0	0.05638	0
7398	5.7	5.688	9.836	9.569	5.195	8.292	5.64	8.839	7.142	6.595	3.964	8.462	4.916	5.322	7.1	10.37	4.096	7.992	6.58	16.06	4.813	4.785	4.247	9.383	5.18	20.66	4.44	4.886	3.76	8.051	4.733	16.6	3.77	7.553	5.897	4.831	4.363	2.626	4.444	3.813	30.49	5.741	2.794	8.187	4.521	7.979	7.429	5.997	5.151
85440	2.617	3.067	4.554	2.854	2.738	2.604	2.53	3.166	2.979	2.175	1.989	2.949	3.143	2.825	3.06	2.602	2.799	3.12	3.531	3.759	2.617	2.252	2.064	2.661	3.218	4.533	2.412	2.271	2.547	2.637	2.439	3.32	2.627	3.661	2.977	2.52	2.277	0.9827	2.449	2.668	3.588	1.913	2.57	2.559	3.412	3.29	4.714	2.863	2.485
27329	0.007668	0.01001	0.01841	0.05612	0.01612	0.02088	0.0293	0.00857	0.01545	0	0	0.02652	0.009137	0	0.01121	0.03287	0	0.03057	0	0.01066	0	0.02753	0	0	0.01075	0.03913	0.007896	0.006985	0.2929	0	0	0.03169	0	0.06304	0.1011	0	0	0.04846	0.007621	0	0.01213	0	0	0.01608	0.02415	0.03058	0.01337	0	0.03485
84938	1.928	1.969	1.618	2.214	1.633	1.708	1.174	2.065	1.64	2.135	1.096	1.92	1.495	2.081	2.168	1.64	1.449	1.52	1.514	2.269	1.802	1.836	1.817	2.301	2.103	1.925	1.859	1.587	1.47	1.704	1.304	1.734	1.699	1.562	1.834	1.147	1.556	0.7902	2.096	1.716	1.79	1.138	1.544	1.786	1.322	2.524	2.129	1.745	1.849
105378769	0	0	0	0	0	0	0	0	0	0	0	0	0	0	0	0	0	0	0	0	0	0	0	0	0	0	0	0	0	0	0	0	0	0	0	0	0	0	0	0	0.05251	0	0	0	0	0	0	0	0
199899	0.03082	0	0	0.1241	0.04536	0	0.01178	0.02756	0	0	0	0.04264	0	0	0.01802	0.02642	0	0	0	0.5829	0.03558	0.01476	0	0	0	0	0.02539	0	0	0	0	0.6963	0.04018	0.02252	0.02708	0	0	0	0.01225	0	0.1365	0.1532	0	0.1292	0	0.06555	0	0	0
105378770	0	0	0	0	0	0	0.07416	0	0	0	0	0	0	0	0	0	0	0	0	0.108	0	0	0	0	0	0	0	0	0	0	0	0.107	0	0	0	0	0	0	0.03858	0	0	0	0	0	0	0	0	0	0
100996301	0.5813	0.5927	0.1527	0.1496	0.2005	0.4452	0.3644	0.1421	0.05491	0.05512	0.3498	1.508	0.06494	0	0.1859	0.1168	0	0	0.22	10.16	0.8214	0.3479	0.2213	0.04308	0.05093	0.2225	0.1684	0.09929	0.1157	0.9323	0	6.032	0	7.069	0.0399	0.3464	0.5052	0.05741	0.8757	0.2536	11.61	0.06772	0.03412	0.03809	0.515	0.1932	0.03169	0	0
27022	0.4597	0.09143	0.1156	0.03205	0.1841	0.09539	0.2426	0.009787	0.03529	0	0.3854	0.4847	0	0	0.0896	0.009385	0	0	0	0.9621	0.4296	0.02096	0.1067	0.02076	0.03683	0.008937	0.09018	0.02393	0.03186	0.0749	0	0.01207	0.02855	1.268	0.01923	0.03339	0.1461	0.02767	0.5701	0.3056	10.99	0	0.09869	0.01836	0.1931	0.04656	0.01527	0	0.03981
102464823	0	0	0	0	0	0	0	0	0	0	0	0	0	0	0	0	0	0	0	0	0	0	0	0	0	0	0	0	0	0	0	0	0	0	0	0	0	0	0	0	0	0	0	0	0	0	0	0	0
29929	1.933	2.607	3.175	4.414	2.156	3.804	1.689	4.05	2.828	3.344	1.949	3.711	2.091	2.115	3.886	3.876	0.9287	1.964	2.411	7.104	2.187	2.52	1.693	4.064	2.402	4.965	1.654	2.563	1.829	3.52	2.076	6.768	1.386	3.778	2.431	2.161	1.877	1.024	2.227	1.813	5.135	2.532	1.838	3.565	2.104	3.337	3.554	2.91	2.147
23421	1.977	2.872	3.09	3.651	4.227	2.807	2.545	5.942	3.049	2.384	1.608	1.585	3.405	2.225	3.727	4.044	2.715	2.187	2.847	5.474	1.676	3.485	0.8811	2.23	2.256	3.057	1.558	2.087	1.982	2.939	0.982	5.788	1.631	3.433	1.999	1.425	2.816	1.524	2.417	3.261	2.861	2.27	1.879	3.4	1.842	2.692	2.292	3.651	3.425
102724319	0	0	0	0.01756	0.03026	0	0	0	0	0.01941	0	0.06639	0	0	0.02805	0.0617	0	0	0	0.02669	0	0	0	0	0	0.01959	0.01976	0	0	0	0	0.02644	0	0.0263	0	0	0	0	0	0	0	0.0477	0	0	0	0	0.03348	0.09299	0
84455	1.149	1.147	1.404	1.86	1.64	1.004	0.9677	1.936	1.156	0.8966	1.414	0.5411	1.416	1.012	1.573	1.389	1.134	0.8166	1.624	2.781	0.8455	1.039	0.5716	1.466	1.018	1.019	0.84	0.6378	1.323	1.848	1.55	1.893	0.7406	1.199	1.383	0.4971	0.9944	0.6709	1.212	1.326	1.137	0.8654	0.7415	1.445	0.8095	1.753	1.143	1.48	1.016
79469	0.05416	0.03534	0.08127	0.04955	0.0854	0.1844	0.0388	0	0.0682	0	0.03724	0.04684	0.06454	0.04715	0.1187	0.1016	0.05647	0	0	0.2071	0.0521	0.01621	0	0.1284	0.1139	0.04145	0.01394	0.02467	0.01847	0	0	0.3917	0	0.04329	0.119	0	0.07531	0	0.06729	0.09451	0.08569	0.03365	0	0.05678	0.128	0	0.07085	0.1312	0.06155
5236	29.66	26.21	17.79	14.29	15.34	7.31	49.09	16.36	20.81	21.4	19.22	18.26	22.24	16.68	21.34	12.96	14.8	13.84	20.77	15.46	52.28	22.41	51.36	16.53	69.32	29.49	65	23.95	23.04	22.3	22.59	21.68	74.48	18.2	34.24	28.02	19.82	21	23.5	21.29	27.52	18.52	66.67	13.62	24.11	23.41	38.18	27.87	30.96
105378771	0	0.02609	0	0	0.005253	0	0.04773	0.01117	0.02014	0.03032	0	0	0.01191	0	0	0.01071	0.04168	0.03984	0	0.0139	0.02884	0.01196	0.04869	0.04739	0.01401	0.0204	0.09263	0	0.01818	0	0	0.04131	0	0.01826	0	0	0	0.03158	0.004966	0	0	0	0.05631	0.02095	0	0	0	0	0.04543
4919	0.7863	0.6085	0.8355	0.2939	0.2896	0.4374	0.2919	0.2568	0.5259	0.4287	0.2025	0.1312	0.4439	0.4661	0.4923	0.263	0.2326	0.1867	0.2837	0.4653	0.2639	0.2243	0.125	0.275	0.5222	0.8855	0.2734	0.3597	0.1927	0.1145	0.7268	0.0799	0.1963	0.3342	0.3626	0.2977	0.2482	0.148	1.082	0.2102	0.8435	0.1663	0.2514	0.5425	0.6113	0.4418	0.3657	0.281	0.2231
105378772	0	0	0	0	0	0	0	0	0	0	0	0	0	0	0	0.01391	0	0	0	0	0	0	0	0	0	0	0	0	0	0	0	0	0	0	0	0	0	0	0	0	0.02053	0	0	0	0	0	0	0	0
101927034	0.1201	0.1441	0.007796	0.02376	0.03072	0.03537	0.01241	0.007258	0.01963	0.1839	0.08931	0	0.03095	0.1131	0.03796	0.05567	0.08125	0.02589	0.07864	0.009031	0.01874	0.1399	0.01582	0	0.04551	0.106	0.006687	0.02366	0.0945	0	0.1175	0.06263	0	0.08304	0.02853	0.1981	0.03612	0.04104	0.3582	0.136	0.01027	0.1695	0	0.0953	0.06136	0.0259	0.05663	0.1259	0.05904
105378773	0	0	0	0	0	0	0	0	0	0.003924	0	0.01342	0	0	0.01134	0	0	0	0	0.01079	0	0.004644	0	0	0	0.392	0	0	0.003529	0	0	0	0	0.001772	0	0	0	0	0.001928	0	0	0	0	0	0	0	0	0	0
148581	0.004497	0.005869	0	0	0.002364	0	0	0.01005	0	0	0	0	0	0	0.01315	0	0	0.01793	0	0.01251	0	0	0	0	0.006304	0.1147	0.004631	0	0.002045	0	0	0	0	0.01232	0	0	0	0	0.008939	0	0	0.05029	0	0	0.02833	0	0	0	0
105378774	0	0	0	0	0	0	0	0	0	0	0	0	0	0	0	0	0	0	0	0	0	0	0	0	0	0	0	0	0	0	0	0	0	0	0	0	0	0	0	0	0	0	0	0	0	0	0	0	0
107984966	0.3851	0.0529	0.4866	0.1669	0.7244	0.05519	0.4453	0.453	0.5513	0.2255	0.7247	0	0.6038	0.1412	0.5332	0	0.1691	0.08079	0.9818	0.05637	0.9553	0.3396	0.2962	0.09611	1.364	0.06205	0.8975	0.1477	0.5806	0.3467	0.7337	0.02792	0.7928	0.2962	1.291	0	0.3382	0.6405	0.3122	0.6366	0.2565	0	0.8375	0.04249	0.6384	0.6197	0.1768	0.491	0.4606
57685	3.714	1.533	3.863	2.099	5.576	1.342	4.499	3.893	6.553	2.732	2.928	0.8461	4.344	1.74	4.441	0.7495	2.242	1.634	6.238	1.586	6.254	3.431	3.416	3.398	5.351	1.333	5.028	3.189	3.657	2.74	4.739	1.21	4.515	3.736	5.956	0.6569	3.392	2.08	1.966	5.195	3.058	0.4196	3.203	0.7007	4.037	4.319	3.521	2.871	4.698
100616338	0	0	0	0	0	0	0	0	0	0	0	0	0	0	0	0	0	0	0	0	0	0	0	0	0	0	0	0	0	0	0	0	0	0	0	0	0	0	0	0	0	0	0	0	0	0	0	0	0
55225	4.007	3.111	6.499	5.46	5.514	2.755	4.435	6.293	6.79	3.686	4.574	3.659	5.323	3.04	6.326	2.044	5.24	3.536	7.161	3.745	4.466	5.944	3.466	5.093	4.584	5.921	3.677	3.665	5.459	5.61	5.351	10.84	3.524	2.836	5.266	1.268	4.265	3.869	4.929	4.708	4.933	0.8151	3.791	2.324	4.103	6.466	5.253	4.185	4.451
3716	25.41	21.46	23.34	30.96	17.89	20.08	25.57	19.58	26.57	28.04	15.53	15.18	21.06	18.27	26.48	18.79	21.32	16.9	20.59	28.88	31.39	21.38	24.89	22.39	27.37	19.69	29.85	22.12	19.35	22.52	19.52	14.59	28.22	23.99	22.15	19.12	17.95	12.91	18.09	19.39	9.705	5.5	22.97	15.63	17.93	27.32	41.49	24.26	23.28
101927084	0.655	0.1357	0.6241	0.6277	1.082	0.7361	0.3178	1.487	1.131	0.8833	0.5719	0.07193	0.9168	0.3621	1.094	0.3342	0.9539	0.3316	1.259	0.6073	0.5601	0.7218	0.05065	0.3451	1.195	0.5517	0.364	0.3599	0.8037	1.245	0	1.747	0.2711	0.2849	0.9591	0	0.347	0.46	0.2583	0.8709	0.5593	0.155	0.5468	0.436	0.3275	1.161	0.3627	0.7052	1.04
100500854	0.6374	0	1.224	2.099	1.072	1.389	1.705	4.274	2.569	1.289	1.403	0.8819	1.519	1.776	3.726	1.639	0	2.033	3.088	0.7091	2.207	2.136	1.242	1.209	1.072	0.2602	0.2626	0.6967	0.4638	2.181	0	2.108	0.8311	1.048	0.56	0	1.418	0	1.014	0	2.824	0	0	1.069	1.606	1.356	0.8894	0	0
406893	0	0	0	0	0.1572	0	0	0	0	0	0	0	0	0	0	0	0	1.193	0	0	0	0	0	0	0	0	0	0	0	0	0	0	0	0	0.6571	0	0	0	0	0	0	0	0	0	0.9423	0	0	0	0
205	4.858	2.651	6.48	5.101	3.605	1.029	7.142	4.567	5.117	7.009	2.708	1.697	5.723	1.968	5.212	5.421	3.783	2.181	3.872	1.199	7.058	4.058	4.825	2.165	11.1	9.087	6.573	5.039	4.241	6.817	3.822	7.765	7.698	0.5257	5.409	7.439	3.871	2.914	1.546	4.048	1.388	0.7576	5.536	3.024	3.888	5.432	8.741	5.894	5.218
9829	0.2398	0.1438	0.2048	0.2536	0.09338	0.09677	0.112	0.2899	0.3401	0.133	0.1368	0.8112	0.1524	0.06187	0.187	0.118	0.1186	0.6233	0.4519	0.1631	0.1914	0.1616	0.1645	0.2528	0.1843	0.4932	0.2049	0.1327	0.1794	0.4863	0.193	0.6854	0.2085	0.07628	0.1249	0.09485	0.1186	0.06738	0.08653	0.1364	0.1293	0.03532	0.08676	0.1714	0.2127	0.3306	0.2355	0.155	0.1454
102724416	0.00457	0.002386	0.008778	0.005017	0.002883	0	0	0.006129	0.003683	0.007396	0	0.006323	0.002178	0	0.008016	0.003918	0	0	0	0.005085	0.003517	0.002188	0.004453	0.013	0.002562	0.01492	0.0113	0.001665	0.001663	0	0	0.01763	0.005959	0	0	0.006971	0.01017	0	0.001817	0	0.008677	0	0.003433	0.01916	0	0.00972	0	0	0
112268227	0.001853	0.009673	0	0.02373	0.003896	0	0.00708	0.004142	0	0	0	0	0.004416	0	0	0.003972	0	0	0	0	0	0	0	0	0.005195	0.007564	0.0229	0	0	0	0	0	0	0	0	0.01413	0	0	0	0	0	0	0	0	0.02335	0.004926	0.01293	0.01796	0
3953	3.507	1.251	3.781	2.134	5.036	1.002	4.463	3.516	9.922	2.418	1.855	1.161	5.779	1.326	4.094	0.8126	2.126	0.9133	2.677	0.9513	5.68	4.917	4.606	5.371	2.162	0.8068	4.649	1.755	1.771	1.932	5.607	0.7513	2.756	1.994	4.139	0.9475	2.746	1.866	1.309	3.424	0.3778	0.6015	2.17	0.7104	4.116	3.47	5.319	3.471	1.76
54741	26.65	24.09	20.37	19.69	21.17	16.07	20.53	22.59	24.12	18.73	19.47	18.16	23.46	17.58	24.88	16.41	19.34	15.37	22.84	16.3	24.69	20.92	24.92	21.88	23.84	14.34	25.83	20.08	19.82	24.08	22.54	20.3	25.49	19.79	24.67	20.72	19.71	15.57	20.77	23.77	7.294	4.318	23.29	15.22	19.84	24.42	29.21	24.29	22.87
5142	3.954	3.482	10.1	6.268	8.252	2.782	2.324	3.469	4.423	3.291	4.303	6.82	5.414	2.563	2.809	6.335	3.367	1.808	4.434	2.221	1.608	2.805	1.34	2.668	6.559	1.688	2.682	8.655	3.708	2.383	4.655	1.944	1.188	4.312	5.492	2.397	5.722	3.025	1.908	7.991	6.2	1.101	1.214	1.895	9.845	4.188	10.02	6.006	8.411
101927139	0	0	0	0	0	0	0	0	0.04957	0	0	0.1702	0	0	0	0	0	0	0	0	0	0	0	0	0	0	0	0	0	0	0	0	0	0	0	0	0	0	0	0	0	0	0	0	0	0	0	0	0
105378776	0.124	0.3236	0	0.1701	0.03258	0.1688	0.0592	0	0.1249	0.2508	0	0	0	0	0	0	0	0.2471	0	0	0	0	0	0	0	0.06325	0	0.1129	0	0	0	0.08539	0	0.1132	0	0.4727	0.3447	0	0.154	0	0	0.154	0.1164	0	0	0	0	0	0
84251	0.7015	1.614	0.3056	0.8003	0.2888	1.121	0.1609	0.2439	0.5168	0.5344	0.1737	0.8277	0.3079	0.9132	0.2882	1.801	0.1916	1.984	0.452	2.303	0.1639	0.2658	0.1585	0.5356	0.1851	0.586	0.1814	0.7149	0.329	0.4911	0.2079	0.2083	0.2309	0.8874	0.412	1.847	0.2981	0.1633	0.8076	0.334	0.03937	0.2331	0.187	1.332	0.2713	0.2595	0.3405	0.3339	0.2262
100422871	0.8629	4.129	0	0.7894	0.1512	0	0	0	0	0	0	0	0	2.003	0	1.541	0	2.293	0	0.8	0	0	0	0.682	0	0	0	0	0	2.46	0	0	0	0	1.264	1.097	0	0	0.7147	0	0.4551	0	0.5402	3.015	0	0	1.003	0	2.615
200132	0.3994	0.428	0.2928	0.2308	0.4553	0.2977	0.3374	0.1974	0.2372	0.3828	0.1388	0.08726	0.2405	0.3514	0.2704	0.1352	0.2455	0.3017	0.2546	0.4912	0.1699	0.3523	0.1844	0.2193	0.4361	0.206	0.5369	0.4749	0.3059	0.07192	0.1522	0.197	0.05482	0.1844	0.3694	0.4169	0.421	0.1063	0.1755	0.5576	0.1197	0.209	0.1106	0.3702	0.4503	0.1341	1.056	0.4074	0.2294
10022	0.03125	0.04078	0	0.1715	0.01642	0.5106	0.02985	0.1746	0	0	0	0.1081	0.03723	0.6529	0.137	0.2679	0	0	0	0.04346	0	0.0374	0.07612	0.3705	0	0.06378	0	0	0.1847	1.604	0	0	0	0.07136	0	0	0	0	0.04659	0	0	0	0.05869	0.131	0	0.04154	0.0545	0	0.142
79819	0.6059	0.8665	1.328	3.177	0.7533	0.9757	0.5688	1.837	0.8971	1.338	1.203	0.565	1.067	0.6789	2.025	3.778	1.56	0.3361	1.404	2.807	0.446	0.6938	0.3081	1.549	0.9158	1.312	0.586	0.6864	1.241	2.028	0.4769	0.8929	0.3779	1.218	1.111	0.4219	1.026	0.9492	0.618	0.8092	0.3418	0.08512	0.5245	1.204	0.7137	1.555	0.772	1.864	0.7425
57708	2.861	2.482	3.475	4.202	2.621	3.038	2.539	3.494	4.065	2.31	2.094	1.987	2.662	2.243	2.939	3.285	2.256	2.446	2.482	4.235	2.608	2.717	1.943	4.371	2.58	2.94	1.752	2.154	2.146	2.719	2.675	3.642	1.809	2.49	1.972	1.765	1.908	1.454	2.844	2.453	2.021	0.454	1.765	3.596	2.24	3.27	3.531	2.675	2.434
23169	1.272	2.264	1.011	3.264	1.34	2.154	1.055	1.728	1.492	1.694	0.8869	0.8881	1.21	1.778	1.658	2.288	1.096	2.785	1.121	2.558	1.192	1.494	1.055	2.662	1.301	1.277	1.43	1.651	1.324	2.145	0.8646	5.701	0.9537	2.304	1.475	1.696	1.146	0.7076	1.644	1.011	1.88	0.1892	0.8467	2.379	0.9686	1.75	0.6509	1.374	1.398
400757	0	0	0.01012	0	0	0	0	0	0	0	0	0	0	0	0	0	0.03516	0	0	0	0	0	0	0	0	0	0	0	0	0	0	0	0.02748	0	0	0	0	0	0	0	0	0	0	0	0	0	0	0	0
149233	0.009648	0.01679	0.007722	0	0.0169	0.05255	0	0.02157	0	0.01301	0.03539	0	0.007665	0	0	0	0	0	0.03895	0	0.01238	0	0	0	0.01803	0.01313	0	0.02344	0.01463	0	0	0	0	0.0235	0	0.02453	0	0	0.006393	0	0	0	0	0	0.04052	0.02565	0	0	0
3595	0.3775	0.2232	0.2003	0.58	0.171	0.05679	0.1275	0.04196	0.3068	0.2236	0.1147	0.3463	0.1988	0.1598	0.1036	0.3487	0.2783	0.1829	0.2778	0.05221	0.6019	0.2147	0.5487	0.2868	0.2806	0.298	0.7087	0.8017	0.3262	0.2497	0.151	0.0862	0.5031	0.2343	0.4398	0.3817	0.2552	0.09227	0.1596	0.7861	1.399	0.1555	0.6032	0.1224	0.289	0.2052	0.0582	0.2425	0.5688
105378779	0.4289	0.1722	0	1.026	0.2775	0	0.1891	0.07375	0.3989	0.267	0.1815	0.2283	0.7863	0	0.2893	0.2121	0.5504	0	0.3996	0.1835	0.7617	0.4739	0.4823	0.4694	0.4625	0.4714	1.835	1.262	0.5702	0	0	0.09091	1.076	0.5124	0.7247	0.2516	0	0.4171	0.4263	1.382	1.148	0.574	1.115	0.1384	0.2079	0.08772	0.1151	0.3197	1.8
26135	20.03	17.75	28.78	30.16	20.1	29.43	19.2	24.13	24.28	21.03	16.46	26.86	22.43	16.7	24.32	29.69	18.92	26.54	20.91	28.56	24.03	23.32	18.45	26.76	21.08	44.92	19.32	23.66	19.07	24.22	19.98	22.2	16.92	26.58	21.36	24.03	20.15	15.1	18.63	20.07	30.91	19.14	15.44	25.51	19.13	26.36	18.61	23.16	20.95
102724481	0	0	0	0	0	0	0	0	0	0	0	0	0	0	0	0	0	0	0	0	0	0	0	0	0	0	0	0	0	0	0	0	0	0	0	0	0	0	0	0	0	0	0	0	0	0	0	0	0
105378780	0	0.1228	0	0.1291	0	0.2562	0	0	0	0.04757	0	0	0.05605	0	0.06875	0.1008	0	0	0	0	0	0	0	0	0	0	0	0	0.1069	0	0	0.2592	0	0.5585	0	0.1794	0	0	0	0	0	0	0	0	0	0	0	0.2279	0
1647	35.61	38.66	66.42	79.2	21.81	12.65	16.74	13.78	40.29	46.17	37.2	16.7	77.2	25.49	24.47	27.35	50.25	18.59	44.82	15.32	40.23	49.62	23.77	34.27	20.66	10.3	27.26	24.58	47.66	17.6	30.04	8.528	26.45	26.03	35.32	18.98	36.18	21.24	34.8	28.9	9.4	6.392	21.1	24.46	19.45	57.95	10.74	26.53	29.95
55970	17	12.41	14.88	20.99	9.478	9.493	14.45	12.49	15.93	11.52	8.825	7.665	11.75	9.224	14.16	26.23	9.693	9.883	10.88	17.85	14.75	11.64	14.43	16.92	15.66	4.662	14.8	11.84	9.497	9.214	14.05	14.21	14.23	11.72	12.68	7.032	9.159	7.449	15.66	11.72	4.518	5.484	12.88	19.39	11.86	13.03	24.78	12.49	13.28
105378781	0.006874	0	0.0165	0.06288	0	0	0	0	0	0.06953	0	0	0.01638	0	0.04019	0.02947	0	0.0548	0	0.01912	0	0.09873	0	0	0	0	0.01416	0.01252	0.04376	0	0	0	0	0.006279	0.0302	0.05242	0	0	0	0	0.02175	0.08541	0	0	0.0433	0.01827	0.04796	0	0.06249
100289178	0.9735	0.7037	1.175	1.297	1.076	0.4622	1.04	1.239	1.449	0.6766	0.769	0.3799	1.356	0.5563	1.007	0.6955	1.707	0.7563	0.8465	0.6665	1.297	1.279	1.022	0.805	1.246	0.2955	0.8432	1.01	1.317	1.879	1.988	0.3026	0.7161	0.8938	0.8553	0.3427	0.4998	0.5364	0.9378	1.673	0.7583	0.2233	0.6751	0.3978	0.7863	1.102	0.6618	0.9676	0.59
9077	1.971	1.886	2.537	19.82	3.637	0.4473	1.13	5.984	1.975	0.6424	4.488	0.4924	2.962	0.7245	4.801	3.333	25.62	0.8293	2.984	0.3198	0.7163	2.949	0.7736	1.22	0.9823	1.352	0.3834	2.254	1.952	6.93	3.567	6.532	0.464	0.8652	1.227	0.3758	2.741	1.869	2.209	1.834	0.4851	0.3266	0.3702	0.8724	1.587	5.72	0.6111	4.35	2.041
79971	21.69	22.51	29.5	29.99	24.96	13.46	22.85	33.5	22.32	11.04	22.9	15.96	40.64	11.58	33.62	23.14	25.61	13.8	31.05	22.06	23.31	22.73	19.03	22.25	20.45	5.982	13.71	25.97	29.51	57.26	27.15	3.068	14.28	31.16	24.57	10.28	23.16	12.76	17.34	26.59	22.04	5.403	14.5	9.602	24.96	27.62	7.919	19.66	21.72
100302279	0	0	0	0.2207	0	0	0	0	0	0	0	0	0	0	0	0	0	0	0	0	0	0	0	0	0	0	0	0	0	0	0	0	0	0	0	0	0	0	0	0	0	0	0	0	0	0	0	0	0
105378782	0	0	0	0	0	0.1965	0	0	0	0	0	0	0	0	0	0	0	0	0	0	0	0	0	0	0	0	0	0	0	0	0	0	0	0	0	0	0	0	0	0	0	0	0	0	0	0	0	0	0
6121	0.03396	0.009849	0.1631	0.1036	0.0714	0	0.05767	0.01687	0.09123	0.007633	0.1038	0	0.01798	0	0	0.008087	0.06295	0	0.1828	0.03148	0.007259	0.09937	0	0.01789	0.03173	0	0	0.07562	0.07207	0	0	0	0	0.01034	0.04973	0	0.1259	0	0.05625	0.02634	0.07164	0	0	0.04747	0.04754	0.04013	0.07898	0	0.06861
55635	0.04657	0.2487	0.1525	0.368	0.04896	0.3113	0.01618	0.07098	0.05545	0.5567	0.01165	1.084	0.09081	0.2212	0.06807	0.2949	0.2119	1.587	0	2.803	0.03258	0.08616	0.04126	0.6425	0.05341	4.226	0.01308	0.3857	0.0231	0.9053	0	3.722	0.0276	0.673	0.0837	0.9526	0	0.02676	0.07575	0.04433	5.192	1.273	0.007952	0.8433	0.04001	0.01688	0.1182	0.06154	0.03849
101927220	0	0	0	0	0	0	0	0	0	0	0	0	0	0	0	0	0	0.07172	0	0.05004	0	0	0.08766	0.128	0	0.2938	0	0.03278	0	0.7694	0	0.02479	0	0.01643	0	0	0	0	0	0	0.02847	0.02236	0	0	0	0	0	0	0
107984967	0	0	0	0	0	0	0	0	0	0	0	0	0	0	0	0	0	0	0	0	0.03019	0	0	0	0	0	0	0	0	0	0	0	0	0	0	0	0	0	0.01559	0	0	0	0.05894	0	0	0	0	0	0
105378783	0	0	0	0	0	0	0	0	0	0	0	0	0	0	0	0	0	0	0	0	0	0	0	0	0	0	0	0	0	0	0	0	0	0	0	0	0	0	0	0	0	0	0	0	0	0	0	0	0
105378785	0	0	0.1718	0	0	0	0	0.07999	0	0	0	0	0	0	0	0	0	0	0	0	0	0	0	0	0	0	0	0	0	0	0	0	0	0	0	0	0	0	0	0	0	0	0	0	0.1127	0.04757	0	0	0
105378787	0	0	0	0.01669	0	0	0.01742	0	0.01838	0	0	0	0	0	0	0	0	0	0	0	0	0	0	0	0	0	0	0	0	0	0	0	0	0	0	0	0	0	0	0	0	0	0	0	0	0	0	0	0
105378786	0	0	0	0	0	0	0	0	0	0	0	0	0	0	0.035	0	0	0	0	0	0	0	0	0	0	0.04887	0	0	0	0	0	0	0	0	0	0	0	0	0	0	0	0	0	0	0	0	0	0	0
105378788	0	0	0	0	0	0	0	0	0	0	0	0	0	0	0	0	0	0	0	0	0	0	0	0	0	0	0	0	0	0	0	0	0	0	0	0	0	0	0	0	0	0	0	0	0	0	0	0	0
105378789	0.005077	0.03976	0	0	0	0	0	0	0	0.005135	0	0	0	0	0	0	0	0	0	0	0	0	0	0	0	0	0	0	0	0	0	0.1539	0	0.02551	0	0	0	0	0	0	0.01607	0	0	0	0	0	0	0	0
105378790	0.01356	0.3895	0	0	0	0	0	0.09096	0	0	0	0	0	0	0	0	0	0	0	0	0	0	0	0	0	0	0	0	0	0	0	1.308	0	0.2354	0	0	0	0	0	0	0.1717	0	0	0	0	0	0	0	0
57554	0.02363	0.002721	0.02086	0.005722	0.009498	0.009463	0.009295	0.02719	0.0112	0.009841	0.01529	0.004808	0.009938	0.004841	0.03149	0.009682	0.002899	0.005541	0.004208	0.0116	0.01671	0.01664	0.01354	0.01483	0.006819	0.1036	0.004294	0.004432	0.01201	0.01783	0	0.002873	0.004531	0.0146	0.00458	0.00265	0.003866	0	0.0114	0.01213	0.007697	0.003454	0.005221	0.01166	0.004378	0.002772	0.01091	0.006735	0.01264
5301	0	0	0	0	0	0	0	0	0	0	0	0	0	0	0	0	0	0	0	0	0	0	0	0	0	0	0	0	0	0	0	0	0	0.01029	0	0	0	0	0	0	0	0	0	0	0	0	0	0	0
105378792	0.004152	0.005418	0.004984	0	0.002182	0	0	0.00464	0	0	0	0	0	0	0.006068	0	0	0	0	0.005774	0	0	0	0	0	0.01695	0	0	0	0	0	0	0	0	0	0	0	0	0.002063	0	0	0	0	0	0	0	0	0	0
55631	2.793	2.878	3.096	4.58	2.034	2.702	2.471	2.78	3.467	2.925	1.259	2.798	2.346	1.913	2.521	4.441	1.369	3.498	2.819	5.519	2.665	1.489	2.156	3.601	2.856	6.659	2.255	1.988	1.412	4.243	1.658	3.007	2.712	4.074	2.514	2.357	1.401	0.8441	1.919	2.131	4.842	1.783	1.663	4.304	2.404	2.962	5.311	2.403	2.255
9295	11.6	11.41	13.3	24.03	10.75	19.5	12.54	17.73	19.59	13.15	6.665	10.96	12.2	11.73	15.67	21.96	9.149	15.56	13.02	24.84	13.38	9.337	7.966	21.62	15.81	16.69	9.913	7.962	9.376	16.62	11.82	23.19	7.159	19.92	12.83	11.3	8.626	5.264	10.29	7.211	17.32	9.271	6.271	21.93	9.183	16.01	13.04	10.08	11.61
81573	2.629	2.786	3.03	3.356	2.283	2.654	2.361	2.779	2.759	2.703	1.825	1.961	2.164	2.078	2.892	3.368	2.056	3.265	2.311	3.273	2.321	2.218	1.742	3.26	2.452	2.931	2.332	1.722	2.083	3.265	1.677	4.427	2.054	3.971	2.393	2.19	2.309	1.605	2.252	2.147	3.823	1.649	1.907	3.395	2.09	2.966	2.948	2.496	2.038
11147	3.143	5.381	3.428	4.21	4.776	3.539	3.246	5.429	3.016	3.491	4.718	5.159	3.669	2.56	4.547	5.023	4.754	2.166	3.226	3.082	3.074	4.693	3.036	3.536	3.524	4.044	3.105	2.64	5.339	4.647	3.278	4.418	3.299	3.211	4.118	2.6	5.155	4.41	3.113	4.164	5.832	3.296	3.101	3.685	3.557	4.121	2.248	3.562	3.245
102724548	0.007673	0	0.05527	0.02808	0.05646	0.04179	0	0.1201	0.04638	0.04657	0.04221	0	0.05486	0.1603	0	0.01645	0	0.06118	0	0.02134	0.05905	0.01837	0	0	0.04302	0.04698	0.06321	0.01398	0.02791	0	0	0.1903	0.05002	0.07009	0.06741	0	0	0	0.04576	0.05356	0.3399	0.03814	0	0.06435	0	0.0204	0	0	0
1491	0.4769	0.5162	0.6926	0.9705	0.8266	0.2534	1.08	0.8736	0.5766	0.2965	0.7167	0.4024	0.6431	0.3889	0.7685	0.6033	0.6598	0.5564	0.5635	0.3753	0.7743	0.6962	0.6801	0.3199	1.109	0.793	0.7475	0.4662	0.6475	0.6367	0.2527	0.9872	0.455	1.222	0.4803	0.479	0.4658	0.6029	0.4763	0.3735	0.3828	0.1908	0.568	0.8682	0.4104	0.9401	0.7547	0.7214	0.423
105378793	0	0.07557	0	0	0	0	0	0.03236	0	0.02928	0	0	0	0	0.04231	0	0	0	0	0.04026	0	0	0	0	0	0	0	0	0	0	0	0	0	0.03967	0	0	0	0	0.01439	0	0	0	0.05437	0.1214	0	0	0.05049	0	0
105378794	0	0	0	0	0	0	0	0	0	0	0	0	0	0	0	0	0	0	0	0	0	0	0	0	0	0	0	0	0	0	0	0	0	0	0	0	0	0	0	0	0	0	0	0	0	0	0	0	0
101927244	0.1506	1.109	0	0.01968	0.005653	0.7322	0.03082	0	0	0.02176	0	0.07441	0.01282	0.3746	0	0.06916	0	0	0	0.359	0.04139	0.03862	0	0.05101	0.03015	0.02195	0.05538	0.08818	0.004891	0	0	0	0.03506	0.2997	0.02362	0	0	0.102	1.016	0	0	0	0.0404	1.15	0	0	0.05628	0	0
102724572	0.06529	0.2789	0.01425	0.02172	0.01872	0.3556	0.0567	0.02653	0.08371	0.04803	0	0	0	0	0.0347	0.1018	0	0	0	0.1321	0.06852	0.02842	0.02892	0.02815	0.06656	0.01211	0.02445	0.03244	0.03779	0	0	0	0.07739	0.0488	0.05215	0.04527	0	0	0.236	0.1657	0	0	0	0.4231	0	0	0.1035	0	0
5733	4.924	3.442	1.78	3.228	0.9422	3.96	5.435	1.376	4.058	2.275	1.88	0.7854	2.375	2.007	4.614	3.273	2.022	0.9487	1.679	3.285	8.611	3.269	6.063	3.717	7.801	0.586	7.245	1.687	2.451	1.569	1.62	1.113	8.448	1.442	4.58	1.532	1.154	2.663	4.217	2.804	0.07945	0.2957	6.815	4.5	1.74	3.814	9.44	4.147	3.474
107985517	0.2667	0.5105	0	0.03253	0.03364	0.2711	0.1698	0	0.09313	0.1726	0	0.0246	0.1102	0.2229	0.04157	0.09907	0	0.1701	0	0.2275	0.09577	0.0681	0.1559	0.1349	0.3788	0.05806	0.4248	0.1166	0.2652	0	0	0.1176	0.3245	0.0747	0.01562	0.02712	0.03955	0.02247	0.3887	0.07446	0	0.1237	0.5343	0.5964	0.2016	0.06617	0.2233	0.1723	0.2263
100132618	9.266	6.98	3.74	5.003	2.656	7.828	7.587	2.899	5.886	4.95	3.273	2.127	4.127	4.61	5.628	5.603	2.398	2.825	3.401	5.039	15.14	4.545	10.16	6.087	10.21	3.002	14.28	3.301	4.037	2.859	2.42	4.845	14.91	3.652	7.988	3.161	3.198	6.127	7.196	4.293	2.031	1.944	11.68	5.719	3.833	5.474	9.258	4.988	7.05
9406	13.99	14.02	16.97	29.25	14.9	26.46	14.44	29.47	29.32	17.4	8.069	18.2	15.25	14.57	24.89	30.9	8.998	15.1	18.66	20.26	14.09	11.85	10.32	27.62	18.31	20.63	11.11	9.607	10.36	18.39	10.25	24.51	10.75	16.05	18.15	12.28	9.54	4.979	12.11	10.86	16.17	13.32	10.1	27.43	12.59	23.55	18.21	12.18	13.58
406962	0.1304	0	0.6264	0.716	0.2742	1.421	0.2492	0.8747	0.7885	1.319	1.435	0	0	0	0	0.8387	0	0	0	3.265	1.255	0	0	0.6186	1.097	0	0	0.2376	0.1186	2.231	0	1.797	0	0.1192	0	0	0	0	0.1296	0	1.238	0	0	0.547	0	0.6936	0.455	0	0
100852410	0.05731	0	0.2408	0.3408	0.241	0.07803	0.1095	0.1921	0.2309	0.2898	0.1576	0	0.2049	0	0.335	0.2457	0.239	0.2284	0	0.3586	0.1654	0.3087	0	0.4756	0.2008	0.1755	0.3246	0.1044	0.2476	0.2451	0	0.3948	0.2802	0.2879	0.3147	0	0	0.3622	0.09968	0.3	0.136	0.07121	0.1076	0.4205	0	0.1143	0.1499	0.2777	0.2605
105378795	0	0	0	0	0	0	0	0	0	0	0	0.05442	0	0	0	0	0	0	0	0	0	0	0	0	0	0	0	0	0	0	0	0	0	0	0	0	0	0	0	0	0	0	0	0	0	0	0	0	0
257194	1.21	1.568	0.7237	0.5074	0.6657	1.724	0.9989	0.2745	1.447	0.72	0.3567	0.2577	0.5326	0.8456	0.2803	0.3563	0.5466	0.5554	0.4093	1.251	2.204	0.6704	1.102	1.201	0.4602	0.1957	1.5	0.5642	0.5728	0.177	0.4744	0.07793	0.9399	1.049	0.7757	0.3209	0.5141	0.7237	1.613	1.339	0.09386	0.096	1.239	1.767	0.5345	0.5227	0.7796	0.7553	0.9218
100852409	0	0	0	0	0	0	0	0	0	0	0	0	0	0	0	0	0	0	0	0	0	0	0	0	0	0	0	0	0	0	0	0	0	0	0	0	0	0	0	0	0	0	0	0	0	0	0	0	0
105378797	0.04255	0.1414	0.05573	0.0637	0.1179	0	0.01478	0.05188	0.05456	0.02348	0.02128	0	0.04609	0.08083	0.04523	0	0.0968	0	0.04685	0.03228	0.03721	0.08335	0	0.1468	0.01084	0	0.007967	0.02819	0.09499	0.1323	0.14	0.01066	0.02522	0.053	0.06797	0	0.1721	0.0489	0.08843	0.027	0	0.009614	0.02906	0.04866	0	0.08227	0.01349	0.03749	0.03517
105378796	0.006096	0.01326	0	0.001859	0.001068	0	0	0	0.002047	0.008221	0	0	0	0.007077	0.00594	0.002178	0	0	0	0	0	0	0	0	0	0	0	0.003702	0	0	0	0	0	0.006497	0	0	0	0	0.004039	0	0	0	0	0.02556	0	0	0	0	0
105378798	0.0146	0.00381	0	0	0	0	0	0	0.002941	0	0	0	0.003479	0	0	0	0	0.01164	0	0	0	0.003495	0	0	0	0	0	0	0	0	0	0	0	0	0	0.01113	0	0	0.002902	0	0	0	0	0	0	0	0	0	0
339468	0.008094	0	0	0	0	0	0	0	0	0	0	0	0	0	0	0	0	0	0	0	0	0	0	0	0	0	0	0	0	0	0	0	0	0	0	0	0	0	0	0	0	0	0	0	0	0	0	0	0
105378799	0	0	0	0	0	0	0	0	0	0	0.09116	0	0	0	0	0	0	0	0	0	0	0.03967	0	0	0	0	0	0	0	0	0	0.04566	0	0	0	0	0	0	0.01647	0	0	0	0	0	0	0	0	0	0
105378800	0	0	0	0	0	0	0	0	0	0	0	0	0	0	0	0	0	0	0	0	0	0	0	0	0	0	0	0	0	0	0	0	0	0	0	0	0	0	0	0	0	0	0	0	0	0	0	0	0
101927295	0	0	0	0	0	0	0	0	0	0	0	0	0	0	0	0	0	0	0	0	0	0	0	0	0	0	0	0	0	0	0	0	0	0	0	0	0	0	0	0	0	0	0	0	0	0	0	0	0
105378801	0	0	0	0	0	0	0	0	0	0	0	0	0	0	0	0	0	0	0	0	0	0	0	0	0	0	0	0	0	0	0	0	0	0	0	0	0	0	0	0	0	0	0	0	0	0	0	0	0
107985391	0	0	0	0	0	0	0	0	0	0	0	0	0	0	0	0	0	0	0	0	0	0	0.4396	0	0	0	0	0	0	0	0	6.464	0	0	0	0	0	0	0	0	0	0.07474	0	0	0	0	0	0	0
105378802	0	0	0	0	0	0	0	0	0	0	0	0	0	0	0	0	0	0	0	0	0	0	0	0	0	0	0	0	0	0	0	0	0	0	0	0	0	0	0	0	0	0	0	0	0	0	0	0	0
109729166	0	0.02618	0	0	0	0	0	0	0	0	0	0	0	0	0	0	0	0	0	0	0	0	0	0	0	0	0	0	0.003041	0	0	0	0	0	0	0	0	0	0	0	0	0	0	0	0	0	0	0	0
127255	0.0931	0.03136	0.1875	0.61	0.05683	0.01636	0.3041	0.1947	0.2481	0.04861	0.1983	0.3117	0.05726	0.04184	0.1756	0.03862	0.07516	0	0.03637	0.1253	0.364	0.09347	0.2927	0.2279	0.3789	0.06743	0.1608	0.05472	0.1666	0.2569	0.1087	0.5959	0.1371	0.08779	0.1319	0.09162	0.1336	0.2088	0.05373	0.08386	0.04752	0.06718	0.1805	0.1637	0.2271	0.2316	0.4505	0.05821	0.1092
100526835	0.6261	0.3641	0.454	0.7146	0.4725	0.4389	0.4382	0.4227	0.4997	0.3449	0.3581	0.2144	0.4876	0.3238	0.4531	0.8637	0.4137	0.3213	0.6757	0.5001	0.5844	0.3785	0.4229	0.6174	0.5909	0.3733	0.5618	0.3388	0.6033	0.5302	0.3366	1.358	0.384	0.3143	0.6945	0.1418	0.5172	0.2939	0.4683	0.5193	0.1373	0.2003	0.7452	0.5589	0.371	0.4697	0.8326	0.3605	0.62
8790	1.181	1.277	2.042	4.86	1.234	2.044	1.634	2.432	2.413	1.769	1.228	1.167	1.546	1.754	1.826	2.948	1.09	1.724	1.87	3.733	1.412	1.302	1.574	3.233	1.392	1.983	1.37	1.212	1.197	2.56	2.236	7.436	1.394	1.858	1.847	1.087	1.374	0.7358	1.266	1.045	1.165	1.423	1.098	3.835	1.467	2.564	2.196	2.072	1.425
51086	0.4236	0.1843	0.223	0.2176	0.4258	0.2024	0.3195	0.299	0.4043	0.1654	0.2862	0.1028	0.4339	0.07764	0.3367	0.6849	0.3409	0.1185	0.585	0.1447	0.4861	0.3113	0.1991	0.4405	0.4375	0.08343	0.3827	0.1625	0.5542	0.3814	0.269	0.43	0.1696	0.1324	0.4244	0.02834	0.372	0.2114	0.3693	0.415	0.01176	0.05541	0.6002	0.2649	0.2107	0.08891	0.4926	0.2521	0.5067
105378805	0.03129	0.01021	0.01878	0.007157	0.02467	0	0	0.01749	0.05517	0.007912	0.06455	0	0.009322	0	0.05717	0.09222	0.03263	0	0	0.02176	0.02258	0.009364	0.03811	0.01855	0.0329	0	0.01611	0.007126	0.02134	0	0.1416	0.02156	0	0.01072	0.01718	0	0	0.04944	0.007775	0	0	0.02916	0.01469	0.0492	0.04928	0	0	0.0379	0
105378803	0.00136	0	0.003266	0.01245	0.01287	0	0.002599	0.01216	0.01096	0.002752	0	0	0.006484	0	0.007953	0.008747	0	0.1518	0	0.01135	0.01047	0	0	0.006451	0	0	0	0.002478	0.01485	0.02327	0.04925	0.04873	0	0.001243	0	0	0	0	0.002704	0	0	0	0	0.005705	0	0	0	0.01318	0
127254	0.0353	0.008917	0.06289	1.196	0.05626	0.01861	0.006527	0.1095	0.03671	0.01843	0.2443	0	0.019	0.04759	0.9654	0.5492	0.133	0.1362	0.06896	0.1267	0.01095	0.03544	0.1332	0.1242	0.01596	0	0.01173	0.04564	0.2796	0.3506	0.1649	8.758	0.0297	0.01144	0.03002	0	0.152	0.07198	0.01811	0.03974	0	0.00283	0.01283	0.06208	0.02152	0.2028	0.007945	0.1876	0.02071
101927320	0	0	0	0.03253	0.004673	0	0	0	0.004479	0	0	0	0	0	0.01299	0.004764	0.01854	0.01772	0	0.006182	0	0	0	0	0	0	0	0	0.01213	0	0	0.1286	0	0	0	0	0	0	0.002209	0.01552	0	0	0	0	0	0.005909	0	0.02154	0
1429	6.713	4.838	11.39	13.03	8.511	2.587	6.818	12.9	11.89	9.756	6.696	5.423	7.582	4.496	11.11	9.655	9.846	7.646	12.95	22.47	7.221	8.422	6.178	12.9	6.696	6.644	6.648	5.846	8.416	11.52	5.508	17.57	7.335	5.922	8.811	4.501	9.028	6.295	7.96	7.274	3.195	5.775	9.491	19.2	5.345	12.31	15.28	10.54	9.264
127253	4.231	3.522	6.798	7.435	5.468	2.065	4.468	6.746	6.673	4.251	4.972	4.35	5.091	3.675	6.023	5.093	5.087	4.535	6.927	7.137	5.526	5.401	4.465	5.979	5.023	4.276	4.894	3.304	5.426	8.27	6.406	10.16	4.697	4.428	6.483	3.133	4.394	3.375	4.121	4.919	4.26	2.584	4.546	6.957	4.638	7.427	7.066	4.685	5.114
431707	0.0142	0.1298	0	0	0	0	0.006784	0	0.02862	0	0	0	0	0	0	0.007611	0	0	0	0.06914	0.01366	0	1.159	0.01684	0	0	0	0.03882	0.00323	0	0.1286	0	0.06945	0.01946	0	0.02708	0	0	0.08471	0	0	0	0	0.01489	0	0	0	0	0.03228
204962	0.1282	1.151	0.06462	0.4291	0.0741	0.2583	0.1175	0.5414	0.3873	1.032	0.07755	0.86	0.1069	0.5891	0.3222	0.09065	0.2673	0.1839	0.09313	0.1925	0.0789	0.2485	0.03747	0.4011	0.1761	0.5101	0.01848	0.1611	0.2296	0.5042	0.1392	0.2048	0.01671	0.04449	0.06756	0.2541	0.2424	0.2997	0.03057	0.07157	0.0365	1.287	0.009629	0.9297	0.08881	0.477	0.38	0.9066	0.268
34	14.86	11.05	13.92	22.5	9.675	12.22	22.85	16.85	13.61	35.98	9.119	7.04	10.88	10.03	19.41	21.01	12.7	11.55	12.42	14.62	24.19	9.194	18.89	15.02	25.78	16.7	17.81	9.329	10.22	22.53	10.25	30.93	20.92	11.42	22.84	16.65	10.18	7.962	8.046	11.4	12.15	7.995	26.42	15.21	10.62	18.74	44.41	18.17	12.65
1744	0.1862	0.1069	0.1252	0.2385	0.09396	0.3043	0.3487	0.1998	0.3377	0.211	0.1229	0	0.7545	0.5447	1.121	1.229	0.06213	0.08908	0.09021	0.549	1.075	0.5261	0.2178	0.1766	1.138	0.7298	0.2531	0.1289	0.07791	0.06371	0.4045	1.344	0.04856	0.1395	0.18	0.1136	0.5801	0.1177	0.1296	0.104	0.3418	0.08331	0.06995	0.3904	0.6804	0.2178	0.4028	0.6857	0.1016
5876	17.51	23.94	23.14	47.19	25.5	37.65	19.54	32.31	21.85	32.37	20.04	22.75	27.55	29.44	28.67	42.36	30	28.47	23.29	30.34	23.57	24.37	14.23	29.35	20.81	33.36	20.31	19.84	25.22	32.79	19.49	49.3	19.34	28.93	24.63	38	26.14	19.71	16.34	24.56	28.42	27.42	19.97	36.66	19.15	33.54	27.43	26.14	23.15
692085	0.2876	0.7508	0	2.368	0.7559	0.7833	0.5495	0.9644	0.8693	0.8728	0	0	0.3428	3.005	0.8408	8.631	0	0	0	2.8	0.8301	0.6886	0	0.682	0	2.055	0	0.524	0.5232	2.46	0	8.322	0	1.576	0	2.194	0	0	0.2859	0	5.006	1.787	0	0.6031	0	0	0	0	0
26805	0.4006	0.3486	0.6413	1.955	0.2808	1.455	1.276	1.791	0.5382	1.351	0	3.696	0.6365	0	0.7808	4.007	0	0	0	0.7429	0.5139	0.9591	0	1.267	2.621	2.453	0.8252	1.216	0	0	0	3.68	1.741	0.7319	2.933	1.019	0	0	0.1327	0	1.268	0.6638	1.003	2.8	1.683	0	1.398	2.588	0
26804	4.74	3.712	6.828	12.43	2.657	15.49	3.622	8.123	6.685	8.949	2.608	6.558	4.895	11	4.619	16.59	0	2.519	7.654	10.55	3.04	3.026	5.389	5.245	5.758	8.707	3.58	3.166	1.006	2.703	0	23.51	2.06	4.618	3.47	1.205	1.758	2.996	2.356	1.103	4.5	1.571	1.187	14.58	3.981	5.041	1.653	1.531	0
4438	0.446	0.3761	0.09884	0.1318	0.1046	0.07474	0.05899	0.1687	0.1659	0.2082	0.03774	0.02373	0.08993	0.2389	0.1103	0.125	0.2862	0.4376	0.1246	0.06679	0.066	0.09855	0.01671	0.2928	0.0577	0.05602	0.007066	0.01875	0.03744	0.2347	0	0.009453	0.04473	0.07834	0.09042	0.07849	0.07633	0.02168	0.0716	0.1437	0.06513	0.1108	0.1031	0.07193	0.1297	0.2736	0.08377	0.09973	0.499
127247	0	0	0	0	0	0	0	0	0	0	0	0	0	0	0	0	0	0	0	0	0	0	0	0.04836	0	0	0	0	0	0	0	0	0	0	0	0	0	0	0	0	0	0	0	0	0	0	0	0	0
105378806	0	0	0	0	0	0	0	0	0	0	0	0	0	0	0	0	0	0	0	0	0	0	0	0	0	0	0	0	0	0	0	0	0	0	0	0	0	0	0	0	0	0	0	0	0	0	0	0	0
101927342	0.0304	0.07935	0	0	0.2557	0	0	0	0	0	0	0	0	0	0	0	0.2536	0	0	0	0	0	0.1481	0	0	0	0	0	0	0	0	0	0	0	0	0	0	0	0	0	0	0.1511	0	0	0	0	0	0	0
256435	0.3058	0.1218	0.2706	0.1195	0.1856	0.1408	0.7379	0.1541	0.3327	0.318	0.1027	0.2483	0.2515	0.16	0.2224	0.03693	0.1557	0.05724	0.2261	0.04593	0.2845	0.1684	0.6541	0.3677	0.7769	0.2564	0.6683	0.2263	0.1267	0.03684	0.4158	0.05539	0.4166	0.1377	0.2113	0.08213	0.07188	0.05899	0.09062	0.2656	0.4044	0.0678	0.3991	0.08429	0.2397	0.3359	0.7788	0.1948	0.2676
105378807	0	0	0	0	0.003623	0	0	0	0	0	0	0	0	0	0	0	0	0	0	0	0.006631	0	0	0	0	0	0	0	0	0	0	0	0	0	0	0	0	0	0	0	0	0.0257	0	0	0.02171	0	0	0	0
110806286	0	0	0	0	0	0	0	0	0	0	0	0	0	0	0	0	0	0	0	0	0	0	0	0	0	0	0	0	0	0	0	0	0	0	0	0	0	0	0	0	0	0	0	0	0	0	0	0	0
81849	0.2992	0.7548	0.6421	0.1957	1.293	0.4188	0.2236	0.893	0.6702	0.1555	0.6437	3.539	0.6254	0.4424	0.2199	1.021	1.227	0.3598	1.62	0.6463	0.03216	0.9604	0.1222	0.4122	0.4686	0.4879	0.01033	1.011	0.7449	1.601	1.755	6.306	0.0218	1.185	0.9473	0.6119	0.5207	0.3064	2.336	0.5017	0.2856	0.1994	0.06907	0.8762	0.9056	0.5866	0.6997	0.2916	1.444
102466995	0	0	0	0	0	0	0	0	0	0	0	0	0	0	0	0	0	0	0	0	0	0	0	0	0	0	0	0	0	0	0	0	0	0	0	0	0	0	0	0	0	0	0	0	0	0	0	0	0
10026	5.388	6.154	5.702	7.031	3.383	5.365	3.61	6.164	6.062	4.681	3.434	3.694	4.23	3.651	6.115	4.656	4.393	3.946	3.278	7.426	3.884	4.459	3.611	7.516	4.627	4.957	3.801	4.531	4.211	7.132	4.854	6.335	4.451	13.12	4.691	4.054	3.852	2.435	4.997	4.867	4.992	2.83	3.957	6.359	3.763	5.905	8.369	8.128	5.032
105378808	0.01396	0.06559	0.05363	0.0613	0.09979	0.2129	0.01067	0.2247	0.05625	0.05648	0.1075	0.1159	0.03327	0.01945	0.1387	0.05984	0.06987	0	0.3381	0.05436	0.01611	0.07352	0	0.0662	0.05479	0.03419	0.00575	0.06104	0.1651	0.2388	0	0.04616	0	0.176	0.06132	0	0.03106	0.05294	0.01387	0.07795	0.1414	0.0902	0	0.02341	0.1055	0.05938	0	0.05411	0.05076
26289	2.351	0.7989	4.926	4.305	7.925	3.396	2.679	13.97	5.59	1.035	9.399	0.493	5.307	1.139	3.565	0.6838	6.2	0.7876	7.257	0.7838	0.3739	5.703	0.2919	4.5	3.596	0.1719	0.09673	7.978	7.777	9.308	14.48	0.02677	0.2428	12.76	9.426	0.7163	10.49	9.673	1.23	8.297	0.1076	0.5594	0.3711	0.7334	7.764	6.91	2.102	6.371	7.317
26009	2.285	2.413	4.141	4.357	2.821	4.848	2.757	5.078	3.705	3.149	2.061	2.946	2.383	2.46	4.039	4.075	2.649	3.225	3.76	4.813	2.129	2.626	1.936	4.323	2.847	4.384	1.957	2.657	3.092	4.727	2.991	3.948	1.839	12.45	3.204	2.933	2.234	1.638	2.484	2.684	4.246	1.915	1.568	3.96	2.53	4.51	4.447	2.885	3.198
23032	7.106	5.828	6.875	10.04	5.359	7.109	9.442	9.966	10.09	6.09	4.545	6.218	6.677	5.449	8.485	9.01	5.811	6.71	7.185	12.58	9.005	6.244	9.539	12.16	12.18	8.993	8.848	5.721	5.398	8.044	5.171	12.46	8.481	14.47	8.109	4.123	4.351	3.125	4.619	6.151	8.887	4.374	6.587	11.24	5.884	9.371	7.528	6.942	6.632
374986	0.868	0.8184	1.224	1.929	0.935	1.69	1.346	1.649	1.653	1.042	0.8443	0.6621	1.14	0.908	1.64	1.765	1.129	1.131	1.099	2.648	1.225	0.8178	0.8844	2.152	1.536	0.9128	1.298	0.8538	0.9155	1.665	1.852	2.383	1.011	2.416	1.131	0.8306	0.9546	0.5006	0.8939	0.9215	1.305	0.6439	0.8678	2.027	0.894	1.887	1.485	1.631	1.005
374987	0.5041	0.2555	0.2585	0.2418	0.1698	0.1333	0.3086	0.186	0.3254	0.3366	0.1616	0.1016	0.3733	0.4091	0.186	0.1364	0.2858	0.4292	0.1778	0.3267	0.3013	0.1523	0.4292	0.3714	0.4254	0.2697	0.4133	0.2408	0.2048	0.6698	0.5315	0.05395	0.4148	0.2548	0.3655	0.8959	0.1633	0.2475	0.3794	0.1025	0.3252	0.09731	0.4596	0.1642	0.0925	0.1171	0.4268	0.3794	0.3115
91624	5.036	3.173	4.342	4.839	3.618	3.521	2.804	4.005	4.857	3.85	2.244	2.632	4.165	5.453	3.94	4.34	3.782	3.56	3.656	4.888	2.763	3.907	2.726	4.739	4.034	3.351	3.341	2.262	2.987	3.654	3.443	2.719	3.9	3.521	3.276	2.586	2.745	1.42	4.495	3.531	3.476	1.507	3.857	4.034	2.258	4.038	3.385	2.645	3.383
8880	7.125	8.958	9.422	15.58	7.506	10.68	5.727	11.36	7.576	8.145	7.087	8.979	8.91	6.274	10.81	15.27	9.143	10.58	10.13	11.06	5.358	6.636	4.578	11.26	6.3	20.68	5.383	8.7	7.736	9.223	9.876	15.07	5.441	9.019	8.538	6.685	9.356	5.183	5.053	6.829	14.39	7.835	4.991	13.99	7.007	10.81	7.833	8.119	8.292
11080	8.985	6.637	6.293	5.594	6.766	2.95	7.359	5.912	8.791	4.73	4.784	4.309	4.331	5.302	4.222	3.754	3.715	4.726	4.264	4.093	8.064	5.943	8.635	5.637	8.959	6.621	7.735	3.498	4.228	5.147	7.407	3.847	8.24	4.994	6.689	3.144	3.314	2.492	5.333	6.028	5.628	1.541	5.923	4.101	5.441	6.656	12.26	6.794	5.69
54810	1.894	0.3751	1.332	0.4891	0.9789	0.1252	0.9829	1.433	2.461	1.238	1.075	0.1193	1.247	0.3603	0.899	0.04928	1.127	0.1833	0.905	0.1199	2.007	1.197	1.68	1.118	1.724	0.1819	1.515	0.864	0.9123	0.1475	0.7283	0.103	1.387	0.47	1.288	0.1315	0.6075	1.126	0.5942	0.9831	0.2365	0.2214	1.242	0.07231	1.34	1.887	2.095	2.033	2.038
107984997	0.006399	0	0	0	0	0	0	0	0	0	0	0	0	0	0	0	0	0	0	0	0	0	0.03118	0	0.03588	0	0	0	0.02328	0	0	0	0	0	0	0	0	0	0	0	0	0	0	0	0	0	0	0	0.05818
149047	0.05642	0.02454	0	0	0.06919	0	0.07186	0	0	0	0	0	0.02241	0	0	0	0	0	0	0	0	0	0	0	0	0.03838	0	0.03426	0	0	0	0	0	0	0	0	0	0	0.05608	0	0	0	0	0	0	0	0.0656	0.2734	0
5737	2.781	0.7391	0.8328	0.6223	2.436	0.1916	0.8835	0.4644	2.167	0.6305	0.5715	0.4173	1.198	0.3034	0.6367	0.1401	0.3215	0.06679	0.6697	0.05126	0.9961	1.617	0.6939	0.882	0.404	0.1505	2.302	1.258	0.698	0.2866	1.031	0.05079	1.376	0.499	0.9274	0.1533	1.025	0.5189	2.523	2.503	9.814	0.09161	1.397	0.1686	0.4011	0.5613	0.9118	1.543	0.8835
10964	4.028	10.78	1.384	1.089	27.73	16.45	2.857	1.398	5.179	13.28	11.07	22.32	1.238	5.334	1.917	1.345	11.5	7.405	1.951	6.58	3.045	3.09	3.057	5.537	3.858	1.555	2.237	2.48	3.31	1.654	1.441	3.39	3.732	5.501	2.973	7.286	3.943	2.42	12.15	3.718	3.833	1.804	2.941	3.704	1.54	3.286	6.579	5.162	3.498
10561	5.379	15.55	3.356	3.357	18.73	18.3	4.094	2.972	6.364	15.47	9.562	26.52	3.169	6.442	3.091	3.803	10.1	8.686	5.177	8.912	4.807	3.935	3.631	7.552	5.159	4.007	3.989	4.035	4.535	2.977	3.081	5.076	5.068	9.008	4.462	10.54	6.859	2.534	12.73	6.839	28.61	2.764	4.902	6.496	2.812	4.586	8.749	6.873	5.606
64123	17.9	6.652	7.527	6.043	6.031	4.661	15.78	6.419	21.78	17.1	8.248	4.495	8.189	5.343	6.653	2.269	6.557	6.596	3.724	2.812	20.74	11.4	15.78	12.13	12.97	12.7	17.17	8.98	7.184	2.115	7.459	1.686	15.09	6.503	8.731	5.149	7.088	6.091	7.76	7.634	1.525	3.254	12.47	3.708	8.607	13.26	31.7	14.22	12.77
107984998	0.4883	0.05031	0.2314	0.1646	0.2702	0.03499	0.1718	0.158	0.5955	0.2339	0.4241	0.1333	0.1225	0.0895	0.1878	0	0.3216	0.05122	0	0.05361	0.6675	0.3845	0.1878	0.2437	0.1981	0.02623	0.6352	0.3277	0.3857	0	0.2326	0	0.2094	0.1995	0.3951	0.098	0	0.04061	0.1469	0.4485	0	0.01597	0.6999	0.02694	0.2024	0.4441	0.6948	0.4358	0.3505
105378810	0.004167	0	0	0.007625	0	0.0227	0	0	0.01679	0	0	0.05766	0.009931	0.05805	0.01218	0	0	0	0.05047	0	0	0	0.1218	0.03952	0.02336	0.008505	0	0.02278	0.01137	0	0	0	0	0	0	0	0	0.02634	0	0.02909	0.03956	0	0	0.01747	0	0	0	0	0
105378812	0.03495	0.09122	0	0	0	0	0	0	0	0.1414	0	0	0	0	0	0	0.2915	0	0	0	0.06723	0	0	0	0	0	0	0.06367	0.03178	0	0	0	0	0	0	0	0	0	0	0	0	0	0	0	0	0	0.2438	0	0
105378811	0.004453	0	0	0	0	0	0	0	0	0	0	0	0	0	0	0	0	0	0	0	0	0	0	0	0	0	0	0.008113	0	0	0	0	0	0	0	0	0	0.02815	0	0	0.01409	0	0	0	0	0	0	0	0
107983999	0	0	0	0	0	0	0	0	0	0	0	0	0	0	0	0	0	0	0	0	0	0	0	0	0	0	0	0	0	0	0	0	0	0	0	0	0	0	0	0	0	0	0	0	0	0	0	0	0
101927412	0.572	0.1244	0.03815	0.1744	0.06681	0	0.06071	0	0.06403	1.189	0	0	0.1136	0.4427	0.1393	0	0	0	0.3849	0	0.03057	0.1902	0.07742	0.3014	0	0	0.1309	1.274	0.3035	0	0	0	0.2072	1.393	0.0698	0	0	0	0.4896	0.1109	0	0.1974	0	0	0.3003	0.04224	0	0.154	1.011
105378813	0	0	0	0	0	0	0	0	0	0	0	0	0	0	0	0	0	0	0	0	0	0	0	0	0	0	0	0	0	0	0	0	0	0	0	0	0	0	0	0	0	0	0	0	0	0	0	0	0
107985018	0	0	0	0	0	0	0	0	0	0	0	0	0	0	0	0	0	0	0	0	0	0	0	0	0	0.05157	0	0	0	0	0	0	0	0	0	0	0	0	0	0	0	0.06279	0	0	0	0	0	0	0
23266	4.086	2.638	3.8	2.091	2.864	3.022	3.31	2.526	3.983	3.391	2.43	0.9838	3.14	2.521	3.253	0.9859	1.806	2.053	2.792	1.96	3.327	2.767	2.603	2.227	3.452	16.13	2.967	2.122	2.32	1.253	2.028	0.4156	2.486	2.128	3.303	1.29	2.085	1.464	2.599	2.091	2.311	1.695	2.218	1.518	2.518	3.869	5.554	2.641	2.478
101927434	0	0	0	0	0	0	0	0	0	0	0	0	0	0	0	0	0	0	0	0	0	0	0	0	0	0.178	0	0	0	0	0	0	0	0	0	0	0	0.1103	0	0	0	0	0	0	0	0	0	0	0
105378814	0	0	0	0	0	0	0	0.08239	0	0	0	0	0	0	0	0	0	0	0	0.1025	0.02364	0.02941	0	0	0.03445	0.05016	0	0	0	0	0	0.06771	0.08011	0	0	0	0	0	0	0	0	0	0.1846	0	0.1548	0	0	0	0
107985396	0	0	0	0	0	0	0	0	0	0	0	0	0	0	0	0	0	0	0	0	0	0	0	0	0	0	0	0	0	0	0	0	0	0	0	0	0	0	0	0	0	0	0	0	0	0	0	0	0
103283057	0	0	0	0.02398	0.04822	0	0	0.02929	0.05281	0.01326	0	0	0	0	0	0.02809	0	0	0.1587	0	0.02521	0	0	0	0	0	0	0.01194	0.01192	0.1121	0	0.01806	0	0.005985	0.02879	0	0	0	0	0	0	0.01628	0	0	0	0	0	0	0
101927498	0	0	0.03396	0.06471	0.03718	0.03852	0.01351	0.1265	0.0285	0	0	0.04893	0.01686	0.04926	0.04135	0.01516	0.118	0	0.1713	0	0	0.01693	0	0	0.03966	0.02887	0	0	0.0772	0.121	0	0.01949	0	0	0	0	0	0	0	0.09875	0.02238	0.03516	0	0	0	0.03761	0	0	0
107985037	0.009515	0	0	0.1219	0.03001	0.02591	0	0.09571	0	0.009624	0.02617	0	0.06803	0.03313	0.04172	0.1122	0.03968	0	0.05762	0.02646	0	0	0	0.02256	0.01334	0.04855	0.009799	0.008667	0.01298	0.08138	0	0.118	0	0.02173	0.0209	0	0	0	0	0	0.01505	0.03547	0	0.01995	0	0.01265	0.03319	0.1383	0
105378816	0.006072	0.02642	0.01458	0.02963	0.01277	0	0.03094	0.02262	0.008157	0.01638	0.02227	0.02801	0.02412	0.05639	0.01775	0.02603	0	0	0	0.01126	0.003894	0	0	0.0384	0.01702	0.01653	0.01251	0.02213	0.01473	0	0	0.005578	0	0.03513	0	0	0	0	0.02012	0.04239	0.006405	0.01006	0	0.008488	0	0.01614	0.007061	0.03923	0
101927542	0	0	0	0	0	0	0	0	0	0	0	0	0	0	0	0	0	0	0	0	0	0	0	0	0	0	0	0	0	0	0	0	0	0	0	0	0	0	0	0	0	0	0	0	0	0	0	0	0
107985043	0.01903	0.6754	0.1553	0.0557	0.04	0.3109	0.01454	0	0.046	0.03849	0.04187	0	0.02721	0.1855	0.05562	0.03262	0.09522	0.1214	0	0.1905	0.02196	0.06377	0.01854	0.1624	0.04267	0.0233	0.01568	0.03466	0.04153	0	0	0.01049	0.02481	0.1356	0.117	0.08706	0	0.09621	0.07942	0.02656	0.01204	0.02837	0	0.1596	0.1438	0.0607	0.07965	0.03687	0
101927587	0.01063	0.009249	0.07657	0.0778	0.04842	0.0386	0.006769	0.07128	0.02142	0.02867	0.05848	0.02451	0.03378	0.07404	0.06215	0.1367	0.08867	0	0.04291	0.03942	0.01363	0.04241	0	0.0168	0.01987	0.05786	0.007298	0.05164	0.04834	0.3637	0.1283	0.166	0.0231	0.03237	0.06226	0.02702	0.1183	0.0224	0.007043	0.02473	0.04485	0.08806	0	0.07429	0.02232	0.1036	0.03708	0	0.1288
101927560	0.0169	0.05883	0.0947	0.09278	0.05331	0	0.02153	0.05038	0	0.0114	0.031	0.03898	0.01343	0	0.08235	0.157	0.188	0	0.06824	0.09403	0.01084	0.08093	0	0.1336	0.07898	0.138	0.0116	0.154	0.1896	0.09638	0	0.4192	0	0.2419	0.09901	0	0.06268	0.07122	0.0336	0.03933	0.107	0.168	0	0.0945	0	0.0749	0.01965	0.1638	0.05122
107985041	0.04548	0.02968	0.01365	0.07282	0.01793	0	0.02173	0.01271	0.01146	0.023	0	0.03933	0.0271	0	0.01662	0.1462	0	0.04533	0	0.09489	0.08751	0.02722	0.0277	0	0.06376	0.116	0.04684	0.05179	0.02586	0	0	0.3133	0	0.04674	0.02498	0	0.06325	0.07187	0.0113	0	0.01799	0.04239	0	0.07152	0.07164	0.1058	0.01983	0	0
79739	0.7454	1.178	0.3236	0.4428	0.2909	0.6062	0.6379	0.4885	0.679	0.725	0.2415	0.219	0.2945	0.3271	0.394	0.1773	0.2726	0.6757	0.3957	0.2329	1.037	0.4107	0.7313	0.4697	0.4723	1.738	0.429	0.2679	0.287	0.4716	0.2588	1.142	0.6125	1.396	0.4127	0.3349	0.4657	0.2259	0.2507	0.3065	0.643	0.4187	0.3912	0.2997	0.2895	0.4018	0.6732	0.5937	0.3899
5567	2.679	4.572	3.831	3.186	2.291	2.545	2.387	3.071	3.996	3.764	1.422	1.536	3.025	3.047	4.534	1.485	1.907	19.13	2.127	1.89	3.169	2.785	2.269	3.45	2.481	3.389	2.198	3.254	2.039	2.636	2.099	4.159	1.977	4.845	2.351	1.908	1.825	1.047	2.828	2.128	4.179	2.384	2.272	2.439	2.192	3.203	3.642	3.292	2.802
107985046	0.01052	0.0206	0.01895	0	0	0	0	0.005881	0.0212	0.03193	0	0	0.02508	0	0.00769	0	0	0.3985	0	0.01463	0.01012	0	0	0	0	0.01611	0.01084	0.004793	0.007178	0.09001	0	0.029	0	0.04085	0.03467	0.08026	0	0	0.002615	0	0.08325	0.03269	0	0	0	0.006994	0	0.02549	0
112268230	0.02811	0.1101	0	0	0	0	0	0	0	0	0	0	0	0	0	0	0	0	0	0	0	0	0	0	0	0	0	0	0.02557	0	0	0	0.09165	0.1284	0	0	0	0	0	0	0	0	0	0	0	0	0	0	0
148418	0.5416	0.5832	1.284	1.301	1.189	0.1475	0.5691	0.6507	0.5729	0.9998	1.266	0.5152	1.081	0.5658	1.999	0.3773	0.7341	1.997	0.328	0.1506	0.3647	0.8104	0.3958	0.2568	0.6073	0.1796	0.7251	0.9127	0.7204	2.316	0.2451	0.4477	0.4414	3.191	0.9814	0.2582	0.9038	0.6846	0.5047	0.7561	0.407	0.3702	0.6103	0.02839	0.5118	0.774	0.5904	0.9185	0.8001
391051	0.02548	0.04433	0.1427	0.06215	0.05356	0	0.0649	0.05695	0.2395	0.08589	0.09343	0	0.3643	0	0.1738	0.0546	0	0.1354	0.5142	0.07086	0.06535	0.02033	0	0	0.119	0.052	0.01749	0.06188	0.2935	0.1453	0	0.0702	0.05536	0.2482	0	0.06476	0	0	0.05908	0.05928	0.02687	0.0211	0.0319	0.1068	0.0535	0.1129	0.02962	0	0.0772
58511	0.04235	0.9212	0.03389	0.03444	0.05441	0.1025	0.00899	0.1262	0.1422	0.3903	0.1553	0	0.06729	0.3277	0.09629	0	0	0.4127	0.05699	0.01309	0.1267	0.1126	0.06878	0.1116	0.03957	0.05763	0.1066	0.5915	0.1369	0.2415	0.1703	0.1426	0.2147	0.2407	0.124	0.1435	0.1047	0.2974	0.8793	0.1314	0	0.02339	0.08838	0	0.1186	0.02502	0.06566	0.0456	0.08556
80135	10.46	11.69	16.59	21.44	14.83	12.48	9.781	19.78	11.82	12.72	13.59	9.203	16.58	13.92	18.2	13.86	17.68	17.08	13.74	12.88	9.905	15.37	9.343	17.53	10.69	16.4	9.263	11.93	15.15	17.14	13.97	18.22	9.574	18.57	11.84	12.96	16.98	9.609	8.54	15.76	11.48	16.46	11.44	15.04	14.04	19.77	15.29	18.3	13.19
2787	63.92	72.62	79.63	90.78	76.08	69.66	48.74	80.92	66.38	78.47	69.52	70.48	90.98	66.98	80.6	59.39	82.89	114.6	61.69	61.86	55.96	79.5	57.16	77.69	54.74	131.4	58.25	79.34	76.38	65.71	71.55	75.09	55.53	77.31	55.82	99.03	76.64	60.87	65.63	73.16	86.76	163.7	69.74	64.02	69.01	74.34	83.95	80.92	71.62
100505741	0.1329	0.2879	0.1926	0.4403	0.2003	0.3004	0.1197	0.2409	0.3283	0.2231	0.1517	0.1908	0.239	0.1571	0.2052	0.4083	0.1255	0.3198	0.2732	0.4114	0.1688	0.18	0.08549	0.2734	0.1757	0.3837	0.1291	0.1507	0.1414	0.4288	0.4537	0.4214	0.2125	0.2748	0.1321	0.2485	0.1952	0.06338	0.1918	0.2275	0.2538	0.2928	0.1507	0.3364	0.1263	0.2932	0.1399	0.1458	0.2735
1486	2.18	3.926	1.771	4.186	1.685	2.427	1.38	2.187	2.277	3.125	1.343	1.772	2.132	2.188	2.35	3.447	2.179	2.423	1.675	3.091	2.059	1.872	1.614	2.874	1.8	2.495	1.885	2.277	1.287	2.365	1.607	5.062	1.703	2.699	2.16	2.226	1.329	1.262	2.535	2.205	1.864	2.66	1.982	2.57	1.753	2.428	1.995	3.061	2.173
105378819	0.2473	0.7335	0.4858	1.769	0.5081	0.1837	0.1503	0.7035	0.6342	0.5457	0.6802	0.1555	0.7233	0.6263	0.2957	0.53	1.125	0.5377	0.2723	0.3439	0.3244	0.4575	0.3834	0.2665	0.2206	1.331	0.3241	0.6553	0.368	0.1923	0	0.9911	0.2931	1.027	0.2963	0.943	1.125	0.4263	0.6592	0.8631	0.498	0.8101	0.4645	0.9427	0	0.3586	0.2353	0.6536	0.2044
103695366	0.1603	0	0.3848	0.733	0.1685	0	0.1531	0.3582	0.04036	0.2026	0.1102	0.1386	0.3342	0.4186	0.2342	0.3005	0.5013	0.4791	0.4852	0.1672	0.07708	0.2398	0	0.095	0.1123	0.04089	0	0.146	0.2368	0.3427	0	0.1104	0.1306	0.2013	0	0	0.6685	0	0.03982	0.1398	0.317	0	0.301	0.168	0	0.1598	0	0.1941	0.1821
439927	0	0.01015	0	0	0	0	0	0	0	0	0	0	0.05562	0	0	0	0	0.03101	0	0	0	0	0	0	0	0.007939	0	0	0.003538	0	0	0	0	0.03198	0	0	0	0	0	0	0.01231	0.029	0	0	0	0	0	0	0
117178	0.4355	1.252	1.488	3.868	0.7147	1.649	0.4567	1.373	0.8597	1.49	0.4578	1.47	1.7	1.369	2.06	4.038	1.049	2.894	0.4717	3.201	0.2759	0.6146	0.1811	2.015	0.4914	3.545	0.2407	0.9451	0.7439	1.666	0.5127	4.415	0.3001	2.279	0.5522	1.242	0.5909	0.3133	0.7444	0.5438	2.331	2.548	0.2128	2.91	0.6581	1.073	0.8338	1.167	0.676
102724892	0	0	0.01048	0.02397	0	0	0	0	0	0.008833	0	0	0.02081	0	0.01276	0.009359	0	0	0	0	0	0	0	0	0	0.008913	0	0.01591	0.003971	0	0	0	0	0	0	0.0333	0	0	0.00434	0	0.05527	0	0	0	0	0	0	0	0
23566	0.02884	0.13	0.4847	3.387	0.3583	0.01428	0.1152	0.2696	0.1479	1.511	0.4327	0.2539	1.631	0.6573	1.211	3.023	1.115	0.1672	0.2222	0.6052	0.02018	0.182	0.01277	0.1741	0.1396	2.948	0	1.767	0.5222	1.166	0.3796	0.5129	0	0.06945	0.3225	2.719	0.1458	0.04971	0.02085	0	2.522	0.09773	0.009848	0.5387	0.2312	0.9897	0.1555	0.5081	0.143
255231	0.3065	0.6288	0.2821	0.516	0.3345	0.6187	0.08793	0.1664	0.07892	0.6735	0.2586	0.7249	0.3781	0.9003	0.3206	0.3043	0.3267	0.6714	0.4032	0.4276	0.1733	0.4665	0.04294	0.6176	0.118	0.1719	0.1412	0.7029	0.4266	0.3518	0.1772	0.9363	0.2107	1.091	0.4302	0.7468	0.6754	0.1052	0.3698	0.06152	0.8088	0.3188	0.1214	0.8992	0.1912	0.2682	0.1196	0.1139	0.7033
55283	0.3241	0.7803	0.9708	0.6304	0.7426	0.4713	3.021	0.9179	2	0.296	0.4414	1.263	1.361	0.4822	0.8692	0.1012	0.5643	0.8404	0.6479	0.3545	2.416	0.5763	1.725	1.127	1.239	0.2216	1.957	0.235	0.4636	1.346	0.3417	1.955	1.426	0.286	1.023	0.576	0.175	0.4475	0.4207	1.274	0.6572	0.1799	1.56	0.3035	0.674	0.6986	0.6861	0.2744	0.5292
[truncated: 37,900 more rows]
[truncated: 35 more columns]
