# Supplementary material for: Understanding mechanisms of Polygonatum sibiricum-derived exosome-like nanoparticles against breast cancer through an integrated metabolomics and network pharmacology analysis
Source: Front Chem. 2025 Jun 6;13:1559758. doi: 10.3389/fchem.2025.1559758 (PMC12179076; doi:10.3389/fchem.2025.1559758)
Supplement: Supplementary file 1 [file DataSheet1.zip › raw data/Fig.5/Heat map/GSE233242_Sample_ID_to_GEO_ids.csv/GSE233242_Sample_ID_to_GEO_ids.csv]

Patient_ID	ID_REF	Cancer_type
W006553	GSM7416111	Normal
W006553	GSM7416112	TNBC
W006542	GSM7416113	Normal
W006542	GSM7416114	Luminal A
W006335	GSM7416115	Normal
W006335	GSM7416116	Luminal A
W006511	GSM7416117	Normal
W006511	GSM7416118	Luminal A
W006506	GSM7416119	Normal
W006506	GSM7416121	Luminal A
W005821	GSM7416122	Normal
W005821	GSM7416123	TNBC
W006268	GSM7416124	Normal
W006268	GSM7416125	Luminal A
W006314	GSM7416126	Normal
W006314	GSM7416127	Luminal A
W006510	GSM7416128	Normal
W006510	GSM7416129	Luminal A
W006063	GSM7416130	Normal
W006063	GSM7416131	Luminal A
W006078	GSM7416133	Normal
W006078	GSM7416134	Luminal A
W006074	GSM7416135	Normal
W006074	GSM7416136	Luminal A
W006077	GSM7416137	Normal
W006077	GSM7416138	TNBC
W006055	GSM7416139	Normal
W006055	GSM7416140	TNBC
W006071	GSM7416141	Normal
W006071	GSM7416142	Luminal A
W006034	GSM7416144	Normal
W006034	GSM7416145	Luminal A
W006155	GSM7416146	Normal
W006155	GSM7416147	Luminal A
W006226	GSM7416148	Normal
W006226	GSM7416149	HER2
W005787	GSM7416150	Normal
W005787	GSM7416151	HER2
W005925	GSM7416152	Normal
W005925	GSM7416153	Luminal B
W006024	GSM7416154	Normal
W006024	GSM7416156	TNBC
W006045	GSM7416157	Normal
W006045	GSM7416158	TNBC
W006167	GSM7416159	Normal
W006167	GSM7416160	Luminal A
W006212	GSM7416161	Normal
W006212	GSM7416162	Luminal B
W006217	GSM7416163	Normal
W006217	GSM7416164	Luminal B
W005831	GSM7416165	Normal
W005831	GSM7416166	TNBC
W005859	GSM7416167	Normal
W005859	GSM7416168	Luminal A
W005863	GSM7416169	Normal
W005863	GSM7416171	Luminal A
W006140	GSM7416172	Normal
W006140	GSM7416173	TNBC
W006147	GSM7416174	Normal
W006147	GSM7416175	TNBC
W006195	GSM7416176	Normal
W006195	GSM7416177	Luminal A
W006218	GSM7416178	Normal
W006218	GSM7416179	Luminal A
W006312	GSM7416181	Normal
W006312	GSM7416182	Luminal A
W005805	GSM7416183	Normal
W005805	GSM7416184	Luminal A
W005830	GSM7416185	Normal
W005830	GSM7416186	Luminal A
W006044	GSM7416187	Normal
W006044	GSM7416188	Luminal A
W006161	GSM7416189	Normal
W006161	GSM7416191	Luminal A
W006029	GSM7416192	Normal
W006029	GSM7416193	Luminal A
W006193	GSM7416195	Normal
W006193	GSM7416196	Luminal A
W006219	GSM7416197	Normal
W006219	GSM7416198	Luminal A
W006238	GSM7416200	Normal
W006238	GSM7416201	Luminal A
W006241	GSM7416202	Normal
W006241	GSM7416203	Luminal A
W006267	GSM7416204	Normal
W006267	GSM7416205	Luminal A
