# Supplementary material for: Understanding mechanisms of Polygonatum sibiricum-derived exosome-like nanoparticles against breast cancer through an integrated metabolomics and network pharmacology analysis
Source: Front Chem. 2025 Jun 6;13:1559758. doi: 10.3389/fchem.2025.1559758 (PMC12179076; doi:10.3389/fchem.2025.1559758)
Supplement: Supplementary file 1 [file DataSheet1.zip › raw data/Fig.5/Heat map/Heat map.xlsx]

## Sheet: Sheet1
group	Normal	Tumor	Normal	Tumor	Normal	Tumor	Normal	Tumor	Normal	Tumor	Normal	Tumor	Normal	Tumor	Normal	Tumor	Normal	Tumor	Normal	Tumor	Normal	Tumor	Normal	Tumor	Normal	Tumor	Normal	Tumor	Normal	Tumor	Normal	Tumor	Normal	Tumor	Normal	Tumor	Normal	Tumor	Normal	Tumor	Normal	Tumor	Normal	Tumor	Normal	Tumor	Normal	Tumor	Normal
sample	GSM7416111	GSM7416112	GSM7416113	GSM7416114	GSM7416115	GSM7416116	GSM7416117	GSM7416118	GSM7416119	GSM7416121	GSM7416122	GSM7416123	GSM7416124	GSM7416125	GSM7416126	GSM7416127	GSM7416128	GSM7416129	GSM7416130	GSM7416131	GSM7416133	GSM7416134	GSM7416135	GSM7416136	GSM7416137	GSM7416138	GSM7416139	GSM7416140	GSM7416141	GSM7416142	GSM7416144	GSM7416145	GSM7416146	GSM7416147	GSM7416148	GSM7416149	GSM7416150	GSM7416152	GSM7416153	GSM7416154	GSM7416156	GSM7416158	GSM7416159	GSM7416160	GSM7416161	GSM7416162	GSM7416163	GSM7416164	GSM7416165
PPARG	13.66	2.744	4.934	1.27	3.576	0.8788	24.64	2.033	11.92	7.946	5.55	0.9133	7.687	3.019	5.731	0.3842	5.302	2.157	4.954	0.1587	24.08	8.186	29.32	7.458	29.34	5.828	21.93	3.168	7.984	1.227	6.313	3.862	30.21	1.137	13.04	3.257	3.771	7.901	3.194	5.415	0.851	1.969	28.46	0.9636	5.195	12.23	46.09	11.28	10.02
HMGCR	2.738	3.118	5.411	8.187	4.505	8.188	2.461	5.241	4.734	6.778	2.174	8.618	3.927	3.48	5.264	4.417	3.038	5.718	4.894	13.04	2.273	2.95	1.796	4.875	4.121	9.694	2.538	5.356	3.781	5.204	2.733	8.499	1.752	4.363	3.814	3.438	2.742	1.712	1.673	2.34	3.134	2.87	1.643	6.043	3.133	4.776	3.765	4.11	3.19
CAV1	162.5	34.76	94.25	26.87	65.99	18.68	182	44.98	150.8	66.84	70.46	9.64	93.21	26.91	67.58	8.96	56.26	22.8	64.32	15.76	196.3	71.69	260.2	69.89	221.9	28.91	277	46.07	77.45	22.81	92.08	4.869	295.4	23.22	127	27.31	74.28	73.41	63.63	90.62	3.207	11.52	236.3	15.77	95.83	86.82	395.7	110.7	100.2
AKT1	28.72	34.18	33.22	39.72	24.29	44.44	30.48	30.94	30.11	30.17	37.47	25.72	32.65	30.31	42.22	55.08	29.87	62.33	28.36	52.25	31.91	28.3	32.66	42.59	33.53	49.07	34.89	44.04	38.28	43.96	35.58	43.29	31.78	35.6	31.47	40.99	34.97	34.37	20.82	31.61	52.71	54.67	31.8	53.4	48.82	23.59	33.56	31.56	36.64
ESR1	1.765	0.3489	2.255	18.59	2.927	23.81	1.293	15.93	5.008	1.265	10.64	0.1882	1.218	2.706	10.28	16.72	7.272	7.597	2.543	43.87	0.7908	5.096	1.521	26.44	1.958	0.0845	0.6505	2.549	2.15	6.799	6.873	84.8	1.238	13.35	2.307	0.1308	5.178	6.695	1.335	3.055	0.08422	0.5953	0.8865	32.48	1.617	14.02	1.731	5.508	2.957
PPARA	1.349	0.8304	1.141	0.6494	1.095	0.509	1.928	1.342	1.464	1.265	1.034	0.8666	0.8529	0.7755	1.122	0.7649	1.012	0.5865	1.144	0.6968	2.622	1.209	1.632	0.99	1.839	2.005	1.548	0.8802	1.092	1.241	0.7918	0.7615	1.348	0.8309	1.363	0.9932	1.106	0.9362	0.8853	1.395	1.356	1.643	1.191	0.6253	1.127	1.2	1.626	1.223	1.545
ABCB1	1.02	0.4269	2.216	1.19	2.587	0.7848	0.7106	2.455	2.421	1.327	2.41	0.3502	1.476	0.5561	1.292	0.1795	2.388	0.5899	3.561	0.4712	0.9815	1.66	0.2846	0.9511	1.534	0.9658	0.2767	1.018	1.902	1.665	0.9164	0.1556	0.4951	1.466	1.685	0.1931	2.599	0.8492	0.4896	1.074	0.03697	0.3436	0.4828	0.2694	1.717	2.511	0.5706	1.491	1.912
EGFR	5.436	4.262	9.027	2.645	6.111	1.084	8.364	4.777	6.908	2.843	3.771	69.91	7.114	2.063	6.298	1.167	4.499	1.704	8.1	1.32	7.547	4.686	7.406	3.702	10.17	9.618	7.811	4.029	5.797	3.288	5.574	0.2243	5.492	2.029	7.276	4.323	4.364	3.229	3.131	6.092	3.109	4.509	6.749	0.6867	6.376	7.35	8.518	4.666	4.912
PTGS2	1.771	1.636	1.272	1.22	7.285	0.3929	4.572	1.434	0.9172	0.2918	2.518	3.097	0.5394	0.1386	0.1818	0.2612	0.1245	0.3371	0.1506	0.2006	2.173	0.7979	2.581	0.3303	2.12	3.026	3.356	1.84	0.4117	1.021	0.2701	0.1028	0.6487	0.1113	1.759	0.5501	0.9685	0.8961	2.114	5.469	0.8265	0.08036	1.14	0.292	1.865	1.561	3.922	1.277	1.967
HSP90AB1	237.4	373.3	353.7	347.4	311.4	347.9	288.3	364.5	265.2	359	309.8	562.3	348.7	338.7	324.4	343.4	300.2	541.1	364.2	403.4	241.9	280.8	263.2	305.3	236.7	1356	228.4	335.3	328.5	386.8	359.8	258	220.2	397.4	331.8	240.3	319.6	264.3	157.4	240.9	342.6	243	186.4	313.4	262.5	374.3	207.7	267.1	288.7
ABL1	23.46	18.92	25.49	13.95	21.82	16.94	21.14	13.98	24.63	12.08	19.61	9.485	27.12	18.04	17.89	15.42	16.45	14.58	19.89	18	25.89	16.28	26.21	16.31	26.4	19.65	32.65	24.48	21.55	14.75	26.07	10.74	20.68	26.51	19.41	16.37	18.29	19.57	19.84	26.9	27	12.42	21.32	12.77	41.05	13.77	13.9	17.81	26.87
NOTCH1	7.859	5.925	5.512	3.003	5.428	4.732	11.08	3.894	8.502	5.875	9.456	8.979	4.99	4.426	4.051	4.287	5.262	7.244	4.601	5.257	12.72	4.673	16	5.677	12.91	24.27	22.5	11.34	7.099	6.318	5.645	2.872	13.85	7.195	8.256	9.121	7.043	7.566	3.781	7.742	22.08	11.33	8.689	4.002	10.58	4.034	9.182	7.317	10.04
ACE	8.478	6.713	5.38	2.813	5.494	5.477	12.32	3.732	11.47	6.931	9.071	5.053	8.274	5.375	3.369	5.073	5.039	4.965	3.683	6.198	13.32	3.923	11	8.703	11.57	11.02	15.45	10.36	9.382	3.398	10.64	1.117	13.35	10.21	7.607	9.183	6.974	12.63	12.36	22.34	4.995	4.124	11.94	7.591	18.73	3.427	11.11	9.022	9.593
FGF2	2.046	0.9422	1.916	0.9149	1.363	0.3878	5.115	2.091	4.998	1.514	1.649	0.4811	2.04	0.7957	1.713	0.3655	1.602	0.9505	1.664	0.5526	5.552	2.176	3.638	2.458	4.192	0.5711	3.557	1.071	1.607	2.124	1.319	0.3878	3.573	0.6368	2.815	0.2904	2.008	1.434	1.491	2.392	2.526	0.2551	3.197	1.25	2.17	2.831	5.354	1.877	2.122
IGF1	8.503	5.553	3.275	2.418	2.909	2.226	5.25	1.099	3.914	5.97	1.464	0.5118	5.592	5.498	8.102	0.4273	2.514	1.554	2.076	0.5094	4.572	2.983	3.2	3.833	10.94	1.512	3.388	3.856	3.077	1.219	1.796	0.4624	6.735	3.364	3.456	0.8257	1.736	1.545	12.54	5.479	0.217	0.3117	5.341	1.074	2.2	4.051	8.8	5.639	4.044
AGTR1	10.7	2.836	7.365	34.83	3.124	2.59	13.63	3.043	12.14	3.716	4.369	0.5735	7.685	8.175	6.849	1.365	8.189	12.56	5.654	1.226	25.7	9.62	19.09	63.46	11.01	0.187	17.63	2.17	3.71	1.045	9.635	0.1924	21.93	2.069	8.855	2.396	3.592	3.53	6.796	8.68	0.08284	0.4663	17.87	32.68	3.189	8.723	11.2	6.215	8.37
ESR2	0.132	0.1148	0.05442	0.07562	0.1009	0.07988	0.3668	0.1311	0.1934	0.1483	0.1027	0.1199	0.1144	0.1114	0.07015	0.09716	0.08897	0.04252	0.1453	0.07787	0.3001	0.1085	0.3573	0.1138	0.2093	0.09252	0.3625	0.1312	0.131	0.1596	0.09653	0.1727	0.2955	0.1437	0.164	0	0.05933	0.118	0.03048	0.121	0.2109	0.1325	0.2554	0.06709	0.1176	0.202	0.2605	0.05168	0.1333
IL1B	1.242	5.461	1.389	1.516	13.36	2.8	7.462	2.298	0.7913	0.8523	5.578	10.42	0.987	0.5471	0.4175	3.841	1.668	0.5124	0.5189	0.8739	1.388	2.359	1.183	3.285	3.763	2.157	19.99	10.77	2.974	2.809	1.551	2.086	1.443	0.9784	3.67	5.609	2.621	0.1354	0.7452	12.11	4.564	0.9406	1.931	4.042	5.893	0.9113	6.028	3.598	8.115
TNF	1.103	2.635	11.64	1.908	5.383	0.9467	2.388	0.7024	0.4041	0.9196	1.508	9.481	1.625	1.956	0.2541	1.476	1.227	1.812	1.7	4.37	1.055	0.6722	1.759	1.553	0.7872	0.846	1.721	4.774	0.9485	0.4574	0.242	0.03684	0.5666	0.6656	3.231	0.9177	1.264	0.8873	2.957	4.947	4.929	0.4154	1.431	2.523	5.307	0.6932	0.7696	0.8422	2.674
IL10	0.2065	1.293	0.03305	0.07555	1.158	0.7497	0.6443	0.07692	0.1387	0.4177	0.3786	1.619	0.1968	0.4793	0.04024	0.1475	0.1148	0.9328	0	0.1149	0.768	0.3295	1.039	0.4243	0.2701	0.3371	2.268	1.003	0.1127	0.4709	0	0.4172	1.57	0.4966	0.4535	1.207	0.1531	0.0435	1.142	4.035	0.5445	0.5644	0.5429	0.404	0.1734	0.183	0.6002	1.2	0.5631
CREB1	2.229	2.348	2.533	2.889	2.011	2.414	1.705	2.727	2.214	2.435	1.508	2.55	2.303	1.747	2.474	2.906	1.849	2.041	2.279	3.125	2.137	1.884	1.695	3.161	2.139	3.237	2.084	1.897	2.086	2.322	1.71	2.396	1.585	2.627	2.215	1.494	1.854	1.341	1.945	1.943	2.564	1.796	1.775	2.666	2.235	3.17	2.895	2.664	2.421
[truncated: 35 more columns]
