# Supplementary material for: Understanding mechanisms of Polygonatum sibiricum-derived exosome-like nanoparticles against breast cancer through an integrated metabolomics and network pharmacology analysis
Source: Front Chem. 2025 Jun 6;13:1559758. doi: 10.3389/fchem.2025.1559758 (PMC12179076; doi:10.3389/fchem.2025.1559758)
Supplement: Supplementary file 1 [file DataSheet1.zip › raw data/Fig.5/ingredients.score-target.xlsx]

## Sheet: Sheet1
Ingredient	Target
Stearidonic acid	PPARG
Stearidonic acid	FGF2
Sedanolide	ESR1
Linolenic acid	PPARG
Linolenic acid	FGF2
Baicalein	PPARG
Adenine	CAV1
6-Gingerol	ESR1
