# Supplementary material for: Understanding mechanisms of Polygonatum sibiricum-derived exosome-like nanoparticles against breast cancer through an integrated metabolomics and network pharmacology analysis
Source: Front Chem. 2025 Jun 6;13:1559758. doi: 10.3389/fchem.2025.1559758 (PMC12179076; doi:10.3389/fchem.2025.1559758)
Supplement: Supplementary file 1 [file DataSheet1.zip › raw data/Fig.5/Volcano map/Volcano map.txt]

gene_name	log2FoldChange	pvalue
MBOAT2	-1.8875703	1.47E-32
KANK3	2.2690042	3.19E-31
CA4	2.6469584	1.03E-30
HBA1	5.0294174	2.03E-30
HBA2	4.9839002	4.45E-30
HSD17B13	3.8262247	8.72E-30
GSN	2.2926617	5.02E-29
ZNF219	1.5819648	2.79E-28
HBB	4.8486331	3.57E-28
LOC101930071	3.412034	4.09E-28
TNS1	2.3125987	4.93E-28
CLEC3B	3.431477	8.78E-28
ENTPD7	-1.3039819	9.28E-28
RPLP0P2	-2.5121631	8.01E-28
HSPB7	3.8932015	1.25E-27
CFD	3.4281202	1.34E-27
PLIN4	4.2551353	1.26E-27
MIAT	-2.7872844	7.12E-27
IL21R	-2.4481504	7.62E-27
COPG2IT1	2.9832282	8.93E-27
LTBP4	1.9786611	9.90E-27
PRAME	-5.7937378	1.82E-26
AOC4P	3.3304805	4.34E-26
RBPMS-AS1	1.5546527	1.02E-25
LINC01094	-1.8669024	1.11E-25
SPTBN1	1.840635	1.54E-25
TRIM59	-2.3545739	2.07E-25
TNS2	1.4081768	2.08E-25
SHANK3	1.9139989	2.02E-25
CRHBP	3.3752061	2.33E-25
SEMA3G	2.6919813	3.38E-25
BTNL9	3.1348027	3.46E-25
PDE2A	2.5650216	5.52E-25
KIF26B	-3.2337333	5.97E-25
RDH5	3.2332247	5.80E-25
NPR1	2.969594	6.43E-25
HBD	5.3269918	6.53E-25
LIPE	3.6733778	6.93E-25
FHL1	3.2690824	1.04E-24
ACACB	2.7986951	1.08E-24
NAT8L	3.4329482	1.40E-24
CLEC5A	-3.2608402	1.49E-24
TNXB	3.131298	1.54E-24
PNPLA2	2.1973211	1.62E-24
MMP1	-6.0764723	1.74E-24
KLF2	2.1279157	2.14E-24
KCNIP2-AS1	3.2403584	2.57E-24
CDC42EP2	1.7036618	2.86E-24
MTURN	2.0637516	5.40E-24
LOC102723529	4.5174662	5.66E-24
GJB2	-4.1750688	6.08E-24
SALL4	-3.2038733	6.70E-24
KIF26A	2.1770045	7.55E-24
KREMEN2	-3.3484307	7.61E-24
GPR146	2.5073081	9.89E-24
ALDH18A1	-1.044475	1.07E-23
PRCD	1.5492457	1.05E-23
CEBPA	2.5136867	1.05E-23
MYOM1	2.5865837	1.11E-23
USHBP1	1.9517009	1.32E-23
SIK2	1.991695	1.55E-23
PPEF1	-2.9605591	1.59E-23
NOTCH4	1.7356886	3.13E-23
KCNIP2	3.2197959	3.79E-23
RAPGEF3	1.7730126	4.24E-23
CHST15	-1.0503527	4.58E-23
PIR-FIGF	1.9581408	6.16E-23
CEMIP	-3.3180243	6.25E-23
AOC3	3.0055321	8.18E-23
CILP2	-3.3761375	1.09E-22
ITGA7	2.7394523	1.14E-22
ASF1B	-2.5259571	1.18E-22
ROBO4	1.9339673	1.29E-22
MPZ	3.2541685	1.32E-22
SCN4A	2.9577473	1.33E-22
MINAR1	-1.8252898	1.36E-22
MMRN2	1.9663593	1.81E-22
LIPE-AS1	1.9375408	1.79E-22
PALM	2.0291331	1.90E-22
LOC102723493	3.3313605	1.99E-22
FRMD1	3.5757064	2.10E-22
FBN2	-3.5639051	2.36E-22
MYZAP	2.8339807	2.58E-22
TUBB3	-2.9581111	2.61E-22
INHBA	-3.0344815	2.69E-22
CCDC69	2.6197781	3.04E-22
IL21R-AS1	-1.9020299	3.69E-22
C1QTNF6	-1.8185117	3.86E-22
LIMS2	1.7958289	7.70E-22
PYGM	2.41264	8.46E-22
ACSM5	2.5658536	1.03E-21
KANK1	1.4669184	1.04E-21
FADS3	1.883767	1.07E-21
LOC101929398	3.0391491	1.18E-21
SLC12A5-AS1	-3.1971627	1.26E-21
PACC1	-1.0644341	1.29E-21
RBPMS	1.2052358	1.33E-21
CLEC7A	-1.6681534	1.41E-21
INPP5K	0.9482921	1.58E-21
LOC101929204	2.6830505	1.80E-21
WTAPP1	-3.9038155	1.92E-21
HSD11B1-AS1	3.8896473	2.02E-21
TTLL10-AS1	2.539501	2.15E-21
LOC100996643	3.1862747	2.27E-21
RTKN2	-2.1537188	2.43E-21
GPBAR1	2.5597867	3.14E-21
SHMT1	1.2913725	3.14E-21
SORBS1	2.4241244	3.20E-21
MYMX	3.328004	3.44E-21
CLDN5	2.6960309	3.55E-21
ADAMDEC1	-3.5614939	3.63E-21
EZH1	0.9144096	3.82E-21
ADRA1A	3.3472789	3.94E-21
THRA	1.1593811	4.62E-21
FAM13A	1.6561473	4.74E-21
GPIHBP1	2.8815926	4.99E-21
IGFBP6	2.7727433	4.94E-21
SYNE3	2.2393192	4.98E-21
F10	2.5025679	5.11E-21
RPGRIP1L	-1.0450841	5.12E-21
KLF4	2.2398811	5.48E-21
MMP12	-4.1035845	5.51E-21
CAV2	2.087915	6.05E-21
CCM2L	1.9551653	6.40E-21
KIF11	-2.6960325	7.35E-21
ATAD2	-2.2852801	7.80E-21
SCN4B	2.0821737	8.04E-21
CAV1	2.3372323	9.15E-21
ANGPTL5	3.7623463	9.49E-21
RRAS	1.485219	1.06E-20
ADCY4	1.6731934	1.10E-20
RBP7	2.6343725	1.17E-20
SBDS	0.7666853	1.23E-20
LPL	3.3192872	1.24E-20
GPR141	-2.340979	1.28E-20
LOC105373265	-2.6093167	1.31E-20
ANGPTL8	3.7713691	1.33E-20
DTX1	2.3862774	1.44E-20
SPC24	-2.4592442	1.47E-20
CCN4	-2.9131222	1.62E-20
CNTNAP2	-4.2331453	1.82E-20
GPAM	3.1565304	1.83E-20
HMGB3	-2.0401375	1.84E-20
CENPM	-2.3942785	1.92E-20
PAQR4	-1.8243199	1.97E-20
BLOC1S1-RDH5	1.6482621	2.04E-20
AQP7P3	3.1423439	2.07E-20
FOXP3	-1.5104683	2.08E-20
ESM1	-3.0467465	2.11E-20
ABLIM3	2.1255785	2.29E-20
ANGPT4	2.5968708	2.49E-20
TNXA	2.6667977	2.68E-20
DENND1B	-2.3223597	2.77E-20
LMOD1	1.6831826	2.78E-20
LRRC2	2.0642748	2.76E-20
MGLL	2.1958728	3.59E-20
MMP9	-3.2111509	3.68E-20
TINAGL1	1.8704033	3.75E-20
ITIH5	2.6861124	3.82E-20
LINC00673	-2.6781514	3.97E-20
ZNF93	-1.4363235	4.12E-20
SQLE	-2.0798337	4.39E-20
IL17REL	-3.8799407	4.36E-20
GYG2	2.9875292	4.57E-20
CDH11	-1.9799866	4.71E-20
LOC102724507	3.7342641	4.96E-20
GPC3	2.4561027	4.97E-20
STX11	2.0713256	5.05E-20
BOK-AS1	2.1490357	5.18E-20
GTSE1	-2.5976236	5.18E-20
SPP1	-3.1858871	5.26E-20
AGPAT2	2.2055152	5.30E-20
TMEM220	1.3900559	5.48E-20
RBPMS2	2.0161643	5.55E-20
VSIR	1.518999	5.67E-20
MAGED1	-1.0643648	5.78E-20
TTK	-2.8524434	5.88E-20
FZD4	2.0661368	6.41E-20
SOX11	-4.0779415	6.60E-20
PFKFB1	2.9428825	7.56E-20
LOC107984428	2.4733712	7.87E-20
EEPD1	1.6342774	7.94E-20
PKMYT1	-2.3660169	7.98E-20
ST6GALNAC6	1.2595708	8.27E-20
PLAC9	2.7320944	8.50E-20
CBX7	1.2221641	8.50E-20
SPATS2	-0.8364914	9.22E-20
EGLN3	-2.4979947	9.52E-20
MRAP	2.0735285	9.64E-20
FAM111B	-3.2216802	9.69E-20
LOC101929107	2.4907285	1.13E-19
G0S2	3.3782787	1.14E-19
LOC107986467	2.4520881	1.16E-19
MMP11	-3.8384245	1.21E-19
LOC100288637	-2.1391382	1.23E-19
EBF3	2.1611634	1.34E-19
PKD1L2	2.8964018	1.33E-19
RILP	1.5865766	1.36E-19
LINC02202	2.1825657	1.41E-19
ZFP69B	-1.3114333	1.44E-19
AIFM2	1.8192314	1.47E-19
CAT	1.7037335	1.47E-19
CD34	1.8671154	1.51E-19
RHOXF1-AS1	3.287632	1.54E-19
EZH2	-1.8424595	1.60E-19
LINC00671	2.6650736	1.65E-19
AQP7B	3.9246774	1.66E-19
ARHGEF40	1.1613126	1.75E-19
TMOD1	1.0142935	1.79E-19
LRRC15	-3.3503494	1.81E-19
NATD1	1.5617371	1.83E-19
NNAT	3.381839	2.00E-19
PPP1R12B	1.163242	2.04E-19
CHST11	-1.3636082	2.09E-19
FN1	-2.5873918	2.13E-19
ANXA1	1.7771894	2.18E-19
SNX21	1.172148	2.35E-19
GCOM1	1.6019489	2.46E-19
MYADM	1.3912281	2.55E-19
SGCG	3.5964437	2.65E-19
PALMD	2.2241454	2.78E-19
CD80	-2.4679308	2.80E-19
TPX2	-2.6702801	3.01E-19
PPP1R14A	2.2969885	3.09E-19
AGAP11	2.2800238	3.13E-19
ZBTB4	0.7098651	3.17E-19
CDCA2	-2.7285584	3.29E-19
SLC14A2	3.1472986	3.46E-19
TIMP4	3.4915492	3.48E-19
EBF1	2.0968732	3.51E-19
CCDC3	2.2840942	3.68E-19
MIR22HG	1.694633	3.71E-19
ITPRIPL1	1.6635653	3.89E-19
EDN2	-3.6623582	3.98E-19
SKA1	-2.6826752	4.24E-19
ALDH1A2	2.2489608	4.44E-19
HYAL1	1.5129909	4.48E-19
LVRN	3.351904	5.45E-19
CYGB	1.5707283	5.65E-19
AHNAK	1.0927108	5.69E-19
LOC107986838	2.1844743	6.21E-19
ERMN	-2.3529833	6.25E-19
PYCR1	-1.8399847	6.27E-19
SGK2	2.4474613	6.42E-19
IL4I1	-1.5652543	6.57E-19
RADIL	1.4436308	6.63E-19
TBX2-AS1	1.6630657	6.82E-19
PCOLCE2	3.4483966	6.92E-19
AKR1C1	3.1459993	7.90E-19
LEF1	-2.1158606	7.94E-19
GLDN	2.2787699	8.18E-19
TLCD2	1.8603869	8.65E-19
GPR84	-2.2393943	9.10E-19
LINC02993	2.8122782	9.40E-19
LOC105370854	1.5154839	9.64E-19
ICAM2	1.6058779	9.82E-19
LOC107985077	3.1684641	1.03E-18
PPP2R1B	1.7594443	1.07E-18
MMP28	1.9971761	1.09E-18
TMEM220-AS1	1.5021243	1.12E-18
POSTN	-2.4911843	1.18E-18
RAI14	-1.2067875	1.22E-18
AMOTL2	1.3994691	1.27E-18
COX7A1	2.362472	1.29E-18
ARHGEF15	1.8728977	1.37E-18
CEACAM5	-5.5354855	1.42E-18
CAMK1	1.2964876	1.47E-18
CDO1	2.7382837	1.48E-18
TNNC2	1.7210775	1.48E-18
MARCHF1	-1.3093401	1.50E-18
MRAS	1.8430787	1.52E-18
PXN	0.8360624	1.54E-18
NOD2	-1.6062624	1.58E-18
ATOH8	2.7549944	1.61E-18
JUND	1.5246196	1.62E-18
TNFRSF9	-2.6381372	1.63E-18
CELSR3	-2.1286123	1.67E-18
AURKA	-2.3007647	1.70E-18
GYPC	1.7275755	1.75E-18
LOC112268430	-2.6197281	1.78E-18
GRIA2	-4.6780184	1.82E-18
CEACAM6	-4.3849837	1.84E-18
P4HA3	-2.3933776	1.86E-18
FCGR3A	-1.7621353	1.89E-18
CABP1	1.9591774	1.96E-18
PLIN1	3.6394583	2.05E-18
SLC2A4	3.0681286	2.07E-18
STARD4-AS1	-1.4045886	2.13E-18
GPR17	2.5343791	2.19E-18
CRYAB	2.6376283	2.20E-18
GRIN2B	3.021426	2.20E-18
ALDH2	2.2852068	2.19E-18
SOX17	2.2950531	2.21E-18
LOC105378230	2.6939675	2.23E-18
CXCL10	-2.6356251	2.24E-18
ESCO2	-2.8544017	2.35E-18
PINK1	0.8508045	2.39E-18
UNC5B	-1.7671242	2.43E-18
TCF15	2.8249498	2.43E-18
CSMD2	-2.7105212	2.68E-18
VEGFB	1.5607714	2.77E-18
GPRIN1	-2.1889502	2.97E-18
DGAT2	3.1812865	3.03E-18
BOK	1.6538395	3.11E-18
HSD17B6	-2.4931236	3.13E-18
MKI67	-2.8655365	3.20E-18
DEFB132	4.1901532	3.21E-18
STAT5A	1.2948562	3.55E-18
PGM5P4	2.1784452	3.61E-18
ASPA	2.3925009	3.74E-18
MICAL2	-1.4693998	3.84E-18
LGI4	2.2190191	4.04E-18
ADAM8	-1.6378387	4.12E-18
ABCA9	2.1132947	4.16E-18
GDPD5	1.6194911	4.20E-18
FGF14-AS2	2.0000858	4.21E-18
FAM180B	3.2093349	4.36E-18
ADIRF	2.3373639	4.43E-18
SLC12A8	-1.8410778	4.64E-18
LOC102724580	2.1425128	4.90E-18
MAMDC2	1.7109508	5.15E-18
LOC102723791	3.9012321	5.38E-18
ERCC6L	-2.6672587	5.38E-18
LOC107986780	2.2504209	5.44E-18
HSPB2	2.1779124	5.74E-18
ZNF239	-1.4405018	5.78E-18
PDE3B	2.9491086	5.82E-18
LINC02587	2.9763654	6.07E-18
FLT4	1.2113371	6.10E-18
SCRN2	1.0949655	6.25E-18
CDK1	-2.4528251	6.30E-18
CAMK2N2	-2.8328264	6.48E-18
TMEM37	2.4155293	6.51E-18
TDO2	-3.7965557	6.62E-18
TFR2	-2.4344793	6.62E-18
LEP	4.0587976	7.30E-18
LOC112267859	3.518523	7.36E-18
AVPI1	1.418784	7.49E-18
CHST6	-2.8867821	7.99E-18
LYVE1	2.8542729	8.83E-18
LOC107984429	2.2961903	9.04E-18
EHD2	1.792727	9.30E-18
SHE	1.3612334	9.34E-18
MOCS1	1.5183673	9.54E-18
MTARC1	2.3329785	9.64E-18
TYRO3	2.2186514	9.67E-18
RRM2	-2.9720027	1.01E-17
KIF25	2.7078625	1.01E-17
ORC6	-2.0863647	1.02E-17
COL11A1	-4.3756579	1.02E-17
VIT	2.6704459	1.13E-17
CHST7	1.5682427	1.13E-17
SLC7A10	3.1141824	1.13E-17
ZWINT	-2.0668636	1.14E-17
UHRF1	-2.9342269	1.15E-17
WTIP	1.2912238	1.15E-17
TNFSF12	1.0580315	1.18E-17
ZNF675	-1.2287682	1.19E-17
ABCD2	3.0892371	1.23E-17
CORO2B	1.7155866	1.26E-17
EPAS1	1.6313714	1.27E-17
GPD1	3.7212854	1.29E-17
ARHGEF7-AS2	2.2737481	1.34E-17
LRRN4CL	2.4106614	1.37E-17
SHCBP1	-2.098174	1.46E-17
MUSTN1	1.9431508	1.59E-17
SMC4	-1.5579598	1.64E-17
PPP1R1A	3.2858049	1.65E-17
CCNB1	-1.8608266	1.68E-17
GYS2	3.6233848	1.69E-17
ARL2-SNX15	0.797799	1.78E-17
LMO7	-1.333462	1.80E-17
DMTN	1.5879916	1.81E-17
NREP	-1.410213	1.84E-17
TMEM132A	-1.8727335	1.85E-17
DIPK2B	1.6598108	1.90E-17
GLP2R	3.0945368	2.09E-17
ACVRL1	1.3855319	2.15E-17
PLPP4	-3.844285	2.19E-17
CDCA3	-1.8538925	2.23E-17
CCDC188	1.2249861	2.23E-17
MELK	-2.8645073	2.26E-17
ABCA6	1.8577294	2.40E-17
KLB	3.189732	2.40E-17
SNTA1	1.3251043	2.77E-17
GABRD	-2.2404851	2.97E-17
NUAK2	-1.695521	3.08E-17
STBD1	1.7385173	3.14E-17
SLC25A25	1.4021497	3.14E-17
LOC105371401	-2.6577295	3.41E-17
MYO7B	2.2056772	3.59E-17
MYBL2	-2.9870148	3.58E-17
SELENOI	-0.9891813	3.66E-17
PNMA8B	1.4500765	3.73E-17
ACADS	1.4765101	3.80E-17
PLXNA4	2.3201791	3.96E-17
INTS7	-1.0822715	4.03E-17
SLC66A2	0.761756	4.08E-17
LOC105369812	-2.5964134	4.13E-17
ADAMTS14	-2.8316618	4.18E-17
CREB3L1	-1.6747282	4.25E-17
CAVIN2	2.5863823	4.27E-17
GDF10	2.9282362	4.27E-17
RASIP1	1.5483024	4.28E-17
FAM228A	2.5959617	4.46E-17
GIMAP8	1.4769035	4.46E-17
GBP5	-1.9859696	4.58E-17
CDCA8	-2.3097201	4.63E-17
EIF1	0.8866224	4.63E-17
LINC02930	-2.3832501	4.67E-17
SNX33	0.7787041	4.75E-17
FAM47E-STBD1	1.6590964	4.76E-17
LOC105369344	1.5230843	4.83E-17
LOC112268445	2.5027051	4.88E-17
LOC105373974	2.512649	4.96E-17
LOC105376020	3.6699417	5.14E-17
BRIP1	-2.386003	5.56E-17
MCAM	1.7198104	5.57E-17
CD36	2.9471536	5.63E-17
DMRT2	2.9431353	5.72E-17
FAM110D	2.3604323	6.26E-17
CAPN9	-2.6133735	6.26E-17
FAM149A	1.724259	6.39E-17
PCAT19	1.7404113	6.51E-17
ALDH1L1	3.2934575	6.74E-17
MLXIPL	2.8919705	7.24E-17
LEF1-AS1	-2.1189752	7.27E-17
TIE1	1.4168505	7.60E-17
TMEM45A	-2.109713	8.08E-17
ADRA2B	2.074248	8.57E-17
DTL	-2.6370261	8.91E-17
GPATCH2	-1.2995527	9.22E-17
TMEM132C	3.2739128	9.23E-17
ADCYAP1R1	2.1614586	9.29E-17
GNG11	1.8051586	9.99E-17
PER1	1.6360009	1.03E-16
TNIP1	1.0463772	1.05E-16
TSPAN4	1.041779	1.05E-16
CDKN2B-AS1	-1.847623	1.08E-16
GABARAPL1	1.2569772	1.09E-16
PPARG	2.4672119	1.11E-16
MYO1C	1.1895174	1.15E-16
FAM83D	-2.6968844	1.15E-16
DACT2	3.0782428	1.17E-16
LMNB1	-2.0066343	1.17E-16
CYB5R3	1.117494	1.23E-16
NMUR1	2.5121715	1.29E-16
PALM2AKAP2	1.495844	1.29E-16
GPR68	-1.5441313	1.33E-16
AOC2	2.0016234	1.33E-16
CD300LG	3.460641	1.34E-16
TRIB3	-1.3987977	1.40E-16
FAM107A	2.5900045	1.41E-16
PEAR1	1.5308602	1.43E-16
LINC01537	2.4053005	1.45E-16
NKAPL	1.9422323	1.46E-16
BCL7B	0.5382799	1.48E-16
TINCR	-2.431909	1.50E-16
CAVIN1	1.5602746	1.53E-16
LINC02968	-2.0653832	1.54E-16
ADCY5	1.9334087	1.56E-16
AQP7P1	3.3608244	1.57E-16
VPS51	0.8408359	1.57E-16
BUB3	-0.8073144	1.58E-16
GRK5	1.3310246	1.59E-16
SNCG	2.3327828	1.61E-16
KCNK1	-2.010993	1.67E-16
STIL	-1.7664581	1.79E-16
HJURP	-2.9169726	1.80E-16
TESK1	0.7696043	1.84E-16
EXO1	-2.9486454	1.85E-16
CENPF	-2.6137238	1.86E-16
CRACD	-2.6609608	1.94E-16
PGAP4	1.6826578	1.95E-16
TANC2	-1.1203209	2.05E-16
KIF2C	-2.4787936	2.12E-16
LOC105376806	-1.8590487	2.14E-16
PGM5-AS1	2.8136894	2.15E-16
HCN2	-2.6423619	2.16E-16
GHR	2.0887312	2.20E-16
CDH5	1.6470288	2.24E-16
KLHL33	1.975027	2.35E-16
RMI2	-1.9177206	2.36E-16
P4HA1	-1.2591932	2.47E-16
MSX1	1.7743549	2.62E-16
LOC105379814	3.6919777	2.73E-16
SLC30A7	-0.9784391	3.10E-16
LOC101929532	-1.8174272	3.12E-16
SLAMF8	-1.4126376	3.19E-16
TRHDE	3.201006	3.23E-16
TROAP	-2.6535786	3.30E-16
CCNA2	-1.7635806	3.32E-16
SIM2	-2.2352623	3.33E-16
NOVA2	1.5823719	3.41E-16
ITGB1BP1	1.3968354	3.48E-16
PRX	1.2891714	3.52E-16
TSPAN1	-2.7361392	3.53E-16
CXCR4	-1.4308745	3.58E-16
STX6	-0.8459172	3.59E-16
GPR65	-1.2100961	3.60E-16
NPNT	-1.7146734	3.65E-16
CENPL	-1.3475087	3.70E-16
ADRB2	2.0912268	4.00E-16
SNX30	-0.6482555	4.02E-16
LINC00968	2.4813005	4.17E-16
LOC101927344	-2.7289093	4.30E-16
SPAAR	1.9953658	4.61E-16
ANKRD22	-2.0982456	4.66E-16
CRY2	0.8819845	4.74E-16
LOC105369974	2.2360604	4.83E-16
SNX15	0.6724734	5.08E-16
POLQ	-2.2916955	5.11E-16
MXRA5	-1.6475609	5.16E-16
SLC7A11	-2.1022252	5.25E-16
TIAL1	-0.4572581	5.55E-16
ACADVL	0.665055	5.64E-16
CSRNP1	1.6935536	5.66E-16
SLC50A1	-1.212855	5.74E-16
TRDN	3.9195932	5.76E-16
GJC2	1.4837043	5.79E-16
TRIOBP	0.6948367	5.80E-16
NEK6	-0.7904796	5.89E-16
FOXO4	0.8746679	5.93E-16
TNFSF4	-1.6120223	6.09E-16
CFAP20DC	-2.2345482	6.09E-16
UBE2C	-2.7783026	6.11E-16
NR1H2	0.6092019	6.24E-16
SMYD3	-1.1419232	6.29E-16
LOC101929216	3.5252912	6.51E-16
MASP1	2.7548812	6.53E-16
XYLB	-0.9239674	6.57E-16
ATP1A3	-3.055987	6.67E-16
AQP7	3.4566402	6.89E-16
VWF	1.8033884	7.20E-16
RUNX2	-1.8553681	7.24E-16
ERMP1	-1.5761525	7.39E-16
ZNF681	-1.5768088	7.46E-16
MIR1182	2.0608892	7.48E-16
ARHGEF17-AS1	1.2211581	7.54E-16
TRHDE-AS1	3.5292265	7.77E-16
SMYD4	0.7309202	7.81E-16
CLCA4-AS1	1.4892912	7.90E-16
TMEM88	1.7347198	7.98E-16
SLC2A10	-1.5544079	8.12E-16
SLC16A7	2.3009357	8.35E-16
GEN1	-1.4263845	8.55E-16
SPX	3.7056496	8.84E-16
HLCS	-0.8610811	9.18E-16
HEPACAM	3.5255171	9.35E-16
GALNT5	-3.0538564	9.46E-16
KIFC1	-2.141604	9.74E-16
PGM5	1.9041704	1.00E-15
KMO	-1.6174191	1.04E-15
CRYBG2	-2.3927632	1.04E-15
KCNQ5	-2.5546584	1.04E-15
HSPB6	2.8622212	1.07E-15
CENPI	-1.7149535	1.10E-15
ITGA9	0.9583067	1.10E-15
CTHRC1	-2.0521056	1.12E-15
OSBPL3	-1.1069311	1.14E-15
MTFR2	-1.8160917	1.15E-15
LINC01697	3.1669697	1.15E-15
MMD	2.155207	1.17E-15
ZNF267	-1.1124675	1.18E-15
RBP4	3.4066038	1.21E-15
COL12A1	-1.8907296	1.22E-15
CPED1	1.7689051	1.22E-15
HELLS	-1.9745239	1.24E-15
NEURL1	-2.516039	1.28E-15
FLVCR1	-1.1683353	1.36E-15
ADIPOQ-AS1	3.8853473	1.35E-15
MFAP2	-1.8284688	1.38E-15
SORD	-1.7200292	1.42E-15
CHRDL1	2.8791627	1.43E-15
BRCA2	-1.6072822	1.46E-15
KCNA6	2.0166547	1.46E-15
CASQ2	2.4687681	1.48E-15
ABTB1	0.7114455	1.49E-15
SCG2	-2.578652	1.50E-15
IQSEC3	1.8483336	1.50E-15
OIP5	-1.8224148	1.50E-15
PSD3	-1.9729678	1.53E-15
ACR	1.6237821	1.54E-15
SRPK1	-0.9384043	1.58E-15
DIP2C-AS1	2.0608669	1.58E-15
PRXL2A	1.4960108	1.62E-15
POGK	-0.9194427	1.65E-15
ORC1	-2.1235861	1.80E-15
GPX3	2.4587415	1.81E-15
TGFBR2	1.2946536	1.83E-15
PAFAH1B3	-1.5819336	1.88E-15
LOC102723507	1.7072693	1.88E-15
AVPR2	2.2982455	1.89E-15
LARP6	1.6229725	1.90E-15
ABLIM1	1.1376771	1.93E-15
FCGR1A	-1.8308164	1.95E-15
TLE2	0.9507655	1.99E-15
MATN3	-2.5572487	2.02E-15
ALDOC	2.080344	2.04E-15
SORD2P	-1.7267634	2.08E-15
MAP3K20	1.0442144	2.09E-15
DEPDC1B	-2.4833637	2.17E-15
MND1	-2.1651163	2.21E-15
TEDC2	-1.9109002	2.24E-15
STARD9	1.2463238	2.29E-15
BMS1P14	1.8252435	2.30E-15
LINC02544	-3.0787642	2.31E-15
HEPN1	3.3822827	2.42E-15
VAMP2	0.7550053	2.43E-15
SIX4	-1.6975982	2.44E-15
MRAP-AS1	3.2563991	2.45E-15
ALDH1L1-AS1	2.9110267	2.47E-15
CALCOCO1	0.6732029	2.47E-15
MC1R	-1.2309166	2.53E-15
HSPA12B	1.4540975	2.59E-15
BIN1	1.3132498	2.60E-15
TAMALIN	1.510995	2.64E-15
HIC1	0.9903522	2.66E-15
LOC107985524	1.9084058	2.69E-15
DNMT3B	-1.2897038	2.72E-15
ECT2	-1.9102142	2.76E-15
PCDH9	2.3393194	2.79E-15
VEGFD	2.7780641	2.80E-15
CD81	0.9992595	2.86E-15
ENC1	-1.2048911	2.90E-15
GOLM1	-1.5357166	2.95E-15
ESAM	1.4152908	2.95E-15
SLC22A15	-1.4394428	2.99E-15
CENPK	-1.9270735	2.99E-15
SYNPO	1.6924817	3.01E-15
KIF4A	-2.8987881	3.02E-15
PAQR6	-1.8561017	3.03E-15
SCARA5	3.2432119	3.07E-15
RNH1	0.5406596	3.09E-15
ANO2	1.5861338	3.09E-15
KLHL21	0.9285005	3.14E-15
GINS1	-1.9931092	3.14E-15
DEPDC7	-1.8204456	3.17E-15
CHML	-1.5805059	3.22E-15
STIMATE-MUSTN1	1.4696037	3.23E-15
DOP1B	-1.2497315	3.26E-15
CXCL9	-2.6078197	3.31E-15
LOC101929432	3.109115	3.37E-15
NAALAD2	1.7639909	3.52E-15
GNAL	0.6550515	3.61E-15
BLM	-1.666521	3.63E-15
SOX4	-1.2300867	3.67E-15
MYOC	4.4470633	3.74E-15
GFRA2	2.1585865	3.82E-15
SLC22A3	2.0077876	3.82E-15
PRR19	-1.4932123	3.97E-15
ABHD14B	0.8466458	3.99E-15
SLC38A5	-1.9839054	4.01E-15
DIO1	-3.5045977	4.02E-15
WASF3	1.6099764	4.03E-15
PHLDB1	1.1466195	4.05E-15
LAMP5	-2.5597068	4.06E-15
ATP6AP1	-0.7216992	4.12E-15
TMBIM1	1.0421514	4.14E-15
ADSS2	-0.8969782	4.15E-15
PRRC1	-0.7700767	4.16E-15
GPX4	1.2290324	4.18E-15
CEBPD	1.2635582	4.20E-15
FBXO43	-2.658141	4.28E-15
FGFBP2	2.985343	4.32E-15
FBXO22	-0.540469	4.43E-15
NIPSNAP3B	1.5221381	4.49E-15
AKR1C4	2.4339141	4.50E-15
LOC101926956	2.4212926	4.70E-15
RGS6	2.2023958	4.77E-15
NUP50	-0.5345521	4.89E-15
ASPM	-2.9750116	4.96E-15
SYN2	2.3705504	4.97E-15
NKX3-2	-3.1951946	4.98E-15
UNC13A	-2.9299596	4.98E-15
MSRA	1.118304	5.12E-15
TAMALIN-AS1	1.5730175	5.23E-15
STAT5B	0.8486255	5.26E-15
DAB2IP	0.909499	5.31E-15
FAP	-1.8031325	5.53E-15
TNMD	3.3839823	5.76E-15
POLE2	-1.3500335	5.80E-15
TRAF2	-0.7309859	5.84E-15
RCC2	-0.864214	5.89E-15
PCK1	3.8770087	6.01E-15
DHRS3	1.3877867	6.32E-15
SDC1	-2.342393	6.30E-15
ITGA4	-1.0434392	6.31E-15
DHRS7B	0.6604053	6.31E-15
SCIRT	-3.2608636	6.34E-15
RCC1	-1.0928424	6.42E-15
ANXA11	0.6783343	6.49E-15
FBXO31	0.9520443	6.52E-15
BHMT2	2.0911919	6.67E-15
OLR1	-2.5482299	6.68E-15
E2F1	-1.7817495	6.71E-15
CUTC	0.834697	6.79E-15
PLK1	-1.9480254	6.93E-15
SGPL1	-0.7126744	7.00E-15
SPOCD1	-2.2741291	7.03E-15
EFNA3	-1.8919509	7.11E-15
PRIM2	-0.8031832	7.10E-15
RAMP2	1.5136938	7.22E-15
C14orf180	3.8626619	7.30E-15
MIR22	1.6430839	7.33E-15
LGALS12	3.2131427	7.39E-15
TNFRSF8	1.6061926	7.67E-15
FABP4	3.434583	7.68E-15
CCNB2	-2.3839701	7.67E-15
NES	1.1772462	8.31E-15
FOSB	2.6576587	8.37E-15
MEX3A	-2.3053573	8.43E-15
KIF20A	-2.3991736	9.03E-15
DHRS12	0.8547707	9.02E-15
TDRKH	-1.2216786	9.41E-15
SHTN1	-1.2537028	9.43E-15
GLYAT	3.8881951	9.49E-15
MAP3K11	0.6689829	9.67E-15
SEC24D	-1.1132986	9.75E-15
PRKAR2B	2.2858153	9.78E-15
TEK	1.6379578	9.81E-15
ABCA8	2.3452962	1.01E-14
COQ8A	1.2341285	1.01E-14
LINC00377	2.4803163	1.02E-14
SMG6	0.5630753	1.02E-14
C20orf204	-1.2700628	1.03E-14
CCDC107	1.0328175	1.04E-14
MLYCD	0.8443341	1.06E-14
KLHL31	2.4020148	1.09E-14
LOC107984118	2.9659132	1.11E-14
DNAH14	-1.6362751	1.12E-14
CEP55	-2.7998135	1.12E-14
METTL7A	1.3643589	1.17E-14
CLEC14A	1.446929	1.18E-14
PLK4	-1.7155699	1.18E-14
KCNG2	0.777328	1.21E-14
ADH5	0.7554882	1.22E-14
ACO1	1.5131723	1.23E-14
SLC48A1	0.8203431	1.23E-14
SLITRK6	-3.3026225	1.23E-14
MCM4	-1.6002229	1.23E-14
JPT1	-1.301957	1.31E-14
CBX8	-1.1598699	1.37E-14
FGF2	1.5254979	1.38E-14
NMB	2.0538342	1.39E-14
SLC20A1	-1.0018996	1.39E-14
MSANTD1	0.5386475	1.39E-14
TAL1	1.4897594	1.40E-14
MIR1304	-1.3297494	1.40E-14
CDCA5	-2.1008452	1.41E-14
JAG2	0.8694981	1.43E-14
NMT2	1.4147347	1.44E-14
DENND2A	1.7617354	1.45E-14
ZNF737	-1.1929056	1.47E-14
EML3	0.6571567	1.48E-14
PRC1-AS1	-1.5659767	1.53E-14
TRIM59-IFT80	-0.8715975	1.55E-14
KIF1C	0.971009	1.55E-14
HDAC5	0.6936364	1.55E-14
PTPRB	1.4717354	1.58E-14
PPM1F	0.7727491	1.62E-14
LOC105371874	2.4120135	1.64E-14
NME8	-1.7489257	1.64E-14
RACGAP1	-1.6130926	1.64E-14
ITPKA	-2.4438653	1.68E-14
ADGRF5	1.4343324	1.71E-14
GRIN2D	-1.9808854	1.73E-14
MAL2	-1.7608004	1.75E-14
HID1-AS1	1.9578557	1.77E-14
PLEKHG6	1.2696625	1.78E-14
CSF3	3.6160324	1.79E-14
CACHD1	1.2372578	1.83E-14
PPP1R16B	1.8065743	1.92E-14
PECR	1.5940359	1.93E-14
CEP135	-0.8525736	1.93E-14
WDR62	-2.0811664	1.93E-14
WDHD1	-1.3363156	2.01E-14
RPN2	-0.6166632	2.01E-14
LINC01488	-4.0680702	2.02E-14
SCN9A	1.7918892	2.03E-14
LOC101927834	2.3874892	2.05E-14
ACTR3	-0.7380703	2.11E-14
PBK	-2.9023549	2.11E-14
RSPRY1	-0.6313823	2.11E-14
PPL	1.2364599	2.13E-14
LOC100129434	2.0208598	2.18E-14
BSG-AS1	-1.5194146	2.22E-14
CTDSP1	0.5365878	2.26E-14
AFAP1L1	1.5202353	2.27E-14
ETFB	1.061948	2.32E-14
GGCT	-1.0256387	2.33E-14
C3orf80	-1.8675536	2.34E-14
COL24A1	-1.8886366	2.35E-14
KNTC1	-1.0847801	2.35E-14
SOX18	1.9231982	2.43E-14
MOXD1	-1.933142	2.45E-14
LOC112268458	-1.4819629	2.47E-14
CDC7	-1.4125078	2.57E-14
PSRC1	-1.3912774	2.60E-14
ENO4	-1.1359704	2.62E-14
TK1	-1.9553907	2.67E-14
CCDC85A	1.9250931	2.68E-14
MBNL1-AS1	1.2187788	2.74E-14
ADH1A	2.9833097	2.75E-14
KLF9-DT	1.3990472	2.76E-14
SCARB1	1.0502281	2.78E-14
PCLAF	-2.3836125	2.83E-14
SLC19A3	3.0766525	2.87E-14
IQGAP3	-2.7645708	2.89E-14
AKR1C3	2.270564	2.92E-14
BZW2	-0.8141007	2.94E-14
SPAST	-0.8516446	2.95E-14
COL10A1	-4.0026537	2.99E-14
HCAR2	2.0811712	3.03E-14
POLR2E	0.7269341	3.06E-14
ARHGAP32	-1.0397842	3.11E-14
MIR155HG	-1.6623903	3.14E-14
DDIAS	-1.6725567	3.15E-14
SRD5A3	-1.0416149	3.17E-14
PLEKHA8	-0.8444205	3.22E-14
LOC107984128	-1.6504625	3.22E-14
SLC17A7	2.0325269	3.23E-14
TMEM52B	-2.1622661	3.27E-14
DOCK6	1.066897	3.32E-14
PRC1	-1.7634395	3.38E-14
MCM2	-1.8169395	3.44E-14
CLSPN	-2.1258099	3.48E-14
MOB3C	0.6668681	3.52E-14
BLCAP	0.6944977	3.52E-14
PRPS2	-0.8680088	3.55E-14
OPN3	-1.1041119	3.58E-14
THRSP	2.9696306	3.59E-14
ZNF678	-0.9804903	3.61E-14
ST6GAL2	-2.5528669	3.69E-14
ELANE	2.2775689	3.69E-14
APOB	3.2881354	3.85E-14
HNRNPF	-0.5694712	3.88E-14
LPAR2	-0.9215822	3.95E-14
ADAM12	-1.9122755	4.00E-14
KIF18A	-2.3161896	4.07E-14
MAT1A	-2.8139624	4.10E-14
ZNF28	-0.7685804	4.16E-14
UBE2T	-2.0405153	4.19E-14
CFP	1.5462666	4.26E-14
DMD	1.387424	4.32E-14
EEF1AKMT4	-1.3982684	4.40E-14
RAD1	-0.7699277	4.43E-14
KLHDC8B	0.9679526	4.50E-14
SYNE1	0.8736352	4.55E-14
ESD	0.6488311	4.63E-14
VCAN	-1.8514877	4.66E-14
SPTSSB	-2.8044406	4.74E-14
DNA2	-1.6936786	4.74E-14
DNAJC18	0.7351112	4.77E-14
SLC27A1	0.7384399	4.82E-14
SNORD99	-1.3687027	4.83E-14
GNAI1	1.7074759	4.84E-14
NCAPG	-2.0553318	4.89E-14
ESYT1	0.9371551	5.01E-14
NUDT16	0.5322489	5.06E-14
KLF13	0.8672494	5.07E-14
LGR4-AS1	1.9956251	5.10E-14
CENPU	-1.4523709	5.12E-14
COL1A1	-2.3662139	5.22E-14
IGSF10	1.6902571	5.35E-14
SKIL	-1.1943231	5.35E-14
TRARG1	3.5647896	5.36E-14
LOC101929356	-0.8823223	5.39E-14
LYRM9	0.708413	5.48E-14
CPA1	2.7289075	5.60E-14
TGFBR3	1.7106098	5.65E-14
MOB2	0.6546021	5.66E-14
CD81-AS1	1.0053297	5.71E-14
CENPE	-2.1050102	5.73E-14
PDIA4	-0.8711974	5.76E-14
PTTG1	-2.0255112	5.88E-14
NUSAP1	-2.3729177	5.92E-14
LOC105374297	-1.633667	6.22E-14
SNN	1.0219994	6.27E-14
RASL11A	1.589295	6.44E-14
FAM89A	1.9290365	6.50E-14
ACVR1C	2.7665836	6.53E-14
JPT2	-1.1122623	6.60E-14
C4orf46	-0.8516482	6.79E-14
EGFL7	1.4842671	7.13E-14
CFL2	1.2735055	7.16E-14
CDC20	-2.5302761	7.24E-14
NVL	-1.0517365	7.31E-14
LOC105374298	-1.4043281	7.41E-14
ADGRA2	1.1504671	7.43E-14
PTPRD	-2.0359102	7.44E-14
BUB1	-2.5258946	7.47E-14
CDKN1C	1.808303	7.63E-14
PC	1.620835	7.63E-14
CDH20	2.6912398	7.75E-14
IFI30	-1.3706162	7.83E-14
MXD4	0.6958679	7.85E-14
PPP1R15A	1.4474719	7.97E-14
ADIPOQ	3.5716951	8.07E-14
SCT	-2.2720032	8.20E-14
ACSL1	2.0970751	8.21E-14
ANG	1.0789867	8.23E-14
LDB2	1.5170704	8.29E-14
SPAG5	-1.7442687	8.32E-14
GPR89A	-0.7306045	8.35E-14
CDCP1	-1.638916	8.35E-14
PPP1R12C	0.6132912	8.34E-14
MTHFD2	-1.0045502	8.37E-14
PINK1-AS	0.5607033	8.53E-14
HSD11B1	2.0849145	8.52E-14
ADD1	0.5199947	8.59E-14
CCR5	-1.5254972	8.75E-14
PROCR	1.3363652	8.75E-14
PEMT	1.2757854	8.95E-14
TMEM63B	-0.8577997	9.08E-14
SLC16A6	-2.3910422	9.09E-14
ZNF91	-0.8569139	9.13E-14
CEP68	0.6403157	9.21E-14
WSCD1	1.5356099	9.25E-14
TUBB6	1.1400807	9.38E-14
E2F2	-2.1752767	9.50E-14
SHISA3	2.5652899	9.63E-14
RABIF	-0.8386904	9.72E-14
PRRT4	2.7867513	9.76E-14
CADM3	2.3291035	9.78E-14
CSTF2	-0.7337185	9.96E-14
TPPP3	1.7199529	9.97E-14
LCLAT1	-0.9086198	1.00E-13
CERKL	-0.8874758	1.01E-13
CXCR2	2.3734688	1.01E-13
GALNT16-AS1	1.2005011	1.01E-13
SGO1	-2.2766025	1.01E-13
PTBP3	-0.8850173	1.02E-13
LEPR	1.3980355	1.02E-13
RETSAT	1.6258139	1.03E-13
PID1	1.5570364	1.05E-13
C1orf112	-0.8397765	1.05E-13
MYADM-AS1	1.6510059	1.06E-13
STAT1	-1.4223845	1.09E-13
KIF15	-2.0145528	1.09E-13
XRCC2	-2.0855474	1.09E-13
CORIN	-2.4556236	1.12E-13
CKS2	-1.6917296	1.12E-13
SRL	1.6912887	1.12E-13
LOC107986126	-1.5635757	1.12E-13
RHOXF1	1.9686521	1.13E-13
SULF1	-1.7266162	1.14E-13
RGS1	-1.5449642	1.17E-13
HOXD4	1.1115291	1.18E-13
TPMT	-0.7781623	1.19E-13
ESPL1	-2.2356505	1.21E-13
CRTAP	0.9199126	1.21E-13
PTPN22	-1.4277066	1.24E-13
KNL1	-2.4617584	1.24E-13
DNASE1L2	-1.7521666	1.24E-13
MYOCD	2.225656	1.24E-13
STK40	0.5966853	1.25E-13
LOC107986211	-0.8771648	1.25E-13
MAD2L1	-1.811389	1.25E-13
ACBD3	-1.0457566	1.26E-13
EEF1AKMT4-ECE2	-1.461861	1.27E-13
MROH6	-1.522783	1.27E-13
ELL3	-1.124265	1.28E-13
AGPAT5	-0.9304776	1.28E-13
CXCL11	-2.6968784	1.32E-13
SRD5A1	-1.4520525	1.35E-13
LMO2	1.0645494	1.38E-13
HADH	1.2081815	1.39E-13
PLPP3	1.185836	1.39E-13
RNASE4	1.1291151	1.39E-13
CIDEC	3.5251655	1.41E-13
LINC01614	-3.5285107	1.41E-13
PDK2	0.9467187	1.44E-13
CES1	2.7033465	1.49E-13
RAD54L	-1.3736749	1.51E-13
HHIPL2	-2.7295723	1.51E-13
SGO2	-1.3514357	1.53E-13
ABCA10	1.9036076	1.55E-13
LOC112268426	-1.2933035	1.61E-13
LOC105371483	1.0853286	1.61E-13
ANXA6	0.885382	1.63E-13
ZNF106	0.8232639	1.67E-13
C2CD4C	1.899272	1.70E-13
MYO16	2.120504	1.72E-13
TMEM100	2.3588767	1.74E-13
NYAP1	1.6517086	1.75E-13
ANLN	-2.7254182	1.79E-13
NCAPH	-1.9341834	1.80E-13
PFKFB3	1.7452225	1.81E-13
RNF157	1.8406136	1.82E-13
SOCS3	2.1290108	1.86E-13
TMEM41A	-0.5939004	1.86E-13
TMEM109	0.5828242	1.86E-13
FYB1	-1.1419258	1.88E-13
LOC102725238	1.6241555	1.89E-13
SLC29A4	2.3855355	1.91E-13
GNPTAB	-0.681374	1.92E-13
VAMP3	0.6388513	1.93E-13
GORAB	-0.8943315	1.94E-13
C16orf86	0.7917244	1.97E-13
TPO	1.9715851	1.98E-13
P2RY14	1.5951073	2.02E-13
KIAA1549L	-1.8721349	2.02E-13
RAD51	-1.745318	2.02E-13
LOC105371094	2.5131172	2.03E-13
AQP1	1.6763576	2.07E-13
F8	1.1269466	2.09E-13
CLGN	-2.6142749	2.11E-13
FAHD2A	0.4829743	2.12E-13
LINCADL	3.718035	2.12E-13
FEN1	-1.0168225	2.12E-13
BRCC3	-0.698917	2.18E-13
LOC401021	1.3586791	2.24E-13
LINC02611	-1.5017211	2.29E-13
CCNE1	-1.7655553	2.36E-13
MED14	-0.6917161	2.37E-13
INAVA	-2.9175658	2.46E-13
PRR29	1.2294068	2.49E-13
S1PR1	1.5620487	2.51E-13
LPAR5	-1.0584071	2.51E-13
ERG	1.2869162	2.53E-13
ELMOD3	1.2338117	2.54E-13
ZNF92	-1.387563	2.55E-13
STRBP	-1.0495971	2.59E-13
CEP85	-1.0906289	2.64E-13
ABCC6	2.0032972	2.64E-13
PLXNA3	-1.0455061	2.69E-13
IL18	-1.3062339	2.70E-13
ANKRD20A12P	2.2008117	2.74E-13
PAMR1	1.9471618	2.76E-13
UBXN1	0.6045348	2.76E-13
HOGA1	2.0967727	2.77E-13
LOC102723803	3.1420173	2.80E-13
BGN	-1.7771407	2.81E-13
SRPK3	-1.6989099	2.83E-13
GRK3	1.2806628	2.92E-13
PEX13	-0.7049829	2.95E-13
NUF2	-2.8073419	2.98E-13
RBM12B	-0.9280612	3.04E-13
CYP27B1	-1.7848344	3.05E-13
CBX3	-0.8342498	3.07E-13
WNT5A	-1.4417142	3.07E-13
MIR3142HG	-1.6528509	3.09E-13
CCDC167	-0.8875339	3.11E-13
CELF2	1.1722188	3.14E-13
PKM	-0.814814	3.17E-13
DQX1	-2.7872356	3.26E-13
SOD3	1.9797104	3.30E-13
HRCT1	2.0919458	3.33E-13
RAB31	-1.3803039	3.33E-13
H2BC18	-1.7521598	3.35E-13
KRAS	-0.8650796	3.36E-13
STX1A	-1.3509564	3.37E-13
TSKS	1.8819296	3.43E-13
PLXNC1	-1.1541046	3.53E-13
ZNF730	-2.3563411	3.55E-13
FAM124A	1.2965869	3.58E-13
SH3BGRL2	1.298095	3.63E-13
CFLAR	0.8355048	3.65E-13
CIP2A	-1.6268333	3.68E-13
RUFY4	-1.7741895	3.73E-13
CASKIN2	1.0872211	3.73E-13
LOC284600	-2.4619342	3.74E-13
MTBP	-1.0874555	3.78E-13
SLX4IP	-0.8462214	3.80E-13
MMP3	-2.8326925	3.81E-13
PRDM16-DT	2.0943224	3.91E-13
CDC45	-2.1119154	3.96E-13
TWIST2	1.7581245	4.07E-13
TFE3	0.7782301	4.08E-13
GTF2IRD1	-0.8861273	4.10E-13
BUB1B	-2.4387152	4.11E-13
LHX6	1.5451719	4.17E-13
EHBP1-AS1	1.0387078	4.22E-13
LOC730101	-1.7048299	4.27E-13
NFE2L3	-1.090158	4.28E-13
EBF2	1.7550924	4.29E-13
ECSCR	1.4922114	4.35E-13
H6PD	0.6035614	4.36E-13
SNORD80	-1.1043155	4.46E-13
PXDC1	1.0748194	4.46E-13
PTK6	-1.9211355	4.48E-13
SASH1	1.0809202	4.50E-13
STARD8	1.0658606	4.51E-13
SSTR1	1.9511406	4.52E-13
ARL2	0.9454959	4.55E-13
TRIP10	0.8911213	4.60E-13
MT1M	2.3997573	4.60E-13
GTF3C4	-0.6098816	4.63E-13
EMP1	1.4567992	4.77E-13
SGIP1	-1.5513747	4.79E-13
GALE	-1.1734161	4.82E-13
SLF2	-0.5164021	4.83E-13
HSPA5	-0.6565261	4.90E-13
GTF3C2-AS2	-1.1284959	4.91E-13
CHEK1	-1.2095985	4.92E-13
PFKFB4	-1.1966819	5.02E-13
LINC02884	2.2041647	5.03E-13
ECHDC3	1.5886824	5.05E-13
CADM3-AS1	2.1325545	5.18E-13
MMS22L	-1.0438558	5.39E-13
LOXL4	1.6467458	5.43E-13
TREH	1.0393292	5.48E-13
SNORA18	-1.1177993	5.50E-13
DEPDC1	-2.846098	5.67E-13
SH2D3C	1.1321965	5.66E-13
LAMP3	-1.7833898	5.71E-13
MRGPRF-AS1	2.0086404	5.72E-13
LINC01140	1.8269886	5.78E-13
GALNT16	1.4972705	5.85E-13
C16orf95-DT	1.7693828	5.99E-13
CHPF	-1.1793851	6.02E-13
DCP2	-0.7879164	6.04E-13
FXYD1	2.3791789	6.12E-13
NDC80	-1.9571864	6.22E-13
UROD	0.5494349	6.36E-13
DMGDH	1.7654835	6.60E-13
ODF2	-0.6621111	6.69E-13
ADAM33	1.8806476	6.87E-13
TMEM140	0.9972337	6.88E-13
ZNF682	-1.0688431	6.95E-13
MYCT1	1.3713737	6.96E-13
MIR27A	2.399324	7.06E-13
PKDCC	1.876665	7.13E-13
GIMAP1	1.2437583	7.14E-13
SLC35A2	-0.7674385	7.16E-13
MYO19	-0.7697686	7.22E-13
SOWAHD	-1.4455549	7.27E-13
TTC13	-0.7535149	7.29E-13
PRR5	1.0177391	7.56E-13
AKAP12	1.52184	7.64E-13
PLEKHM1	0.5409714	7.64E-13
SCARF1	1.102846	8.07E-13
ESAM-AS1	1.4912869	8.31E-13
F7	-2.5576294	8.34E-13
CASP6	-0.7891507	8.44E-13
GPR89B	-0.695955	8.73E-13
LOC107986599	-0.7061781	8.76E-13
LINC02511	2.5121356	8.79E-13
COMP	-2.8380184	8.82E-13
COMMD3-BMI1	-0.9004171	8.86E-13
SDS	-2.3097426	8.92E-13
VLDLR-AS1	2.4512948	8.95E-13
CACNB3	-1.1083806	9.00E-13
EPRS1	-0.6946881	9.02E-13
DDR2	1.5348413	9.08E-13
CTPS2	-1.0050966	9.15E-13
SIGLEC7	-1.2099486	9.17E-13
TBKBP1	0.6631682	9.19E-13
LILRB5	1.9503682	9.47E-13
YARS1	-0.4832117	9.79E-13
PLAAT5	2.418178	9.81E-13
SCX	-1.5820958	9.99E-13
ZNF738	-0.9144178	9.99E-13
MMP13	-4.4478	1.01E-12
SVEP1	1.6985513	1.01E-12
LOC105372310	-1.6288115	1.01E-12
ARHGAP11A	-1.9186405	1.02E-12
ZNF260	-0.6524003	1.02E-12
STAC3	-0.7572724	1.03E-12
ZWILCH	-1.0567335	1.04E-12
PCNA	-0.8439633	1.04E-12
PTPRQ	2.6611122	1.05E-12
BIRC5	-2.5169805	1.05E-12
ACAA2	1.0939274	1.05E-12
S1PR1-DT	1.7927924	1.06E-12
CEBPA-DT	1.24893	1.08E-12
SLC66A1L	2.2051257	1.08E-12
POC1A	-1.3529092	1.09E-12
ENPP2	1.6536377	1.09E-12
PDE2A-AS2	1.9369235	1.09E-12
KIF17	1.2438941	1.10E-12
PECAM1	1.3695575	1.10E-12
ABRACL	-1.2131821	1.12E-12
TK2	0.8731064	1.12E-12
NUDT7	1.254588	1.14E-12
GBAP1	-0.7616582	1.15E-12
GIMAP1-GIMAP5	1.2531748	1.16E-12
LOC105371880	3.4142113	1.16E-12
FCGR1CP	-1.5970017	1.17E-12
RFX2	1.4053804	1.19E-12
ZFYVE16	-0.6729925	1.19E-12
CDC42EP4	0.8217675	1.22E-12
LOC101928796	1.9402492	1.22E-12
JDP2	0.9462615	1.23E-12
CENPA	-2.2362356	1.24E-12
IGFL2	-2.7048845	1.25E-12
STXBP6	1.8346677	1.25E-12
NDN	1.4375649	1.28E-12
WWC2-AS2	1.4080213	1.28E-12
ARAP3	1.0865188	1.30E-12
BCL9	-1.063478	1.31E-12
GINS2	-1.791611	1.32E-12
SLC24A2	-3.8422796	1.32E-12
GOLGA8M	1.343561	1.32E-12
FFAR4	1.6864096	1.35E-12
BTBD6	0.8577749	1.36E-12
ZNF468	-0.7600948	1.36E-12
COPB2	-0.6951883	1.38E-12
TLN2	1.2545116	1.38E-12
C22orf39	0.6323105	1.40E-12
DNASE1L3	2.337869	1.40E-12
NUP210	-1.5207651	1.41E-12
LOC112268096	-3.1293287	1.42E-12
UGP2	1.1565795	1.42E-12
DOCK11	1.5581884	1.42E-12
RECQL4	-1.7214449	1.43E-12
HABP4	1.0797644	1.43E-12
CCDC150	-1.325219	1.46E-12
TMEM183BP	-0.5841399	1.47E-12
MLLT11	-1.5786425	1.50E-12
ASPRV1	1.0110503	1.53E-12
KL	1.6723448	1.53E-12
MIR23AHG	1.4419942	1.54E-12
TET3	-0.8465907	1.55E-12
FAXDC2	1.0823977	1.56E-12
LOC105374339	-2.7950644	1.57E-12
LYRM1	0.6572321	1.59E-12
CDC6	-1.8739866	1.59E-12
GIMAP6	1.2255495	1.60E-12
THSD1	1.0134194	1.61E-12
CDADC1	0.6062739	1.61E-12
PLAU	-1.5236758	1.63E-12
OR2A1-AS1	0.884654	1.65E-12
GIMAP5	1.2580582	1.66E-12
SYNDIG1	-2.4082685	1.67E-12
GARS1	-0.6908517	1.70E-12
TFEC	-1.3304574	1.71E-12
NCEH1	-1.0232835	1.74E-12
PAICS	-0.8812328	1.73E-12
PARPBP	-1.5067561	1.74E-12
TIMELESS	-1.2426101	1.76E-12
LDB3	1.5617647	1.77E-12
CCAR1	-0.4860789	1.77E-12
TRIM52-AS1	0.9876319	1.79E-12
PLAAT3	1.6465528	1.81E-12
REPS2	-1.4786573	1.84E-12
COA6	-0.7831548	1.87E-12
HHIP	2.1427331	1.88E-12
BICDL1	-2.0719153	1.88E-12
IFT80	-0.7687783	1.89E-12
DOCK10	-0.7801824	1.97E-12
KCNA2	2.2284727	1.99E-12
CHL1-AS2	1.9332128	2.00E-12
FOXM1	-1.996983	2.00E-12
PREX2	1.5074715	2.02E-12
CES2	0.5820646	2.02E-12
PTPN7	-1.2116446	2.02E-12
MRPL46	0.5409939	2.07E-12
ZNF81	-0.6879048	2.07E-12
DGCR9	-2.33543	2.13E-12
SLIT3	1.4720461	2.16E-12
DPT	2.3019644	2.21E-12
CDT1	-1.9121648	2.25E-12
FHDC1	-1.0964805	2.26E-12
BMI1	-1.2150486	2.26E-12
LOC105370113	-3.3673243	2.29E-12
ZNF358	0.7777053	2.30E-12
RUSC2	0.8202663	2.30E-12
GNAZ	1.410299	2.31E-12
LOC105375221	2.0088274	2.33E-12
MIR6717	1.5332556	2.33E-12
ADH1C	2.5052802	2.35E-12
MACROH2A1	-0.6363001	2.36E-12
FKBP14	-0.8282909	2.37E-12
CPNE7	-2.3613572	2.41E-12
SLC39A10	-0.9534641	2.43E-12
CCBE1	1.6921271	2.43E-12
MXRA7	1.0190384	2.46E-12
OLFML2A	0.9966387	2.47E-12
EDIL3	-1.8996915	2.48E-12
HRC	1.7106821	2.50E-12
IDH2	-0.9476062	2.50E-12
CETP	2.4855908	2.51E-12
PSKH1	0.6152418	2.57E-12
SLC17A9	-1.4773153	2.57E-12
ST3GAL3	0.7444124	2.62E-12
SERP1	-0.7733331	2.67E-12
AMPD3	-0.8756769	2.73E-12
ODF3L1	1.8441074	2.77E-12
APOLD1	1.593167	2.82E-12
HLA-E	0.9344263	2.82E-12
EIF2AK1	-0.606514	2.89E-12
SPRED3	-1.4381784	2.90E-12
TMED3	-1.065213	2.92E-12
TMEM11	0.5270477	2.92E-12
BMP2	1.8749711	2.92E-12
LINC01238	-2.2590482	2.93E-12
RNU6ATAC35P	2.3210706	2.95E-12
CLIC5	1.5525552	2.95E-12
GAPT	-1.3619993	2.96E-12
CDS2	0.4724758	2.97E-12
CNOT9	-0.4383809	3.00E-12
UBA6	-0.7607972	3.03E-12
RXRG	2.3780204	3.07E-12
CCNF	-1.3485834	3.08E-12
SLC35F2	-1.1005718	3.10E-12
HIF3A	2.3616688	3.10E-12
LINC01355	-1.2822636	3.14E-12
GREM1	-1.9798178	3.15E-12
C19orf12	1.1665107	3.16E-12
MSR1	-1.5267769	3.18E-12
ERO1A	-1.0264737	3.19E-12
PPAT	-1.1406909	3.21E-12
RGCC	1.2981544	3.25E-12
PDIA3P1	-0.5676154	3.31E-12
LOC652276	-0.7110859	3.33E-12
ZNF726	-1.4026684	3.39E-12
SNORA25	-1.0781553	3.41E-12
CD300LF	-1.3927329	3.44E-12
S100P	-3.1421651	3.45E-12
NTAQ1	-0.7246326	3.56E-12
COL5A2	-1.7788693	3.57E-12
TMEM263	-0.8586222	3.58E-12
LINC02996	3.7232228	3.58E-12
IFT122P3	-1.4814052	3.59E-12
CTF1	1.2595781	3.69E-12
KCNS3	-1.2466234	3.71E-12
TACC1	1.1619897	3.73E-12
RAD51AP1	-1.8360784	3.76E-12
LOC285097	-2.14472	3.77E-12
GSTM5	1.9737422	3.79E-12
DTX3L	-0.7486972	3.80E-12
WNT11	2.2272336	3.80E-12
CEP83	-0.7576102	3.82E-12
FANCD2	-1.2412573	3.84E-12
ELF3-AS1	-1.3457743	3.87E-12
TMEM87B	-0.9159784	3.94E-12
KIF23	-1.8484536	3.94E-12
C1orf74	-0.8661798	3.95E-12
COL22A1	-2.4641798	4.02E-12
PGM2L1	-1.1704798	4.02E-12
TBC1D13	0.4940953	4.10E-12
CADPS	-2.3000955	4.17E-12
FIS1	0.5803697	4.21E-12
LAMP2	-0.594974	4.22E-12
FAM13A-AS1	1.008109	4.25E-12
C2CD2	1.3010781	4.30E-12
BMP6	0.9857822	4.31E-12
PDE1B	1.3889875	4.32E-12
ZNF736	-0.7412761	4.37E-12
MAN2A1	-0.9508854	4.39E-12
CDCA4	-0.8948073	4.39E-12
SMARCA4	-0.8200894	4.42E-12
ZNF107	-1.2591144	4.48E-12
LINC01128	0.7930618	4.52E-12
SLC39A7	-0.5597003	4.52E-12
DLGAP5	-2.5585306	4.54E-12
PUS10	-0.7887383	4.58E-12
LINC03013	1.7622678	4.60E-12
H2AZ1	-0.8626737	4.68E-12
TLN1	0.8034781	4.78E-12
LOC102723663	-1.6537197	4.84E-12
ATP7A	-0.7099557	4.88E-12
ZNF485	-0.9566245	4.91E-12
MYH11	1.839275	4.93E-12
MSMO1	-1.0345153	4.95E-12
CRTAC1	1.7357311	4.95E-12
PGM5P3-AS1	2.5634116	4.96E-12
MAP7D3	1.3458631	4.96E-12
HACL1	0.6728128	4.98E-12
SEC23IP	-0.5585466	5.00E-12
ACAT1	1.0280002	5.13E-12
RBMS2	0.8002838	5.17E-12
ITGAX	-1.278654	5.17E-12
ITSN1	1.2923876	5.21E-12
SS18L1	-0.5818111	5.37E-12
APCDD1	1.5400875	5.48E-12
ZNF525	-0.8171906	5.49E-12
TDRKH-AS1	-1.3352844	5.53E-12
LRRC70	1.3005938	5.58E-12
KIAA0408	1.8578149	5.62E-12
PDZD2	1.5668082	5.65E-12
C1QTNF9	1.7148814	5.68E-12
LPCAT4	0.7040354	5.82E-12
NDRG2	1.557612	5.91E-12
MPRIP	0.6170097	5.99E-12
MAFF	1.4080236	6.02E-12
C11orf96	1.8841951	6.06E-12
RPS6KA1	-0.8182066	6.12E-12
TIGD1	-0.9263486	6.17E-12
LOC105373184	1.3834344	6.19E-12
FANCB	-1.3839279	6.25E-12
GALNT15	1.9281914	6.27E-12
KLHL38	-2.2034578	6.35E-12
DPYSL2	0.9441608	6.37E-12
TYMSOS	-1.5546075	6.42E-12
TLR7	-1.1268808	6.42E-12
LOC107985050	-1.7122452	6.46E-12
MANEAL	-1.6334161	6.54E-12
LRRC4B	1.5685415	6.55E-12
CPSF2	-0.5609242	6.57E-12
MAL2-AS1	-1.5323028	6.60E-12
RNF150	1.6453439	6.65E-12
RFC4	-0.8735864	6.79E-12
AKAP5	-1.6744456	6.87E-12
USP3-AS1	-0.5597688	6.88E-12
MYL9	1.2255407	7.00E-12
LOC105374118	2.0163499	7.04E-12
LIMK1	-0.8532716	7.06E-12
PGM5P4-AS1	2.2502084	7.19E-12
TPD52	-1.7532938	7.22E-12
ASPN	-2.1633298	7.25E-12
SEPHS2	-0.8459138	7.39E-12
CTIF	1.1158619	7.38E-12
MYC	1.2063816	7.47E-12
NR3C1	0.970911	7.49E-12
CDH2	-2.0390387	7.53E-12
EDNRB	1.3838087	7.71E-12
VSTM2L	-2.394948	7.85E-12
ADAM28	-1.16649	7.93E-12
ECH1	0.7661488	7.98E-12
CYP4Z2P	-2.797962	8.12E-12
ARFGAP1	-0.5951742	8.14E-12
MCM9	-0.7765517	8.21E-12
JAM2	1.3450142	8.21E-12
MECR	0.6462708	8.23E-12
LINC01550	1.4249514	8.26E-12
LINC01028	2.9782998	8.33E-12
COX4I2	1.5553185	8.35E-12
ZMYND8	-0.6420557	8.35E-12
CLDN9	-1.7263902	8.45E-12
SLC12A4	0.8179159	8.50E-12
PDXDC1	-0.7213305	8.64E-12
ST6GALNAC3	1.4999658	8.82E-12
PRKCI	-0.7885134	8.82E-12
B3GALNT2	-0.640687	8.88E-12
MEOX1	2.1886047	8.88E-12
LINC02289	1.5795292	8.98E-12
STX8	0.5823483	9.00E-12
CDC25A	-1.7771112	9.09E-12
CHD9NB	2.3601808	9.11E-12
INKA2	1.2995442	9.27E-12
ZCCHC24	1.1284006	9.30E-12
RSAD2	-1.4743171	9.49E-12
CXCR1	2.5349001	9.72E-12
FREM1	1.7325724	9.79E-12
CCNDBP1	0.5544824	9.79E-12
LOC107985532	-1.9238435	1.00E-11
MUL1	0.3521661	1.01E-11
HSH2D	-1.8896973	1.01E-11
ANKDD1A	0.8157087	1.02E-11
CAPN11	1.5507877	1.02E-11
GFOD1	1.1894788	1.03E-11
C5orf46	-2.2763572	1.03E-11
CDKN2A	-1.6035642	1.03E-11
C21orf58	-1.1002993	1.03E-11
NFU1	0.7107924	1.04E-11
LAT2	-0.8018634	1.10E-11
KLHL36	0.4858302	1.11E-11
ANO6	0.9424513	1.13E-11
SLC25A33	0.9496684	1.15E-11
CSTF3	-0.5841441	1.16E-11
VPS13B	-0.638926	1.16E-11
MUC5B	-3.4221159	1.17E-11
RAB10	-0.6423393	1.17E-11
ETV7	-1.4064845	1.17E-11
TSSC2	1.3970277	1.17E-11
LOC107985221	1.3395512	1.17E-11
ZNF367	-1.7550745	1.18E-11
FCGR1BP	-1.369504	1.18E-11
BCL2L2	0.6221479	1.18E-11
CKAP2L	-2.4894919	1.19E-11
COX14	0.9492838	1.19E-11
ALDH1L1-AS2	3.0575341	1.22E-11
ZNF138	-0.8526898	1.23E-11
CDC25C	-1.9392198	1.23E-11
SUCO	-1.0669619	1.23E-11
CDC14B	0.9261972	1.26E-11
LOC101927764	1.1413921	1.28E-11
CA3	2.4551053	1.29E-11
FMO2	1.8294805	1.29E-11
LINC00639	1.5979537	1.29E-11
SLC16A3	-1.6973489	1.29E-11
LOC101927445	1.5915674	1.30E-11
LMLN	-0.7077059	1.31E-11
ROBO3	1.1738304	1.31E-11
MICALCL	-1.7154988	1.33E-11
SRP9	-0.9509319	1.34E-11
ABHD6	1.1687116	1.34E-11
MAPK7	0.765031	1.34E-11
RAD54B	-1.0322172	1.34E-11
C10orf55	-1.4753892	1.35E-11
MAP7D1	0.8474416	1.35E-11
LOC112268079	1.6205908	1.35E-11
CIAO2A	-0.5683513	1.39E-11
ALDH3A2	0.9581884	1.39E-11
CKAP4	-0.7807409	1.40E-11
KHDC4	-0.8357336	1.41E-11
FGD5	1.2126744	1.42E-11
ADGRB2	-1.7643397	1.43E-11
LMNA	0.8448983	1.44E-11
APBB1	0.7628037	1.44E-11
IKZF2	-0.9811789	1.44E-11
TMEM86A	-1.0164987	1.46E-11
PKLR	-0.853282	1.48E-11
ABCA12	-2.9908599	1.48E-11
ARG2	0.6788956	1.48E-11
MCM10	-2.1477267	1.49E-11
BLNK	-1.1110051	1.50E-11
SUN2	0.7056849	1.50E-11
DRAXIN	-2.157763	1.52E-11
ARHGAP11B	-1.7098913	1.53E-11
ENAH	-0.9625991	1.54E-11
SDR16C5	-2.3463177	1.55E-11
FUT3	-2.831193	1.55E-11
LOC107986097	-2.0782163	1.55E-11
E2F8	-2.7623306	1.59E-11
GLIS3	-1.4013816	1.59E-11
SLC7A5	-1.8029452	1.59E-11
ATIC	-0.5363563	1.60E-11
LCOR	-0.5764041	1.60E-11
KIF5C	-2.0770556	1.61E-11
SBK1	-1.854593	1.61E-11
TMEM123	-0.830784	1.62E-11
XIRP1	-2.5071339	1.63E-11
PEX10	0.3799656	1.63E-11
TMEM256	0.8746417	1.65E-11
ATG16L1	-0.6083391	1.65E-11
ITM2A	1.7326445	1.66E-11
ABCD4	0.4672381	1.68E-11
LOC101928334	1.9840486	1.68E-11
EHBP1	1.0280731	1.69E-11
HTRA4	-2.3766335	1.72E-11
TMEM183A	-0.5076621	1.74E-11
ADAMTS5	1.4337879	1.78E-11
LINC00092	2.0578032	1.80E-11
PITPNA-AS1	0.6762968	1.82E-11
RASGRP1	-1.5191449	1.83E-11
BARD1	-1.2660783	1.84E-11
APOBR	-0.9922933	1.84E-11
ISLR2	1.3623256	1.86E-11
ADAMTS9-AS2	1.6331106	1.86E-11
LOC101928415	0.768532	1.87E-11
DOC2B	1.6350813	1.88E-11
LOC105375587	3.0658736	1.88E-11
ARID4B	-0.8282667	1.89E-11
ATAD5	-1.1253953	1.91E-11
GALNT7	-1.7035706	1.92E-11
TBCE	-0.6117935	1.95E-11
DBF4	-1.0478799	1.96E-11
FERMT2	1.3341013	1.97E-11
ADGRD1	1.7809499	1.97E-11
LOC101928080	2.5510565	1.98E-11
SLC33A1	-0.5711299	1.98E-11
RNASEH2A	-0.9574744	1.98E-11
ZNF827	-0.5745782	2.03E-11
ALCAM	-1.4781179	2.04E-11
EP300-AS1	-1.7508477	2.07E-11
EVI2A	-1.1066413	2.09E-11
MFSD4A	1.1386512	2.09E-11
HMMR	-2.3939001	2.09E-11
TMEM63C	-2.2119111	2.12E-11
INSYN2A	-1.8197019	2.12E-11
GMPS	-0.6697927	2.13E-11
GK	-1.0583062	2.14E-11
PLPP1	1.1587195	2.14E-11
LOC112268225	-1.4633065	2.16E-11
E2F7	-2.6046303	2.16E-11
STMN1	-1.3249583	2.17E-11
PSCA	-2.5463025	2.17E-11
HORMAD2-AS1	1.8236737	2.21E-11
ARL6IP4	0.4636344	2.22E-11
LCTL	-0.943503	2.23E-11
EPB41L2	1.0695444	2.24E-11
RBL1	-0.9228286	2.28E-11
RGS4	-1.7620875	2.28E-11
KCTD5	-0.6115578	2.31E-11
INTS8	-0.8071882	2.39E-11
ANKRD50	-1.0615248	2.46E-11
LRRC8C-DT	1.590485	2.47E-11
SNORD79	-1.5058542	2.53E-11
TNNT3	2.1734516	2.56E-11
LSM14B	-0.5457011	2.59E-11
C4orf51	-0.5795785	2.65E-11
PLAUR	-1.3356859	2.66E-11
SLC52A3	-1.3934578	2.66E-11
OSCAR	-1.1249017	2.67E-11
COL5A1	-1.6894097	2.67E-11
AVL9	-0.6781474	2.69E-11
B4GALT3	-0.8245735	2.75E-11
DUSP14	0.7325053	2.78E-11
RPAP3-DT	0.9583145	2.79E-11
PTGFRN	-0.8722411	2.80E-11
BCAS1	-2.2639749	2.82E-11
CHCHD10	1.0610982	2.87E-11
PTGIS	1.6652211	2.91E-11
KLHL29	1.261356	2.92E-11
ALDH4A1	1.4099899	2.94E-11
CDKN3	-1.8400596	2.94E-11
TDRD1	-2.6648959	2.94E-11
OSTC	-0.583557	2.97E-11
CARMN	1.5871143	3.00E-11
SEC14L1	0.7598257	3.02E-11
RTN4	0.7874744	3.04E-11
POU6F1	0.7470913	3.04E-11
KYNU	-1.9433775	3.09E-11
ARID5A	1.2682549	3.10E-11
ADAMTS9-AS1	1.7523468	3.14E-11
SLC38A1	-1.5350125	3.14E-11
ZFP36	1.5585049	3.15E-11
ABCC5	-0.9376902	3.17E-11
SNHG28	-0.8823238	3.27E-11
FHL5	1.7596474	3.28E-11
ACOXL	1.0096573	3.30E-11
PHTF2	-1.0152034	3.30E-11
MARCHF2	0.9198578	3.33E-11
TBC1D17	0.5113759	3.34E-11
C1QTNF1	1.4943169	3.36E-11
KDM5B	-1.0437983	3.39E-11
ANKRD29	1.4909025	3.42E-11
NOXO1	-1.6695744	3.43E-11
PTPRS	1.2728614	3.51E-11
HSD17B7	-1.0234738	3.53E-11
DDAH2	0.6756155	3.54E-11
KLF15	2.2745223	3.62E-11
ANKRD53	0.600865	3.66E-11
TMEM33	-0.5643858	3.66E-11
MORF4L2	-0.5899287	3.68E-11
DPEP1	-1.9463231	3.72E-11
DHDDS	0.9520401	3.73E-11
TMEM129	0.4464173	3.77E-11
PSMD5	-0.4487284	3.77E-11
CHRNB2	-0.6665273	3.80E-11
MIOX	-1.7012702	3.85E-11
HAGHL	-1.7830826	3.89E-11
PIF1	-1.5465877	3.90E-11
STK4	-0.4973188	3.90E-11
PPIF	-0.7982128	3.98E-11
DSN1	-0.6724228	4.00E-11
TUFT1	-1.2914548	4.02E-11
KCNK7	1.1975788	4.04E-11
PASK	-0.9577323	4.09E-11
LMAN1	-0.6461971	4.10E-11
COPG1	-0.5803471	4.10E-11
TM7SF2	1.4388935	4.14E-11
HDAC4-AS1	1.3056232	4.17E-11
SPDL1	-0.8438928	4.18E-11
TREML1	-1.2703355	4.18E-11
DLC1	1.2322066	4.22E-11
GPR160	-1.4804673	4.31E-11
BMF	-0.7900627	4.34E-11
LY86	-0.9705823	4.48E-11
HMCN2	2.1839956	4.53E-11
LINC01354	1.6044188	4.53E-11
SEZ6L2	-1.7765124	4.58E-11
RAB26	-2.0412866	4.58E-11
TRIM14	-0.7915866	4.69E-11
SHISAL1	-2.1344923	4.69E-11
SH3D19	1.0516949	4.70E-11
FFAR3	2.3391106	4.72E-11
BROX	-0.9596189	4.74E-11
CD248	1.5659832	4.74E-11
LOC107985917	-1.1861855	4.79E-11
MAST1	-2.1419711	4.82E-11
ZNF146	-0.6566338	4.83E-11
RAP2C	-1.4947906	4.91E-11
AGMAT	-1.4175366	5.01E-11
DENR	-0.5022613	5.02E-11
TMEM165	-0.5342581	5.03E-11
NDC1	-0.6918196	5.04E-11
WDR76	-1.1895823	5.04E-11
LOC105374838	-1.329517	5.05E-11
REEP4	-0.6291841	5.09E-11
VAV2	-0.7281006	5.10E-11
SUV39H2	-0.9787413	5.13E-11
DPY19L3	-0.6409735	5.12E-11
LINC00578	-2.2816701	5.15E-11
FLOT2	0.4054128	5.16E-11
ERVFRD-1	1.6770038	5.27E-11
PI16	2.7039384	5.31E-11
FANCF	-0.9495721	5.33E-11
NRIP2	0.8711298	5.40E-11
P3H4	-0.978246	5.45E-11
GIMAP7	1.3888808	5.47E-11
CDK5R1	-1.1306079	5.48E-11
CNRIP1	1.2622424	5.58E-11
ATP6V1A	-0.6564571	5.59E-11
THBS2	-1.4529806	5.59E-11
ADAMTS6	-1.6469757	5.64E-11
RNF186	2.4087194	5.69E-11
TRIM50	1.4299696	5.69E-11
DEPP1	1.5670023	5.71E-11
SOBP	1.2932259	5.74E-11
MMP14	-1.2111405	5.74E-11
DCTPP1	-0.6850417	5.73E-11
WBP4	0.5527082	5.75E-11
TRAF5	-1.0438521	5.79E-11
PRG4	1.938672	5.83E-11
SHQ1	-0.4929196	5.86E-11
MAN2C1	0.6436378	5.88E-11
RHBDL1	-1.4335012	6.17E-11
CNTNAP3P2	1.5708431	6.19E-11
KANK2	1.0047306	6.22E-11
HSPE1	-0.5641797	6.37E-11
SPOPL	-1.0311796	6.38E-11
RAB8A	-0.3748286	6.40E-11
ISCU	0.6038461	6.41E-11
MCHR1	-2.4037426	6.43E-11
VIL1	-0.6910127	6.46E-11
ACADL	2.4731781	6.49E-11
ZNF710	-0.5803968	6.58E-11
LIG3	-0.7543398	6.68E-11
TIA1	-0.5716799	6.77E-11
RPLP2	0.8375367	6.81E-11
MIR23A	2.1185592	6.84E-11
P2RY12	1.6158917	6.86E-11
ZNF700	-0.6325437	6.89E-11
GIPC2	1.5785328	7.04E-11
NEURL1B	0.9816714	7.09E-11
RNF2	-0.7518463	7.11E-11
LOC105372725	-1.8114282	7.17E-11
PCDH7	-1.3971957	7.23E-11
ZBTB47	0.8372287	7.26E-11
SERPINE2	-1.486236	7.31E-11
GSDMC	-2.4364316	7.34E-11
PDE9A	1.1393922	7.36E-11
CCDC50	0.712484	7.41E-11
B3GALNT1	-0.8360212	7.43E-11
GPRC5B	0.9053476	7.49E-11
H3P6	-0.6773673	7.55E-11
CYP2A7	-3.5276144	7.60E-11
SET	-0.4978214	7.76E-11
ALPK3	1.7599256	7.77E-11
JPH3	-2.0100341	7.80E-11
ACSS2	1.2372331	7.84E-11
PGM1	1.069527	7.90E-11
LCAT	0.7835028	7.92E-11
TMEM273	1.2819112	7.96E-11
TNS2-AS1	0.9808106	7.98E-11
SLC25A1	0.8808551	8.01E-11
SMS	-0.7314114	8.05E-11
PDIA3	-0.5451293	8.13E-11
EFNB1	1.178948	8.14E-11
LOC107984270	1.452011	8.20E-11
H3-3A	-0.5974908	8.22E-11
NAA35	-0.6562109	8.24E-11
KLC1	0.4569692	8.25E-11
TOP2A	-2.4934787	8.42E-11
MIR6084	1.1742461	8.46E-11
MT1JP	2.3184505	8.49E-11
ZNF623	-0.8555453	8.54E-11
PPT1	-0.5404178	8.55E-11
LOC102723814	-1.3969227	8.58E-11
ECRG4	2.2130516	8.67E-11
PPM1F-AS1	0.9383305	8.73E-11
ASCC3	-0.6523962	8.78E-11
ZHX3	0.6995639	8.81E-11
MROCKI	-1.4609913	8.89E-11
CSF1	0.976202	8.91E-11
COL1A2	-1.8305315	9.02E-11
RYR3	1.1261235	9.08E-11
DYNLT2	-1.0453794	9.19E-11
DNMT3A	-0.6946999	9.20E-11
CAMK4	-1.0408556	9.22E-11
HOXD-AS2	1.4174822	9.40E-11
PODXL2	-1.4468905	9.48E-11
CCDC78	-1.9572803	9.50E-11
NHERF2	0.7570316	9.64E-11
IFRD1	0.6493748	9.72E-11
DBNDD1	-1.4742052	9.71E-11
IL3RA	0.8739008	9.81E-11
ZNF776	-0.7109192	9.85E-11
ILK	0.5042578	9.87E-11
TEX49	0.6579229	1.01E-10
TFPI	1.2144954	1.04E-10
SLC6A2	2.0388231	1.04E-10
MGST1	1.5062529	1.05E-10
SH3BP5	0.7877217	1.05E-10
CYSTM1	0.9472208	1.06E-10
PTK7	-1.4649057	1.07E-10
FAM43A	1.2208599	1.08E-10
ALDH1A1	1.4423305	1.08E-10
CENPH	-0.877288	1.09E-10
GJA4	1.3586025	1.09E-10
FAM151B	-0.9310729	1.09E-10
SPRY2	1.337436	1.10E-10
SNORD47	-1.117165	1.11E-10
TMEM200B	0.8244373	1.12E-10
DENND1C	-0.901652	1.12E-10
LOC100507053	1.1699649	1.12E-10
SLC26A6	-0.7639136	1.12E-10
MAMDC4	-0.8669393	1.12E-10
MRGPRF	1.6069417	1.14E-10
HS3ST3A1	-1.5403002	1.14E-10
SLC2A1	-1.2777155	1.14E-10
PGM5P2	0.7540977	1.15E-10
OAS3	-1.144558	1.15E-10
ATP1A2	2.3608473	1.17E-10
GPS2	0.409037	1.17E-10
PEX14	0.3988506	1.18E-10
AP1S1	-0.7425607	1.18E-10
ABHD14A	0.8122448	1.19E-10
SRMS	-2.0301991	1.20E-10
SNORD6	-1.293685	1.21E-10
ZNF254	-0.734697	1.21E-10
COX20	-0.8840019	1.22E-10
CKMT2	1.4081575	1.22E-10
ANKRD40	0.7270373	1.22E-10
DNASE2	-0.5695209	1.23E-10
PIGM	-0.6360377	1.25E-10
LSM11	-0.6126318	1.25E-10
TMEM41B	-0.6647167	1.26E-10
TIPRL	-0.7110349	1.26E-10
BMX	1.8985186	1.28E-10
LOC107985034	-0.8988776	1.29E-10
SOX12	-0.9330883	1.30E-10
CZIB	0.5987897	1.31E-10
USP37	-0.6209997	1.32E-10
PYGL	1.4194386	1.37E-10
ZNF816	-0.6760935	1.37E-10
PYROXD2	0.7263818	1.37E-10
GMIP	-0.6438274	1.37E-10
LOC105374795	1.1989255	1.39E-10
ADH1B	2.8530216	1.39E-10
SKI	0.6549893	1.40E-10
LINC00667	0.7610879	1.40E-10
CYSRT1	-1.5570621	1.41E-10
NCBP1	-0.5669624	1.41E-10
ARHGAP10	0.9367292	1.41E-10
ZNF766	-0.4681796	1.41E-10
MIS18A	-0.750028	1.42E-10
ABL1	0.5525701	1.44E-10
TNFSF13B	-1.0828107	1.44E-10
SAPCD2	-1.8367038	1.44E-10
POT1-AS1	-1.241978	1.45E-10
APBB1IP	1.2207818	1.45E-10
CCDC178	2.00465	1.47E-10
GALNT1	-1.0208468	1.48E-10
ADAR	-0.7088118	1.48E-10
CCR4	-2.1319103	1.49E-10
PPP2R2C	-2.7909458	1.49E-10
LOC105369212	1.4716546	1.50E-10
EFEMP1	1.2646567	1.50E-10
CLMP	1.3793214	1.52E-10
TADA1	-0.7247572	1.53E-10
SHROOM2	-1.4829083	1.53E-10
RERGL	2.4472002	1.54E-10
PLIN3	-0.5343111	1.54E-10
FKBP8	0.6189782	1.54E-10
COL8A2	-1.431929	1.55E-10
DOCK5	-0.8583951	1.58E-10
LOC107986294	1.2527785	1.59E-10
REM1	1.4592103	1.59E-10
OAZ3	-0.669888	1.59E-10
EDA	1.119156	1.60E-10
TESC	1.6649946	1.62E-10
TREM2	-1.3020976	1.62E-10
KLHL30	2.1590491	1.63E-10
ZZEF1	0.394202	1.63E-10
NLK	-0.7731197	1.63E-10
KDELR2	-0.64756	1.64E-10
ZNF124	-0.9612187	1.64E-10
LOC107984316	-1.1970432	1.65E-10
SMC6	-0.713164	1.66E-10
FOXN3	0.9109754	1.66E-10
CXCL12	1.2854457	1.67E-10
MGAT4A	-0.9022359	1.68E-10
ADAMTS1	1.4896179	1.69E-10
XPO1	-0.7060376	1.69E-10
TMEM181	-0.7513351	1.70E-10
RPS6KA2	0.772415	1.71E-10
PXN-AS1	0.5930216	1.72E-10
EFNA4	-1.2635363	1.72E-10
SLC11A2	-0.5903682	1.72E-10
PRKAB2	-0.6408431	1.73E-10
SEC24A	-0.7664236	1.73E-10
WAPL	-0.4833905	1.73E-10
TONSL	-1.5438536	1.74E-10
GAL3ST4	-0.883105	1.74E-10
VTI1B	0.685922	1.74E-10
ARRB1	0.9070197	1.75E-10
SNORD60	-1.5993986	1.75E-10
LINC01943	-1.4378345	1.77E-10
MIR6513	0.9365296	1.78E-10
MAP1LC3C	1.914721	1.79E-10
DCAF4	-0.654666	1.80E-10
GPR137C	-1.4305212	1.82E-10
ATP5F1D	0.6381016	1.82E-10
SOGA3	1.6874256	1.82E-10
PRR11	-1.5741361	1.83E-10
RCOR3	-0.7752175	1.84E-10
XPO5	-0.4747703	1.85E-10
SLC9A9	1.1052999	1.85E-10
SBDSP1	0.4699651	1.86E-10
MED11	0.4210686	1.86E-10
TDRD10	1.4200869	1.87E-10
NMNAT2	2.1040868	1.87E-10
DUSP6	1.0392051	1.87E-10
TOX3	-2.288333	1.87E-10
LINC01004	-1.1077096	1.88E-10
LOC101928517	-1.1285028	1.88E-10
ZNF860	-1.3034507	1.89E-10
DNMT1	-0.9319677	1.91E-10
FAM184A	1.294847	1.92E-10
ID1	1.5277581	1.92E-10
NETO2	-1.4395	1.93E-10
LOC107986528	-3.7576756	1.94E-10
CFAP20	0.5599436	1.94E-10
F12	-1.5927012	1.95E-10
TMEM92	-2.3239046	1.99E-10
CCT3	-0.6685457	2.00E-10
CD2AP	-1.0484051	2.03E-10
NR3C2	1.1633452	2.05E-10
MAOA	2.0548486	2.09E-10
LRRC1	-0.7214646	2.11E-10
ATF4	0.5003921	2.11E-10
CXCL2	2.0292849	2.13E-10
ANK2	1.542924	2.13E-10
RASSF9	1.2881825	2.17E-10
ADHFE1	1.2729621	2.18E-10
ST8SIA6-AS1	-2.7993901	2.20E-10
FLJ20021	0.884167	2.21E-10
PHF24	1.5228658	2.21E-10
KIF14	-2.5516265	2.23E-10
COL3A1	-1.8866725	2.24E-10
HMGCS1	-1.0430989	2.25E-10
PRIMA1	1.5916326	2.25E-10
SEMA6B	1.1777534	2.27E-10
MIR24-2	1.9329607	2.27E-10
MEOX2	1.820614	2.28E-10
DCAF13	-0.8036152	2.28E-10
HOXD3	1.0437788	2.29E-10
LOC105371254	-1.3749037	2.30E-10
LOC112268063	-0.752319	2.30E-10
TMEM97	-0.8764816	2.32E-10
TMEM79	-1.1074677	2.33E-10
DLST	0.4463655	2.34E-10
PEPD	0.7815066	2.35E-10
LOC105377347	-1.0342299	2.36E-10
CALB2	2.2839604	2.37E-10
TBX15	1.3430192	2.37E-10
ARF4	-0.5302127	2.38E-10
UTRN	0.7203049	2.39E-10
MEST	1.4225965	2.39E-10
ZMYM4	-0.4656704	2.39E-10
VKORC1L1	1.0876755	2.40E-10
PARAL1	2.7462793	2.41E-10
AMACR	-0.6895323	2.42E-10
FAM110A	-1.1117463	2.43E-10
ZFP62	-0.6772059	2.44E-10
LOC105374898	1.3418663	2.44E-10
ANGPT1	1.8062859	2.44E-10
CENPP	-0.7404812	2.46E-10
PAK1	-1.0408129	2.49E-10
MFSD4A-AS1	1.8199499	2.49E-10
ESPN	-1.8072315	2.52E-10
CAMK2A	-1.731564	2.53E-10
RAB3D	-0.971081	2.56E-10
IRX6	2.1834388	2.59E-10
SNTG2	1.8756535	2.60E-10
PHYHIP	1.6020988	2.60E-10
LOC112268437	1.5118143	2.60E-10
PCDH19	1.2408363	2.60E-10
NAT1	-2.6980358	2.62E-10
ACOT2	1.1711599	2.65E-10
COL6A6	1.8931375	2.67E-10
LIN9	-1.1373355	2.68E-10
FMOD	1.2512926	2.68E-10
MIR3658	-0.9570657	2.70E-10
RGN	1.7047136	2.72E-10
PPP2R5B	0.5747404	2.72E-10
MBD4	-0.4939582	2.73E-10
FOS	1.6622017	2.73E-10
YOD1	-0.9325899	2.75E-10
LOC105369315	-2.2019684	2.77E-10
MFNG	1.0097683	2.80E-10
ARFGEF3	-1.4480154	2.80E-10
CLDN2	1.9318845	2.80E-10
ERBIN	-0.6294332	2.81E-10
LINC00930	-1.8447405	2.83E-10
CAPN13	-2.5279419	2.86E-10
VAT1	0.7164743	2.92E-10
ADAMTSL4	1.4618942	2.94E-10
H2BC20P	-1.7167528	2.94E-10
LCORL	-0.8778389	2.95E-10
LAMB2	0.6854862	2.95E-10
CSGALNACT2	-0.7315381	2.97E-10
KIF21A	-0.9387443	2.97E-10
EIF2B3	0.5352602	2.98E-10
TMEM145	-2.1614131	2.98E-10
ASCL2	-1.713054	3.03E-10
CIDEA	3.1334428	3.04E-10
MIR210HG	-1.4181239	3.06E-10
CDKN2C	1.5764695	3.12E-10
PIGW	-0.7257059	3.13E-10
GBA1	-0.6317552	3.15E-10
IKBKE	-0.9660486	3.17E-10
CES1P1	2.437796	3.18E-10
ITPK1	1.0078643	3.20E-10
LOC107984243	-1.1372898	3.21E-10
NAALADL1	1.0013649	3.21E-10
ABHD17C	-1.1706954	3.24E-10
RRAGA	0.4130617	3.25E-10
TTC38	0.648526	3.25E-10
APOBEC3B	-1.3996815	3.26E-10
MST1R	-1.495525	3.29E-10
MIR497HG	0.5185248	3.30E-10
PCSK9	-2.2914665	3.31E-10
[truncated: 17,735 more rows]
