# Supplementary material for: Understanding mechanisms of Polygonatum sibiricum-derived exosome-like nanoparticles against breast cancer through an integrated metabolomics and network pharmacology analysis
Source: Front Chem. 2025 Jun 6;13:1559758. doi: 10.3389/fchem.2025.1559758 (PMC12179076; doi:10.3389/fchem.2025.1559758)
Supplement: Supplementary file 1 [file DataSheet1.zip › raw data/Fig.5/Volcano map/Volcano map.xlsx]

## Sheet: Sheet1
gene_name	log2FoldChange	pvalue		待标注基因
MBOAT2	-1.88757	1.47e-32		IL1B
KANK3	2.269	3.19e-31		PPARG
CA4	2.64696	1.03e-30		HMGCR
HBA1	5.02942	2.03e-30		CAV1
HBA2	4.9839	4.45e-30		AKT1
HSD17B13	3.82622	8.72e-30		TNF
GSN	2.29266	5.02e-29		ESR1
ZNF219	1.58196	2.79e-28		IL10
HBB	4.84863	3.57e-28		INS
LOC101930071	3.41203	4.09e-28		PPARA
TNS1	2.3126	4.93e-28		ABCB1
CLEC3B	3.43148	8.78e-28		EGFR
ENTPD7	-1.30398	9.28e-28		PTGS2
RPLP0P2	-2.51216	8.01e-28		HSP90AB1
HSPB7	3.8932	1.25e-27		ABL1
CFD	3.42812	1.34e-27		CYP1A1
PLIN4	4.25514	1.26e-27		NOTCH1
MIAT	-2.78728	7.12e-27		CREB1
IL21R	-2.44815	7.62e-27		ACE
COPG2IT1	2.98323	8.93e-27		FGF2
LTBP4	1.97866	9.9e-27		IGF1
PRAME	-5.79374	1.82e-26		AGTR1
AOC4P	3.33048	4.34e-26		ESR2
RBPMS-AS1	1.55465	1.02e-25
LINC01094	-1.8669	1.11e-25
SPTBN1	1.84064	1.54e-25
TRIM59	-2.35457	2.07e-25
TNS2	1.40818	2.08e-25
SHANK3	1.914	2.02e-25
CRHBP	3.37521	2.33e-25
SEMA3G	2.69198	3.38e-25
BTNL9	3.1348	3.46e-25
PDE2A	2.56502	5.52e-25
KIF26B	-3.23373	5.97e-25
RDH5	3.23322	5.8e-25
NPR1	2.96959	6.43e-25
HBD	5.32699	6.53e-25
LIPE	3.67338	6.93e-25
FHL1	3.26908	1.04e-24
ACACB	2.7987	1.08e-24
NAT8L	3.43295	1.4e-24
CLEC5A	-3.26084	1.49e-24
TNXB	3.1313	1.54e-24
PNPLA2	2.19732	1.62e-24
MMP1	-6.07647	1.74e-24
KLF2	2.12792	2.14e-24
KCNIP2-AS1	3.24036	2.57e-24
CDC42EP2	1.70366	2.86e-24
MTURN	2.06375	5.4e-24
LOC102723529	4.51747	5.66e-24
GJB2	-4.17507	6.08e-24
SALL4	-3.20387	6.7e-24
KIF26A	2.177	7.55e-24
KREMEN2	-3.34843	7.61e-24
GPR146	2.50731	9.89e-24
ALDH18A1	-1.04448	1.07e-23
PRCD	1.54925	1.05e-23
CEBPA	2.51369	1.05e-23
MYOM1	2.58658	1.11e-23
USHBP1	1.9517	1.32e-23
SIK2	1.99169	1.55e-23
PPEF1	-2.96056	1.59e-23
NOTCH4	1.73569	3.13e-23
KCNIP2	3.2198	3.79e-23
RAPGEF3	1.77301	4.24e-23
CHST15	-1.05035	4.58e-23
PIR-FIGF	1.95814	6.16e-23
CEMIP	-3.31802	6.25e-23
AOC3	3.00553	8.18e-23
CILP2	-3.37614	1.09e-22
ITGA7	2.73945	1.14e-22
ASF1B	-2.52596	1.18e-22
ROBO4	1.93397	1.29e-22
MPZ	3.25417	1.32e-22
SCN4A	2.95775	1.33e-22
MINAR1	-1.82529	1.36e-22
MMRN2	1.96636	1.81e-22
LIPE-AS1	1.93754	1.79e-22
PALM	2.02913	1.9e-22
LOC102723493	3.33136	1.99e-22
FRMD1	3.57571	2.1e-22
FBN2	-3.56391	2.36e-22
MYZAP	2.83398	2.58e-22
TUBB3	-2.95811	2.61e-22
INHBA	-3.03448	2.69e-22
CCDC69	2.61978	3.04e-22
IL21R-AS1	-1.90203	3.69e-22
C1QTNF6	-1.81851	3.86e-22
LIMS2	1.79583	7.7e-22
PYGM	2.41264	8.46e-22
ACSM5	2.56585	1.03e-21
KANK1	1.46692	1.04e-21
FADS3	1.88377	1.07e-21
LOC101929398	3.03915	1.18e-21
SLC12A5-AS1	-3.19716	1.26e-21
PACC1	-1.06443	1.29e-21
RBPMS	1.20524	1.33e-21
CLEC7A	-1.66815	1.41e-21
INPP5K	0.948292	1.58e-21
LOC101929204	2.68305	1.8e-21
WTAPP1	-3.90382	1.92e-21
HSD11B1-AS1	3.88965	2.02e-21
TTLL10-AS1	2.5395	2.15e-21
LOC100996643	3.18627	2.27e-21
RTKN2	-2.15372	2.43e-21
GPBAR1	2.55979	3.14e-21
SHMT1	1.29137	3.14e-21
SORBS1	2.42412	3.2e-21
MYMX	3.328	3.44e-21
CLDN5	2.69603	3.55e-21
ADAMDEC1	-3.56149	3.63e-21
EZH1	0.91441	3.82e-21
ADRA1A	3.34728	3.94e-21
THRA	1.15938	4.62e-21
FAM13A	1.65615	4.74e-21
GPIHBP1	2.88159	4.99e-21
IGFBP6	2.77274	4.94e-21
SYNE3	2.23932	4.98e-21
F10	2.50257	5.11e-21
RPGRIP1L	-1.04508	5.12e-21
KLF4	2.23988	5.48e-21
MMP12	-4.10358	5.51e-21
CAV2	2.08792	6.05e-21
CCM2L	1.95517	6.4e-21
KIF11	-2.69603	7.35e-21
ATAD2	-2.28528	7.8e-21
SCN4B	2.08217	8.04e-21
CAV1	2.33723	9.15e-21
ANGPTL5	3.76235	9.49e-21
RRAS	1.48522	1.06e-20
ADCY4	1.67319	1.1e-20
RBP7	2.63437	1.17e-20
SBDS	0.766685	1.23e-20
LPL	3.31929	1.24e-20
GPR141	-2.34098	1.28e-20
LOC105373265	-2.60932	1.31e-20
ANGPTL8	3.77137	1.33e-20
DTX1	2.38628	1.44e-20
SPC24	-2.45924	1.47e-20
CCN4	-2.91312	1.62e-20
CNTNAP2	-4.23315	1.82e-20
GPAM	3.15653	1.83e-20
HMGB3	-2.04014	1.84e-20
CENPM	-2.39428	1.92e-20
PAQR4	-1.82432	1.97e-20
BLOC1S1-RDH5	1.64826	2.04e-20
AQP7P3	3.14234	2.07e-20
FOXP3	-1.51047	2.08e-20
ESM1	-3.04675	2.11e-20
ABLIM3	2.12558	2.29e-20
ANGPT4	2.59687	2.49e-20
TNXA	2.6668	2.68e-20
DENND1B	-2.32236	2.77e-20
LMOD1	1.68318	2.78e-20
LRRC2	2.06427	2.76e-20
MGLL	2.19587	3.59e-20
MMP9	-3.21115	3.68e-20
TINAGL1	1.8704	3.75e-20
ITIH5	2.68611	3.82e-20
LINC00673	-2.67815	3.97e-20
ZNF93	-1.43632	4.12e-20
SQLE	-2.07983	4.39e-20
IL17REL	-3.87994	4.36e-20
GYG2	2.98753	4.57e-20
CDH11	-1.97999	4.71e-20
LOC102724507	3.73426	4.96e-20
GPC3	2.4561	4.97e-20
STX11	2.07133	5.05e-20
BOK-AS1	2.14904	5.18e-20
GTSE1	-2.59762	5.18e-20
SPP1	-3.18589	5.26e-20
AGPAT2	2.20552	5.3e-20
TMEM220	1.39006	5.48e-20
RBPMS2	2.01616	5.55e-20
VSIR	1.519	5.67e-20
MAGED1	-1.06436	5.78e-20
TTK	-2.85244	5.88e-20
FZD4	2.06614	6.41e-20
SOX11	-4.07794	6.6e-20
PFKFB1	2.94288	7.56e-20
LOC107984428	2.47337	7.87e-20
EEPD1	1.63428	7.94e-20
PKMYT1	-2.36602	7.98e-20
ST6GALNAC6	1.25957	8.27e-20
PLAC9	2.73209	8.5e-20
CBX7	1.22216	8.5e-20
SPATS2	-0.836491	9.22e-20
EGLN3	-2.49799	9.52e-20
MRAP	2.07353	9.64e-20
FAM111B	-3.22168	9.69e-20
LOC101929107	2.49073	1.13e-19
G0S2	3.37828	1.14e-19
LOC107986467	2.45209	1.16e-19
MMP11	-3.83842	1.21e-19
LOC100288637	-2.13914	1.23e-19
EBF3	2.16116	1.34e-19
PKD1L2	2.8964	1.33e-19
RILP	1.58658	1.36e-19
LINC02202	2.18257	1.41e-19
ZFP69B	-1.31143	1.44e-19
AIFM2	1.81923	1.47e-19
CAT	1.70373	1.47e-19
CD34	1.86712	1.51e-19
RHOXF1-AS1	3.28763	1.54e-19
EZH2	-1.84246	1.6e-19
LINC00671	2.66507	1.65e-19
AQP7B	3.92468	1.66e-19
ARHGEF40	1.16131	1.75e-19
TMOD1	1.01429	1.79e-19
LRRC15	-3.35035	1.81e-19
NATD1	1.56174	1.83e-19
NNAT	3.38184	2e-19
PPP1R12B	1.16324	2.04e-19
CHST11	-1.36361	2.09e-19
FN1	-2.58739	2.13e-19
ANXA1	1.77719	2.18e-19
SNX21	1.17215	2.35e-19
GCOM1	1.60195	2.46e-19
MYADM	1.39123	2.55e-19
SGCG	3.59644	2.65e-19
PALMD	2.22415	2.78e-19
CD80	-2.46793	2.8e-19
TPX2	-2.67028	3.01e-19
PPP1R14A	2.29699	3.09e-19
AGAP11	2.28002	3.13e-19
ZBTB4	0.709865	3.17e-19
CDCA2	-2.72856	3.29e-19
SLC14A2	3.1473	3.46e-19
TIMP4	3.49155	3.48e-19
EBF1	2.09687	3.51e-19
CCDC3	2.28409	3.68e-19
MIR22HG	1.69463	3.71e-19
ITPRIPL1	1.66357	3.89e-19
EDN2	-3.66236	3.98e-19
SKA1	-2.68268	4.24e-19
ALDH1A2	2.24896	4.44e-19
HYAL1	1.51299	4.48e-19
LVRN	3.3519	5.45e-19
CYGB	1.57073	5.65e-19
AHNAK	1.09271	5.69e-19
LOC107986838	2.18447	6.21e-19
ERMN	-2.35298	6.25e-19
PYCR1	-1.83998	6.27e-19
SGK2	2.44746	6.42e-19
IL4I1	-1.56525	6.57e-19
RADIL	1.44363	6.63e-19
TBX2-AS1	1.66307	6.82e-19
PCOLCE2	3.4484	6.92e-19
AKR1C1	3.146	7.9e-19
LEF1	-2.11586	7.94e-19
GLDN	2.27877	8.18e-19
TLCD2	1.86039	8.65e-19
GPR84	-2.23939	9.1e-19
LINC02993	2.81228	9.4e-19
LOC105370854	1.51548	9.64e-19
ICAM2	1.60588	9.82e-19
LOC107985077	3.16846	1.03e-18
PPP2R1B	1.75944	1.07e-18
MMP28	1.99718	1.09e-18
TMEM220-AS1	1.50212	1.12e-18
POSTN	-2.49118	1.18e-18
RAI14	-1.20679	1.22e-18
AMOTL2	1.39947	1.27e-18
COX7A1	2.36247	1.29e-18
ARHGEF15	1.8729	1.37e-18
CEACAM5	-5.53549	1.42e-18
CAMK1	1.29649	1.47e-18
CDO1	2.73828	1.48e-18
TNNC2	1.72108	1.48e-18
MARCHF1	-1.30934	1.5e-18
MRAS	1.84308	1.52e-18
PXN	0.836062	1.54e-18
NOD2	-1.60626	1.58e-18
ATOH8	2.75499	1.61e-18
JUND	1.52462	1.62e-18
TNFRSF9	-2.63814	1.63e-18
CELSR3	-2.12861	1.67e-18
AURKA	-2.30076	1.7e-18
GYPC	1.72758	1.75e-18
LOC112268430	-2.61973	1.78e-18
GRIA2	-4.67802	1.82e-18
CEACAM6	-4.38498	1.84e-18
P4HA3	-2.39338	1.86e-18
FCGR3A	-1.76214	1.89e-18
CABP1	1.95918	1.96e-18
PLIN1	3.63946	2.05e-18
SLC2A4	3.06813	2.07e-18
STARD4-AS1	-1.40459	2.13e-18
GPR17	2.53438	2.19e-18
CRYAB	2.63763	2.2e-18
GRIN2B	3.02143	2.2e-18
ALDH2	2.28521	2.19e-18
SOX17	2.29505	2.21e-18
LOC105378230	2.69397	2.23e-18
CXCL10	-2.63563	2.24e-18
ESCO2	-2.8544	2.35e-18
PINK1	0.850804	2.39e-18
UNC5B	-1.76712	2.43e-18
TCF15	2.82495	2.43e-18
CSMD2	-2.71052	2.68e-18
VEGFB	1.56077	2.77e-18
GPRIN1	-2.18895	2.97e-18
DGAT2	3.18129	3.03e-18
BOK	1.65384	3.11e-18
HSD17B6	-2.49312	3.13e-18
MKI67	-2.86554	3.2e-18
DEFB132	4.19015	3.21e-18
STAT5A	1.29486	3.55e-18
PGM5P4	2.17845	3.61e-18
ASPA	2.3925	3.74e-18
MICAL2	-1.4694	3.84e-18
LGI4	2.21902	4.04e-18
ADAM8	-1.63784	4.12e-18
ABCA9	2.11329	4.16e-18
GDPD5	1.61949	4.2e-18
FGF14-AS2	2.00009	4.21e-18
FAM180B	3.20933	4.36e-18
ADIRF	2.33736	4.43e-18
SLC12A8	-1.84108	4.64e-18
LOC102724580	2.14251	4.9e-18
MAMDC2	1.71095	5.15e-18
LOC102723791	3.90123	5.38e-18
ERCC6L	-2.66726	5.38e-18
LOC107986780	2.25042	5.44e-18
HSPB2	2.17791	5.74e-18
ZNF239	-1.4405	5.78e-18
PDE3B	2.94911	5.82e-18
LINC02587	2.97637	6.07e-18
FLT4	1.21134	6.1e-18
SCRN2	1.09497	6.25e-18
CDK1	-2.45283	6.3e-18
CAMK2N2	-2.83283	6.48e-18
TMEM37	2.41553	6.51e-18
TDO2	-3.79656	6.62e-18
TFR2	-2.43448	6.62e-18
LEP	4.0588	7.3e-18
LOC112267859	3.51852	7.36e-18
AVPI1	1.41878	7.49e-18
CHST6	-2.88678	7.99e-18
LYVE1	2.85427	8.83e-18
LOC107984429	2.29619	9.04e-18
EHD2	1.79273	9.3e-18
SHE	1.36123	9.34e-18
MOCS1	1.51837	9.54e-18
MTARC1	2.33298	9.64e-18
TYRO3	2.21865	9.67e-18
RRM2	-2.972	1.01e-17
KIF25	2.70786	1.01e-17
ORC6	-2.08636	1.02e-17
COL11A1	-4.37566	1.02e-17
VIT	2.67045	1.13e-17
CHST7	1.56824	1.13e-17
SLC7A10	3.11418	1.13e-17
ZWINT	-2.06686	1.14e-17
UHRF1	-2.93423	1.15e-17
WTIP	1.29122	1.15e-17
TNFSF12	1.05803	1.18e-17
ZNF675	-1.22877	1.19e-17
ABCD2	3.08924	1.23e-17
CORO2B	1.71559	1.26e-17
EPAS1	1.63137	1.27e-17
GPD1	3.72129	1.29e-17
ARHGEF7-AS2	2.27375	1.34e-17
LRRN4CL	2.41066	1.37e-17
SHCBP1	-2.09817	1.46e-17
MUSTN1	1.94315	1.59e-17
SMC4	-1.55796	1.64e-17
PPP1R1A	3.2858	1.65e-17
CCNB1	-1.86083	1.68e-17
GYS2	3.62338	1.69e-17
ARL2-SNX15	0.797799	1.78e-17
LMO7	-1.33346	1.8e-17
DMTN	1.58799	1.81e-17
NREP	-1.41021	1.84e-17
TMEM132A	-1.87273	1.85e-17
DIPK2B	1.65981	1.9e-17
GLP2R	3.09454	2.09e-17
ACVRL1	1.38553	2.15e-17
PLPP4	-3.84429	2.19e-17
CDCA3	-1.85389	2.23e-17
CCDC188	1.22499	2.23e-17
MELK	-2.86451	2.26e-17
ABCA6	1.85773	2.4e-17
KLB	3.18973	2.4e-17
SNTA1	1.3251	2.77e-17
GABRD	-2.24049	2.97e-17
NUAK2	-1.69552	3.08e-17
STBD1	1.73852	3.14e-17
SLC25A25	1.40215	3.14e-17
LOC105371401	-2.65773	3.41e-17
MYO7B	2.20568	3.59e-17
MYBL2	-2.98701	3.58e-17
SELENOI	-0.989181	3.66e-17
PNMA8B	1.45008	3.73e-17
ACADS	1.47651	3.8e-17
PLXNA4	2.32018	3.96e-17
INTS7	-1.08227	4.03e-17
SLC66A2	0.761756	4.08e-17
LOC105369812	-2.59641	4.13e-17
ADAMTS14	-2.83166	4.18e-17
CREB3L1	-1.67473	4.25e-17
CAVIN2	2.58638	4.27e-17
GDF10	2.92824	4.27e-17
RASIP1	1.5483	4.28e-17
FAM228A	2.59596	4.46e-17
GIMAP8	1.4769	4.46e-17
GBP5	-1.98597	4.58e-17
CDCA8	-2.30972	4.63e-17
EIF1	0.886622	4.63e-17
LINC02930	-2.38325	4.67e-17
SNX33	0.778704	4.75e-17
FAM47E-STBD1	1.6591	4.76e-17
LOC105369344	1.52308	4.83e-17
LOC112268445	2.50271	4.88e-17
LOC105373974	2.51265	4.96e-17
LOC105376020	3.66994	5.14e-17
BRIP1	-2.386	5.56e-17
MCAM	1.71981	5.57e-17
CD36	2.94715	5.63e-17
DMRT2	2.94314	5.72e-17
FAM110D	2.36043	6.26e-17
CAPN9	-2.61337	6.26e-17
FAM149A	1.72426	6.39e-17
PCAT19	1.74041	6.51e-17
ALDH1L1	3.29346	6.74e-17
MLXIPL	2.89197	7.24e-17
LEF1-AS1	-2.11898	7.27e-17
TIE1	1.41685	7.6e-17
TMEM45A	-2.10971	8.08e-17
ADRA2B	2.07425	8.57e-17
DTL	-2.63703	8.91e-17
GPATCH2	-1.29955	9.22e-17
TMEM132C	3.27391	9.23e-17
ADCYAP1R1	2.16146	9.29e-17
GNG11	1.80516	9.99e-17
PER1	1.636	1.03e-16
TNIP1	1.04638	1.05e-16
TSPAN4	1.04178	1.05e-16
CDKN2B-AS1	-1.84762	1.08e-16
GABARAPL1	1.25698	1.09e-16
PPARG	2.46721	1.11e-16
MYO1C	1.18952	1.15e-16
FAM83D	-2.69688	1.15e-16
DACT2	3.07824	1.17e-16
LMNB1	-2.00663	1.17e-16
CYB5R3	1.11749	1.23e-16
NMUR1	2.51217	1.29e-16
PALM2AKAP2	1.49584	1.29e-16
GPR68	-1.54413	1.33e-16
AOC2	2.00162	1.33e-16
CD300LG	3.46064	1.34e-16
TRIB3	-1.3988	1.4e-16
FAM107A	2.59	1.41e-16
PEAR1	1.53086	1.43e-16
LINC01537	2.4053	1.45e-16
NKAPL	1.94223	1.46e-16
BCL7B	0.53828	1.48e-16
TINCR	-2.43191	1.5e-16
CAVIN1	1.56027	1.53e-16
LINC02968	-2.06538	1.54e-16
ADCY5	1.93341	1.56e-16
AQP7P1	3.36082	1.57e-16
VPS51	0.840836	1.57e-16
BUB3	-0.807314	1.58e-16
GRK5	1.33102	1.59e-16
SNCG	2.33278	1.61e-16
KCNK1	-2.01099	1.67e-16
STIL	-1.76646	1.79e-16
HJURP	-2.91697	1.8e-16
TESK1	0.769604	1.84e-16
EXO1	-2.94865	1.85e-16
CENPF	-2.61372	1.86e-16
CRACD	-2.66096	1.94e-16
PGAP4	1.68266	1.95e-16
TANC2	-1.12032	2.05e-16
KIF2C	-2.47879	2.12e-16
LOC105376806	-1.85905	2.14e-16
PGM5-AS1	2.81369	2.15e-16
HCN2	-2.64236	2.16e-16
GHR	2.08873	2.2e-16
CDH5	1.64703	2.24e-16
KLHL33	1.97503	2.35e-16
RMI2	-1.91772	2.36e-16
P4HA1	-1.25919	2.47e-16
MSX1	1.77435	2.62e-16
LOC105379814	3.69198	2.73e-16
SLC30A7	-0.978439	3.1e-16
LOC101929532	-1.81743	3.12e-16
SLAMF8	-1.41264	3.19e-16
TRHDE	3.20101	3.23e-16
TROAP	-2.65358	3.3e-16
CCNA2	-1.76358	3.32e-16
SIM2	-2.23526	3.33e-16
NOVA2	1.58237	3.41e-16
ITGB1BP1	1.39684	3.48e-16
PRX	1.28917	3.52e-16
TSPAN1	-2.73614	3.53e-16
CXCR4	-1.43087	3.58e-16
STX6	-0.845917	3.59e-16
GPR65	-1.2101	3.6e-16
NPNT	-1.71467	3.65e-16
CENPL	-1.34751	3.7e-16
ADRB2	2.09123	4e-16
SNX30	-0.648255	4.02e-16
LINC00968	2.4813	4.17e-16
LOC101927344	-2.72891	4.3e-16
SPAAR	1.99537	4.61e-16
ANKRD22	-2.09825	4.66e-16
CRY2	0.881984	4.74e-16
LOC105369974	2.23606	4.83e-16
SNX15	0.672473	5.08e-16
POLQ	-2.2917	5.11e-16
MXRA5	-1.64756	5.16e-16
SLC7A11	-2.10223	5.25e-16
TIAL1	-0.457258	5.55e-16
ACADVL	0.665055	5.64e-16
CSRNP1	1.69355	5.66e-16
SLC50A1	-1.21286	5.74e-16
TRDN	3.91959	5.76e-16
GJC2	1.4837	5.79e-16
TRIOBP	0.694837	5.8e-16
NEK6	-0.79048	5.89e-16
FOXO4	0.874668	5.93e-16
TNFSF4	-1.61202	6.09e-16
CFAP20DC	-2.23455	6.09e-16
UBE2C	-2.7783	6.11e-16
NR1H2	0.609202	6.24e-16
SMYD3	-1.14192	6.29e-16
LOC101929216	3.52529	6.51e-16
MASP1	2.75488	6.53e-16
XYLB	-0.923967	6.57e-16
ATP1A3	-3.05599	6.67e-16
AQP7	3.45664	6.89e-16
VWF	1.80339	7.2e-16
RUNX2	-1.85537	7.24e-16
ERMP1	-1.57615	7.39e-16
ZNF681	-1.57681	7.46e-16
MIR1182	2.06089	7.48e-16
ARHGEF17-AS1	1.22116	7.54e-16
TRHDE-AS1	3.52923	7.77e-16
SMYD4	0.73092	7.81e-16
CLCA4-AS1	1.48929	7.9e-16
TMEM88	1.73472	7.98e-16
SLC2A10	-1.55441	8.12e-16
SLC16A7	2.30094	8.35e-16
GEN1	-1.42638	8.55e-16
SPX	3.70565	8.84e-16
HLCS	-0.861081	9.18e-16
HEPACAM	3.52552	9.35e-16
GALNT5	-3.05386	9.46e-16
KIFC1	-2.1416	9.74e-16
PGM5	1.90417	1e-15
KMO	-1.61742	1.04e-15
CRYBG2	-2.39276	1.04e-15
KCNQ5	-2.55466	1.04e-15
HSPB6	2.86222	1.07e-15
CENPI	-1.71495	1.1e-15
ITGA9	0.958307	1.1e-15
CTHRC1	-2.05211	1.12e-15
OSBPL3	-1.10693	1.14e-15
MTFR2	-1.81609	1.15e-15
LINC01697	3.16697	1.15e-15
MMD	2.15521	1.17e-15
ZNF267	-1.11247	1.18e-15
RBP4	3.4066	1.21e-15
COL12A1	-1.89073	1.22e-15
CPED1	1.76891	1.22e-15
HELLS	-1.97452	1.24e-15
NEURL1	-2.51604	1.28e-15
FLVCR1	-1.16834	1.36e-15
ADIPOQ-AS1	3.88535	1.35e-15
MFAP2	-1.82847	1.38e-15
SORD	-1.72003	1.42e-15
CHRDL1	2.87916	1.43e-15
BRCA2	-1.60728	1.46e-15
KCNA6	2.01665	1.46e-15
CASQ2	2.46877	1.48e-15
ABTB1	0.711445	1.49e-15
SCG2	-2.57865	1.5e-15
IQSEC3	1.84833	1.5e-15
OIP5	-1.82241	1.5e-15
PSD3	-1.97297	1.53e-15
ACR	1.62378	1.54e-15
SRPK1	-0.938404	1.58e-15
DIP2C-AS1	2.06087	1.58e-15
PRXL2A	1.49601	1.62e-15
POGK	-0.919443	1.65e-15
ORC1	-2.12359	1.8e-15
GPX3	2.45874	1.81e-15
TGFBR2	1.29465	1.83e-15
PAFAH1B3	-1.58193	1.88e-15
LOC102723507	1.70727	1.88e-15
AVPR2	2.29825	1.89e-15
LARP6	1.62297	1.9e-15
ABLIM1	1.13768	1.93e-15
FCGR1A	-1.83082	1.95e-15
TLE2	0.950766	1.99e-15
MATN3	-2.55725	2.02e-15
ALDOC	2.08034	2.04e-15
SORD2P	-1.72676	2.08e-15
MAP3K20	1.04421	2.09e-15
DEPDC1B	-2.48336	2.17e-15
MND1	-2.16512	2.21e-15
TEDC2	-1.9109	2.24e-15
STARD9	1.24632	2.29e-15
BMS1P14	1.82524	2.3e-15
LINC02544	-3.07876	2.31e-15
HEPN1	3.38228	2.42e-15
VAMP2	0.755005	2.43e-15
SIX4	-1.6976	2.44e-15
MRAP-AS1	3.2564	2.45e-15
ALDH1L1-AS1	2.91103	2.47e-15
CALCOCO1	0.673203	2.47e-15
MC1R	-1.23092	2.53e-15
HSPA12B	1.4541	2.59e-15
BIN1	1.31325	2.6e-15
TAMALIN	1.511	2.64e-15
HIC1	0.990352	2.66e-15
LOC107985524	1.90841	2.69e-15
DNMT3B	-1.2897	2.72e-15
ECT2	-1.91021	2.76e-15
PCDH9	2.33932	2.79e-15
VEGFD	2.77806	2.8e-15
CD81	0.999259	2.86e-15
ENC1	-1.20489	2.9e-15
GOLM1	-1.53572	2.95e-15
ESAM	1.41529	2.95e-15
SLC22A15	-1.43944	2.99e-15
CENPK	-1.92707	2.99e-15
SYNPO	1.69248	3.01e-15
KIF4A	-2.89879	3.02e-15
PAQR6	-1.8561	3.03e-15
SCARA5	3.24321	3.07e-15
RNH1	0.54066	3.09e-15
ANO2	1.58613	3.09e-15
KLHL21	0.9285	3.14e-15
GINS1	-1.99311	3.14e-15
DEPDC7	-1.82045	3.17e-15
CHML	-1.58051	3.22e-15
STIMATE-MUSTN1	1.4696	3.23e-15
DOP1B	-1.24973	3.26e-15
CXCL9	-2.60782	3.31e-15
LOC101929432	3.10912	3.37e-15
NAALAD2	1.76399	3.52e-15
GNAL	0.655052	3.61e-15
BLM	-1.66652	3.63e-15
SOX4	-1.23009	3.67e-15
MYOC	4.44706	3.74e-15
GFRA2	2.15859	3.82e-15
SLC22A3	2.00779	3.82e-15
PRR19	-1.49321	3.97e-15
ABHD14B	0.846646	3.99e-15
SLC38A5	-1.98391	4.01e-15
DIO1	-3.5046	4.02e-15
WASF3	1.60998	4.03e-15
PHLDB1	1.14662	4.05e-15
LAMP5	-2.55971	4.06e-15
ATP6AP1	-0.721699	4.12e-15
TMBIM1	1.04215	4.14e-15
ADSS2	-0.896978	4.15e-15
PRRC1	-0.770077	4.16e-15
GPX4	1.22903	4.18e-15
CEBPD	1.26356	4.2e-15
FBXO43	-2.65814	4.28e-15
FGFBP2	2.98534	4.32e-15
FBXO22	-0.540469	4.43e-15
NIPSNAP3B	1.52214	4.49e-15
AKR1C4	2.43391	4.5e-15
LOC101926956	2.42129	4.7e-15
RGS6	2.2024	4.77e-15
NUP50	-0.534552	4.89e-15
ASPM	-2.97501	4.96e-15
SYN2	2.37055	4.97e-15
NKX3-2	-3.19519	4.98e-15
UNC13A	-2.92996	4.98e-15
MSRA	1.1183	5.12e-15
TAMALIN-AS1	1.57302	5.23e-15
STAT5B	0.848626	5.26e-15
DAB2IP	0.909499	5.31e-15
FAP	-1.80313	5.53e-15
TNMD	3.38398	5.76e-15
POLE2	-1.35003	5.8e-15
TRAF2	-0.730986	5.84e-15
RCC2	-0.864214	5.89e-15
PCK1	3.87701	6.01e-15
DHRS3	1.38779	6.32e-15
SDC1	-2.34239	6.3e-15
ITGA4	-1.04344	6.31e-15
DHRS7B	0.660405	6.31e-15
SCIRT	-3.26086	6.34e-15
RCC1	-1.09284	6.42e-15
ANXA11	0.678334	6.49e-15
FBXO31	0.952044	6.52e-15
BHMT2	2.09119	6.67e-15
OLR1	-2.54823	6.68e-15
E2F1	-1.78175	6.71e-15
CUTC	0.834697	6.79e-15
PLK1	-1.94803	6.93e-15
SGPL1	-0.712674	7e-15
SPOCD1	-2.27413	7.03e-15
EFNA3	-1.89195	7.11e-15
PRIM2	-0.803183	7.1e-15
RAMP2	1.51369	7.22e-15
C14orf180	3.86266	7.3e-15
MIR22	1.64308	7.33e-15
LGALS12	3.21314	7.39e-15
TNFRSF8	1.60619	7.67e-15
FABP4	3.43458	7.68e-15
CCNB2	-2.38397	7.67e-15
NES	1.17725	8.31e-15
FOSB	2.65766	8.37e-15
MEX3A	-2.30536	8.43e-15
KIF20A	-2.39917	9.03e-15
DHRS12	0.854771	9.02e-15
TDRKH	-1.22168	9.41e-15
SHTN1	-1.2537	9.43e-15
GLYAT	3.8882	9.49e-15
MAP3K11	0.668983	9.67e-15
SEC24D	-1.1133	9.75e-15
PRKAR2B	2.28582	9.78e-15
TEK	1.63796	9.81e-15
ABCA8	2.3453	1.01e-14
COQ8A	1.23413	1.01e-14
LINC00377	2.48032	1.02e-14
SMG6	0.563075	1.02e-14
C20orf204	-1.27006	1.03e-14
CCDC107	1.03282	1.04e-14
MLYCD	0.844334	1.06e-14
KLHL31	2.40201	1.09e-14
LOC107984118	2.96591	1.11e-14
DNAH14	-1.63628	1.12e-14
CEP55	-2.79981	1.12e-14
METTL7A	1.36436	1.17e-14
CLEC14A	1.44693	1.18e-14
PLK4	-1.71557	1.18e-14
KCNG2	0.777328	1.21e-14
ADH5	0.755488	1.22e-14
ACO1	1.51317	1.23e-14
SLC48A1	0.820343	1.23e-14
SLITRK6	-3.30262	1.23e-14
MCM4	-1.60022	1.23e-14
JPT1	-1.30196	1.31e-14
CBX8	-1.15987	1.37e-14
FGF2	1.5255	1.38e-14
NMB	2.05383	1.39e-14
SLC20A1	-1.0019	1.39e-14
MSANTD1	0.538647	1.39e-14
TAL1	1.48976	1.4e-14
MIR1304	-1.32975	1.4e-14
CDCA5	-2.10085	1.41e-14
JAG2	0.869498	1.43e-14
NMT2	1.41473	1.44e-14
DENND2A	1.76174	1.45e-14
ZNF737	-1.19291	1.47e-14
EML3	0.657157	1.48e-14
PRC1-AS1	-1.56598	1.53e-14
TRIM59-IFT80	-0.871598	1.55e-14
KIF1C	0.971009	1.55e-14
HDAC5	0.693636	1.55e-14
PTPRB	1.47174	1.58e-14
PPM1F	0.772749	1.62e-14
LOC105371874	2.41201	1.64e-14
NME8	-1.74893	1.64e-14
RACGAP1	-1.61309	1.64e-14
ITPKA	-2.44387	1.68e-14
ADGRF5	1.43433	1.71e-14
GRIN2D	-1.98089	1.73e-14
MAL2	-1.7608	1.75e-14
HID1-AS1	1.95786	1.77e-14
PLEKHG6	1.26966	1.78e-14
CSF3	3.61603	1.79e-14
CACHD1	1.23726	1.83e-14
PPP1R16B	1.80657	1.92e-14
PECR	1.59404	1.93e-14
CEP135	-0.852574	1.93e-14
WDR62	-2.08117	1.93e-14
WDHD1	-1.33632	2.01e-14
RPN2	-0.616663	2.01e-14
LINC01488	-4.06807	2.02e-14
SCN9A	1.79189	2.03e-14
LOC101927834	2.38749	2.05e-14
ACTR3	-0.73807	2.11e-14
PBK	-2.90235	2.11e-14
RSPRY1	-0.631382	2.11e-14
PPL	1.23646	2.13e-14
LOC100129434	2.02086	2.18e-14
BSG-AS1	-1.51941	2.22e-14
CTDSP1	0.536588	2.26e-14
AFAP1L1	1.52024	2.27e-14
ETFB	1.06195	2.32e-14
GGCT	-1.02564	2.33e-14
C3orf80	-1.86755	2.34e-14
COL24A1	-1.88864	2.35e-14
KNTC1	-1.08478	2.35e-14
SOX18	1.9232	2.43e-14
MOXD1	-1.93314	2.45e-14
LOC112268458	-1.48196	2.47e-14
CDC7	-1.41251	2.57e-14
PSRC1	-1.39128	2.6e-14
ENO4	-1.13597	2.62e-14
TK1	-1.95539	2.67e-14
CCDC85A	1.92509	2.68e-14
MBNL1-AS1	1.21878	2.74e-14
ADH1A	2.98331	2.75e-14
KLF9-DT	1.39905	2.76e-14
SCARB1	1.05023	2.78e-14
PCLAF	-2.38361	2.83e-14
SLC19A3	3.07665	2.87e-14
IQGAP3	-2.76457	2.89e-14
AKR1C3	2.27056	2.92e-14
BZW2	-0.814101	2.94e-14
SPAST	-0.851645	2.95e-14
COL10A1	-4.00265	2.99e-14
HCAR2	2.08117	3.03e-14
POLR2E	0.726934	3.06e-14
ARHGAP32	-1.03978	3.11e-14
MIR155HG	-1.66239	3.14e-14
DDIAS	-1.67256	3.15e-14
SRD5A3	-1.04161	3.17e-14
PLEKHA8	-0.844421	3.22e-14
LOC107984128	-1.65046	3.22e-14
SLC17A7	2.03253	3.23e-14
TMEM52B	-2.16227	3.27e-14
DOCK6	1.0669	3.32e-14
PRC1	-1.76344	3.38e-14
MCM2	-1.81694	3.44e-14
CLSPN	-2.12581	3.48e-14
MOB3C	0.666868	3.52e-14
BLCAP	0.694498	3.52e-14
PRPS2	-0.868009	3.55e-14
OPN3	-1.10411	3.58e-14
THRSP	2.96963	3.59e-14
ZNF678	-0.98049	3.61e-14
ST6GAL2	-2.55287	3.69e-14
ELANE	2.27757	3.69e-14
APOB	3.28814	3.85e-14
HNRNPF	-0.569471	3.88e-14
LPAR2	-0.921582	3.95e-14
ADAM12	-1.91228	4e-14
KIF18A	-2.31619	4.07e-14
MAT1A	-2.81396	4.1e-14
ZNF28	-0.76858	4.16e-14
UBE2T	-2.04052	4.19e-14
CFP	1.54627	4.26e-14
DMD	1.38742	4.32e-14
EEF1AKMT4	-1.39827	4.4e-14
RAD1	-0.769928	4.43e-14
KLHDC8B	0.967953	4.5e-14
SYNE1	0.873635	4.55e-14
ESD	0.648831	4.63e-14
VCAN	-1.85149	4.66e-14
SPTSSB	-2.80444	4.74e-14
DNA2	-1.69368	4.74e-14
DNAJC18	0.735111	4.77e-14
SLC27A1	0.73844	4.82e-14
SNORD99	-1.3687	4.83e-14
GNAI1	1.70748	4.84e-14
NCAPG	-2.05533	4.89e-14
ESYT1	0.937155	5.01e-14
NUDT16	0.532249	5.06e-14
KLF13	0.867249	5.07e-14
LGR4-AS1	1.99563	5.1e-14
CENPU	-1.45237	5.12e-14
COL1A1	-2.36621	5.22e-14
IGSF10	1.69026	5.35e-14
SKIL	-1.19432	5.35e-14
TRARG1	3.56479	5.36e-14
LOC101929356	-0.882322	5.39e-14
LYRM9	0.708413	5.48e-14
CPA1	2.72891	5.6e-14
TGFBR3	1.71061	5.65e-14
MOB2	0.654602	5.66e-14
CD81-AS1	1.00533	5.71e-14
CENPE	-2.10501	5.73e-14
PDIA4	-0.871197	5.76e-14
PTTG1	-2.02551	5.88e-14
NUSAP1	-2.37292	5.92e-14
LOC105374297	-1.63367	6.22e-14
SNN	1.022	6.27e-14
RASL11A	1.58929	6.44e-14
FAM89A	1.92904	6.5e-14
ACVR1C	2.76658	6.53e-14
JPT2	-1.11226	6.6e-14
C4orf46	-0.851648	6.79e-14
EGFL7	1.48427	7.13e-14
CFL2	1.27351	7.16e-14
CDC20	-2.53028	7.24e-14
NVL	-1.05174	7.31e-14
LOC105374298	-1.40433	7.41e-14
ADGRA2	1.15047	7.43e-14
PTPRD	-2.03591	7.44e-14
BUB1	-2.52589	7.47e-14
CDKN1C	1.8083	7.63e-14
PC	1.62084	7.63e-14
CDH20	2.69124	7.75e-14
IFI30	-1.37062	7.83e-14
MXD4	0.695868	7.85e-14
PPP1R15A	1.44747	7.97e-14
ADIPOQ	3.5717	8.07e-14
SCT	-2.272	8.2e-14
ACSL1	2.09708	8.21e-14
ANG	1.07899	8.23e-14
LDB2	1.51707	8.29e-14
SPAG5	-1.74427	8.32e-14
GPR89A	-0.730604	8.35e-14
CDCP1	-1.63892	8.35e-14
PPP1R12C	0.613291	8.34e-14
MTHFD2	-1.00455	8.37e-14
PINK1-AS	0.560703	8.53e-14
HSD11B1	2.08491	8.52e-14
ADD1	0.519995	8.59e-14
CCR5	-1.5255	8.75e-14
PROCR	1.33637	8.75e-14
PEMT	1.27579	8.95e-14
TMEM63B	-0.8578	9.08e-14
SLC16A6	-2.39104	9.09e-14
ZNF91	-0.856914	9.13e-14
CEP68	0.640316	9.21e-14
WSCD1	1.53561	9.25e-14
TUBB6	1.14008	9.38e-14
E2F2	-2.17528	9.5e-14
SHISA3	2.56529	9.63e-14
RABIF	-0.83869	9.72e-14
PRRT4	2.78675	9.76e-14
CADM3	2.3291	9.78e-14
CSTF2	-0.733719	9.96e-14
TPPP3	1.71995	9.97e-14
LCLAT1	-0.90862	1e-13
CERKL	-0.887476	1.01e-13
CXCR2	2.37347	1.01e-13
GALNT16-AS1	1.2005	1.01e-13
SGO1	-2.2766	1.01e-13
PTBP3	-0.885017	1.02e-13
LEPR	1.39804	1.02e-13
RETSAT	1.62581	1.03e-13
PID1	1.55704	1.05e-13
C1orf112	-0.839777	1.05e-13
MYADM-AS1	1.65101	1.06e-13
STAT1	-1.42238	1.09e-13
KIF15	-2.01455	1.09e-13
XRCC2	-2.08555	1.09e-13
CORIN	-2.45562	1.12e-13
CKS2	-1.69173	1.12e-13
SRL	1.69129	1.12e-13
LOC107986126	-1.56358	1.12e-13
RHOXF1	1.96865	1.13e-13
SULF1	-1.72662	1.14e-13
RGS1	-1.54496	1.17e-13
HOXD4	1.11153	1.18e-13
TPMT	-0.778162	1.19e-13
ESPL1	-2.23565	1.21e-13
CRTAP	0.919913	1.21e-13
PTPN22	-1.42771	1.24e-13
KNL1	-2.46176	1.24e-13
DNASE1L2	-1.75217	1.24e-13
MYOCD	2.22566	1.24e-13
STK40	0.596685	1.25e-13
LOC107986211	-0.877165	1.25e-13
MAD2L1	-1.81139	1.25e-13
ACBD3	-1.04576	1.26e-13
EEF1AKMT4-ECE2	-1.46186	1.27e-13
MROH6	-1.52278	1.27e-13
ELL3	-1.12427	1.28e-13
AGPAT5	-0.930478	1.28e-13
CXCL11	-2.69688	1.32e-13
SRD5A1	-1.45205	1.35e-13
LMO2	1.06455	1.38e-13
HADH	1.20818	1.39e-13
PLPP3	1.18584	1.39e-13
RNASE4	1.12912	1.39e-13
CIDEC	3.52517	1.41e-13
LINC01614	-3.52851	1.41e-13
PDK2	0.946719	1.44e-13
CES1	2.70335	1.49e-13
RAD54L	-1.37367	1.51e-13
HHIPL2	-2.72957	1.51e-13
SGO2	-1.35144	1.53e-13
ABCA10	1.90361	1.55e-13
LOC112268426	-1.2933	1.61e-13
LOC105371483	1.08533	1.61e-13
ANXA6	0.885382	1.63e-13
ZNF106	0.823264	1.67e-13
C2CD4C	1.89927	1.7e-13
MYO16	2.1205	1.72e-13
TMEM100	2.35888	1.74e-13
NYAP1	1.65171	1.75e-13
ANLN	-2.72542	1.79e-13
NCAPH	-1.93418	1.8e-13
PFKFB3	1.74522	1.81e-13
RNF157	1.84061	1.82e-13
SOCS3	2.12901	1.86e-13
TMEM41A	-0.5939	1.86e-13
TMEM109	0.582824	1.86e-13
FYB1	-1.14193	1.88e-13
LOC102725238	1.62416	1.89e-13
SLC29A4	2.38554	1.91e-13
GNPTAB	-0.681374	1.92e-13
VAMP3	0.638851	1.93e-13
GORAB	-0.894331	1.94e-13
C16orf86	0.791724	1.97e-13
TPO	1.97159	1.98e-13
P2RY14	1.59511	2.02e-13
KIAA1549L	-1.87213	2.02e-13
RAD51	-1.74532	2.02e-13
LOC105371094	2.51312	2.03e-13
AQP1	1.67636	2.07e-13
F8	1.12695	2.09e-13
CLGN	-2.61427	2.11e-13
FAHD2A	0.482974	2.12e-13
LINCADL	3.71803	2.12e-13
FEN1	-1.01682	2.12e-13
BRCC3	-0.698917	2.18e-13
LOC401021	1.35868	2.24e-13
LINC02611	-1.50172	2.29e-13
CCNE1	-1.76556	2.36e-13
MED14	-0.691716	2.37e-13
INAVA	-2.91757	2.46e-13
PRR29	1.22941	2.49e-13
S1PR1	1.56205	2.51e-13
LPAR5	-1.05841	2.51e-13
ERG	1.28692	2.53e-13
ELMOD3	1.23381	2.54e-13
ZNF92	-1.38756	2.55e-13
STRBP	-1.0496	2.59e-13
CEP85	-1.09063	2.64e-13
ABCC6	2.0033	2.64e-13
PLXNA3	-1.04551	2.69e-13
IL18	-1.30623	2.7e-13
ANKRD20A12P	2.20081	2.74e-13
PAMR1	1.94716	2.76e-13
UBXN1	0.604535	2.76e-13
HOGA1	2.09677	2.77e-13
LOC102723803	3.14202	2.8e-13
BGN	-1.77714	2.81e-13
SRPK3	-1.69891	2.83e-13
GRK3	1.28066	2.92e-13
PEX13	-0.704983	2.95e-13
NUF2	-2.80734	2.98e-13
RBM12B	-0.928061	3.04e-13
CYP27B1	-1.78483	3.05e-13
CBX3	-0.83425	3.07e-13
WNT5A	-1.44171	3.07e-13
MIR3142HG	-1.65285	3.09e-13
CCDC167	-0.887534	3.11e-13
CELF2	1.17222	3.14e-13
PKM	-0.814814	3.17e-13
DQX1	-2.78724	3.26e-13
SOD3	1.97971	3.3e-13
HRCT1	2.09195	3.33e-13
RAB31	-1.3803	3.33e-13
H2BC18	-1.75216	3.35e-13
KRAS	-0.86508	3.36e-13
STX1A	-1.35096	3.37e-13
TSKS	1.88193	3.43e-13
PLXNC1	-1.1541	3.53e-13
ZNF730	-2.35634	3.55e-13
FAM124A	1.29659	3.58e-13
SH3BGRL2	1.29809	3.63e-13
CFLAR	0.835505	3.65e-13
CIP2A	-1.62683	3.68e-13
RUFY4	-1.77419	3.73e-13
CASKIN2	1.08722	3.73e-13
LOC284600	-2.46193	3.74e-13
MTBP	-1.08746	3.78e-13
SLX4IP	-0.846221	3.8e-13
MMP3	-2.83269	3.81e-13
PRDM16-DT	2.09432	3.91e-13
CDC45	-2.11192	3.96e-13
TWIST2	1.75812	4.07e-13
TFE3	0.77823	4.08e-13
GTF2IRD1	-0.886127	4.1e-13
BUB1B	-2.43872	4.11e-13
LHX6	1.54517	4.17e-13
EHBP1-AS1	1.03871	4.22e-13
LOC730101	-1.70483	4.27e-13
NFE2L3	-1.09016	4.28e-13
EBF2	1.75509	4.29e-13
ECSCR	1.49221	4.35e-13
H6PD	0.603561	4.36e-13
SNORD80	-1.10432	4.46e-13
PXDC1	1.07482	4.46e-13
PTK6	-1.92114	4.48e-13
SASH1	1.08092	4.5e-13
STARD8	1.06586	4.51e-13
SSTR1	1.95114	4.52e-13
ARL2	0.945496	4.55e-13
TRIP10	0.891121	4.6e-13
MT1M	2.39976	4.6e-13
GTF3C4	-0.609882	4.63e-13
EMP1	1.4568	4.77e-13
SGIP1	-1.55137	4.79e-13
GALE	-1.17342	4.82e-13
SLF2	-0.516402	4.83e-13
HSPA5	-0.656526	4.9e-13
GTF3C2-AS2	-1.1285	4.91e-13
CHEK1	-1.2096	4.92e-13
PFKFB4	-1.19668	5.02e-13
LINC02884	2.20416	5.03e-13
ECHDC3	1.58868	5.05e-13
CADM3-AS1	2.13255	5.18e-13
MMS22L	-1.04386	5.39e-13
LOXL4	1.64675	5.43e-13
TREH	1.03933	5.48e-13
SNORA18	-1.1178	5.5e-13
DEPDC1	-2.8461	5.67e-13
SH2D3C	1.1322	5.66e-13
LAMP3	-1.78339	5.71e-13
MRGPRF-AS1	2.00864	5.72e-13
LINC01140	1.82699	5.78e-13
GALNT16	1.49727	5.85e-13
C16orf95-DT	1.76938	5.99e-13
CHPF	-1.17939	6.02e-13
DCP2	-0.787916	6.04e-13
FXYD1	2.37918	6.12e-13
NDC80	-1.95719	6.22e-13
UROD	0.549435	6.36e-13
DMGDH	1.76548	6.6e-13
ODF2	-0.662111	6.69e-13
ADAM33	1.88065	6.87e-13
TMEM140	0.997234	6.88e-13
ZNF682	-1.06884	6.95e-13
MYCT1	1.37137	6.96e-13
MIR27A	2.39932	7.06e-13
PKDCC	1.87667	7.13e-13
GIMAP1	1.24376	7.14e-13
SLC35A2	-0.767439	7.16e-13
MYO19	-0.769769	7.22e-13
SOWAHD	-1.44555	7.27e-13
TTC13	-0.753515	7.29e-13
PRR5	1.01774	7.56e-13
AKAP12	1.52184	7.64e-13
PLEKHM1	0.540971	7.64e-13
SCARF1	1.10285	8.07e-13
ESAM-AS1	1.49129	8.31e-13
F7	-2.55763	8.34e-13
CASP6	-0.789151	8.44e-13
GPR89B	-0.695955	8.73e-13
LOC107986599	-0.706178	8.76e-13
LINC02511	2.51214	8.79e-13
COMP	-2.83802	8.82e-13
COMMD3-BMI1	-0.900417	8.86e-13
SDS	-2.30974	8.92e-13
VLDLR-AS1	2.45129	8.95e-13
CACNB3	-1.10838	9e-13
EPRS1	-0.694688	9.02e-13
DDR2	1.53484	9.08e-13
CTPS2	-1.0051	9.15e-13
SIGLEC7	-1.20995	9.17e-13
TBKBP1	0.663168	9.19e-13
LILRB5	1.95037	9.47e-13
YARS1	-0.483212	9.79e-13
PLAAT5	2.41818	9.81e-13
SCX	-1.5821	9.99e-13
ZNF738	-0.914418	9.99e-13
MMP13	-4.4478	1.01e-12
SVEP1	1.69855	1.01e-12
LOC105372310	-1.62881	1.01e-12
ARHGAP11A	-1.91864	1.02e-12
ZNF260	-0.6524	1.02e-12
STAC3	-0.757272	1.03e-12
ZWILCH	-1.05673	1.04e-12
PCNA	-0.843963	1.04e-12
PTPRQ	2.66111	1.05e-12
BIRC5	-2.51698	1.05e-12
ACAA2	1.09393	1.05e-12
S1PR1-DT	1.79279	1.06e-12
CEBPA-DT	1.24893	1.08e-12
SLC66A1L	2.20513	1.08e-12
POC1A	-1.35291	1.09e-12
ENPP2	1.65364	1.09e-12
PDE2A-AS2	1.93692	1.09e-12
KIF17	1.24389	1.1e-12
PECAM1	1.36956	1.1e-12
ABRACL	-1.21318	1.12e-12
TK2	0.873106	1.12e-12
NUDT7	1.25459	1.14e-12
GBAP1	-0.761658	1.15e-12
GIMAP1-GIMAP5	1.25317	1.16e-12
LOC105371880	3.41421	1.16e-12
FCGR1CP	-1.597	1.17e-12
RFX2	1.40538	1.19e-12
ZFYVE16	-0.672992	1.19e-12
CDC42EP4	0.821767	1.22e-12
LOC101928796	1.94025	1.22e-12
JDP2	0.946261	1.23e-12
CENPA	-2.23624	1.24e-12
IGFL2	-2.70488	1.25e-12
STXBP6	1.83467	1.25e-12
NDN	1.43756	1.28e-12
WWC2-AS2	1.40802	1.28e-12
ARAP3	1.08652	1.3e-12
BCL9	-1.06348	1.31e-12
GINS2	-1.79161	1.32e-12
SLC24A2	-3.84228	1.32e-12
GOLGA8M	1.34356	1.32e-12
FFAR4	1.68641	1.35e-12
BTBD6	0.857775	1.36e-12
ZNF468	-0.760095	1.36e-12
COPB2	-0.695188	1.38e-12
TLN2	1.25451	1.38e-12
C22orf39	0.63231	1.4e-12
DNASE1L3	2.33787	1.4e-12
NUP210	-1.52077	1.41e-12
LOC112268096	-3.12933	1.42e-12
UGP2	1.15658	1.42e-12
DOCK11	1.55819	1.42e-12
RECQL4	-1.72144	1.43e-12
HABP4	1.07976	1.43e-12
CCDC150	-1.32522	1.46e-12
TMEM183BP	-0.58414	1.47e-12
MLLT11	-1.57864	1.5e-12
ASPRV1	1.01105	1.53e-12
KL	1.67234	1.53e-12
MIR23AHG	1.44199	1.54e-12
TET3	-0.846591	1.55e-12
FAXDC2	1.0824	1.56e-12
LOC105374339	-2.79506	1.57e-12
LYRM1	0.657232	1.59e-12
CDC6	-1.87399	1.59e-12
GIMAP6	1.22555	1.6e-12
THSD1	1.01342	1.61e-12
CDADC1	0.606274	1.61e-12
PLAU	-1.52368	1.63e-12
OR2A1-AS1	0.884654	1.65e-12
GIMAP5	1.25806	1.66e-12
SYNDIG1	-2.40827	1.67e-12
GARS1	-0.690852	1.7e-12
TFEC	-1.33046	1.71e-12
NCEH1	-1.02328	1.74e-12
PAICS	-0.881233	1.73e-12
PARPBP	-1.50676	1.74e-12
TIMELESS	-1.24261	1.76e-12
LDB3	1.56176	1.77e-12
CCAR1	-0.486079	1.77e-12
TRIM52-AS1	0.987632	1.79e-12
PLAAT3	1.64655	1.81e-12
REPS2	-1.47866	1.84e-12
COA6	-0.783155	1.87e-12
HHIP	2.14273	1.88e-12
BICDL1	-2.07192	1.88e-12
IFT80	-0.768778	1.89e-12
DOCK10	-0.780182	1.97e-12
KCNA2	2.22847	1.99e-12
CHL1-AS2	1.93321	2e-12
FOXM1	-1.99698	2e-12
PREX2	1.50747	2.02e-12
CES2	0.582065	2.02e-12
PTPN7	-1.21164	2.02e-12
MRPL46	0.540994	2.07e-12
ZNF81	-0.687905	2.07e-12
DGCR9	-2.33543	2.13e-12
SLIT3	1.47205	2.16e-12
DPT	2.30196	2.21e-12
CDT1	-1.91216	2.25e-12
FHDC1	-1.09648	2.26e-12
BMI1	-1.21505	2.26e-12
LOC105370113	-3.36732	2.29e-12
ZNF358	0.777705	2.3e-12
RUSC2	0.820266	2.3e-12
GNAZ	1.4103	2.31e-12
LOC105375221	2.00883	2.33e-12
MIR6717	1.53326	2.33e-12
ADH1C	2.50528	2.35e-12
MACROH2A1	-0.6363	2.36e-12
FKBP14	-0.828291	2.37e-12
CPNE7	-2.36136	2.41e-12
SLC39A10	-0.953464	2.43e-12
CCBE1	1.69213	2.43e-12
MXRA7	1.01904	2.46e-12
OLFML2A	0.996639	2.47e-12
EDIL3	-1.89969	2.48e-12
HRC	1.71068	2.5e-12
IDH2	-0.947606	2.5e-12
CETP	2.48559	2.51e-12
PSKH1	0.615242	2.57e-12
SLC17A9	-1.47732	2.57e-12
ST3GAL3	0.744412	2.62e-12
SERP1	-0.773333	2.67e-12
AMPD3	-0.875677	2.73e-12
ODF3L1	1.84411	2.77e-12
APOLD1	1.59317	2.82e-12
HLA-E	0.934426	2.82e-12
EIF2AK1	-0.606514	2.89e-12
SPRED3	-1.43818	2.9e-12
TMED3	-1.06521	2.92e-12
TMEM11	0.527048	2.92e-12
BMP2	1.87497	2.92e-12
LINC01238	-2.25905	2.93e-12
RNU6ATAC35P	2.32107	2.95e-12
CLIC5	1.55256	2.95e-12
GAPT	-1.362	2.96e-12
CDS2	0.472476	2.97e-12
CNOT9	-0.438381	3e-12
UBA6	-0.760797	3.03e-12
RXRG	2.37802	3.07e-12
CCNF	-1.34858	3.08e-12
SLC35F2	-1.10057	3.1e-12
HIF3A	2.36167	3.1e-12
LINC01355	-1.28226	3.14e-12
GREM1	-1.97982	3.15e-12
C19orf12	1.16651	3.16e-12
MSR1	-1.52678	3.18e-12
ERO1A	-1.02647	3.19e-12
PPAT	-1.14069	3.21e-12
RGCC	1.29815	3.25e-12
PDIA3P1	-0.567615	3.31e-12
LOC652276	-0.711086	3.33e-12
ZNF726	-1.40267	3.39e-12
SNORA25	-1.07816	3.41e-12
CD300LF	-1.39273	3.44e-12
S100P	-3.14217	3.45e-12
NTAQ1	-0.724633	3.56e-12
COL5A2	-1.77887	3.57e-12
TMEM263	-0.858622	3.58e-12
LINC02996	3.72322	3.58e-12
IFT122P3	-1.48141	3.59e-12
CTF1	1.25958	3.69e-12
KCNS3	-1.24662	3.71e-12
TACC1	1.16199	3.73e-12
RAD51AP1	-1.83608	3.76e-12
LOC285097	-2.14472	3.77e-12
GSTM5	1.97374	3.79e-12
DTX3L	-0.748697	3.8e-12
WNT11	2.22723	3.8e-12
CEP83	-0.75761	3.82e-12
FANCD2	-1.24126	3.84e-12
ELF3-AS1	-1.34577	3.87e-12
TMEM87B	-0.915978	3.94e-12
KIF23	-1.84845	3.94e-12
C1orf74	-0.86618	3.95e-12
COL22A1	-2.46418	4.02e-12
PGM2L1	-1.17048	4.02e-12
TBC1D13	0.494095	4.1e-12
CADPS	-2.3001	4.17e-12
FIS1	0.58037	4.21e-12
LAMP2	-0.594974	4.22e-12
FAM13A-AS1	1.00811	4.25e-12
C2CD2	1.30108	4.3e-12
BMP6	0.985782	4.31e-12
PDE1B	1.38899	4.32e-12
ZNF736	-0.741276	4.37e-12
MAN2A1	-0.950885	4.39e-12
CDCA4	-0.894807	4.39e-12
SMARCA4	-0.820089	4.42e-12
ZNF107	-1.25911	4.48e-12
LINC01128	0.793062	4.52e-12
SLC39A7	-0.5597	4.52e-12
DLGAP5	-2.55853	4.54e-12
PUS10	-0.788738	4.58e-12
LINC03013	1.76227	4.6e-12
H2AZ1	-0.862674	4.68e-12
TLN1	0.803478	4.78e-12
LOC102723663	-1.65372	4.84e-12
ATP7A	-0.709956	4.88e-12
ZNF485	-0.956624	4.91e-12
MYH11	1.83927	4.93e-12
MSMO1	-1.03452	4.95e-12
CRTAC1	1.73573	4.95e-12
PGM5P3-AS1	2.56341	4.96e-12
MAP7D3	1.34586	4.96e-12
HACL1	0.672813	4.98e-12
SEC23IP	-0.558547	5e-12
ACAT1	1.028	5.13e-12
RBMS2	0.800284	5.17e-12
ITGAX	-1.27865	5.17e-12
ITSN1	1.29239	5.21e-12
SS18L1	-0.581811	5.37e-12
APCDD1	1.54009	5.48e-12
ZNF525	-0.817191	5.49e-12
TDRKH-AS1	-1.33528	5.53e-12
LRRC70	1.30059	5.58e-12
KIAA0408	1.85781	5.62e-12
PDZD2	1.56681	5.65e-12
C1QTNF9	1.71488	5.68e-12
LPCAT4	0.704035	5.82e-12
NDRG2	1.55761	5.91e-12
MPRIP	0.61701	5.99e-12
MAFF	1.40802	6.02e-12
C11orf96	1.8842	6.06e-12
RPS6KA1	-0.818207	6.12e-12
TIGD1	-0.926349	6.17e-12
LOC105373184	1.38343	6.19e-12
FANCB	-1.38393	6.25e-12
GALNT15	1.92819	6.27e-12
KLHL38	-2.20346	6.35e-12
DPYSL2	0.944161	6.37e-12
TYMSOS	-1.55461	6.42e-12
TLR7	-1.12688	6.42e-12
LOC107985050	-1.71225	6.46e-12
MANEAL	-1.63342	6.54e-12
LRRC4B	1.56854	6.55e-12
CPSF2	-0.560924	6.57e-12
MAL2-AS1	-1.5323	6.6e-12
RNF150	1.64534	6.65e-12
RFC4	-0.873586	6.79e-12
AKAP5	-1.67445	6.87e-12
USP3-AS1	-0.559769	6.88e-12
MYL9	1.22554	7e-12
LOC105374118	2.01635	7.04e-12
LIMK1	-0.853272	7.06e-12
PGM5P4-AS1	2.25021	7.19e-12
TPD52	-1.75329	7.22e-12
ASPN	-2.16333	7.25e-12
SEPHS2	-0.845914	7.39e-12
CTIF	1.11586	7.38e-12
MYC	1.20638	7.47e-12
NR3C1	0.970911	7.49e-12
CDH2	-2.03904	7.53e-12
EDNRB	1.38381	7.71e-12
VSTM2L	-2.39495	7.85e-12
ADAM28	-1.16649	7.93e-12
ECH1	0.766149	7.98e-12
CYP4Z2P	-2.79796	8.12e-12
ARFGAP1	-0.595174	8.14e-12
MCM9	-0.776552	8.21e-12
JAM2	1.34501	8.21e-12
MECR	0.646271	8.23e-12
LINC01550	1.42495	8.26e-12
LINC01028	2.9783	8.33e-12
COX4I2	1.55532	8.35e-12
ZMYND8	-0.642056	8.35e-12
CLDN9	-1.72639	8.45e-12
SLC12A4	0.817916	8.5e-12
PDXDC1	-0.72133	8.64e-12
ST6GALNAC3	1.49997	8.82e-12
PRKCI	-0.788513	8.82e-12
B3GALNT2	-0.640687	8.88e-12
MEOX1	2.1886	8.88e-12
LINC02289	1.57953	8.98e-12
STX8	0.582348	9e-12
CDC25A	-1.77711	9.09e-12
CHD9NB	2.36018	9.11e-12
INKA2	1.29954	9.27e-12
ZCCHC24	1.1284	9.3e-12
RSAD2	-1.47432	9.49e-12
CXCR1	2.5349	9.72e-12
FREM1	1.73257	9.79e-12
CCNDBP1	0.554482	9.79e-12
LOC107985532	-1.92384	1e-11
MUL1	0.352166	1.01e-11
HSH2D	-1.8897	1.01e-11
ANKDD1A	0.815709	1.02e-11
CAPN11	1.55079	1.02e-11
GFOD1	1.18948	1.03e-11
C5orf46	-2.27636	1.03e-11
CDKN2A	-1.60356	1.03e-11
C21orf58	-1.1003	1.03e-11
NFU1	0.710792	1.04e-11
LAT2	-0.801863	1.1e-11
KLHL36	0.48583	1.11e-11
ANO6	0.942451	1.13e-11
SLC25A33	0.949668	1.15e-11
CSTF3	-0.584144	1.16e-11
VPS13B	-0.638926	1.16e-11
MUC5B	-3.42212	1.17e-11
RAB10	-0.642339	1.17e-11
ETV7	-1.40648	1.17e-11
TSSC2	1.39703	1.17e-11
LOC107985221	1.33955	1.17e-11
ZNF367	-1.75507	1.18e-11
FCGR1BP	-1.3695	1.18e-11
BCL2L2	0.622148	1.18e-11
CKAP2L	-2.48949	1.19e-11
COX14	0.949284	1.19e-11
ALDH1L1-AS2	3.05753	1.22e-11
ZNF138	-0.85269	1.23e-11
CDC25C	-1.93922	1.23e-11
SUCO	-1.06696	1.23e-11
CDC14B	0.926197	1.26e-11
LOC101927764	1.14139	1.28e-11
CA3	2.45511	1.29e-11
FMO2	1.82948	1.29e-11
LINC00639	1.59795	1.29e-11
SLC16A3	-1.69735	1.29e-11
LOC101927445	1.59157	1.3e-11
LMLN	-0.707706	1.31e-11
ROBO3	1.17383	1.31e-11
MICALCL	-1.7155	1.33e-11
SRP9	-0.950932	1.34e-11
ABHD6	1.16871	1.34e-11
MAPK7	0.765031	1.34e-11
RAD54B	-1.03222	1.34e-11
C10orf55	-1.47539	1.35e-11
MAP7D1	0.847442	1.35e-11
LOC112268079	1.62059	1.35e-11
CIAO2A	-0.568351	1.39e-11
ALDH3A2	0.958188	1.39e-11
CKAP4	-0.780741	1.4e-11
KHDC4	-0.835734	1.41e-11
FGD5	1.21267	1.42e-11
ADGRB2	-1.76434	1.43e-11
LMNA	0.844898	1.44e-11
APBB1	0.762804	1.44e-11
IKZF2	-0.981179	1.44e-11
TMEM86A	-1.0165	1.46e-11
PKLR	-0.853282	1.48e-11
ABCA12	-2.99086	1.48e-11
ARG2	0.678896	1.48e-11
MCM10	-2.14773	1.49e-11
BLNK	-1.11101	1.5e-11
SUN2	0.705685	1.5e-11
DRAXIN	-2.15776	1.52e-11
ARHGAP11B	-1.70989	1.53e-11
ENAH	-0.962599	1.54e-11
SDR16C5	-2.34632	1.55e-11
FUT3	-2.83119	1.55e-11
LOC107986097	-2.07822	1.55e-11
E2F8	-2.76233	1.59e-11
GLIS3	-1.40138	1.59e-11
SLC7A5	-1.80295	1.59e-11
ATIC	-0.536356	1.6e-11
LCOR	-0.576404	1.6e-11
KIF5C	-2.07706	1.61e-11
SBK1	-1.85459	1.61e-11
TMEM123	-0.830784	1.62e-11
XIRP1	-2.50713	1.63e-11
PEX10	0.379966	1.63e-11
TMEM256	0.874642	1.65e-11
ATG16L1	-0.608339	1.65e-11
ITM2A	1.73264	1.66e-11
ABCD4	0.467238	1.68e-11
LOC101928334	1.98405	1.68e-11
EHBP1	1.02807	1.69e-11
HTRA4	-2.37663	1.72e-11
TMEM183A	-0.507662	1.74e-11
ADAMTS5	1.43379	1.78e-11
LINC00092	2.0578	1.8e-11
PITPNA-AS1	0.676297	1.82e-11
RASGRP1	-1.51914	1.83e-11
BARD1	-1.26608	1.84e-11
APOBR	-0.992293	1.84e-11
ISLR2	1.36233	1.86e-11
ADAMTS9-AS2	1.63311	1.86e-11
LOC101928415	0.768532	1.87e-11
DOC2B	1.63508	1.88e-11
LOC105375587	3.06587	1.88e-11
ARID4B	-0.828267	1.89e-11
ATAD5	-1.1254	1.91e-11
GALNT7	-1.70357	1.92e-11
TBCE	-0.611793	1.95e-11
DBF4	-1.04788	1.96e-11
FERMT2	1.3341	1.97e-11
ADGRD1	1.78095	1.97e-11
LOC101928080	2.55106	1.98e-11
SLC33A1	-0.57113	1.98e-11
RNASEH2A	-0.957474	1.98e-11
ZNF827	-0.574578	2.03e-11
ALCAM	-1.47812	2.04e-11
EP300-AS1	-1.75085	2.07e-11
EVI2A	-1.10664	2.09e-11
MFSD4A	1.13865	2.09e-11
HMMR	-2.3939	2.09e-11
TMEM63C	-2.21191	2.12e-11
INSYN2A	-1.8197	2.12e-11
GMPS	-0.669793	2.13e-11
GK	-1.05831	2.14e-11
PLPP1	1.15872	2.14e-11
LOC112268225	-1.46331	2.16e-11
E2F7	-2.60463	2.16e-11
STMN1	-1.32496	2.17e-11
PSCA	-2.5463	2.17e-11
HORMAD2-AS1	1.82367	2.21e-11
ARL6IP4	0.463634	2.22e-11
LCTL	-0.943503	2.23e-11
EPB41L2	1.06954	2.24e-11
RBL1	-0.922829	2.28e-11
RGS4	-1.76209	2.28e-11
KCTD5	-0.611558	2.31e-11
INTS8	-0.807188	2.39e-11
ANKRD50	-1.06152	2.46e-11
LRRC8C-DT	1.59048	2.47e-11
SNORD79	-1.50585	2.53e-11
TNNT3	2.17345	2.56e-11
LSM14B	-0.545701	2.59e-11
C4orf51	-0.579578	2.65e-11
PLAUR	-1.33569	2.66e-11
SLC52A3	-1.39346	2.66e-11
OSCAR	-1.1249	2.67e-11
COL5A1	-1.68941	2.67e-11
AVL9	-0.678147	2.69e-11
B4GALT3	-0.824573	2.75e-11
DUSP14	0.732505	2.78e-11
RPAP3-DT	0.958314	2.79e-11
PTGFRN	-0.872241	2.8e-11
BCAS1	-2.26397	2.82e-11
CHCHD10	1.0611	2.87e-11
PTGIS	1.66522	2.91e-11
KLHL29	1.26136	2.92e-11
ALDH4A1	1.40999	2.94e-11
CDKN3	-1.84006	2.94e-11
TDRD1	-2.6649	2.94e-11
OSTC	-0.583557	2.97e-11
CARMN	1.58711	3e-11
SEC14L1	0.759826	3.02e-11
RTN4	0.787474	3.04e-11
POU6F1	0.747091	3.04e-11
KYNU	-1.94338	3.09e-11
ARID5A	1.26825	3.1e-11
ADAMTS9-AS1	1.75235	3.14e-11
SLC38A1	-1.53501	3.14e-11
ZFP36	1.5585	3.15e-11
ABCC5	-0.93769	3.17e-11
SNHG28	-0.882324	3.27e-11
FHL5	1.75965	3.28e-11
ACOXL	1.00966	3.3e-11
PHTF2	-1.0152	3.3e-11
MARCHF2	0.919858	3.33e-11
TBC1D17	0.511376	3.34e-11
C1QTNF1	1.49432	3.36e-11
KDM5B	-1.0438	3.39e-11
ANKRD29	1.4909	3.42e-11
NOXO1	-1.66957	3.43e-11
PTPRS	1.27286	3.51e-11
HSD17B7	-1.02347	3.53e-11
DDAH2	0.675616	3.54e-11
KLF15	2.27452	3.62e-11
ANKRD53	0.600865	3.66e-11
TMEM33	-0.564386	3.66e-11
MORF4L2	-0.589929	3.68e-11
DPEP1	-1.94632	3.72e-11
DHDDS	0.95204	3.73e-11
TMEM129	0.446417	3.77e-11
PSMD5	-0.448728	3.77e-11
CHRNB2	-0.666527	3.8e-11
MIOX	-1.70127	3.85e-11
HAGHL	-1.78308	3.89e-11
PIF1	-1.54659	3.9e-11
STK4	-0.497319	3.9e-11
PPIF	-0.798213	3.98e-11
DSN1	-0.672423	4e-11
TUFT1	-1.29145	4.02e-11
KCNK7	1.19758	4.04e-11
PASK	-0.957732	4.09e-11
LMAN1	-0.646197	4.1e-11
COPG1	-0.580347	4.1e-11
TM7SF2	1.43889	4.14e-11
HDAC4-AS1	1.30562	4.17e-11
SPDL1	-0.843893	4.18e-11
TREML1	-1.27034	4.18e-11
DLC1	1.23221	4.22e-11
GPR160	-1.48047	4.31e-11
BMF	-0.790063	4.34e-11
LY86	-0.970582	4.48e-11
HMCN2	2.184	4.53e-11
LINC01354	1.60442	4.53e-11
SEZ6L2	-1.77651	4.58e-11
RAB26	-2.04129	4.58e-11
TRIM14	-0.791587	4.69e-11
SHISAL1	-2.13449	4.69e-11
SH3D19	1.05169	4.7e-11
FFAR3	2.33911	4.72e-11
BROX	-0.959619	4.74e-11
CD248	1.56598	4.74e-11
LOC107985917	-1.18619	4.79e-11
MAST1	-2.14197	4.82e-11
ZNF146	-0.656634	4.83e-11
RAP2C	-1.49479	4.91e-11
AGMAT	-1.41754	5.01e-11
DENR	-0.502261	5.02e-11
TMEM165	-0.534258	5.03e-11
NDC1	-0.69182	5.04e-11
WDR76	-1.18958	5.04e-11
LOC105374838	-1.32952	5.05e-11
REEP4	-0.629184	5.09e-11
VAV2	-0.728101	5.1e-11
SUV39H2	-0.978741	5.13e-11
DPY19L3	-0.640973	5.12e-11
LINC00578	-2.28167	5.15e-11
FLOT2	0.405413	5.16e-11
ERVFRD-1	1.677	5.27e-11
PI16	2.70394	5.31e-11
FANCF	-0.949572	5.33e-11
NRIP2	0.87113	5.4e-11
P3H4	-0.978246	5.45e-11
GIMAP7	1.38888	5.47e-11
CDK5R1	-1.13061	5.48e-11
CNRIP1	1.26224	5.58e-11
ATP6V1A	-0.656457	5.59e-11
THBS2	-1.45298	5.59e-11
ADAMTS6	-1.64698	5.64e-11
RNF186	2.40872	5.69e-11
TRIM50	1.42997	5.69e-11
DEPP1	1.567	5.71e-11
SOBP	1.29323	5.74e-11
MMP14	-1.21114	5.74e-11
DCTPP1	-0.685042	5.73e-11
WBP4	0.552708	5.75e-11
TRAF5	-1.04385	5.79e-11
PRG4	1.93867	5.83e-11
SHQ1	-0.49292	5.86e-11
MAN2C1	0.643638	5.88e-11
RHBDL1	-1.4335	6.17e-11
CNTNAP3P2	1.57084	6.19e-11
KANK2	1.00473	6.22e-11
HSPE1	-0.56418	6.37e-11
SPOPL	-1.03118	6.38e-11
RAB8A	-0.374829	6.4e-11
ISCU	0.603846	6.41e-11
MCHR1	-2.40374	6.43e-11
VIL1	-0.691013	6.46e-11
ACADL	2.47318	6.49e-11
ZNF710	-0.580397	6.58e-11
LIG3	-0.75434	6.68e-11
TIA1	-0.57168	6.77e-11
RPLP2	0.837537	6.81e-11
MIR23A	2.11856	6.84e-11
P2RY12	1.61589	6.86e-11
ZNF700	-0.632544	6.89e-11
GIPC2	1.57853	7.04e-11
NEURL1B	0.981671	7.09e-11
RNF2	-0.751846	7.11e-11
LOC105372725	-1.81143	7.17e-11
PCDH7	-1.3972	7.23e-11
ZBTB47	0.837229	7.26e-11
SERPINE2	-1.48624	7.31e-11
GSDMC	-2.43643	7.34e-11
PDE9A	1.13939	7.36e-11
CCDC50	0.712484	7.41e-11
B3GALNT1	-0.836021	7.43e-11
GPRC5B	0.905348	7.49e-11
H3P6	-0.677367	7.55e-11
CYP2A7	-3.52761	7.6e-11
SET	-0.497821	7.76e-11
ALPK3	1.75993	7.77e-11
JPH3	-2.01003	7.8e-11
ACSS2	1.23723	7.84e-11
PGM1	1.06953	7.9e-11
LCAT	0.783503	7.92e-11
TMEM273	1.28191	7.96e-11
TNS2-AS1	0.980811	7.98e-11
SLC25A1	0.880855	8.01e-11
SMS	-0.731411	8.05e-11
PDIA3	-0.545129	8.13e-11
EFNB1	1.17895	8.14e-11
LOC107984270	1.45201	8.2e-11
H3-3A	-0.597491	8.22e-11
NAA35	-0.656211	8.24e-11
KLC1	0.456969	8.25e-11
TOP2A	-2.49348	8.42e-11
MIR6084	1.17425	8.46e-11
MT1JP	2.31845	8.49e-11
ZNF623	-0.855545	8.54e-11
PPT1	-0.540418	8.55e-11
LOC102723814	-1.39692	8.58e-11
ECRG4	2.21305	8.67e-11
PPM1F-AS1	0.93833	8.73e-11
ASCC3	-0.652396	8.78e-11
ZHX3	0.699564	8.81e-11
MROCKI	-1.46099	8.89e-11
CSF1	0.976202	8.91e-11
COL1A2	-1.83053	9.02e-11
RYR3	1.12612	9.08e-11
DYNLT2	-1.04538	9.19e-11
DNMT3A	-0.6947	9.2e-11
CAMK4	-1.04086	9.22e-11
HOXD-AS2	1.41748	9.4e-11
PODXL2	-1.44689	9.48e-11
CCDC78	-1.95728	9.5e-11
NHERF2	0.757032	9.64e-11
IFRD1	0.649375	9.72e-11
DBNDD1	-1.47421	9.71e-11
IL3RA	0.873901	9.81e-11
ZNF776	-0.710919	9.85e-11
ILK	0.504258	9.87e-11
TEX49	0.657923	1.01e-10
TFPI	1.2145	1.04e-10
SLC6A2	2.03882	1.04e-10
MGST1	1.50625	1.05e-10
SH3BP5	0.787722	1.05e-10
CYSTM1	0.947221	1.06e-10
PTK7	-1.46491	1.07e-10
FAM43A	1.22086	1.08e-10
ALDH1A1	1.44233	1.08e-10
CENPH	-0.877288	1.09e-10
GJA4	1.3586	1.09e-10
FAM151B	-0.931073	1.09e-10
SPRY2	1.33744	1.1e-10
SNORD47	-1.11716	1.11e-10
TMEM200B	0.824437	1.12e-10
DENND1C	-0.901652	1.12e-10
LOC100507053	1.16996	1.12e-10
SLC26A6	-0.763914	1.12e-10
MAMDC4	-0.866939	1.12e-10
MRGPRF	1.60694	1.14e-10
HS3ST3A1	-1.5403	1.14e-10
SLC2A1	-1.27772	1.14e-10
PGM5P2	0.754098	1.15e-10
OAS3	-1.14456	1.15e-10
ATP1A2	2.36085	1.17e-10
GPS2	0.409037	1.17e-10
PEX14	0.398851	1.18e-10
AP1S1	-0.742561	1.18e-10
ABHD14A	0.812245	1.19e-10
SRMS	-2.0302	1.2e-10
SNORD6	-1.29368	1.21e-10
ZNF254	-0.734697	1.21e-10
COX20	-0.884002	1.22e-10
CKMT2	1.40816	1.22e-10
ANKRD40	0.727037	1.22e-10
DNASE2	-0.569521	1.23e-10
PIGM	-0.636038	1.25e-10
LSM11	-0.612632	1.25e-10
TMEM41B	-0.664717	1.26e-10
TIPRL	-0.711035	1.26e-10
BMX	1.89852	1.28e-10
LOC107985034	-0.898878	1.29e-10
SOX12	-0.933088	1.3e-10
CZIB	0.59879	1.31e-10
USP37	-0.621	1.32e-10
PYGL	1.41944	1.37e-10
ZNF816	-0.676094	1.37e-10
PYROXD2	0.726382	1.37e-10
GMIP	-0.643827	1.37e-10
LOC105374795	1.19893	1.39e-10
ADH1B	2.85302	1.39e-10
SKI	0.654989	1.4e-10
LINC00667	0.761088	1.4e-10
CYSRT1	-1.55706	1.41e-10
NCBP1	-0.566962	1.41e-10
ARHGAP10	0.936729	1.41e-10
ZNF766	-0.46818	1.41e-10
MIS18A	-0.750028	1.42e-10
ABL1	0.55257	1.44e-10
TNFSF13B	-1.08281	1.44e-10
SAPCD2	-1.8367	1.44e-10
POT1-AS1	-1.24198	1.45e-10
APBB1IP	1.22078	1.45e-10
CCDC178	2.00465	1.47e-10
GALNT1	-1.02085	1.48e-10
ADAR	-0.708812	1.48e-10
CCR4	-2.13191	1.49e-10
PPP2R2C	-2.79095	1.49e-10
LOC105369212	1.47165	1.5e-10
EFEMP1	1.26466	1.5e-10
CLMP	1.37932	1.52e-10
TADA1	-0.724757	1.53e-10
SHROOM2	-1.48291	1.53e-10
RERGL	2.4472	1.54e-10
PLIN3	-0.534311	1.54e-10
FKBP8	0.618978	1.54e-10
COL8A2	-1.43193	1.55e-10
DOCK5	-0.858395	1.58e-10
LOC107986294	1.25278	1.59e-10
REM1	1.45921	1.59e-10
OAZ3	-0.669888	1.59e-10
EDA	1.11916	1.6e-10
TESC	1.66499	1.62e-10
TREM2	-1.3021	1.62e-10
KLHL30	2.15905	1.63e-10
ZZEF1	0.394202	1.63e-10
NLK	-0.77312	1.63e-10
KDELR2	-0.64756	1.64e-10
ZNF124	-0.961219	1.64e-10
LOC107984316	-1.19704	1.65e-10
SMC6	-0.713164	1.66e-10
FOXN3	0.910975	1.66e-10
CXCL12	1.28545	1.67e-10
MGAT4A	-0.902236	1.68e-10
ADAMTS1	1.48962	1.69e-10
XPO1	-0.706038	1.69e-10
TMEM181	-0.751335	1.7e-10
RPS6KA2	0.772415	1.71e-10
PXN-AS1	0.593022	1.72e-10
EFNA4	-1.26354	1.72e-10
SLC11A2	-0.590368	1.72e-10
PRKAB2	-0.640843	1.73e-10
SEC24A	-0.766424	1.73e-10
WAPL	-0.483391	1.73e-10
TONSL	-1.54385	1.74e-10
GAL3ST4	-0.883105	1.74e-10
VTI1B	0.685922	1.74e-10
ARRB1	0.90702	1.75e-10
SNORD60	-1.5994	1.75e-10
LINC01943	-1.43783	1.77e-10
MIR6513	0.93653	1.78e-10
MAP1LC3C	1.91472	1.79e-10
DCAF4	-0.654666	1.8e-10
GPR137C	-1.43052	1.82e-10
ATP5F1D	0.638102	1.82e-10
SOGA3	1.68743	1.82e-10
PRR11	-1.57414	1.83e-10
RCOR3	-0.775218	1.84e-10
XPO5	-0.47477	1.85e-10
SLC9A9	1.1053	1.85e-10
SBDSP1	0.469965	1.86e-10
MED11	0.421069	1.86e-10
TDRD10	1.42009	1.87e-10
NMNAT2	2.10409	1.87e-10
DUSP6	1.03921	1.87e-10
TOX3	-2.28833	1.87e-10
LINC01004	-1.10771	1.88e-10
LOC101928517	-1.1285	1.88e-10
ZNF860	-1.30345	1.89e-10
DNMT1	-0.931968	1.91e-10
FAM184A	1.29485	1.92e-10
ID1	1.52776	1.92e-10
NETO2	-1.4395	1.93e-10
LOC107986528	-3.75768	1.94e-10
CFAP20	0.559944	1.94e-10
F12	-1.5927	1.95e-10
TMEM92	-2.3239	1.99e-10
CCT3	-0.668546	2e-10
CD2AP	-1.04841	2.03e-10
NR3C2	1.16335	2.05e-10
MAOA	2.05485	2.09e-10
LRRC1	-0.721465	2.11e-10
ATF4	0.500392	2.11e-10
CXCL2	2.02928	2.13e-10
ANK2	1.54292	2.13e-10
RASSF9	1.28818	2.17e-10
ADHFE1	1.27296	2.18e-10
ST8SIA6-AS1	-2.79939	2.2e-10
FLJ20021	0.884167	2.21e-10
PHF24	1.52287	2.21e-10
KIF14	-2.55163	2.23e-10
COL3A1	-1.88667	2.24e-10
HMGCS1	-1.0431	2.25e-10
PRIMA1	1.59163	2.25e-10
SEMA6B	1.17775	2.27e-10
MIR24-2	1.93296	2.27e-10
MEOX2	1.82061	2.28e-10
DCAF13	-0.803615	2.28e-10
HOXD3	1.04378	2.29e-10
LOC105371254	-1.3749	2.3e-10
LOC112268063	-0.752319	2.3e-10
TMEM97	-0.876482	2.32e-10
TMEM79	-1.10747	2.33e-10
DLST	0.446366	2.34e-10
PEPD	0.781507	2.35e-10
LOC105377347	-1.03423	2.36e-10
CALB2	2.28396	2.37e-10
TBX15	1.34302	2.37e-10
ARF4	-0.530213	2.38e-10
UTRN	0.720305	2.39e-10
MEST	1.4226	2.39e-10
ZMYM4	-0.46567	2.39e-10
VKORC1L1	1.08768	2.4e-10
PARAL1	2.74628	2.41e-10
AMACR	-0.689532	2.42e-10
FAM110A	-1.11175	2.43e-10
ZFP62	-0.677206	2.44e-10
LOC105374898	1.34187	2.44e-10
ANGPT1	1.80629	2.44e-10
CENPP	-0.740481	2.46e-10
PAK1	-1.04081	2.49e-10
MFSD4A-AS1	1.81995	2.49e-10
ESPN	-1.80723	2.52e-10
CAMK2A	-1.73156	2.53e-10
RAB3D	-0.971081	2.56e-10
IRX6	2.18344	2.59e-10
SNTG2	1.87565	2.6e-10
PHYHIP	1.6021	2.6e-10
LOC112268437	1.51181	2.6e-10
PCDH19	1.24084	2.6e-10
NAT1	-2.69804	2.62e-10
ACOT2	1.17116	2.65e-10
COL6A6	1.89314	2.67e-10
LIN9	-1.13734	2.68e-10
FMOD	1.25129	2.68e-10
MIR3658	-0.957066	2.7e-10
RGN	1.70471	2.72e-10
PPP2R5B	0.57474	2.72e-10
MBD4	-0.493958	2.73e-10
FOS	1.6622	2.73e-10
YOD1	-0.93259	2.75e-10
LOC105369315	-2.20197	2.77e-10
MFNG	1.00977	2.8e-10
ARFGEF3	-1.44802	2.8e-10
CLDN2	1.93188	2.8e-10
ERBIN	-0.629433	2.81e-10
LINC00930	-1.84474	2.83e-10
CAPN13	-2.52794	2.86e-10
VAT1	0.716474	2.92e-10
ADAMTSL4	1.46189	2.94e-10
H2BC20P	-1.71675	2.94e-10
LCORL	-0.877839	2.95e-10
LAMB2	0.685486	2.95e-10
CSGALNACT2	-0.731538	2.97e-10
KIF21A	-0.938744	2.97e-10
EIF2B3	0.53526	2.98e-10
TMEM145	-2.16141	2.98e-10
ASCL2	-1.71305	3.03e-10
CIDEA	3.13344	3.04e-10
MIR210HG	-1.41812	3.06e-10
CDKN2C	1.57647	3.12e-10
PIGW	-0.725706	3.13e-10
GBA1	-0.631755	3.15e-10
IKBKE	-0.966049	3.17e-10
CES1P1	2.4378	3.18e-10
ITPK1	1.00786	3.2e-10
LOC107984243	-1.13729	3.21e-10
NAALADL1	1.00136	3.21e-10
ABHD17C	-1.1707	3.24e-10
RRAGA	0.413062	3.25e-10
TTC38	0.648526	3.25e-10
APOBEC3B	-1.39968	3.26e-10
MST1R	-1.49552	3.29e-10
MIR497HG	0.518525	3.3e-10
PCSK9	-2.29147	3.31e-10
[truncated: 17,735 more rows]
