# Supplementary material for: Understanding mechanisms of Polygonatum sibiricum-derived exosome-like nanoparticles against breast cancer through an integrated metabolomics and network pharmacology analysis
Source: Front Chem. 2025 Jun 6;13:1559758. doi: 10.3389/fchem.2025.1559758 (PMC12179076; doi:10.3389/fchem.2025.1559758)
Supplement: Supplementary file 1 [file DataSheet1.zip › raw data/Fig.6/Gene/CAV1-7sc0.pdb]

HEADER    STRUCTURAL PROTEIN                      26-SEP-21   7SC0              
TITLE     CRYOEM STRUCTURE OF THE CAVEOLIN-1 8S COMPLEX                         
COMPND    MOL_ID: 1;                                                            
COMPND   2 MOLECULE: CAVEOLIN-1;                                                
COMPND   3 CHAIN: A, B, C, D, E, F, G, H, I, J, K;                              
COMPND   4 ENGINEERED: YES                                                      
SOURCE    MOL_ID: 1;                                                            
SOURCE   2 ORGANISM_SCIENTIFIC: HOMO SAPIENS;                                   
SOURCE   3 ORGANISM_COMMON: HUMAN;                                              
SOURCE   4 ORGANISM_TAXID: 9606;                                                
SOURCE   5 GENE: CAV1, CAV;                                                     
SOURCE   6 EXPRESSION_SYSTEM: ESCHERICHIA COLI BL21;                            
SOURCE   7 EXPRESSION_SYSTEM_TAXID: 511693                                      
KEYWDS    CAVEOLIN, CAVEOLAE, CRYOEM, DISC, MONOTOPIC PROTEINS, STRUCTURAL      
KEYWDS   2 PROTEIN                                                              
EXPDTA    ELECTRON MICROSCOPY                                                   
AUTHOR    J.P.PORTA,M.D.OHI,A.K.KENWORTHY,E.KARAKAS                             
REVDAT   2   05-JUN-24 7SC0    1       REMARK                                   
REVDAT   1   25-MAY-22 7SC0    0                                                
JRNL        AUTH   J.C.PORTA,B.HAN,A.GULSEVIN,J.M.CHUNG,Y.PESKOVA,S.CONNOLLY,   
JRNL        AUTH 2 H.S.MCHAOURAB,J.MEILER,E.KARAKAS,A.K.KENWORTHY,M.D.OHI       
JRNL        TITL   MOLECULAR ARCHITECTURE OF THE HUMAN CAVEOLIN-1 COMPLEX.      
JRNL        REF    SCI ADV                       V.   8 N7232 2022              
JRNL        REFN                   ESSN 2375-2548                               
JRNL        PMID   35544577                                                     
JRNL        DOI    10.1126/SCIADV.ABN7232                                       
REMARK   2                                                                      
REMARK   2 RESOLUTION.    3.40 ANGSTROMS.                                       
REMARK   3                                                                      
REMARK   3 REFINEMENT.                                                          
REMARK   3   SOFTWARE PACKAGES      : CRYOSPARC, LEGINON, CRYOSPARC, PHENIX,    
REMARK   3                            CRYOSPARC, CRYOSPARC, CRYOSPARC,          
REMARK   3                            CRYOSPARC, PHENIX                         
REMARK   3   RECONSTRUCTION SCHEMA  : BACK PROJECTION                           
REMARK   3                                                                      
REMARK   3 EM MAP-MODEL FITTING AND REFINEMENT                                  
REMARK   3   PDB ENTRY                    : NULL                                
REMARK   3   REFINEMENT SPACE             : REAL                                
REMARK   3   REFINEMENT PROTOCOL          : AB INITIO MODEL                     
REMARK   3   REFINEMENT TARGET            : CORRELATION COEFFICIENT             
REMARK   3   OVERALL ANISOTROPIC B VALUE  : 37.800                              
REMARK   3                                                                      
REMARK   3 FITTING PROCEDURE : NULL                                             
REMARK   3                                                                      
REMARK   3 EM IMAGE RECONSTRUCTION STATISTICS                                   
REMARK   3   NOMINAL PIXEL SIZE (ANGSTROMS)    : NULL                           
REMARK   3   ACTUAL PIXEL SIZE  (ANGSTROMS)    : NULL                           
REMARK   3   EFFECTIVE RESOLUTION (ANGSTROMS)  : 3.400                          
REMARK   3   NUMBER OF PARTICLES               : 60615                          
REMARK   3   CTF CORRECTION METHOD             : PHASE FLIPPING AND AMPLITUDE   
REMARK   3                                       CORRECTION                     
REMARK   3                                                                      
REMARK   3 EM RECONSTRUCTION MAGNIFICATION CALIBRATION: NULL                    
REMARK   3                                                                      
REMARK   3 OTHER DETAILS: NULL                                                  
REMARK   4                                                                      
REMARK   4 7SC0 COMPLIES WITH FORMAT V. 3.30, 13-JUL-11                         
REMARK 100                                                                      
REMARK 100 THIS ENTRY HAS BEEN PROCESSED BY RCSB ON 27-SEP-21.                  
REMARK 100 THE DEPOSITION ID IS D_1000259388.                                   
REMARK 245                                                                      
REMARK 245 EXPERIMENTAL DETAILS                                                 
REMARK 245   RECONSTRUCTION METHOD          : SINGLE PARTICLE                   
REMARK 245   SPECIMEN TYPE                  : NULL                              
REMARK 245                                                                      
REMARK 245 ELECTRON MICROSCOPE SAMPLE                                           
REMARK 245   SAMPLE TYPE                    : PARTICLE                          
REMARK 245   PARTICLE TYPE                  : POINT                             
REMARK 245   NAME OF SAMPLE                 : CAVEOLIN-1 8S COMPLEX WITH C11    
REMARK 245                                    SYMMETRY.                         
REMARK 245   SAMPLE CONCENTRATION (MG ML-1) : 1.10                              
REMARK 245   SAMPLE SUPPORT DETAILS         : 5 MA GLOW DISCHARGE               
REMARK 245   SAMPLE VITRIFICATION DETAILS   : NULL                              
REMARK 245   SAMPLE BUFFER                  : NULL                              
REMARK 245   PH                             : 8.00                              
REMARK 245   SAMPLE DETAILS                 : NULL                              
REMARK 245                                                                      
REMARK 245 DATA ACQUISITION                                                     
REMARK 245   DATE OF EXPERIMENT                : NULL                           
REMARK 245   NUMBER OF MICROGRAPHS-IMAGES      : 984                            
REMARK 245   TEMPERATURE (KELVIN)              : NULL                           
REMARK 245   MICROSCOPE MODEL                  : TFS GLACIOS                    
REMARK 245   DETECTOR TYPE                     : GATAN K2 SUMMIT (4K X 4K)      
REMARK 245   MINIMUM DEFOCUS (NM)              : 1500.00                        
REMARK 245   MAXIMUM DEFOCUS (NM)              : 2200.00                        
REMARK 245   MINIMUM TILT ANGLE (DEGREES)      : NULL                           
REMARK 245   MAXIMUM TILT ANGLE (DEGREES)      : NULL                           
REMARK 245   NOMINAL CS                        : 2.70                           
REMARK 245   IMAGING MODE                      : BRIGHT FIELD                   
REMARK 245   ELECTRON DOSE (ELECTRONS NM**-2)  : 5550.00                        
REMARK 245   ILLUMINATION MODE                 : FLOOD BEAM                     
REMARK 245   NOMINAL MAGNIFICATION             : 36000                          
REMARK 245   CALIBRATED MAGNIFICATION          : 40103                          
REMARK 245   SOURCE                            : FIELD EMISSION GUN             
REMARK 245   ACCELERATION VOLTAGE (KV)         : 200                            
REMARK 245   IMAGING DETAILS                   : NULL                           
REMARK 247                                                                      
REMARK 247 ELECTRON MICROSCOPY                                                  
REMARK 247  THE COORDINATES IN THIS ENTRY WERE GENERATED FROM ELECTRON          
REMARK 247  MICROSCOPY DATA. PROTEIN DATA BANK CONVENTIONS REQUIRE              
REMARK 247  THAT CRYST1 AND SCALE RECORDS BE INCLUDED, BUT THE VALUES           
REMARK 247  ON THESE RECORDS ARE MEANINGLESS EXCEPT FOR THE CALCULATION         
REMARK 247  OF THE STRUCTURE FACTORS.                                           
REMARK 300                                                                      
REMARK 300 BIOMOLECULE: 1                                                       
REMARK 300 SEE REMARK 350 FOR THE AUTHOR PROVIDED AND/OR PROGRAM                
REMARK 300 GENERATED ASSEMBLY INFORMATION FOR THE STRUCTURE IN                  
REMARK 300 THIS ENTRY. THE REMARK MAY ALSO PROVIDE INFORMATION ON               
REMARK 300 BURIED SURFACE AREA.                                                 
REMARK 350                                                                      
REMARK 350 COORDINATES FOR A COMPLETE MULTIMER REPRESENTING THE KNOWN           
REMARK 350 BIOLOGICALLY SIGNIFICANT OLIGOMERIZATION STATE OF THE                
REMARK 350 MOLECULE CAN BE GENERATED BY APPLYING BIOMT TRANSFORMATIONS          
REMARK 350 GIVEN BELOW.  BOTH NON-CRYSTALLOGRAPHIC AND                          
REMARK 350 CRYSTALLOGRAPHIC OPERATIONS ARE GIVEN.                               
REMARK 350                                                                      
REMARK 350 BIOMOLECULE: 1                                                       
REMARK 350 AUTHOR DETERMINED BIOLOGICAL UNIT: UNDECAMERIC                       
REMARK 350 APPLY THE FOLLOWING TO CHAINS: A, B, C, D, E, F, G, H, I, J,         
REMARK 350                    AND CHAINS: K                                     
REMARK 350   BIOMT1   1  1.000000  0.000000  0.000000        0.00000            
REMARK 350   BIOMT2   1  0.000000  1.000000  0.000000        0.00000            
REMARK 350   BIOMT3   1  0.000000  0.000000  1.000000        0.00000            
REMARK 465                                                                      
REMARK 465 MISSING RESIDUES                                                     
REMARK 465 THE FOLLOWING RESIDUES WERE NOT LOCATED IN THE                       
REMARK 465 EXPERIMENT. (M=MODEL NUMBER; RES=RESIDUE NAME; C=CHAIN               
REMARK 465 IDENTIFIER; SSSEQ=SEQUENCE NUMBER; I=INSERTION CODE.)                
REMARK 465                                                                      
REMARK 465   M RES C SSSEQI                                                     
REMARK 465     MET A     1                                                      
REMARK 465     SER A     2                                                      
REMARK 465     GLY A     3                                                      
REMARK 465     GLY A     4                                                      
REMARK 465     LYS A     5                                                      
REMARK 465     TYR A     6                                                      
REMARK 465     VAL A     7                                                      
REMARK 465     ASP A     8                                                      
REMARK 465     SER A     9                                                      
REMARK 465     GLU A    10                                                      
REMARK 465     GLY A    11                                                      
REMARK 465     HIS A    12                                                      
REMARK 465     LEU A    13                                                      
REMARK 465     TYR A    14                                                      
REMARK 465     THR A    15                                                      
REMARK 465     VAL A    16                                                      
REMARK 465     PRO A    17                                                      
REMARK 465     ILE A    18                                                      
REMARK 465     ARG A    19                                                      
REMARK 465     GLU A    20                                                      
REMARK 465     GLN A    21                                                      
REMARK 465     GLY A    22                                                      
REMARK 465     ASN A    23                                                      
REMARK 465     ILE A    24                                                      
REMARK 465     TYR A    25                                                      
REMARK 465     LYS A    26                                                      
REMARK 465     PRO A    27                                                      
REMARK 465     ASN A    28                                                      
REMARK 465     ASN A    29                                                      
REMARK 465     LYS A    30                                                      
REMARK 465     ALA A    31                                                      
REMARK 465     MET A    32                                                      
REMARK 465     ALA A    33                                                      
REMARK 465     ASP A    34                                                      
REMARK 465     GLU A    35                                                      
REMARK 465     LEU A    36                                                      
REMARK 465     SER A    37                                                      
REMARK 465     GLU A    38                                                      
REMARK 465     LYS A    39                                                      
REMARK 465     GLN A    40                                                      
REMARK 465     VAL A    41                                                      
REMARK 465     TYR A    42                                                      
REMARK 465     ASP A    43                                                      
REMARK 465     ALA A    44                                                      
REMARK 465     HIS A    45                                                      
REMARK 465     THR A    46                                                      
REMARK 465     LYS A    47                                                      
REMARK 465     GLU A    48                                                      
REMARK 465     ILE A   178                                                      
REMARK 465     MET B     1                                                      
REMARK 465     SER B     2                                                      
REMARK 465     GLY B     3                                                      
REMARK 465     GLY B     4                                                      
REMARK 465     LYS B     5                                                      
REMARK 465     TYR B     6                                                      
REMARK 465     VAL B     7                                                      
REMARK 465     ASP B     8                                                      
REMARK 465     SER B     9                                                      
REMARK 465     GLU B    10                                                      
REMARK 465     GLY B    11                                                      
REMARK 465     HIS B    12                                                      
REMARK 465     LEU B    13                                                      
REMARK 465     TYR B    14                                                      
REMARK 465     THR B    15                                                      
REMARK 465     VAL B    16                                                      
REMARK 465     PRO B    17                                                      
REMARK 465     ILE B    18                                                      
REMARK 465     ARG B    19                                                      
REMARK 465     GLU B    20                                                      
REMARK 465     GLN B    21                                                      
REMARK 465     GLY B    22                                                      
REMARK 465     ASN B    23                                                      
REMARK 465     ILE B    24                                                      
REMARK 465     TYR B    25                                                      
REMARK 465     LYS B    26                                                      
REMARK 465     PRO B    27                                                      
REMARK 465     ASN B    28                                                      
REMARK 465     ASN B    29                                                      
REMARK 465     LYS B    30                                                      
REMARK 465     ALA B    31                                                      
REMARK 465     MET B    32                                                      
REMARK 465     ALA B    33                                                      
REMARK 465     ASP B    34                                                      
REMARK 465     GLU B    35                                                      
REMARK 465     LEU B    36                                                      
REMARK 465     SER B    37                                                      
REMARK 465     GLU B    38                                                      
REMARK 465     LYS B    39                                                      
REMARK 465     GLN B    40                                                      
REMARK 465     VAL B    41                                                      
REMARK 465     TYR B    42                                                      
REMARK 465     ASP B    43                                                      
REMARK 465     ALA B    44                                                      
REMARK 465     HIS B    45                                                      
REMARK 465     THR B    46                                                      
REMARK 465     LYS B    47                                                      
REMARK 465     GLU B    48                                                      
REMARK 465     ILE B   178                                                      
REMARK 465     MET C     1                                                      
REMARK 465     SER C     2                                                      
REMARK 465     GLY C     3                                                      
REMARK 465     GLY C     4                                                      
REMARK 465     LYS C     5                                                      
REMARK 465     TYR C     6                                                      
REMARK 465     VAL C     7                                                      
REMARK 465     ASP C     8                                                      
REMARK 465     SER C     9                                                      
REMARK 465     GLU C    10                                                      
REMARK 465     GLY C    11                                                      
REMARK 465     HIS C    12                                                      
REMARK 465     LEU C    13                                                      
REMARK 465     TYR C    14                                                      
REMARK 465     THR C    15                                                      
REMARK 465     VAL C    16                                                      
REMARK 465     PRO C    17                                                      
REMARK 465     ILE C    18                                                      
REMARK 465     ARG C    19                                                      
REMARK 465     GLU C    20                                                      
REMARK 465     GLN C    21                                                      
REMARK 465     GLY C    22                                                      
REMARK 465     ASN C    23                                                      
REMARK 465     ILE C    24                                                      
REMARK 465     TYR C    25                                                      
REMARK 465     LYS C    26                                                      
REMARK 465     PRO C    27                                                      
REMARK 465     ASN C    28                                                      
REMARK 465     ASN C    29                                                      
REMARK 465     LYS C    30                                                      
REMARK 465     ALA C    31                                                      
REMARK 465     MET C    32                                                      
REMARK 465     ALA C    33                                                      
REMARK 465     ASP C    34                                                      
REMARK 465     GLU C    35                                                      
REMARK 465     LEU C    36                                                      
REMARK 465     SER C    37                                                      
REMARK 465     GLU C    38                                                      
REMARK 465     LYS C    39                                                      
REMARK 465     GLN C    40                                                      
REMARK 465     VAL C    41                                                      
REMARK 465     TYR C    42                                                      
REMARK 465     ASP C    43                                                      
REMARK 465     ALA C    44                                                      
REMARK 465     HIS C    45                                                      
REMARK 465     THR C    46                                                      
REMARK 465     LYS C    47                                                      
REMARK 465     GLU C    48                                                      
REMARK 465     ILE C   178                                                      
REMARK 465     MET D     1                                                      
REMARK 465     SER D     2                                                      
REMARK 465     GLY D     3                                                      
REMARK 465     GLY D     4                                                      
REMARK 465     LYS D     5                                                      
REMARK 465     TYR D     6                                                      
REMARK 465     VAL D     7                                                      
REMARK 465     ASP D     8                                                      
REMARK 465     SER D     9                                                      
REMARK 465     GLU D    10                                                      
REMARK 465     GLY D    11                                                      
REMARK 465     HIS D    12                                                      
REMARK 465     LEU D    13                                                      
REMARK 465     TYR D    14                                                      
REMARK 465     THR D    15                                                      
REMARK 465     VAL D    16                                                      
REMARK 465     PRO D    17                                                      
REMARK 465     ILE D    18                                                      
REMARK 465     ARG D    19                                                      
REMARK 465     GLU D    20                                                      
REMARK 465     GLN D    21                                                      
REMARK 465     GLY D    22                                                      
REMARK 465     ASN D    23                                                      
REMARK 465     ILE D    24                                                      
REMARK 465     TYR D    25                                                      
REMARK 465     LYS D    26                                                      
REMARK 465     PRO D    27                                                      
REMARK 465     ASN D    28                                                      
REMARK 465     ASN D    29                                                      
REMARK 465     LYS D    30                                                      
REMARK 465     ALA D    31                                                      
REMARK 465     MET D    32                                                      
REMARK 465     ALA D    33                                                      
REMARK 465     ASP D    34                                                      
REMARK 465     GLU D    35                                                      
REMARK 465     LEU D    36                                                      
REMARK 465     SER D    37                                                      
REMARK 465     GLU D    38                                                      
REMARK 465     LYS D    39                                                      
REMARK 465     GLN D    40                                                      
REMARK 465     VAL D    41                                                      
REMARK 465     TYR D    42                                                      
REMARK 465     ASP D    43                                                      
REMARK 465     ALA D    44                                                      
REMARK 465     HIS D    45                                                      
REMARK 465     THR D    46                                                      
REMARK 465     LYS D    47                                                      
REMARK 465     GLU D    48                                                      
REMARK 465     ILE D   178                                                      
REMARK 465     MET E     1                                                      
REMARK 465     SER E     2                                                      
REMARK 465     GLY E     3                                                      
REMARK 465     GLY E     4                                                      
REMARK 465     LYS E     5                                                      
REMARK 465     TYR E     6                                                      
REMARK 465     VAL E     7                                                      
REMARK 465     ASP E     8                                                      
REMARK 465     SER E     9                                                      
REMARK 465     GLU E    10                                                      
REMARK 465     GLY E    11                                                      
REMARK 465     HIS E    12                                                      
REMARK 465     LEU E    13                                                      
REMARK 465     TYR E    14                                                      
REMARK 465     THR E    15                                                      
REMARK 465     VAL E    16                                                      
REMARK 465     PRO E    17                                                      
REMARK 465     ILE E    18                                                      
REMARK 465     ARG E    19                                                      
REMARK 465     GLU E    20                                                      
REMARK 465     GLN E    21                                                      
REMARK 465     GLY E    22                                                      
REMARK 465     ASN E    23                                                      
REMARK 465     ILE E    24                                                      
REMARK 465     TYR E    25                                                      
REMARK 465     LYS E    26                                                      
REMARK 465     PRO E    27                                                      
REMARK 465     ASN E    28                                                      
REMARK 465     ASN E    29                                                      
REMARK 465     LYS E    30                                                      
REMARK 465     ALA E    31                                                      
REMARK 465     MET E    32                                                      
REMARK 465     ALA E    33                                                      
REMARK 465     ASP E    34                                                      
REMARK 465     GLU E    35                                                      
REMARK 465     LEU E    36                                                      
REMARK 465     SER E    37                                                      
REMARK 465     GLU E    38                                                      
REMARK 465     LYS E    39                                                      
REMARK 465     GLN E    40                                                      
REMARK 465     VAL E    41                                                      
REMARK 465     TYR E    42                                                      
REMARK 465     ASP E    43                                                      
REMARK 465     ALA E    44                                                      
REMARK 465     HIS E    45                                                      
REMARK 465     THR E    46                                                      
REMARK 465     LYS E    47                                                      
REMARK 465     GLU E    48                                                      
REMARK 465     ILE E   178                                                      
REMARK 465     MET F     1                                                      
REMARK 465     SER F     2                                                      
REMARK 465     GLY F     3                                                      
REMARK 465     GLY F     4                                                      
REMARK 465     LYS F     5                                                      
REMARK 465     TYR F     6                                                      
REMARK 465     VAL F     7                                                      
REMARK 465     ASP F     8                                                      
REMARK 465     SER F     9                                                      
REMARK 465     GLU F    10                                                      
REMARK 465     GLY F    11                                                      
REMARK 465     HIS F    12                                                      
REMARK 465     LEU F    13                                                      
REMARK 465     TYR F    14                                                      
REMARK 465     THR F    15                                                      
REMARK 465     VAL F    16                                                      
REMARK 465     PRO F    17                                                      
REMARK 465     ILE F    18                                                      
REMARK 465     ARG F    19                                                      
REMARK 465     GLU F    20                                                      
REMARK 465     GLN F    21                                                      
REMARK 465     GLY F    22                                                      
REMARK 465     ASN F    23                                                      
REMARK 465     ILE F    24                                                      
REMARK 465     TYR F    25                                                      
REMARK 465     LYS F    26                                                      
REMARK 465     PRO F    27                                                      
REMARK 465     ASN F    28                                                      
REMARK 465     ASN F    29                                                      
REMARK 465     LYS F    30                                                      
REMARK 465     ALA F    31                                                      
REMARK 465     MET F    32                                                      
REMARK 465     ALA F    33                                                      
REMARK 465     ASP F    34                                                      
REMARK 465     GLU F    35                                                      
REMARK 465     LEU F    36                                                      
REMARK 465     SER F    37                                                      
REMARK 465     GLU F    38                                                      
REMARK 465     LYS F    39                                                      
REMARK 465     GLN F    40                                                      
REMARK 465     VAL F    41                                                      
REMARK 465     TYR F    42                                                      
REMARK 465     ASP F    43                                                      
REMARK 465     ALA F    44                                                      
REMARK 465     HIS F    45                                                      
REMARK 465     THR F    46                                                      
REMARK 465     LYS F    47                                                      
REMARK 465     GLU F    48                                                      
REMARK 465     ILE F   178                                                      
REMARK 465     MET G     1                                                      
REMARK 465     SER G     2                                                      
REMARK 465     GLY G     3                                                      
REMARK 465     GLY G     4                                                      
REMARK 465     LYS G     5                                                      
REMARK 465     TYR G     6                                                      
REMARK 465     VAL G     7                                                      
REMARK 465     ASP G     8                                                      
REMARK 465     SER G     9                                                      
REMARK 465     GLU G    10                                                      
REMARK 465     GLY G    11                                                      
REMARK 465     HIS G    12                                                      
REMARK 465     LEU G    13                                                      
REMARK 465     TYR G    14                                                      
REMARK 465     THR G    15                                                      
REMARK 465     VAL G    16                                                      
REMARK 465     PRO G    17                                                      
REMARK 465     ILE G    18                                                      
REMARK 465     ARG G    19                                                      
REMARK 465     GLU G    20                                                      
REMARK 465     GLN G    21                                                      
REMARK 465     GLY G    22                                                      
REMARK 465     ASN G    23                                                      
REMARK 465     ILE G    24                                                      
REMARK 465     TYR G    25                                                      
REMARK 465     LYS G    26                                                      
REMARK 465     PRO G    27                                                      
REMARK 465     ASN G    28                                                      
REMARK 465     ASN G    29                                                      
REMARK 465     LYS G    30                                                      
REMARK 465     ALA G    31                                                      
REMARK 465     MET G    32                                                      
REMARK 465     ALA G    33                                                      
REMARK 465     ASP G    34                                                      
REMARK 465     GLU G    35                                                      
REMARK 465     LEU G    36                                                      
REMARK 465     SER G    37                                                      
REMARK 465     GLU G    38                                                      
REMARK 465     LYS G    39                                                      
REMARK 465     GLN G    40                                                      
REMARK 465     VAL G    41                                                      
REMARK 465     TYR G    42                                                      
REMARK 465     ASP G    43                                                      
REMARK 465     ALA G    44                                                      
REMARK 465     HIS G    45                                                      
REMARK 465     THR G    46                                                      
REMARK 465     LYS G    47                                                      
REMARK 465     GLU G    48                                                      
REMARK 465     ILE G   178                                                      
REMARK 465     MET H     1                                                      
REMARK 465     SER H     2                                                      
REMARK 465     GLY H     3                                                      
REMARK 465     GLY H     4                                                      
REMARK 465     LYS H     5                                                      
REMARK 465     TYR H     6                                                      
REMARK 465     VAL H     7                                                      
REMARK 465     ASP H     8                                                      
REMARK 465     SER H     9                                                      
REMARK 465     GLU H    10                                                      
REMARK 465     GLY H    11                                                      
REMARK 465     HIS H    12                                                      
REMARK 465     LEU H    13                                                      
REMARK 465     TYR H    14                                                      
REMARK 465     THR H    15                                                      
REMARK 465     VAL H    16                                                      
REMARK 465     PRO H    17                                                      
REMARK 465     ILE H    18                                                      
REMARK 465     ARG H    19                                                      
REMARK 465     GLU H    20                                                      
REMARK 465     GLN H    21                                                      
REMARK 465     GLY H    22                                                      
REMARK 465     ASN H    23                                                      
REMARK 465     ILE H    24                                                      
REMARK 465     TYR H    25                                                      
REMARK 465     LYS H    26                                                      
REMARK 465     PRO H    27                                                      
REMARK 465     ASN H    28                                                      
REMARK 465     ASN H    29                                                      
REMARK 465     LYS H    30                                                      
REMARK 465     ALA H    31                                                      
REMARK 465     MET H    32                                                      
REMARK 465     ALA H    33                                                      
REMARK 465     ASP H    34                                                      
REMARK 465     GLU H    35                                                      
REMARK 465     LEU H    36                                                      
REMARK 465     SER H    37                                                      
REMARK 465     GLU H    38                                                      
REMARK 465     LYS H    39                                                      
REMARK 465     GLN H    40                                                      
REMARK 465     VAL H    41                                                      
REMARK 465     TYR H    42                                                      
REMARK 465     ASP H    43                                                      
REMARK 465     ALA H    44                                                      
REMARK 465     HIS H    45                                                      
REMARK 465     THR H    46                                                      
REMARK 465     LYS H    47                                                      
REMARK 465     GLU H    48                                                      
REMARK 465     ILE H   178                                                      
REMARK 465     MET I     1                                                      
REMARK 465     SER I     2                                                      
REMARK 465     GLY I     3                                                      
REMARK 465     GLY I     4                                                      
REMARK 465     LYS I     5                                                      
REMARK 465     TYR I     6                                                      
REMARK 465     VAL I     7                                                      
REMARK 465     ASP I     8                                                      
REMARK 465     SER I     9                                                      
REMARK 465     GLU I    10                                                      
REMARK 465     GLY I    11                                                      
REMARK 465     HIS I    12                                                      
REMARK 465     LEU I    13                                                      
REMARK 465     TYR I    14                                                      
REMARK 465     THR I    15                                                      
REMARK 465     VAL I    16                                                      
REMARK 465     PRO I    17                                                      
REMARK 465     ILE I    18                                                      
REMARK 465     ARG I    19                                                      
REMARK 465     GLU I    20                                                      
REMARK 465     GLN I    21                                                      
REMARK 465     GLY I    22                                                      
REMARK 465     ASN I    23                                                      
REMARK 465     ILE I    24                                                      
REMARK 465     TYR I    25                                                      
REMARK 465     LYS I    26                                                      
REMARK 465     PRO I    27                                                      
REMARK 465     ASN I    28                                                      
REMARK 465     ASN I    29                                                      
REMARK 465     LYS I    30                                                      
REMARK 465     ALA I    31                                                      
REMARK 465     MET I    32                                                      
REMARK 465     ALA I    33                                                      
REMARK 465     ASP I    34                                                      
REMARK 465     GLU I    35                                                      
REMARK 465     LEU I    36                                                      
REMARK 465     SER I    37                                                      
REMARK 465     GLU I    38                                                      
REMARK 465     LYS I    39                                                      
REMARK 465     GLN I    40                                                      
REMARK 465     VAL I    41                                                      
REMARK 465     TYR I    42                                                      
REMARK 465     ASP I    43                                                      
REMARK 465     ALA I    44                                                      
REMARK 465     HIS I    45                                                      
REMARK 465     THR I    46                                                      
REMARK 465     LYS I    47                                                      
REMARK 465     GLU I    48                                                      
REMARK 465     ILE I   178                                                      
REMARK 465     MET J     1                                                      
REMARK 465     SER J     2                                                      
REMARK 465     GLY J     3                                                      
REMARK 465     GLY J     4                                                      
REMARK 465     LYS J     5                                                      
REMARK 465     TYR J     6                                                      
REMARK 465     VAL J     7                                                      
REMARK 465     ASP J     8                                                      
REMARK 465     SER J     9                                                      
REMARK 465     GLU J    10                                                      
REMARK 465     GLY J    11                                                      
REMARK 465     HIS J    12                                                      
REMARK 465     LEU J    13                                                      
REMARK 465     TYR J    14                                                      
REMARK 465     THR J    15                                                      
REMARK 465     VAL J    16                                                      
REMARK 465     PRO J    17                                                      
REMARK 465     ILE J    18                                                      
REMARK 465     ARG J    19                                                      
REMARK 465     GLU J    20                                                      
REMARK 465     GLN J    21                                                      
REMARK 465     GLY J    22                                                      
REMARK 465     ASN J    23                                                      
REMARK 465     ILE J    24                                                      
REMARK 465     TYR J    25                                                      
REMARK 465     LYS J    26                                                      
REMARK 465     PRO J    27                                                      
REMARK 465     ASN J    28                                                      
REMARK 465     ASN J    29                                                      
REMARK 465     LYS J    30                                                      
REMARK 465     ALA J    31                                                      
REMARK 465     MET J    32                                                      
REMARK 465     ALA J    33                                                      
REMARK 465     ASP J    34                                                      
REMARK 465     GLU J    35                                                      
REMARK 465     LEU J    36                                                      
REMARK 465     SER J    37                                                      
REMARK 465     GLU J    38                                                      
REMARK 465     LYS J    39                                                      
REMARK 465     GLN J    40                                                      
REMARK 465     VAL J    41                                                      
REMARK 465     TYR J    42                                                      
REMARK 465     ASP J    43                                                      
REMARK 465     ALA J    44                                                      
REMARK 465     HIS J    45                                                      
REMARK 465     THR J    46                                                      
REMARK 465     LYS J    47                                                      
REMARK 465     GLU J    48                                                      
REMARK 465     ILE J   178                                                      
REMARK 465     MET K     1                                                      
REMARK 465     SER K     2                                                      
REMARK 465     GLY K     3                                                      
REMARK 465     GLY K     4                                                      
REMARK 465     LYS K     5                                                      
REMARK 465     TYR K     6                                                      
REMARK 465     VAL K     7                                                      
REMARK 465     ASP K     8                                                      
REMARK 465     SER K     9                                                      
REMARK 465     GLU K    10                                                      
REMARK 465     GLY K    11                                                      
REMARK 465     HIS K    12                                                      
REMARK 465     LEU K    13                                                      
REMARK 465     TYR K    14                                                      
REMARK 465     THR K    15                                                      
REMARK 465     VAL K    16                                                      
REMARK 465     PRO K    17                                                      
REMARK 465     ILE K    18                                                      
REMARK 465     ARG K    19                                                      
REMARK 465     GLU K    20                                                      
REMARK 465     GLN K    21                                                      
REMARK 465     GLY K    22                                                      
REMARK 465     ASN K    23                                                      
REMARK 465     ILE K    24                                                      
REMARK 465     TYR K    25                                                      
REMARK 465     LYS K    26                                                      
REMARK 465     PRO K    27                                                      
REMARK 465     ASN K    28                                                      
REMARK 465     ASN K    29                                                      
REMARK 465     LYS K    30                                                      
REMARK 465     ALA K    31                                                      
REMARK 465     MET K    32                                                      
REMARK 465     ALA K    33                                                      
REMARK 465     ASP K    34                                                      
REMARK 465     GLU K    35                                                      
REMARK 465     LEU K    36                                                      
REMARK 465     SER K    37                                                      
REMARK 465     GLU K    38                                                      
REMARK 465     LYS K    39                                                      
REMARK 465     GLN K    40                                                      
REMARK 465     VAL K    41                                                      
REMARK 465     TYR K    42                                                      
REMARK 465     ASP K    43                                                      
REMARK 465     ALA K    44                                                      
REMARK 465     HIS K    45                                                      
REMARK 465     THR K    46                                                      
REMARK 465     LYS K    47                                                      
REMARK 465     GLU K    48                                                      
REMARK 465     ILE K   178                                                      
REMARK 500                                                                      
REMARK 500 GEOMETRY AND STEREOCHEMISTRY                                         
REMARK 500 SUBTOPIC: TORSION ANGLES                                             
REMARK 500                                                                      
REMARK 500 TORSION ANGLES OUTSIDE THE EXPECTED RAMACHANDRAN REGIONS:            
REMARK 500 (M=MODEL NUMBER; RES=RESIDUE NAME; C=CHAIN IDENTIFIER;               
REMARK 500 SSEQ=SEQUENCE NUMBER; I=INSERTION CODE).                             
REMARK 500                                                                      
REMARK 500 STANDARD TABLE:                                                      
REMARK 500 FORMAT:(10X,I3,1X,A3,1X,A1,I4,A1,4X,F7.2,3X,F7.2)                    
REMARK 500                                                                      
REMARK 500 EXPECTED VALUES: GJ KLEYWEGT AND TA JONES (1996). PHI/PSI-           
REMARK 500 CHOLOGY: RAMACHANDRAN REVISITED. STRUCTURE 4, 1395 - 1400            
REMARK 500                                                                      
REMARK 500  M RES CSSEQI        PSI       PHI                                   
REMARK 500    ASP A  55       66.64   -159.76                                   
REMARK 500    PRO A  56       45.45    -84.69                                   
REMARK 500    LYS A  57       -5.67   -141.48                                   
REMARK 500    ASP A  61       13.60   -141.78                                   
REMARK 500    GLU A  76      142.49   -172.86                                   
REMARK 500    ASP B  55       66.67   -159.80                                   
REMARK 500    PRO B  56       45.43    -84.73                                   
REMARK 500    LYS B  57       -5.64   -141.49                                   
REMARK 500    ASP B  61       13.60   -141.76                                   
REMARK 500    GLU B  76      142.48   -172.84                                   
REMARK 500    ASP C  55       66.61   -159.81                                   
REMARK 500    PRO C  56       45.41    -84.62                                   
REMARK 500    LYS C  57       -5.75   -141.40                                   
REMARK 500    ASP C  61       13.61   -141.79                                   
REMARK 500    GLU C  76      142.45   -172.81                                   
REMARK 500    ASP D  55       66.65   -159.76                                   
REMARK 500    PRO D  56       45.47    -84.69                                   
REMARK 500    LYS D  57       -5.63   -141.47                                   
REMARK 500    ASP D  61       13.65   -141.83                                   
REMARK 500    GLU D  76      142.46   -172.80                                   
REMARK 500    ASP E  55       66.72   -159.75                                   
REMARK 500    PRO E  56       45.38    -84.68                                   
REMARK 500    LYS E  57       -5.63   -141.44                                   
REMARK 500    ASP E  61       13.70   -141.80                                   
REMARK 500    GLU E  76      142.35   -172.87                                   
REMARK 500    ASP F  55       66.66   -159.80                                   
REMARK 500    PRO F  56       45.42    -84.69                                   
REMARK 500    LYS F  57       -5.66   -141.43                                   
REMARK 500    ASP F  61       13.65   -141.80                                   
REMARK 500    GLU F  76      142.47   -172.83                                   
REMARK 500    ASP G  55       66.69   -159.77                                   
REMARK 500    PRO G  56       45.39    -84.69                                   
REMARK 500    LYS G  57       -5.69   -141.44                                   
REMARK 500    ASP G  61       13.59   -141.79                                   
REMARK 500    GLU G  76      142.41   -172.85                                   
REMARK 500    ASP H  55       66.70   -159.82                                   
REMARK 500    PRO H  56       45.48    -84.76                                   
REMARK 500    LYS H  57       -5.68   -141.48                                   
REMARK 500    ASP H  61       13.62   -141.77                                   
REMARK 500    GLU H  76      142.48   -172.84                                   
REMARK 500    ASP I  55       66.64   -159.79                                   
REMARK 500    PRO I  56       45.36    -84.59                                   
REMARK 500    LYS I  57       -5.68   -141.42                                   
REMARK 500    ASP I  61       13.60   -141.77                                   
REMARK 500    GLU I  76      142.46   -172.87                                   
REMARK 500    ASP J  55       66.65   -159.76                                   
REMARK 500    PRO J  56       45.42    -84.67                                   
REMARK 500    LYS J  57       -5.73   -141.42                                   
REMARK 500    ASP J  61       13.64   -141.81                                   
REMARK 500    GLU J  76      142.44   -172.83                                   
REMARK 500                                                                      
REMARK 500 THIS ENTRY HAS      55 RAMACHANDRAN OUTLIERS.                        
REMARK 500                                                                      
REMARK 500 REMARK: NULL                                                         
REMARK 900                                                                      
REMARK 900 RELATED ENTRIES                                                      
REMARK 900 RELATED ID: EMD-25007   RELATED DB: EMDB                             
REMARK 900 CRYOEM STRUCTURE OF THE CAVEOLIN-1 8S COMPLEX                        
DBREF  7SC0 A    1   178  UNP    Q03135   CAV1_HUMAN       1    178             
DBREF  7SC0 B    1   178  UNP    Q03135   CAV1_HUMAN       1    178             
DBREF  7SC0 C    1   178  UNP    Q03135   CAV1_HUMAN       1    178             
DBREF  7SC0 D    1   178  UNP    Q03135   CAV1_HUMAN       1    178             
DBREF  7SC0 E    1   178  UNP    Q03135   CAV1_HUMAN       1    178             
DBREF  7SC0 F    1   178  UNP    Q03135   CAV1_HUMAN       1    178             
DBREF  7SC0 G    1   178  UNP    Q03135   CAV1_HUMAN       1    178             
DBREF  7SC0 H    1   178  UNP    Q03135   CAV1_HUMAN       1    178             
DBREF  7SC0 I    1   178  UNP    Q03135   CAV1_HUMAN       1    178             
DBREF  7SC0 J    1   178  UNP    Q03135   CAV1_HUMAN       1    178             
DBREF  7SC0 K    1   178  UNP    Q03135   CAV1_HUMAN       1    178             
SEQRES   1 A  178  MET SER GLY GLY LYS TYR VAL ASP SER GLU GLY HIS LEU          
SEQRES   2 A  178  TYR THR VAL PRO ILE ARG GLU GLN GLY ASN ILE TYR LYS          
SEQRES   3 A  178  PRO ASN ASN LYS ALA MET ALA ASP GLU LEU SER GLU LYS          
SEQRES   4 A  178  GLN VAL TYR ASP ALA HIS THR LYS GLU ILE ASP LEU VAL          
SEQRES   5 A  178  ASN ARG ASP PRO LYS HIS LEU ASN ASP ASP VAL VAL LYS          
SEQRES   6 A  178  ILE ASP PHE GLU ASP VAL ILE ALA GLU PRO GLU GLY THR          
SEQRES   7 A  178  HIS SER PHE ASP GLY ILE TRP LYS ALA SER PHE THR THR          
SEQRES   8 A  178  PHE THR VAL THR LYS TYR TRP PHE TYR ARG LEU LEU SER          
SEQRES   9 A  178  ALA LEU PHE GLY ILE PRO MET ALA LEU ILE TRP GLY ILE          
SEQRES  10 A  178  TYR PHE ALA ILE LEU SER PHE LEU HIS ILE TRP ALA VAL          
SEQRES  11 A  178  VAL PRO CYS ILE LYS SER PHE LEU ILE GLU ILE GLN CYS          
SEQRES  12 A  178  ILE SER ARG VAL TYR SER ILE TYR VAL HIS THR VAL CYS          
SEQRES  13 A  178  ASP PRO LEU PHE GLU ALA VAL GLY LYS ILE PHE SER ASN          
SEQRES  14 A  178  VAL ARG ILE ASN LEU GLN LYS GLU ILE                          
SEQRES   1 B  178  MET SER GLY GLY LYS TYR VAL ASP SER GLU GLY HIS LEU          
SEQRES   2 B  178  TYR THR VAL PRO ILE ARG GLU GLN GLY ASN ILE TYR LYS          
SEQRES   3 B  178  PRO ASN ASN LYS ALA MET ALA ASP GLU LEU SER GLU LYS          
SEQRES   4 B  178  GLN VAL TYR ASP ALA HIS THR LYS GLU ILE ASP LEU VAL          
SEQRES   5 B  178  ASN ARG ASP PRO LYS HIS LEU ASN ASP ASP VAL VAL LYS          
SEQRES   6 B  178  ILE ASP PHE GLU ASP VAL ILE ALA GLU PRO GLU GLY THR          
SEQRES   7 B  178  HIS SER PHE ASP GLY ILE TRP LYS ALA SER PHE THR THR          
SEQRES   8 B  178  PHE THR VAL THR LYS TYR TRP PHE TYR ARG LEU LEU SER          
SEQRES   9 B  178  ALA LEU PHE GLY ILE PRO MET ALA LEU ILE TRP GLY ILE          
SEQRES  10 B  178  TYR PHE ALA ILE LEU SER PHE LEU HIS ILE TRP ALA VAL          
SEQRES  11 B  178  VAL PRO CYS ILE LYS SER PHE LEU ILE GLU ILE GLN CYS          
SEQRES  12 B  178  ILE SER ARG VAL TYR SER ILE TYR VAL HIS THR VAL CYS          
SEQRES  13 B  178  ASP PRO LEU PHE GLU ALA VAL GLY LYS ILE PHE SER ASN          
SEQRES  14 B  178  VAL ARG ILE ASN LEU GLN LYS GLU ILE                          
SEQRES   1 C  178  MET SER GLY GLY LYS TYR VAL ASP SER GLU GLY HIS LEU          
SEQRES   2 C  178  TYR THR VAL PRO ILE ARG GLU GLN GLY ASN ILE TYR LYS          
SEQRES   3 C  178  PRO ASN ASN LYS ALA MET ALA ASP GLU LEU SER GLU LYS          
SEQRES   4 C  178  GLN VAL TYR ASP ALA HIS THR LYS GLU ILE ASP LEU VAL          
SEQRES   5 C  178  ASN ARG ASP PRO LYS HIS LEU ASN ASP ASP VAL VAL LYS          
SEQRES   6 C  178  ILE ASP PHE GLU ASP VAL ILE ALA GLU PRO GLU GLY THR          
SEQRES   7 C  178  HIS SER PHE ASP GLY ILE TRP LYS ALA SER PHE THR THR          
SEQRES   8 C  178  PHE THR VAL THR LYS TYR TRP PHE TYR ARG LEU LEU SER          
SEQRES   9 C  178  ALA LEU PHE GLY ILE PRO MET ALA LEU ILE TRP GLY ILE          
SEQRES  10 C  178  TYR PHE ALA ILE LEU SER PHE LEU HIS ILE TRP ALA VAL          
SEQRES  11 C  178  VAL PRO CYS ILE LYS SER PHE LEU ILE GLU ILE GLN CYS          
SEQRES  12 C  178  ILE SER ARG VAL TYR SER ILE TYR VAL HIS THR VAL CYS          
SEQRES  13 C  178  ASP PRO LEU PHE GLU ALA VAL GLY LYS ILE PHE SER ASN          
SEQRES  14 C  178  VAL ARG ILE ASN LEU GLN LYS GLU ILE                          
SEQRES   1 D  178  MET SER GLY GLY LYS TYR VAL ASP SER GLU GLY HIS LEU          
SEQRES   2 D  178  TYR THR VAL PRO ILE ARG GLU GLN GLY ASN ILE TYR LYS          
SEQRES   3 D  178  PRO ASN ASN LYS ALA MET ALA ASP GLU LEU SER GLU LYS          
SEQRES   4 D  178  GLN VAL TYR ASP ALA HIS THR LYS GLU ILE ASP LEU VAL          
SEQRES   5 D  178  ASN ARG ASP PRO LYS HIS LEU ASN ASP ASP VAL VAL LYS          
SEQRES   6 D  178  ILE ASP PHE GLU ASP VAL ILE ALA GLU PRO GLU GLY THR          
SEQRES   7 D  178  HIS SER PHE ASP GLY ILE TRP LYS ALA SER PHE THR THR          
SEQRES   8 D  178  PHE THR VAL THR LYS TYR TRP PHE TYR ARG LEU LEU SER          
SEQRES   9 D  178  ALA LEU PHE GLY ILE PRO MET ALA LEU ILE TRP GLY ILE          
SEQRES  10 D  178  TYR PHE ALA ILE LEU SER PHE LEU HIS ILE TRP ALA VAL          
SEQRES  11 D  178  VAL PRO CYS ILE LYS SER PHE LEU ILE GLU ILE GLN CYS          
SEQRES  12 D  178  ILE SER ARG VAL TYR SER ILE TYR VAL HIS THR VAL CYS          
SEQRES  13 D  178  ASP PRO LEU PHE GLU ALA VAL GLY LYS ILE PHE SER ASN          
SEQRES  14 D  178  VAL ARG ILE ASN LEU GLN LYS GLU ILE                          
SEQRES   1 E  178  MET SER GLY GLY LYS TYR VAL ASP SER GLU GLY HIS LEU          
SEQRES   2 E  178  TYR THR VAL PRO ILE ARG GLU GLN GLY ASN ILE TYR LYS          
SEQRES   3 E  178  PRO ASN ASN LYS ALA MET ALA ASP GLU LEU SER GLU LYS          
SEQRES   4 E  178  GLN VAL TYR ASP ALA HIS THR LYS GLU ILE ASP LEU VAL          
SEQRES   5 E  178  ASN ARG ASP PRO LYS HIS LEU ASN ASP ASP VAL VAL LYS          
SEQRES   6 E  178  ILE ASP PHE GLU ASP VAL ILE ALA GLU PRO GLU GLY THR          
SEQRES   7 E  178  HIS SER PHE ASP GLY ILE TRP LYS ALA SER PHE THR THR          
SEQRES   8 E  178  PHE THR VAL THR LYS TYR TRP PHE TYR ARG LEU LEU SER          
SEQRES   9 E  178  ALA LEU PHE GLY ILE PRO MET ALA LEU ILE TRP GLY ILE          
SEQRES  10 E  178  TYR PHE ALA ILE LEU SER PHE LEU HIS ILE TRP ALA VAL          
SEQRES  11 E  178  VAL PRO CYS ILE LYS SER PHE LEU ILE GLU ILE GLN CYS          
SEQRES  12 E  178  ILE SER ARG VAL TYR SER ILE TYR VAL HIS THR VAL CYS          
SEQRES  13 E  178  ASP PRO LEU PHE GLU ALA VAL GLY LYS ILE PHE SER ASN          
SEQRES  14 E  178  VAL ARG ILE ASN LEU GLN LYS GLU ILE                          
SEQRES   1 F  178  MET SER GLY GLY LYS TYR VAL ASP SER GLU GLY HIS LEU          
SEQRES   2 F  178  TYR THR VAL PRO ILE ARG GLU GLN GLY ASN ILE TYR LYS          
SEQRES   3 F  178  PRO ASN ASN LYS ALA MET ALA ASP GLU LEU SER GLU LYS          
SEQRES   4 F  178  GLN VAL TYR ASP ALA HIS THR LYS GLU ILE ASP LEU VAL          
SEQRES   5 F  178  ASN ARG ASP PRO LYS HIS LEU ASN ASP ASP VAL VAL LYS          
SEQRES   6 F  178  ILE ASP PHE GLU ASP VAL ILE ALA GLU PRO GLU GLY THR          
SEQRES   7 F  178  HIS SER PHE ASP GLY ILE TRP LYS ALA SER PHE THR THR          
SEQRES   8 F  178  PHE THR VAL THR LYS TYR TRP PHE TYR ARG LEU LEU SER          
SEQRES   9 F  178  ALA LEU PHE GLY ILE PRO MET ALA LEU ILE TRP GLY ILE          
SEQRES  10 F  178  TYR PHE ALA ILE LEU SER PHE LEU HIS ILE TRP ALA VAL          
SEQRES  11 F  178  VAL PRO CYS ILE LYS SER PHE LEU ILE GLU ILE GLN CYS          
SEQRES  12 F  178  ILE SER ARG VAL TYR SER ILE TYR VAL HIS THR VAL CYS          
SEQRES  13 F  178  ASP PRO LEU PHE GLU ALA VAL GLY LYS ILE PHE SER ASN          
SEQRES  14 F  178  VAL ARG ILE ASN LEU GLN LYS GLU ILE                          
SEQRES   1 G  178  MET SER GLY GLY LYS TYR VAL ASP SER GLU GLY HIS LEU          
SEQRES   2 G  178  TYR THR VAL PRO ILE ARG GLU GLN GLY ASN ILE TYR LYS          
SEQRES   3 G  178  PRO ASN ASN LYS ALA MET ALA ASP GLU LEU SER GLU LYS          
SEQRES   4 G  178  GLN VAL TYR ASP ALA HIS THR LYS GLU ILE ASP LEU VAL          
SEQRES   5 G  178  ASN ARG ASP PRO LYS HIS LEU ASN ASP ASP VAL VAL LYS          
SEQRES   6 G  178  ILE ASP PHE GLU ASP VAL ILE ALA GLU PRO GLU GLY THR          
SEQRES   7 G  178  HIS SER PHE ASP GLY ILE TRP LYS ALA SER PHE THR THR          
SEQRES   8 G  178  PHE THR VAL THR LYS TYR TRP PHE TYR ARG LEU LEU SER          
SEQRES   9 G  178  ALA LEU PHE GLY ILE PRO MET ALA LEU ILE TRP GLY ILE          
SEQRES  10 G  178  TYR PHE ALA ILE LEU SER PHE LEU HIS ILE TRP ALA VAL          
SEQRES  11 G  178  VAL PRO CYS ILE LYS SER PHE LEU ILE GLU ILE GLN CYS          
SEQRES  12 G  178  ILE SER ARG VAL TYR SER ILE TYR VAL HIS THR VAL CYS          
SEQRES  13 G  178  ASP PRO LEU PHE GLU ALA VAL GLY LYS ILE PHE SER ASN          
SEQRES  14 G  178  VAL ARG ILE ASN LEU GLN LYS GLU ILE                          
SEQRES   1 H  178  MET SER GLY GLY LYS TYR VAL ASP SER GLU GLY HIS LEU          
SEQRES   2 H  178  TYR THR VAL PRO ILE ARG GLU GLN GLY ASN ILE TYR LYS          
SEQRES   3 H  178  PRO ASN ASN LYS ALA MET ALA ASP GLU LEU SER GLU LYS          
SEQRES   4 H  178  GLN VAL TYR ASP ALA HIS THR LYS GLU ILE ASP LEU VAL          
SEQRES   5 H  178  ASN ARG ASP PRO LYS HIS LEU ASN ASP ASP VAL VAL LYS          
SEQRES   6 H  178  ILE ASP PHE GLU ASP VAL ILE ALA GLU PRO GLU GLY THR          
SEQRES   7 H  178  HIS SER PHE ASP GLY ILE TRP LYS ALA SER PHE THR THR          
SEQRES   8 H  178  PHE THR VAL THR LYS TYR TRP PHE TYR ARG LEU LEU SER          
SEQRES   9 H  178  ALA LEU PHE GLY ILE PRO MET ALA LEU ILE TRP GLY ILE          
SEQRES  10 H  178  TYR PHE ALA ILE LEU SER PHE LEU HIS ILE TRP ALA VAL          
SEQRES  11 H  178  VAL PRO CYS ILE LYS SER PHE LEU ILE GLU ILE GLN CYS          
SEQRES  12 H  178  ILE SER ARG VAL TYR SER ILE TYR VAL HIS THR VAL CYS          
SEQRES  13 H  178  ASP PRO LEU PHE GLU ALA VAL GLY LYS ILE PHE SER ASN          
SEQRES  14 H  178  VAL ARG ILE ASN LEU GLN LYS GLU ILE                          
SEQRES   1 I  178  MET SER GLY GLY LYS TYR VAL ASP SER GLU GLY HIS LEU          
SEQRES   2 I  178  TYR THR VAL PRO ILE ARG GLU GLN GLY ASN ILE TYR LYS          
SEQRES   3 I  178  PRO ASN ASN LYS ALA MET ALA ASP GLU LEU SER GLU LYS          
SEQRES   4 I  178  GLN VAL TYR ASP ALA HIS THR LYS GLU ILE ASP LEU VAL          
SEQRES   5 I  178  ASN ARG ASP PRO LYS HIS LEU ASN ASP ASP VAL VAL LYS          
SEQRES   6 I  178  ILE ASP PHE GLU ASP VAL ILE ALA GLU PRO GLU GLY THR          
SEQRES   7 I  178  HIS SER PHE ASP GLY ILE TRP LYS ALA SER PHE THR THR          
SEQRES   8 I  178  PHE THR VAL THR LYS TYR TRP PHE TYR ARG LEU LEU SER          
SEQRES   9 I  178  ALA LEU PHE GLY ILE PRO MET ALA LEU ILE TRP GLY ILE          
SEQRES  10 I  178  TYR PHE ALA ILE LEU SER PHE LEU HIS ILE TRP ALA VAL          
SEQRES  11 I  178  VAL PRO CYS ILE LYS SER PHE LEU ILE GLU ILE GLN CYS          
SEQRES  12 I  178  ILE SER ARG VAL TYR SER ILE TYR VAL HIS THR VAL CYS          
SEQRES  13 I  178  ASP PRO LEU PHE GLU ALA VAL GLY LYS ILE PHE SER ASN          
SEQRES  14 I  178  VAL ARG ILE ASN LEU GLN LYS GLU ILE                          
SEQRES   1 J  178  MET SER GLY GLY LYS TYR VAL ASP SER GLU GLY HIS LEU          
SEQRES   2 J  178  TYR THR VAL PRO ILE ARG GLU GLN GLY ASN ILE TYR LYS          
SEQRES   3 J  178  PRO ASN ASN LYS ALA MET ALA ASP GLU LEU SER GLU LYS          
SEQRES   4 J  178  GLN VAL TYR ASP ALA HIS THR LYS GLU ILE ASP LEU VAL          
SEQRES   5 J  178  ASN ARG ASP PRO LYS HIS LEU ASN ASP ASP VAL VAL LYS          
SEQRES   6 J  178  ILE ASP PHE GLU ASP VAL ILE ALA GLU PRO GLU GLY THR          
SEQRES   7 J  178  HIS SER PHE ASP GLY ILE TRP LYS ALA SER PHE THR THR          
SEQRES   8 J  178  PHE THR VAL THR LYS TYR TRP PHE TYR ARG LEU LEU SER          
SEQRES   9 J  178  ALA LEU PHE GLY ILE PRO MET ALA LEU ILE TRP GLY ILE          
SEQRES  10 J  178  TYR PHE ALA ILE LEU SER PHE LEU HIS ILE TRP ALA VAL          
SEQRES  11 J  178  VAL PRO CYS ILE LYS SER PHE LEU ILE GLU ILE GLN CYS          
SEQRES  12 J  178  ILE SER ARG VAL TYR SER ILE TYR VAL HIS THR VAL CYS          
SEQRES  13 J  178  ASP PRO LEU PHE GLU ALA VAL GLY LYS ILE PHE SER ASN          
SEQRES  14 J  178  VAL ARG ILE ASN LEU GLN LYS GLU ILE                          
SEQRES   1 K  178  MET SER GLY GLY LYS TYR VAL ASP SER GLU GLY HIS LEU          
SEQRES   2 K  178  TYR THR VAL PRO ILE ARG GLU GLN GLY ASN ILE TYR LYS          
SEQRES   3 K  178  PRO ASN ASN LYS ALA MET ALA ASP GLU LEU SER GLU LYS          
SEQRES   4 K  178  GLN VAL TYR ASP ALA HIS THR LYS GLU ILE ASP LEU VAL          
SEQRES   5 K  178  ASN ARG ASP PRO LYS HIS LEU ASN ASP ASP VAL VAL LYS          
SEQRES   6 K  178  ILE ASP PHE GLU ASP VAL ILE ALA GLU PRO GLU GLY THR          
SEQRES   7 K  178  HIS SER PHE ASP GLY ILE TRP LYS ALA SER PHE THR THR          
SEQRES   8 K  178  PHE THR VAL THR LYS TYR TRP PHE TYR ARG LEU LEU SER          
SEQRES   9 K  178  ALA LEU PHE GLY ILE PRO MET ALA LEU ILE TRP GLY ILE          
SEQRES  10 K  178  TYR PHE ALA ILE LEU SER PHE LEU HIS ILE TRP ALA VAL          
SEQRES  11 K  178  VAL PRO CYS ILE LYS SER PHE LEU ILE GLU ILE GLN CYS          
SEQRES  12 K  178  ILE SER ARG VAL TYR SER ILE TYR VAL HIS THR VAL CYS          
SEQRES  13 K  178  ASP PRO LEU PHE GLU ALA VAL GLY LYS ILE PHE SER ASN          
SEQRES  14 K  178  VAL ARG ILE ASN LEU GLN LYS GLU ILE                          
HELIX    1 AA1 ASP A   67  VAL A   71  5                                   5    
HELIX    2 AA2 PHE A   81  PHE A  107  1                                  27    
HELIX    3 AA3 GLY A  108  ALA A  129  1                                  22    
HELIX    4 AA4 ALA A  129  ILE A  141  1                                  13    
HELIX    5 AA5 GLN A  142  CYS A  156  1                                  15    
HELIX    6 AA6 PRO A  158  VAL A  163  1                                   6    
HELIX    7 AA7 GLY A  164  SER A  168  5                                   5    
HELIX    8 AA8 ASP B   67  VAL B   71  5                                   5    
HELIX    9 AA9 PHE B   81  PHE B  107  1                                  27    
HELIX   10 AB1 GLY B  108  ALA B  129  1                                  22    
HELIX   11 AB2 ALA B  129  ILE B  141  1                                  13    
HELIX   12 AB3 GLN B  142  CYS B  156  1                                  15    
HELIX   13 AB4 PRO B  158  VAL B  163  1                                   6    
HELIX   14 AB5 GLY B  164  SER B  168  5                                   5    
HELIX   15 AB6 ASP C   67  VAL C   71  5                                   5    
HELIX   16 AB7 PHE C   81  PHE C  107  1                                  27    
HELIX   17 AB8 GLY C  108  ALA C  129  1                                  22    
HELIX   18 AB9 ALA C  129  ILE C  141  1                                  13    
HELIX   19 AC1 GLN C  142  CYS C  156  1                                  15    
HELIX   20 AC2 PRO C  158  VAL C  163  1                                   6    
HELIX   21 AC3 GLY C  164  SER C  168  5                                   5    
HELIX   22 AC4 ASP D   67  VAL D   71  5                                   5    
HELIX   23 AC5 PHE D   81  PHE D  107  1                                  27    
HELIX   24 AC6 GLY D  108  ALA D  129  1                                  22    
HELIX   25 AC7 ALA D  129  ILE D  141  1                                  13    
HELIX   26 AC8 GLN D  142  CYS D  156  1                                  15    
HELIX   27 AC9 PRO D  158  VAL D  163  1                                   6    
HELIX   28 AD1 GLY D  164  SER D  168  5                                   5    
HELIX   29 AD2 ASP E   67  VAL E   71  5                                   5    
HELIX   30 AD3 PHE E   81  PHE E  107  1                                  27    
HELIX   31 AD4 GLY E  108  ALA E  129  1                                  22    
HELIX   32 AD5 ALA E  129  ILE E  141  1                                  13    
HELIX   33 AD6 GLN E  142  CYS E  156  1                                  15    
HELIX   34 AD7 PRO E  158  VAL E  163  1                                   6    
HELIX   35 AD8 GLY E  164  SER E  168  5                                   5    
HELIX   36 AD9 ASP F   67  VAL F   71  5                                   5    
HELIX   37 AE1 PHE F   81  PHE F  107  1                                  27    
HELIX   38 AE2 GLY F  108  ALA F  129  1                                  22    
HELIX   39 AE3 ALA F  129  ILE F  141  1                                  13    
HELIX   40 AE4 GLN F  142  CYS F  156  1                                  15    
HELIX   41 AE5 PRO F  158  VAL F  163  1                                   6    
HELIX   42 AE6 GLY F  164  SER F  168  5                                   5    
HELIX   43 AE7 ASP G   67  VAL G   71  5                                   5    
HELIX   44 AE8 PHE G   81  PHE G  107  1                                  27    
HELIX   45 AE9 GLY G  108  ALA G  129  1                                  22    
HELIX   46 AF1 ALA G  129  ILE G  141  1                                  13    
HELIX   47 AF2 GLN G  142  CYS G  156  1                                  15    
HELIX   48 AF3 PRO G  158  VAL G  163  1                                   6    
HELIX   49 AF4 GLY G  164  SER G  168  5                                   5    
HELIX   50 AF5 ASP H   67  VAL H   71  5                                   5    
HELIX   51 AF6 PHE H   81  PHE H  107  1                                  27    
HELIX   52 AF7 GLY H  108  ALA H  129  1                                  22    
HELIX   53 AF8 ALA H  129  ILE H  141  1                                  13    
HELIX   54 AF9 GLN H  142  CYS H  156  1                                  15    
HELIX   55 AG1 PRO H  158  VAL H  163  1                                   6    
HELIX   56 AG2 GLY H  164  SER H  168  5                                   5    
HELIX   57 AG3 ASP I   67  VAL I   71  5                                   5    
HELIX   58 AG4 PHE I   81  PHE I  107  1                                  27    
HELIX   59 AG5 GLY I  108  ALA I  129  1                                  22    
HELIX   60 AG6 ALA I  129  ILE I  141  1                                  13    
HELIX   61 AG7 GLN I  142  CYS I  156  1                                  15    
HELIX   62 AG8 PRO I  158  VAL I  163  1                                   6    
HELIX   63 AG9 GLY I  164  SER I  168  5                                   5    
HELIX   64 AH1 ASP J   67  VAL J   71  5                                   5    
HELIX   65 AH2 PHE J   81  PHE J  107  1                                  27    
HELIX   66 AH3 GLY J  108  ALA J  129  1                                  22    
HELIX   67 AH4 ALA J  129  ILE J  141  1                                  13    
HELIX   68 AH5 GLN J  142  CYS J  156  1                                  15    
HELIX   69 AH6 PRO J  158  VAL J  163  1                                   6    
HELIX   70 AH7 GLY J  164  SER J  168  5                                   5    
HELIX   71 AH8 ASP K   67  VAL K   71  5                                   5    
HELIX   72 AH9 PHE K   81  PHE K  107  1                                  27    
HELIX   73 AI1 GLY K  108  ALA K  129  1                                  22    
HELIX   74 AI2 ALA K  129  ILE K  141  1                                  13    
HELIX   75 AI3 GLN K  142  CYS K  156  1                                  15    
HELIX   76 AI4 PRO K  158  VAL K  163  1                                   6    
HELIX   77 AI5 GLY K  164  SER K  168  5                                   5    
SHEET    1 AA112 VAL A 170  LYS A 176  0                                        
SHEET    2 AA112 VAL B 170  LYS B 176  1  O  ASN B 173   N  ILE A 172           
SHEET    3 AA112 VAL C 170  LYS C 176  1  O  ASN C 173   N  ILE B 172           
SHEET    4 AA112 VAL D 170  LYS D 176  1  O  ASN D 173   N  ILE C 172           
SHEET    5 AA112 VAL E 170  LYS E 176  1  O  ASN E 173   N  ILE D 172           
SHEET    6 AA112 VAL F 170  LYS F 176  1  O  ASN F 173   N  ILE E 172           
SHEET    7 AA112 VAL G 170  LYS G 176  1  O  ASN G 173   N  ILE F 172           
SHEET    8 AA112 VAL H 170  LYS H 176  1  O  ASN H 173   N  ILE G 172           
SHEET    9 AA112 VAL I 170  LYS I 176  1  O  ASN I 173   N  ILE H 172           
SHEET   10 AA112 VAL J 170  LYS J 176  1  O  ASN J 173   N  ILE I 172           
SHEET   11 AA112 VAL K 170  LYS K 176  1  O  ASN K 173   N  ILE J 172           
SHEET   12 AA112 VAL A 170  LYS A 176  1  N  ASN A 173   O  ILE K 172           
CRYST1    1.000    1.000    1.000  90.00  90.00  90.00 P 1                      
ORIGX1      1.000000  0.000000  0.000000        0.00000                         
ORIGX2      0.000000  1.000000  0.000000        0.00000                         
ORIGX3      0.000000  0.000000  1.000000        0.00000                         
SCALE1      1.000000  0.000000  0.000000        0.00000                         
SCALE2      0.000000  1.000000  0.000000        0.00000                         
SCALE3      0.000000  0.000000  1.000000        0.00000                         
ATOM      1  N   ILE A  49     149.648 235.658 196.182  1.00 66.22           N  
ATOM      2  CA  ILE A  49     148.982 234.757 197.113  1.00 66.22           C  
ATOM      3  C   ILE A  49     148.513 233.503 196.385  1.00 66.22           C  
ATOM      4  O   ILE A  49     147.455 233.498 195.757  1.00 66.22           O  
ATOM      5  CB  ILE A  49     147.804 235.454 197.813  1.00 66.22           C  
ATOM      6  CG1 ILE A  49     148.261 236.770 198.443  1.00 66.22           C  
ATOM      7  CG2 ILE A  49     147.199 234.542 198.869  1.00 66.22           C  
ATOM      8  CD1 ILE A  49     149.321 236.602 199.507  1.00 66.22           C  
ATOM      9  N   ASP A  50     149.307 232.440 196.473  1.00 66.73           N  
ATOM     10  CA  ASP A  50     148.974 231.174 195.829  1.00 66.73           C  
ATOM     11  C   ASP A  50     148.114 230.349 196.777  1.00 66.73           C  
ATOM     12  O   ASP A  50     148.592 229.885 197.818  1.00 66.73           O  
ATOM     13  CB  ASP A  50     150.242 230.420 195.442  1.00 66.73           C  
ATOM     14  CG  ASP A  50     151.073 231.165 194.417  1.00 66.73           C  
ATOM     15  OD1 ASP A  50     150.490 231.923 193.615  1.00 66.73           O  
ATOM     16  OD2 ASP A  50     152.310 230.992 194.414  1.00 66.73           O  
ATOM     17  N   LEU A  51     146.846 230.163 196.422  1.00 59.78           N  
ATOM     18  CA  LEU A  51     145.916 229.379 197.222  1.00 59.78           C  
ATOM     19  C   LEU A  51     145.863 227.917 196.798  1.00 59.78           C  
ATOM     20  O   LEU A  51     145.067 227.152 197.350  1.00 59.78           O  
ATOM     21  CB  LEU A  51     144.514 229.991 197.152  1.00 59.78           C  
ATOM     22  CG  LEU A  51     144.314 231.331 197.865  1.00 59.78           C  
ATOM     23  CD1 LEU A  51     142.846 231.550 198.187  1.00 59.78           C  
ATOM     24  CD2 LEU A  51     145.157 231.405 199.128  1.00 59.78           C  
ATOM     25  N   VAL A  52     146.686 227.515 195.835  1.00 60.82           N  
ATOM     26  CA  VAL A  52     146.732 226.142 195.351  1.00 60.82           C  
ATOM     27  C   VAL A  52     147.962 225.411 195.877  1.00 60.82           C  
ATOM     28  O   VAL A  52     147.855 224.314 196.426  1.00 60.82           O  
ATOM     29  CB  VAL A  52     146.679 226.099 193.808  1.00 60.82           C  
ATOM     30  CG1 VAL A  52     146.734 224.661 193.314  1.00 60.82           C  
ATOM     31  CG2 VAL A  52     145.428 226.797 193.301  1.00 60.82           C  
ATOM     32  N   ASN A  53     149.142 226.009 195.720  1.00 56.09           N  
ATOM     33  CA  ASN A  53     150.376 225.354 196.154  1.00 56.09           C  
ATOM     34  C   ASN A  53     150.563 225.487 197.663  1.00 56.09           C  
ATOM     35  O   ASN A  53     150.627 224.486 198.383  1.00 56.09           O  
ATOM     36  CB  ASN A  53     151.572 225.939 195.397  1.00 56.09           C  
ATOM     37  CG  ASN A  53     152.778 225.022 195.414  1.00 56.09           C  
ATOM     38  OD1 ASN A  53     152.933 224.196 196.313  1.00 56.09           O  
ATOM     39  ND2 ASN A  53     153.642 225.163 194.415  1.00 56.09           N  
ATOM     40  N   ARG A  54     150.668 226.723 198.152  1.00 50.16           N  
ATOM     41  CA  ARG A  54     150.827 227.084 199.559  1.00 50.16           C  
ATOM     42  C   ARG A  54     152.108 226.541 200.181  1.00 50.16           C  
ATOM     43  O   ARG A  54     152.322 226.738 201.383  1.00 50.16           O  
ATOM     44  CB  ARG A  54     149.639 226.631 200.420  1.00 50.16           C  
ATOM     45  CG  ARG A  54     148.348 227.368 200.125  1.00 50.16           C  
ATOM     46  CD  ARG A  54     147.296 227.083 201.181  1.00 50.16           C  
ATOM     47  NE  ARG A  54     146.076 227.845 200.946  1.00 50.16           N  
ATOM     48  CZ  ARG A  54     145.074 227.938 201.808  1.00 50.16           C  
ATOM     49  NH1 ARG A  54     145.113 227.329 202.981  1.00 50.16           N  
ATOM     50  NH2 ARG A  54     144.005 228.659 201.484  1.00 50.16           N  
ATOM     51  N   ASP A  55     152.967 225.873 199.416  1.00 53.93           N  
ATOM     52  CA  ASP A  55     154.207 225.326 199.948  1.00 53.93           C  
ATOM     53  C   ASP A  55     155.208 225.066 198.828  1.00 53.93           C  
ATOM     54  O   ASP A  55     155.536 223.904 198.556  1.00 53.93           O  
ATOM     55  CB  ASP A  55     153.934 224.031 200.716  1.00 53.93           C  
ATOM     56  CG  ASP A  55     155.073 223.645 201.639  1.00 53.93           C  
ATOM     57  OD1 ASP A  55     156.197 224.155 201.453  1.00 53.93           O  
ATOM     58  OD2 ASP A  55     154.844 222.824 202.551  1.00 53.93           O  
ATOM     59  N   PRO A  56     155.717 226.102 198.156  1.00 53.53           N  
ATOM     60  CA  PRO A  56     156.714 225.861 197.107  1.00 53.53           C  
ATOM     61  C   PRO A  56     158.122 225.750 197.665  1.00 53.53           C  
ATOM     62  O   PRO A  56     159.058 226.347 197.126  1.00 53.53           O  
ATOM     63  CB  PRO A  56     156.567 227.084 196.191  1.00 53.53           C  
ATOM     64  CG  PRO A  56     155.643 228.054 196.923  1.00 53.53           C  
ATOM     65  CD  PRO A  56     155.429 227.535 198.305  1.00 53.53           C  
ATOM     66  N   LYS A  57     158.283 224.994 198.750  1.00 54.79           N  
ATOM     67  CA  LYS A  57     159.606 224.720 199.289  1.00 54.79           C  
ATOM     68  C   LYS A  57     159.768 223.299 199.807  1.00 54.79           C  
ATOM     69  O   LYS A  57     160.885 222.929 200.184  1.00 54.79           O  
ATOM     70  CB  LYS A  57     159.943 225.712 200.415  1.00 54.79           C  
ATOM     71  CG  LYS A  57     160.666 226.962 199.939  1.00 54.79           C  
ATOM     72  CD  LYS A  57     162.003 226.619 199.299  1.00 54.79           C  
ATOM     73  CE  LYS A  57     162.752 227.874 198.878  1.00 54.79           C  
ATOM     74  NZ  LYS A  57     163.089 228.747 200.036  1.00 54.79           N  
ATOM     75  N   HIS A  58     158.703 222.496 199.834  1.00 58.70           N  
ATOM     76  CA  HIS A  58     158.738 221.115 200.311  1.00 58.70           C  
ATOM     77  C   HIS A  58     159.346 220.998 201.705  1.00 58.70           C  
ATOM     78  O   HIS A  58     160.058 220.033 201.996  1.00 58.70           O  
ATOM     79  CB  HIS A  58     159.486 220.210 199.325  1.00 58.70           C  
ATOM     80  CG  HIS A  58     159.057 220.386 197.901  1.00 58.70           C  
ATOM     81  ND1 HIS A  58     157.761 220.693 197.548  1.00 58.70           N  
ATOM     82  CD2 HIS A  58     159.752 220.297 196.742  1.00 58.70           C  
ATOM     83  CE1 HIS A  58     157.676 220.785 196.233  1.00 58.70           C  
ATOM     84  NE2 HIS A  58     158.870 220.550 195.720  1.00 58.70           N  
ATOM     85  N   LEU A  59     159.089 221.979 202.571  1.00 51.40           N  
ATOM     86  CA  LEU A  59     159.657 221.956 203.915  1.00 51.40           C  
ATOM     87  C   LEU A  59     158.923 220.947 204.793  1.00 51.40           C  
ATOM     88  O   LEU A  59     159.510 219.963 205.257  1.00 51.40           O  
ATOM     89  CB  LEU A  59     159.602 223.361 204.521  1.00 51.40           C  
ATOM     90  CG  LEU A  59     159.962 223.568 205.995  1.00 51.40           C  
ATOM     91  CD1 LEU A  59     161.206 222.774 206.381  1.00 51.40           C  
ATOM     92  CD2 LEU A  59     160.162 225.045 206.288  1.00 51.40           C  
ATOM     93  N   ASN A  60     157.632 221.180 205.036  1.00 50.72           N  
ATOM     94  CA  ASN A  60     156.791 220.235 205.773  1.00 50.72           C  
ATOM     95  C   ASN A  60     155.936 219.473 204.765  1.00 50.72           C  
ATOM     96  O   ASN A  60     154.786 219.815 204.494  1.00 50.72           O  
ATOM     97  CB  ASN A  60     155.929 220.960 206.802  1.00 50.72           C  
ATOM     98  CG  ASN A  60     156.740 221.838 207.728  1.00 50.72           C  
ATOM     99  OD1 ASN A  60     157.889 221.529 208.046  1.00 50.72           O  
ATOM    100  ND2 ASN A  60     156.148 222.944 208.166  1.00 50.72           N  
ATOM    101  N   ASP A  61     156.520 218.414 204.201  1.00 56.23           N  
ATOM    102  CA  ASP A  61     155.821 217.637 203.186  1.00 56.23           C  
ATOM    103  C   ASP A  61     156.081 216.139 203.307  1.00 56.23           C  
ATOM    104  O   ASP A  61     155.765 215.396 202.370  1.00 56.23           O  
ATOM    105  CB  ASP A  61     156.212 218.124 201.785  1.00 56.23           C  
ATOM    106  CG  ASP A  61     155.145 217.837 200.747  1.00 56.23           C  
ATOM    107  OD1 ASP A  61     154.077 217.309 201.119  1.00 56.23           O  
ATOM    108  OD2 ASP A  61     155.372 218.146 199.559  1.00 56.23           O  
ATOM    109  N   ASP A  62     156.645 215.671 204.418  1.00 54.67           N  
ATOM    110  CA  ASP A  62     156.965 214.259 204.586  1.00 54.67           C  
ATOM    111  C   ASP A  62     156.226 213.619 205.751  1.00 54.67           C  
ATOM    112  O   ASP A  62     155.681 212.519 205.602  1.00 54.67           O  
ATOM    113  CB  ASP A  62     158.482 214.083 204.764  1.00 54.67           C  
ATOM    114  CG  ASP A  62     159.071 215.066 205.755  1.00 54.67           C  
ATOM    115  OD1 ASP A  62     158.318 215.921 206.265  1.00 54.67           O  
ATOM    116  OD2 ASP A  62     160.287 214.983 206.023  1.00 54.67           O  
ATOM    117  N   VAL A  63     156.188 214.275 206.911  1.00 47.87           N  
ATOM    118  CA  VAL A  63     155.593 213.693 208.108  1.00 47.87           C  
ATOM    119  C   VAL A  63     154.262 214.347 208.467  1.00 47.87           C  
ATOM    120  O   VAL A  63     153.729 214.097 209.552  1.00 47.87           O  
ATOM    121  CB  VAL A  63     156.567 213.757 209.295  1.00 47.87           C  
ATOM    122  CG1 VAL A  63     157.817 212.947 208.996  1.00 47.87           C  
ATOM    123  CG2 VAL A  63     156.924 215.199 209.610  1.00 47.87           C  
ATOM    124  N   VAL A  64     153.711 215.180 207.585  1.00 47.07           N  
ATOM    125  CA  VAL A  64     152.437 215.838 207.834  1.00 47.07           C  
ATOM    126  C   VAL A  64     151.408 215.528 206.754  1.00 47.07           C  
ATOM    127  O   VAL A  64     150.353 216.161 206.711  1.00 47.07           O  
ATOM    128  CB  VAL A  64     152.614 217.360 207.994  1.00 47.07           C  
ATOM    129  CG1 VAL A  64     153.342 217.672 209.290  1.00 47.07           C  
ATOM    130  CG2 VAL A  64     153.360 217.934 206.802  1.00 47.07           C  
ATOM    131  N   LYS A  65     151.693 214.570 205.878  1.00 48.52           N  
ATOM    132  CA  LYS A  65     150.754 214.134 204.848  1.00 48.52           C  
ATOM    133  C   LYS A  65     150.241 212.754 205.248  1.00 48.52           C  
ATOM    134  O   LYS A  65     150.907 211.742 205.013  1.00 48.52           O  
ATOM    135  CB  LYS A  65     151.416 214.110 203.474  1.00 48.52           C  
ATOM    136  CG  LYS A  65     150.475 213.721 202.346  1.00 48.52           C  
ATOM    137  CD  LYS A  65     151.164 213.796 200.994  1.00 48.52           C  
ATOM    138  CE  LYS A  65     151.652 215.204 200.700  1.00 48.52           C  
ATOM    139  NZ  LYS A  65     152.355 215.284 199.390  1.00 48.52           N  
ATOM    140  N   ILE A  66     149.056 212.719 205.853  1.00 45.12           N  
ATOM    141  CA  ILE A  66     148.455 211.485 206.345  1.00 45.12           C  
ATOM    142  C   ILE A  66     147.062 211.350 205.748  1.00 45.12           C  
ATOM    143  O   ILE A  66     146.262 212.290 205.809  1.00 45.12           O  
ATOM    144  CB  ILE A  66     148.387 211.454 207.883  1.00 45.12           C  
ATOM    145  CG1 ILE A  66     149.793 211.504 208.480  1.00 45.12           C  
ATOM    146  CG2 ILE A  66     147.650 210.215 208.360  1.00 45.12           C  
ATOM    147  CD1 ILE A  66     149.814 211.469 209.990  1.00 45.12           C  
ATOM    148  N   ASP A  67     146.777 210.187 205.175  1.00 50.57           N  
ATOM    149  CA  ASP A  67     145.468 209.861 204.632  1.00 50.57           C  
ATOM    150  C   ASP A  67     144.933 208.614 205.324  1.00 50.57           C  
ATOM    151  O   ASP A  67     145.648 207.929 206.059  1.00 50.57           O  
ATOM    152  CB  ASP A  67     145.538 209.650 203.113  1.00 50.57           C  
ATOM    153  CG  ASP A  67     144.221 209.943 202.423  1.00 50.57           C  
ATOM    154  OD1 ASP A  67     143.161 209.775 203.063  1.00 50.57           O  
ATOM    155  OD2 ASP A  67     144.244 210.343 201.240  1.00 50.57           O  
ATOM    156  N   PHE A  68     143.651 208.327 205.087  1.00 43.28           N  
ATOM    157  CA  PHE A  68     143.031 207.161 205.711  1.00 43.28           C  
ATOM    158  C   PHE A  68     143.662 205.868 205.211  1.00 43.28           C  
ATOM    159  O   PHE A  68     143.840 204.917 205.981  1.00 43.28           O  
ATOM    160  CB  PHE A  68     141.526 207.161 205.449  1.00 43.28           C  
ATOM    161  CG  PHE A  68     140.826 205.918 205.922  1.00 43.28           C  
ATOM    162  CD1 PHE A  68     140.451 205.782 207.247  1.00 43.28           C  
ATOM    163  CD2 PHE A  68     140.538 204.888 205.043  1.00 43.28           C  
ATOM    164  CE1 PHE A  68     139.804 204.645 207.686  1.00 43.28           C  
ATOM    165  CE2 PHE A  68     139.891 203.748 205.478  1.00 43.28           C  
ATOM    166  CZ  PHE A  68     139.524 203.627 206.801  1.00 43.28           C  
ATOM    167  N   GLU A  69     144.002 205.811 203.921  1.00 51.51           N  
ATOM    168  CA  GLU A  69     144.557 204.593 203.344  1.00 51.51           C  
ATOM    169  C   GLU A  69     145.939 204.265 203.896  1.00 51.51           C  
ATOM    170  O   GLU A  69     146.367 203.108 203.818  1.00 51.51           O  
ATOM    171  CB  GLU A  69     144.611 204.719 201.819  1.00 51.51           C  
ATOM    172  CG  GLU A  69     144.991 203.437 201.101  1.00 51.51           C  
ATOM    173  CD  GLU A  69     143.961 202.343 201.297  1.00 51.51           C  
ATOM    174  OE1 GLU A  69     142.760 202.667 201.414  1.00 51.51           O  
ATOM    175  OE2 GLU A  69     144.352 201.159 201.355  1.00 51.51           O  
ATOM    176  N   ASP A  70     146.639 205.243 204.463  1.00 50.99           N  
ATOM    177  CA  ASP A  70     147.970 205.028 205.014  1.00 50.99           C  
ATOM    178  C   ASP A  70     147.947 204.547 206.459  1.00 50.99           C  
ATOM    179  O   ASP A  70     149.015 204.367 207.052  1.00 50.99           O  
ATOM    180  CB  ASP A  70     148.795 206.315 204.919  1.00 50.99           C  
ATOM    181  CG  ASP A  70     149.248 206.611 203.506  1.00 50.99           C  
ATOM    182  OD1 ASP A  70     148.935 205.809 202.601  1.00 50.99           O  
ATOM    183  OD2 ASP A  70     149.918 207.643 203.299  1.00 50.99           O  
ATOM    184  N   VAL A  71     146.767 204.340 207.040  1.00 41.43           N  
ATOM    185  CA  VAL A  71     146.659 203.943 208.439  1.00 41.43           C  
ATOM    186  C   VAL A  71     146.084 202.536 208.548  1.00 41.43           C  
ATOM    187  O   VAL A  71     146.699 201.648 209.147  1.00 41.43           O  
ATOM    188  CB  VAL A  71     145.805 204.950 209.230  1.00 41.43           C  
ATOM    189  CG1 VAL A  71     145.748 204.561 210.692  1.00 41.43           C  
ATOM    190  CG2 VAL A  71     146.366 206.351 209.073  1.00 41.43           C  
ATOM    191  N   ILE A  72     144.903 202.323 207.972  1.00 38.27           N  
ATOM    192  CA  ILE A  72     144.177 201.063 208.082  1.00 38.27           C  
ATOM    193  C   ILE A  72     143.995 200.478 206.689  1.00 38.27           C  
ATOM    194  O   ILE A  72     143.552 201.178 205.771  1.00 38.27           O  
ATOM    195  CB  ILE A  72     142.814 201.256 208.773  1.00 38.27           C  
ATOM    196  CG1 ILE A  72     142.952 202.201 209.968  1.00 38.27           C  
ATOM    197  CG2 ILE A  72     142.244 199.919 209.205  1.00 38.27           C  
ATOM    198  CD1 ILE A  72     141.637 202.555 210.622  1.00 38.27           C  
ATOM    199  N   ALA A  73     144.328 199.198 206.535  1.00 40.71           N  
ATOM    200  CA  ALA A  73     144.207 198.532 205.247  1.00 40.71           C  
ATOM    201  C   ALA A  73     144.088 197.029 205.460  1.00 40.71           C  
ATOM    202  O   ALA A  73     144.830 196.450 206.257  1.00 40.71           O  
ATOM    203  CB  ALA A  73     145.406 198.848 204.346  1.00 40.71           C  
ATOM    204  N   GLU A  74     143.152 196.408 204.742  1.00 41.86           N  
ATOM    205  CA  GLU A  74     142.951 194.963 204.785  1.00 41.86           C  
ATOM    206  C   GLU A  74     143.368 194.358 203.452  1.00 41.86           C  
ATOM    207  O   GLU A  74     142.707 194.612 202.433  1.00 41.86           O  
ATOM    208  CB  GLU A  74     141.490 194.634 205.091  1.00 41.86           C  
ATOM    209  CG  GLU A  74     140.941 195.363 206.304  1.00 41.86           C  
ATOM    210  CD  GLU A  74     139.469 195.093 206.534  1.00 41.86           C  
ATOM    211  OE1 GLU A  74     138.986 194.024 206.111  1.00 41.86           O  
ATOM    212  OE2 GLU A  74     138.794 195.949 207.141  1.00 41.86           O  
ATOM    213  N   PRO A  75     144.449 193.568 203.399  1.00 48.80           N  
ATOM    214  CA  PRO A  75     145.010 193.160 202.101  1.00 48.80           C  
ATOM    215  C   PRO A  75     144.080 192.345 201.212  1.00 48.80           C  
ATOM    216  O   PRO A  75     143.718 192.796 200.121  1.00 48.80           O  
ATOM    217  CB  PRO A  75     146.240 192.334 202.503  1.00 48.80           C  
ATOM    218  CG  PRO A  75     145.943 191.858 203.888  1.00 48.80           C  
ATOM    219  CD  PRO A  75     145.164 192.959 204.533  1.00 48.80           C  
ATOM    220  N   GLU A  76     143.672 191.161 201.672  1.00 48.97           N  
ATOM    221  CA  GLU A  76     142.877 190.251 200.852  1.00 48.97           C  
ATOM    222  C   GLU A  76     142.396 189.054 201.663  1.00 48.97           C  
ATOM    223  O   GLU A  76     143.130 188.538 202.511  1.00 48.97           O  
ATOM    224  CB  GLU A  76     143.689 189.774 199.644  1.00 48.97           C  
ATOM    225  CG  GLU A  76     143.008 188.707 198.799  1.00 48.97           C  
ATOM    226  CD  GLU A  76     141.646 189.141 198.292  1.00 48.97           C  
ATOM    227  OE1 GLU A  76     140.638 188.868 198.978  1.00 48.97           O  
ATOM    228  OE2 GLU A  76     141.582 189.753 197.205  1.00 48.97           O  
ATOM    229  N   GLY A  77     141.172 188.596 201.405  1.00 43.12           N  
ATOM    230  CA  GLY A  77     140.645 187.428 202.084  1.00 43.12           C  
ATOM    231  C   GLY A  77     140.075 187.737 203.453  1.00 43.12           C  
ATOM    232  O   GLY A  77     139.038 187.191 203.843  1.00 43.12           O  
ATOM    233  N   THR A  78     140.753 188.612 204.194  1.00 41.04           N  
ATOM    234  CA  THR A  78     140.308 189.038 205.519  1.00 41.04           C  
ATOM    235  C   THR A  78     139.581 190.371 205.365  1.00 41.04           C  
ATOM    236  O   THR A  78     140.127 191.445 205.613  1.00 41.04           O  
ATOM    237  CB  THR A  78     141.494 189.145 206.472  1.00 41.04           C  
ATOM    238  OG1 THR A  78     142.319 187.981 206.341  1.00 41.04           O  
ATOM    239  CG2 THR A  78     141.014 189.253 207.907  1.00 41.04           C  
ATOM    240  N   HIS A  79     138.324 190.290 204.941  1.00 41.74           N  
ATOM    241  CA  HIS A  79     137.497 191.459 204.682  1.00 41.74           C  
ATOM    242  C   HIS A  79     136.409 191.583 205.745  1.00 41.74           C  
ATOM    243  O   HIS A  79     136.235 190.712 206.602  1.00 41.74           O  
ATOM    244  CB  HIS A  79     136.891 191.388 203.280  1.00 41.74           C  
ATOM    245  CG  HIS A  79     137.891 191.564 202.180  1.00 41.74           C  
ATOM    246  ND1 HIS A  79     137.538 191.577 200.848  1.00 41.74           N  
ATOM    247  CD2 HIS A  79     139.233 191.738 202.215  1.00 41.74           C  
ATOM    248  CE1 HIS A  79     138.620 191.750 200.110  1.00 41.74           C  
ATOM    249  NE2 HIS A  79     139.662 191.850 200.915  1.00 41.74           N  
ATOM    250  N   SER A  80     135.671 192.689 205.678  1.00 40.81           N  
ATOM    251  CA  SER A  80     134.581 192.984 206.597  1.00 40.81           C  
ATOM    252  C   SER A  80     133.309 193.239 205.797  1.00 40.81           C  
ATOM    253  O   SER A  80     133.286 193.119 204.569  1.00 40.81           O  
ATOM    254  CB  SER A  80     134.916 194.187 207.487  1.00 40.81           C  
ATOM    255  OG  SER A  80     136.122 193.976 208.199  1.00 40.81           O  
ATOM    256  N   PHE A  81     132.240 193.592 206.505  1.00 41.76           N  
ATOM    257  CA  PHE A  81     130.973 193.882 205.851  1.00 41.76           C  
ATOM    258  C   PHE A  81     131.082 195.139 204.997  1.00 41.76           C  
ATOM    259  O   PHE A  81     131.876 196.042 205.274  1.00 41.76           O  
ATOM    260  CB  PHE A  81     129.858 194.056 206.882  1.00 41.76           C  
ATOM    261  CG  PHE A  81     129.538 192.808 207.652  1.00 41.76           C  
ATOM    262  CD1 PHE A  81     128.607 191.903 207.171  1.00 41.76           C  
ATOM    263  CD2 PHE A  81     130.156 192.545 208.862  1.00 41.76           C  
ATOM    264  CE1 PHE A  81     128.305 190.755 207.877  1.00 41.76           C  
ATOM    265  CE2 PHE A  81     129.857 191.399 209.573  1.00 41.76           C  
ATOM    266  CZ  PHE A  81     128.930 190.503 209.079  1.00 41.76           C  
ATOM    267  N   ASP A  82     130.271 195.187 203.938  1.00 46.26           N  
ATOM    268  CA  ASP A  82     130.234 196.375 203.093  1.00 46.26           C  
ATOM    269  C   ASP A  82     129.685 197.581 203.844  1.00 46.26           C  
ATOM    270  O   ASP A  82     130.108 198.714 203.590  1.00 46.26           O  
ATOM    271  CB  ASP A  82     129.401 196.103 201.841  1.00 46.26           C  
ATOM    272  CG  ASP A  82     129.969 194.979 200.998  1.00 46.26           C  
ATOM    273  OD1 ASP A  82     131.203 194.792 201.010  1.00 46.26           O  
ATOM    274  OD2 ASP A  82     129.181 194.282 200.325  1.00 46.26           O  
ATOM    275  N   GLY A  83     128.752 197.361 204.766  1.00 41.70           N  
ATOM    276  CA  GLY A  83     128.176 198.435 205.547  1.00 41.70           C  
ATOM    277  C   GLY A  83     129.035 198.956 206.673  1.00 41.70           C  
ATOM    278  O   GLY A  83     128.669 199.947 207.310  1.00 41.70           O  
ATOM    279  N   ILE A  84     130.172 198.318 206.943  1.00 37.96           N  
ATOM    280  CA  ILE A  84     131.097 198.758 207.978  1.00 37.96           C  
ATOM    281  C   ILE A  84     132.342 199.403 207.379  1.00 37.96           C  
ATOM    282  O   ILE A  84     132.968 200.253 208.021  1.00 37.96           O  
ATOM    283  CB  ILE A  84     131.469 197.594 208.914  1.00 37.96           C  
ATOM    284  CG1 ILE A  84     130.214 197.022 209.571  1.00 37.96           C  
ATOM    285  CG2 ILE A  84     132.439 198.039 209.994  1.00 37.96           C  
ATOM    286  CD1 ILE A  84     129.465 198.022 210.423  1.00 37.96           C  
ATOM    287  N   TRP A  85     132.698 199.051 206.143  1.00 39.53           N  
ATOM    288  CA  TRP A  85     133.842 199.652 205.474  1.00 39.53           C  
ATOM    289  C   TRP A  85     133.532 200.975 204.793  1.00 39.53           C  
ATOM    290  O   TRP A  85     134.450 201.783 204.615  1.00 39.53           O  
ATOM    291  CB  TRP A  85     134.423 198.690 204.426  1.00 39.53           C  
ATOM    292  CG  TRP A  85     135.743 199.133 203.879  1.00 39.53           C  
ATOM    293  CD1 TRP A  85     135.998 199.573 202.615  1.00 39.53           C  
ATOM    294  CD2 TRP A  85     136.993 199.172 204.577  1.00 39.53           C  
ATOM    295  NE1 TRP A  85     137.328 199.888 202.483  1.00 39.53           N  
ATOM    296  CE2 TRP A  85     137.961 199.649 203.674  1.00 39.53           C  
ATOM    297  CE3 TRP A  85     137.386 198.850 205.879  1.00 39.53           C  
ATOM    298  CZ2 TRP A  85     139.297 199.814 204.030  1.00 39.53           C  
ATOM    299  CZ3 TRP A  85     138.713 199.014 206.230  1.00 39.53           C  
ATOM    300  CH2 TRP A  85     139.652 199.491 205.309  1.00 39.53           C  
ATOM    301  N   LYS A  86     132.282 201.223 204.406  1.00 42.91           N  
ATOM    302  CA  LYS A  86     131.889 202.501 203.831  1.00 42.91           C  
ATOM    303  C   LYS A  86     131.522 203.537 204.883  1.00 42.91           C  
ATOM    304  O   LYS A  86     131.334 204.708 204.537  1.00 42.91           O  
ATOM    305  CB  LYS A  86     130.707 202.313 202.874  1.00 42.91           C  
ATOM    306  CG  LYS A  86     131.035 201.506 201.633  1.00 42.91           C  
ATOM    307  CD  LYS A  86     129.875 201.516 200.653  1.00 42.91           C  
ATOM    308  CE  LYS A  86     128.730 200.650 201.149  1.00 42.91           C  
ATOM    309  NZ  LYS A  86     127.623 200.562 200.157  1.00 42.91           N  
ATOM    310  N   ALA A  87     131.414 203.140 206.149  1.00 37.40           N  
ATOM    311  CA  ALA A  87     131.092 204.055 207.236  1.00 37.40           C  
ATOM    312  C   ALA A  87     132.321 204.525 207.998  1.00 37.40           C  
ATOM    313  O   ALA A  87     132.372 205.681 208.427  1.00 37.40           O  
ATOM    314  CB  ALA A  87     130.111 203.396 208.210  1.00 37.40           C  
ATOM    315  N   SER A  88     133.316 203.654 208.182  1.00 38.16           N  
ATOM    316  CA  SER A  88     134.537 204.068 208.864  1.00 38.16           C  
ATOM    317  C   SER A  88     135.373 205.003 208.002  1.00 38.16           C  
ATOM    318  O   SER A  88     136.084 205.862 208.535  1.00 38.16           O  
ATOM    319  CB  SER A  88     135.356 202.843 209.267  1.00 38.16           C  
ATOM    320  OG  SER A  88     135.689 202.061 208.134  1.00 38.16           O  
ATOM    321  N   PHE A  89     135.312 204.847 206.677  1.00 38.62           N  
ATOM    322  CA  PHE A  89     136.053 205.738 205.790  1.00 38.62           C  
ATOM    323  C   PHE A  89     135.550 207.171 205.901  1.00 38.62           C  
ATOM    324  O   PHE A  89     136.344 208.118 205.906  1.00 38.62           O  
ATOM    325  CB  PHE A  89     135.949 205.241 204.347  1.00 38.62           C  
ATOM    326  CG  PHE A  89     136.633 206.128 203.346  1.00 38.62           C  
ATOM    327  CD1 PHE A  89     137.991 206.006 203.107  1.00 38.62           C  
ATOM    328  CD2 PHE A  89     135.917 207.077 202.636  1.00 38.62           C  
ATOM    329  CE1 PHE A  89     138.624 206.816 202.186  1.00 38.62           C  
ATOM    330  CE2 PHE A  89     136.545 207.891 201.713  1.00 38.62           C  
ATOM    331  CZ  PHE A  89     137.900 207.760 201.488  1.00 38.62           C  
ATOM    332  N   THR A  90     134.230 207.350 205.983  1.00 34.79           N  
ATOM    333  CA  THR A  90     133.666 208.694 206.066  1.00 34.79           C  
ATOM    334  C   THR A  90     133.927 209.329 207.427  1.00 34.79           C  
ATOM    335  O   THR A  90     134.215 210.528 207.512  1.00 34.79           O  
ATOM    336  CB  THR A  90     132.167 208.650 205.774  1.00 34.79           C  
ATOM    337  OG1 THR A  90     131.944 208.007 204.512  1.00 34.79           O  
ATOM    338  CG2 THR A  90     131.589 210.054 205.725  1.00 34.79           C  
ATOM    339  N   THR A  91     133.832 208.544 208.503  1.00 32.66           N  
ATOM    340  CA  THR A  91     133.968 209.105 209.845  1.00 32.66           C  
ATOM    341  C   THR A  91     135.368 209.661 210.083  1.00 32.66           C  
ATOM    342  O   THR A  91     135.521 210.744 210.659  1.00 32.66           O  
ATOM    343  CB  THR A  91     133.631 208.046 210.894  1.00 32.66           C  
ATOM    344  OG1 THR A  91     132.300 207.563 210.675  1.00 32.66           O  
ATOM    345  CG2 THR A  91     133.723 208.632 212.292  1.00 32.66           C  
ATOM    346  N   PHE A  92     136.402 208.935 209.654  1.00 29.91           N  
ATOM    347  CA  PHE A  92     137.768 209.392 209.887  1.00 29.91           C  
ATOM    348  C   PHE A  92     138.084 210.646 209.079  1.00 29.91           C  
ATOM    349  O   PHE A  92     138.739 211.565 209.582  1.00 29.91           O  
ATOM    350  CB  PHE A  92     138.760 208.278 209.555  1.00 29.91           C  
ATOM    351  CG  PHE A  92     140.198 208.658 209.769  1.00 29.91           C  
ATOM    352  CD1 PHE A  92     140.765 208.584 211.028  1.00 29.91           C  
ATOM    353  CD2 PHE A  92     140.983 209.084 208.711  1.00 29.91           C  
ATOM    354  CE1 PHE A  92     142.086 208.929 211.228  1.00 29.91           C  
ATOM    355  CE2 PHE A  92     142.304 209.431 208.907  1.00 29.91           C  
ATOM    356  CZ  PHE A  92     142.856 209.353 210.167  1.00 29.91           C  
ATOM    357  N   THR A  93     137.635 210.699 207.824  1.00 31.42           N  
ATOM    358  CA  THR A  93     137.979 211.825 206.960  1.00 31.42           C  
ATOM    359  C   THR A  93     137.293 213.109 207.414  1.00 31.42           C  
ATOM    360  O   THR A  93     137.919 214.174 207.466  1.00 31.42           O  
ATOM    361  CB  THR A  93     137.611 211.506 205.511  1.00 31.42           C  
ATOM    362  OG1 THR A  93     138.280 210.308 205.099  1.00 31.42           O  
ATOM    363  CG2 THR A  93     138.019 212.646 204.593  1.00 31.42           C  
ATOM    364  N   VAL A  94     136.003 213.029 207.742  1.00 30.11           N  
ATOM    365  CA  VAL A  94     135.250 214.231 208.088  1.00 30.11           C  
ATOM    366  C   VAL A  94     135.698 214.784 209.437  1.00 30.11           C  
ATOM    367  O   VAL A  94     135.801 216.003 209.616  1.00 30.11           O  
ATOM    368  CB  VAL A  94     133.739 213.936 208.068  1.00 30.11           C  
ATOM    369  CG1 VAL A  94     132.952 215.138 208.559  1.00 30.11           C  
ATOM    370  CG2 VAL A  94     133.298 213.552 206.666  1.00 30.11           C  
ATOM    371  N   THR A  95     135.973 213.905 210.402  1.00 29.95           N  
ATOM    372  CA  THR A  95     136.262 214.359 211.760  1.00 29.95           C  
ATOM    373  C   THR A  95     137.545 215.182 211.817  1.00 29.95           C  
ATOM    374  O   THR A  95     137.573 216.264 212.412  1.00 29.95           O  
ATOM    375  CB  THR A  95     136.352 213.164 212.707  1.00 29.95           C  
ATOM    376  OG1 THR A  95     135.103 212.462 212.711  1.00 29.95           O  
ATOM    377  CG2 THR A  95     136.669 213.628 214.119  1.00 29.95           C  
ATOM    378  N   LYS A  96     138.621 214.686 211.204  1.00 29.62           N  
ATOM    379  CA  LYS A  96     139.887 215.409 211.257  1.00 29.62           C  
ATOM    380  C   LYS A  96     139.918 216.611 210.323  1.00 29.62           C  
ATOM    381  O   LYS A  96     140.750 217.503 210.514  1.00 29.62           O  
ATOM    382  CB  LYS A  96     141.055 214.475 210.931  1.00 29.62           C  
ATOM    383  CG  LYS A  96     141.095 213.992 209.496  1.00 29.62           C  
ATOM    384  CD  LYS A  96     142.283 213.071 209.267  1.00 29.62           C  
ATOM    385  CE  LYS A  96     143.597 213.769 209.576  1.00 29.62           C  
ATOM    386  NZ  LYS A  96     143.818 214.952 208.702  1.00 29.62           N  
ATOM    387  N   TYR A  97     139.044 216.652 209.316  1.00 32.64           N  
ATOM    388  CA  TYR A  97     139.000 217.805 208.421  1.00 32.64           C  
ATOM    389  C   TYR A  97     138.508 219.051 209.147  1.00 32.64           C  
ATOM    390  O   TYR A  97     139.141 220.110 209.081  1.00 32.64           O  
ATOM    391  CB  TYR A  97     138.109 217.497 207.218  1.00 32.64           C  
ATOM    392  CG  TYR A  97     137.937 218.657 206.263  1.00 32.64           C  
ATOM    393  CD1 TYR A  97     138.917 218.964 205.329  1.00 32.64           C  
ATOM    394  CD2 TYR A  97     136.791 219.440 206.292  1.00 32.64           C  
ATOM    395  CE1 TYR A  97     138.762 220.022 204.454  1.00 32.64           C  
ATOM    396  CE2 TYR A  97     136.627 220.499 205.421  1.00 32.64           C  
ATOM    397  CZ  TYR A  97     137.615 220.785 204.505  1.00 32.64           C  
ATOM    398  OH  TYR A  97     137.456 221.838 203.635  1.00 32.64           O  
ATOM    399  N   TRP A  98     137.377 218.943 209.845  1.00 34.31           N  
ATOM    400  CA  TRP A  98     136.792 220.106 210.503  1.00 34.31           C  
ATOM    401  C   TRP A  98     137.508 220.471 211.796  1.00 34.31           C  
ATOM    402  O   TRP A  98     137.519 221.646 212.178  1.00 34.31           O  
ATOM    403  CB  TRP A  98     135.308 219.862 210.781  1.00 34.31           C  
ATOM    404  CG  TRP A  98     134.462 219.867 209.547  1.00 34.31           C  
ATOM    405  CD1 TRP A  98     133.945 218.782 208.902  1.00 34.31           C  
ATOM    406  CD2 TRP A  98     134.026 221.016 208.811  1.00 34.31           C  
ATOM    407  NE1 TRP A  98     133.218 219.183 207.808  1.00 34.31           N  
ATOM    408  CE2 TRP A  98     133.252 220.550 207.730  1.00 34.31           C  
ATOM    409  CE3 TRP A  98     134.216 222.393 208.960  1.00 34.31           C  
ATOM    410  CZ2 TRP A  98     132.669 221.412 206.803  1.00 34.31           C  
ATOM    411  CZ3 TRP A  98     133.637 223.246 208.039  1.00 34.31           C  
ATOM    412  CH2 TRP A  98     132.873 222.753 206.975  1.00 34.31           C  
ATOM    413  N   PHE A  99     138.098 219.493 212.485  1.00 29.70           N  
ATOM    414  CA  PHE A  99     138.726 219.780 213.771  1.00 29.70           C  
ATOM    415  C   PHE A  99     139.978 220.633 213.606  1.00 29.70           C  
ATOM    416  O   PHE A  99     140.266 221.488 214.451  1.00 29.70           O  
ATOM    417  CB  PHE A  99     139.052 218.478 214.500  1.00 29.70           C  
ATOM    418  CG  PHE A  99     139.330 218.660 215.965  1.00 29.70           C  
ATOM    419  CD1 PHE A  99     138.296 218.644 216.884  1.00 29.70           C  
ATOM    420  CD2 PHE A  99     140.623 218.840 216.422  1.00 29.70           C  
ATOM    421  CE1 PHE A  99     138.546 218.809 218.232  1.00 29.70           C  
ATOM    422  CE2 PHE A  99     140.879 219.005 217.770  1.00 29.70           C  
ATOM    423  CZ  PHE A  99     139.839 218.989 218.675  1.00 29.70           C  
ATOM    424  N   TYR A 100     140.741 220.412 212.532  1.00 29.62           N  
ATOM    425  CA  TYR A 100     141.957 221.192 212.321  1.00 29.62           C  
ATOM    426  C   TYR A 100     141.639 222.662 212.080  1.00 29.62           C  
ATOM    427  O   TYR A 100     142.357 223.546 212.560  1.00 29.62           O  
ATOM    428  CB  TYR A 100     142.757 220.621 211.151  1.00 29.62           C  
ATOM    429  CG  TYR A 100     143.997 221.420 210.816  1.00 29.62           C  
ATOM    430  CD1 TYR A 100     145.169 221.251 211.538  1.00 29.62           C  
ATOM    431  CD2 TYR A 100     143.995 222.342 209.780  1.00 29.62           C  
ATOM    432  CE1 TYR A 100     146.304 221.978 211.238  1.00 29.62           C  
ATOM    433  CE2 TYR A 100     145.126 223.074 209.473  1.00 29.62           C  
ATOM    434  CZ  TYR A 100     146.278 222.887 210.205  1.00 29.62           C  
ATOM    435  OH  TYR A 100     147.406 223.612 209.903  1.00 29.62           O  
ATOM    436  N   ARG A 101     140.571 222.944 211.329  1.00 32.42           N  
ATOM    437  CA  ARG A 101     140.221 224.329 211.032  1.00 32.42           C  
ATOM    438  C   ARG A 101     139.813 225.095 212.283  1.00 32.42           C  
ATOM    439  O   ARG A 101     140.054 226.304 212.371  1.00 32.42           O  
ATOM    440  CB  ARG A 101     139.103 224.383 209.992  1.00 32.42           C  
ATOM    441  CG  ARG A 101     139.545 224.004 208.593  1.00 32.42           C  
ATOM    442  CD  ARG A 101     138.476 224.341 207.573  1.00 32.42           C  
ATOM    443  NE  ARG A 101     138.950 224.147 206.209  1.00 32.42           N  
ATOM    444  CZ  ARG A 101     138.247 224.440 205.123  1.00 32.42           C  
ATOM    445  NH1 ARG A 101     137.028 224.946 205.205  1.00 32.42           N  
ATOM    446  NH2 ARG A 101     138.782 224.221 203.926  1.00 32.42           N  
ATOM    447  N   LEU A 102     139.187 224.421 213.249  1.00 31.82           N  
ATOM    448  CA  LEU A 102     138.787 225.097 214.480  1.00 31.82           C  
ATOM    449  C   LEU A 102     139.998 225.593 215.261  1.00 31.82           C  
ATOM    450  O   LEU A 102     139.988 226.713 215.786  1.00 31.82           O  
ATOM    451  CB  LEU A 102     137.941 224.160 215.340  1.00 31.82           C  
ATOM    452  CG  LEU A 102     137.431 224.735 216.661  1.00 31.82           C  
ATOM    453  CD1 LEU A 102     136.551 225.945 216.407  1.00 31.82           C  
ATOM    454  CD2 LEU A 102     136.677 223.678 217.450  1.00 31.82           C  
ATOM    455  N   LEU A 103     141.047 224.774 215.354  1.00 30.52           N  
ATOM    456  CA  LEU A 103     142.241 225.178 216.091  1.00 30.52           C  
ATOM    457  C   LEU A 103     142.970 226.320 215.393  1.00 30.52           C  
ATOM    458  O   LEU A 103     143.489 227.227 216.053  1.00 30.52           O  
ATOM    459  CB  LEU A 103     143.173 223.983 216.276  1.00 30.52           C  
ATOM    460  CG  LEU A 103     142.613 222.810 217.081  1.00 30.52           C  
ATOM    461  CD1 LEU A 103     143.647 221.705 217.202  1.00 30.52           C  
ATOM    462  CD2 LEU A 103     142.156 223.275 218.452  1.00 30.52           C  
ATOM    463  N   SER A 104     143.026 226.290 214.059  1.00 32.83           N  
ATOM    464  CA  SER A 104     143.783 227.293 213.320  1.00 32.83           C  
ATOM    465  C   SER A 104     143.151 228.676 213.393  1.00 32.83           C  
ATOM    466  O   SER A 104     143.845 229.672 213.168  1.00 32.83           O  
ATOM    467  CB  SER A 104     143.926 226.867 211.858  1.00 32.83           C  
ATOM    468  OG  SER A 104     144.651 227.830 211.114  1.00 32.83           O  
ATOM    469  N   ALA A 105     141.859 228.762 213.703  1.00 34.24           N  
ATOM    470  CA  ALA A 105     141.172 230.046 213.730  1.00 34.24           C  
ATOM    471  C   ALA A 105     141.269 230.736 215.085  1.00 34.24           C  
ATOM    472  O   ALA A 105     141.420 231.961 215.143  1.00 34.24           O  
ATOM    473  CB  ALA A 105     139.702 229.864 213.347  1.00 34.24           C  
ATOM    474  N   LEU A 106     141.175 229.978 216.176  1.00 37.84           N  
ATOM    475  CA  LEU A 106     141.189 230.563 217.512  1.00 37.84           C  
ATOM    476  C   LEU A 106     142.509 231.261 217.820  1.00 37.84           C  
ATOM    477  O   LEU A 106     142.538 232.480 218.018  1.00 37.84           O  
ATOM    478  CB  LEU A 106     140.899 229.491 218.567  1.00 37.84           C  
ATOM    479  CG  LEU A 106     139.442 229.304 219.004  1.00 37.84           C  
ATOM    480  CD1 LEU A 106     138.522 229.082 217.812  1.00 37.84           C  
ATOM    481  CD2 LEU A 106     139.318 228.159 220.001  1.00 37.84           C  
ATOM    482  N   PHE A 107     143.605 230.507 217.865  1.00 37.38           N  
ATOM    483  CA  PHE A 107     144.904 231.072 218.234  1.00 37.38           C  
ATOM    484  C   PHE A 107     145.943 230.830 217.138  1.00 37.38           C  
ATOM    485  O   PHE A 107     147.064 230.386 217.382  1.00 37.38           O  
ATOM    486  CB  PHE A 107     145.376 230.522 219.578  1.00 37.38           C  
ATOM    487  CG  PHE A 107     145.178 229.037 219.753  1.00 37.38           C  
ATOM    488  CD1 PHE A 107     143.940 228.515 220.101  1.00 37.38           C  
ATOM    489  CD2 PHE A 107     146.241 228.167 219.588  1.00 37.38           C  
ATOM    490  CE1 PHE A 107     143.767 227.154 220.268  1.00 37.38           C  
ATOM    491  CE2 PHE A 107     146.075 226.811 219.755  1.00 37.38           C  
ATOM    492  CZ  PHE A 107     144.837 226.302 220.095  1.00 37.38           C  
ATOM    493  N   GLY A 108     145.547 231.147 215.910  1.00 35.71           N  
ATOM    494  CA  GLY A 108     146.463 231.092 214.793  1.00 35.71           C  
ATOM    495  C   GLY A 108     147.101 232.436 214.514  1.00 35.71           C  
ATOM    496  O   GLY A 108     148.297 232.507 214.221  1.00 35.71           O  
ATOM    497  N   ILE A 109     146.318 233.507 214.599  1.00 35.22           N  
ATOM    498  CA  ILE A 109     146.800 234.857 214.308  1.00 35.22           C  
ATOM    499  C   ILE A 109     147.550 235.448 215.502  1.00 35.22           C  
ATOM    500  O   ILE A 109     148.633 236.020 215.309  1.00 35.22           O  
ATOM    501  CB  ILE A 109     145.642 235.770 213.868  1.00 35.22           C  
ATOM    502  CG1 ILE A 109     145.018 235.262 212.566  1.00 35.22           C  
ATOM    503  CG2 ILE A 109     146.130 237.193 213.688  1.00 35.22           C  
ATOM    504  CD1 ILE A 109     143.721 235.955 212.221  1.00 35.22           C  
ATOM    505  N   PRO A 110     147.036 235.355 216.751  1.00 33.31           N  
ATOM    506  CA  PRO A 110     147.809 235.883 217.889  1.00 33.31           C  
ATOM    507  C   PRO A 110     149.155 235.202 218.108  1.00 33.31           C  
ATOM    508  O   PRO A 110     149.942 235.649 218.948  1.00 33.31           O  
ATOM    509  CB  PRO A 110     146.873 235.653 219.081  1.00 33.31           C  
ATOM    510  CG  PRO A 110     145.528 235.621 218.496  1.00 33.31           C  
ATOM    511  CD  PRO A 110     145.667 234.981 217.161  1.00 33.31           C  
ATOM    512  N   MET A 111     149.429 234.123 217.372  1.00 33.00           N  
ATOM    513  CA  MET A 111     150.716 233.449 217.485  1.00 33.00           C  
ATOM    514  C   MET A 111     151.712 233.927 216.435  1.00 33.00           C  
ATOM    515  O   MET A 111     152.924 233.826 216.665  1.00 33.00           O  
ATOM    516  CB  MET A 111     150.539 231.925 217.377  1.00 33.00           C  
ATOM    517  CG  MET A 111     151.813 231.120 217.605  1.00 33.00           C  
ATOM    518  SD  MET A 111     151.573 229.338 217.479  1.00 33.00           S  
ATOM    519  CE  MET A 111     150.662 229.009 218.983  1.00 33.00           C  
ATOM    520  N   ALA A 112     151.251 234.460 215.305  1.00 28.93           N  
ATOM    521  CA  ALA A 112     152.137 234.952 214.256  1.00 28.93           C  
ATOM    522  C   ALA A 112     152.823 236.259 214.634  1.00 28.93           C  
ATOM    523  O   ALA A 112     153.952 236.512 214.204  1.00 28.93           O  
ATOM    524  CB  ALA A 112     151.354 235.131 212.950  1.00 28.93           C  
ATOM    525  N   LEU A 113     152.160 237.097 215.430  1.00 27.44           N  
ATOM    526  CA  LEU A 113     152.733 238.361 215.874  1.00 27.44           C  
ATOM    527  C   LEU A 113     153.943 238.125 216.771  1.00 27.44           C  
ATOM    528  O   LEU A 113     154.932 238.859 216.692  1.00 27.44           O  
ATOM    529  CB  LEU A 113     151.682 239.194 216.612  1.00 27.44           C  
ATOM    530  CG  LEU A 113     152.131 240.526 217.218  1.00 27.44           C  
ATOM    531  CD1 LEU A 113     152.891 241.360 216.200  1.00 27.44           C  
ATOM    532  CD2 LEU A 113     150.941 241.297 217.758  1.00 27.44           C  
ATOM    533  N   ILE A 114     153.870 237.104 217.627  1.00 25.29           N  
ATOM    534  CA  ILE A 114     154.949 236.839 218.576  1.00 25.29           C  
ATOM    535  C   ILE A 114     156.240 236.489 217.845  1.00 25.29           C  
ATOM    536  O   ILE A 114     157.322 236.971 218.199  1.00 25.29           O  
ATOM    537  CB  ILE A 114     154.534 235.725 219.553  1.00 25.29           C  
ATOM    538  CG1 ILE A 114     153.331 236.173 220.385  1.00 25.29           C  
ATOM    539  CG2 ILE A 114     155.697 235.339 220.446  1.00 25.29           C  
ATOM    540  CD1 ILE A 114     152.693 235.059 221.186  1.00 25.29           C  
ATOM    541  N   TRP A 115     156.151 235.641 216.817  1.00 24.15           N  
ATOM    542  CA  TRP A 115     157.351 235.254 216.082  1.00 24.15           C  
ATOM    543  C   TRP A 115     157.924 236.415 215.278  1.00 24.15           C  
ATOM    544  O   TRP A 115     159.120 236.416 214.965  1.00 24.15           O  
ATOM    545  CB  TRP A 115     157.054 234.073 215.159  1.00 24.15           C  
ATOM    546  CG  TRP A 115     156.839 232.780 215.883  1.00 24.15           C  
ATOM    547  CD1 TRP A 115     155.674 232.079 215.980  1.00 24.15           C  
ATOM    548  CD2 TRP A 115     157.817 232.037 216.621  1.00 24.15           C  
ATOM    549  NE1 TRP A 115     155.866 230.943 216.728  1.00 24.15           N  
ATOM    550  CE2 TRP A 115     157.173 230.895 217.133  1.00 24.15           C  
ATOM    551  CE3 TRP A 115     159.174 232.227 216.896  1.00 24.15           C  
ATOM    552  CZ2 TRP A 115     157.839 229.947 217.905  1.00 24.15           C  
ATOM    553  CZ3 TRP A 115     159.833 231.284 217.662  1.00 24.15           C  
ATOM    554  CH2 TRP A 115     159.166 230.159 218.157  1.00 24.15           C  
ATOM    555  N   GLY A 116     157.097 237.401 214.930  1.00 23.10           N  
ATOM    556  CA  GLY A 116     157.593 238.529 214.158  1.00 23.10           C  
ATOM    557  C   GLY A 116     158.592 239.378 214.921  1.00 23.10           C  
ATOM    558  O   GLY A 116     159.628 239.771 214.380  1.00 23.10           O  
ATOM    559  N   ILE A 117     158.294 239.676 216.187  1.00 21.31           N  
ATOM    560  CA  ILE A 117     159.180 240.524 216.978  1.00 21.31           C  
ATOM    561  C   ILE A 117     160.474 239.792 217.314  1.00 21.31           C  
ATOM    562  O   ILE A 117     161.560 240.383 217.294  1.00 21.31           O  
ATOM    563  CB  ILE A 117     158.459 241.007 218.249  1.00 21.31           C  
ATOM    564  CG1 ILE A 117     157.166 241.738 217.887  1.00 21.31           C  
ATOM    565  CG2 ILE A 117     159.365 241.908 219.069  1.00 21.31           C  
ATOM    566  CD1 ILE A 117     156.403 242.250 219.086  1.00 21.31           C  
ATOM    567  N   TYR A 118     160.380 238.498 217.630  1.00 19.97           N  
ATOM    568  CA  TYR A 118     161.547 237.760 218.105  1.00 19.97           C  
ATOM    569  C   TYR A 118     162.623 237.650 217.030  1.00 19.97           C  
ATOM    570  O   TYR A 118     163.817 237.770 217.326  1.00 19.97           O  
ATOM    571  CB  TYR A 118     161.124 236.374 218.588  1.00 19.97           C  
ATOM    572  CG  TYR A 118     162.225 235.598 219.268  1.00 19.97           C  
ATOM    573  CD1 TYR A 118     162.557 235.844 220.591  1.00 19.97           C  
ATOM    574  CD2 TYR A 118     162.922 234.609 218.591  1.00 19.97           C  
ATOM    575  CE1 TYR A 118     163.559 235.133 221.219  1.00 19.97           C  
ATOM    576  CE2 TYR A 118     163.925 233.892 219.211  1.00 19.97           C  
ATOM    577  CZ  TYR A 118     164.240 234.158 220.525  1.00 19.97           C  
ATOM    578  OH  TYR A 118     165.239 233.447 221.147  1.00 19.97           O  
ATOM    579  N   PHE A 119     162.225 237.412 215.779  1.00 20.75           N  
ATOM    580  CA  PHE A 119     163.214 237.255 214.716  1.00 20.75           C  
ATOM    581  C   PHE A 119     163.908 238.570 214.382  1.00 20.75           C  
ATOM    582  O   PHE A 119     165.056 238.561 213.927  1.00 20.75           O  
ATOM    583  CB  PHE A 119     162.562 236.667 213.466  1.00 20.75           C  
ATOM    584  CG  PHE A 119     162.505 235.166 213.462  1.00 20.75           C  
ATOM    585  CD1 PHE A 119     163.639 234.419 213.197  1.00 20.75           C  
ATOM    586  CD2 PHE A 119     161.320 234.502 213.725  1.00 20.75           C  
ATOM    587  CE1 PHE A 119     163.591 233.040 213.194  1.00 20.75           C  
ATOM    588  CE2 PHE A 119     161.267 233.123 213.723  1.00 20.75           C  
ATOM    589  CZ  PHE A 119     162.404 232.392 213.457  1.00 20.75           C  
ATOM    590  N   ALA A 120     163.233 239.702 214.589  1.00 18.67           N  
ATOM    591  CA  ALA A 120     163.847 240.992 214.291  1.00 18.67           C  
ATOM    592  C   ALA A 120     165.034 241.270 215.204  1.00 18.67           C  
ATOM    593  O   ALA A 120     166.048 241.823 214.762  1.00 18.67           O  
ATOM    594  CB  ALA A 120     162.811 242.109 214.407  1.00 18.67           C  
ATOM    595  N   ILE A 121     164.925 240.902 216.482  1.00 16.94           N  
ATOM    596  CA  ILE A 121     165.994 241.181 217.436  1.00 16.94           C  
ATOM    597  C   ILE A 121     167.239 240.363 217.114  1.00 16.94           C  
ATOM    598  O   ILE A 121     168.364 240.871 217.181  1.00 16.94           O  
ATOM    599  CB  ILE A 121     165.502 240.927 218.872  1.00 16.94           C  
ATOM    600  CG1 ILE A 121     164.270 241.783 219.167  1.00 16.94           C  
ATOM    601  CG2 ILE A 121     166.605 241.220 219.870  1.00 16.94           C  
ATOM    602  CD1 ILE A 121     163.712 241.588 220.556  1.00 16.94           C  
ATOM    603  N   LEU A 122     167.063 239.086 216.765  1.00 18.27           N  
ATOM    604  CA  LEU A 122     168.216 238.236 216.478  1.00 18.27           C  
ATOM    605  C   LEU A 122     168.952 238.695 215.225  1.00 18.27           C  
ATOM    606  O   LEU A 122     170.182 238.600 215.152  1.00 18.27           O  
ATOM    607  CB  LEU A 122     167.777 236.780 216.335  1.00 18.27           C  
ATOM    608  CG  LEU A 122     167.168 236.118 217.570  1.00 18.27           C  
ATOM    609  CD1 LEU A 122     166.795 234.679 217.267  1.00 18.27           C  
ATOM    610  CD2 LEU A 122     168.131 236.188 218.739  1.00 18.27           C  
ATOM    611  N   SER A 123     168.216 239.179 214.222  1.00 20.13           N  
ATOM    612  CA  SER A 123     168.854 239.613 212.983  1.00 20.13           C  
ATOM    613  C   SER A 123     169.767 240.811 213.215  1.00 20.13           C  
ATOM    614  O   SER A 123     170.863 240.883 212.647  1.00 20.13           O  
ATOM    615  CB  SER A 123     167.794 239.945 211.933  1.00 20.13           C  
ATOM    616  OG  SER A 123     166.980 238.820 211.656  1.00 20.13           O  
ATOM    617  N   PHE A 124     169.331 241.765 214.040  1.00 21.51           N  
ATOM    618  CA  PHE A 124     170.117 242.977 214.253  1.00 21.51           C  
ATOM    619  C   PHE A 124     171.426 242.679 214.975  1.00 21.51           C  
ATOM    620  O   PHE A 124     172.473 243.233 214.624  1.00 21.51           O  
ATOM    621  CB  PHE A 124     169.295 244.002 215.034  1.00 21.51           C  
ATOM    622  CG  PHE A 124     170.064 245.237 215.408  1.00 21.51           C  
ATOM    623  CD1 PHE A 124     170.241 246.260 214.494  1.00 21.51           C  
ATOM    624  CD2 PHE A 124     170.599 245.380 216.677  1.00 21.51           C  
ATOM    625  CE1 PHE A 124     170.946 247.398 214.835  1.00 21.51           C  
ATOM    626  CE2 PHE A 124     171.303 246.517 217.024  1.00 21.51           C  
ATOM    627  CZ  PHE A 124     171.477 247.526 216.101  1.00 21.51           C  
ATOM    628  N   LEU A 125     171.386 241.815 215.992  1.00 19.59           N  
ATOM    629  CA  LEU A 125     172.587 241.544 216.778  1.00 19.59           C  
ATOM    630  C   LEU A 125     173.656 240.844 215.949  1.00 19.59           C  
ATOM    631  O   LEU A 125     174.849 241.131 216.099  1.00 19.59           O  
ATOM    632  CB  LEU A 125     172.234 240.708 218.007  1.00 19.59           C  
ATOM    633  CG  LEU A 125     171.278 241.358 219.006  1.00 19.59           C  
ATOM    634  CD1 LEU A 125     170.992 240.416 220.162  1.00 19.59           C  
ATOM    635  CD2 LEU A 125     171.847 242.672 219.510  1.00 19.59           C  
ATOM    636  N   HIS A 126     173.253 239.917 215.080  1.00 21.28           N  
ATOM    637  CA  HIS A 126     174.228 239.157 214.304  1.00 21.28           C  
ATOM    638  C   HIS A 126     175.001 240.052 213.342  1.00 21.28           C  
ATOM    639  O   HIS A 126     176.220 239.908 213.198  1.00 21.28           O  
ATOM    640  CB  HIS A 126     173.524 238.033 213.544  1.00 21.28           C  
ATOM    641  CG  HIS A 126     174.444 237.192 212.716  1.00 21.28           C  
ATOM    642  ND1 HIS A 126     175.275 236.239 213.263  1.00 21.28           N  
ATOM    643  CD2 HIS A 126     174.660 237.158 211.380  1.00 21.28           C  
ATOM    644  CE1 HIS A 126     175.965 235.655 212.300  1.00 21.28           C  
ATOM    645  NE2 HIS A 126     175.611 236.194 211.147  1.00 21.28           N  
ATOM    646  N   ILE A 127     174.313 240.980 212.676  1.00 23.29           N  
ATOM    647  CA  ILE A 127     174.955 241.783 211.639  1.00 23.29           C  
ATOM    648  C   ILE A 127     175.935 242.781 212.245  1.00 23.29           C  
ATOM    649  O   ILE A 127     177.062 242.935 211.760  1.00 23.29           O  
ATOM    650  CB  ILE A 127     173.890 242.487 210.779  1.00 23.29           C  
ATOM    651  CG1 ILE A 127     173.052 241.459 210.020  1.00 23.29           C  
ATOM    652  CG2 ILE A 127     174.539 243.457 209.811  1.00 23.29           C  
ATOM    653  CD1 ILE A 127     171.984 242.073 209.146  1.00 23.29           C  
ATOM    654  N   TRP A 128     175.531 243.470 213.313  1.00 22.73           N  
ATOM    655  CA  TRP A 128     176.283 244.614 213.810  1.00 22.73           C  
ATOM    656  C   TRP A 128     177.214 244.297 214.974  1.00 22.73           C  
ATOM    657  O   TRP A 128     178.129 245.084 215.237  1.00 22.73           O  
ATOM    658  CB  TRP A 128     175.322 245.730 214.237  1.00 22.73           C  
ATOM    659  CG  TRP A 128     174.625 246.400 213.091  1.00 22.73           C  
ATOM    660  CD1 TRP A 128     173.577 245.910 212.371  1.00 22.73           C  
ATOM    661  CD2 TRP A 128     174.917 247.692 212.544  1.00 22.73           C  
ATOM    662  NE1 TRP A 128     173.204 246.810 211.404  1.00 22.73           N  
ATOM    663  CE2 TRP A 128     174.010 247.913 211.490  1.00 22.73           C  
ATOM    664  CE3 TRP A 128     175.859 248.681 212.841  1.00 22.73           C  
ATOM    665  CZ2 TRP A 128     174.017 249.081 210.733  1.00 22.73           C  
ATOM    666  CZ3 TRP A 128     175.863 249.839 212.087  1.00 22.73           C  
ATOM    667  CH2 TRP A 128     174.949 250.029 211.046  1.00 22.73           C  
ATOM    668  N   ALA A 129     177.015 243.184 215.678  1.00 20.71           N  
ATOM    669  CA  ALA A 129     177.796 242.899 216.876  1.00 20.71           C  
ATOM    670  C   ALA A 129     178.614 241.622 216.776  1.00 20.71           C  
ATOM    671  O   ALA A 129     179.812 241.638 217.079  1.00 20.71           O  
ATOM    672  CB  ALA A 129     176.870 242.828 218.100  1.00 20.71           C  
ATOM    673  N   VAL A 130     178.004 240.508 216.368  1.00 20.40           N  
ATOM    674  CA  VAL A 130     178.702 239.224 216.406  1.00 20.40           C  
ATOM    675  C   VAL A 130     179.783 239.160 215.332  1.00 20.40           C  
ATOM    676  O   VAL A 130     180.911 238.727 215.594  1.00 20.40           O  
ATOM    677  CB  VAL A 130     177.699 238.065 216.269  1.00 20.40           C  
ATOM    678  CG1 VAL A 130     178.407 236.797 215.823  1.00 20.40           C  
ATOM    679  CG2 VAL A 130     176.978 237.837 217.586  1.00 20.40           C  
ATOM    680  N   VAL A 131     179.458 239.584 214.108  1.00 23.80           N  
ATOM    681  CA  VAL A 131     180.408 239.445 213.000  1.00 23.80           C  
ATOM    682  C   VAL A 131     181.689 240.244 213.224  1.00 23.80           C  
ATOM    683  O   VAL A 131     182.780 239.679 213.043  1.00 23.80           O  
ATOM    684  CB  VAL A 131     179.720 239.784 211.666  1.00 23.80           C  
ATOM    685  CG1 VAL A 131     180.734 239.799 210.537  1.00 23.80           C  
ATOM    686  CG2 VAL A 131     178.623 238.780 211.372  1.00 23.80           C  
ATOM    687  N   PRO A 132     181.647 241.531 213.594  1.00 22.13           N  
ATOM    688  CA  PRO A 132     182.910 242.227 213.893  1.00 22.13           C  
ATOM    689  C   PRO A 132     183.681 241.616 215.050  1.00 22.13           C  
ATOM    690  O   PRO A 132     184.917 241.656 215.047  1.00 22.13           O  
ATOM    691  CB  PRO A 132     182.456 243.659 214.210  1.00 22.13           C  
ATOM    692  CG  PRO A 132     181.144 243.795 213.540  1.00 22.13           C  
ATOM    693  CD  PRO A 132     180.501 242.455 213.672  1.00 22.13           C  
ATOM    694  N   CYS A 133     182.990 241.057 216.046  1.00 23.63           N  
ATOM    695  CA  CYS A 133     183.676 240.490 217.203  1.00 23.63           C  
ATOM    696  C   CYS A 133     184.509 239.272 216.822  1.00 23.63           C  
ATOM    697  O   CYS A 133     185.641 239.118 217.292  1.00 23.63           O  
ATOM    698  CB  CYS A 133     182.661 240.127 218.285  1.00 23.63           C  
ATOM    699  SG  CYS A 133     183.382 239.402 219.771  1.00 23.63           S  
ATOM    700  N   ILE A 134     183.964 238.391 215.981  1.00 22.86           N  
ATOM    701  CA  ILE A 134     184.684 237.178 215.604  1.00 22.86           C  
ATOM    702  C   ILE A 134     185.905 237.515 214.757  1.00 22.86           C  
ATOM    703  O   ILE A 134     186.976 236.921 214.926  1.00 22.86           O  
ATOM    704  CB  ILE A 134     183.742 236.203 214.875  1.00 22.86           C  
ATOM    705  CG1 ILE A 134     182.575 235.812 215.782  1.00 22.86           C  
ATOM    706  CG2 ILE A 134     184.499 234.965 214.424  1.00 22.86           C  
ATOM    707  CD1 ILE A 134     182.999 235.105 217.046  1.00 22.86           C  
ATOM    708  N   LYS A 135     185.765 238.467 213.831  1.00 24.32           N  
ATOM    709  CA  LYS A 135     186.872 238.809 212.943  1.00 24.32           C  
ATOM    710  C   LYS A 135     188.049 239.389 213.718  1.00 24.32           C  
ATOM    711  O   LYS A 135     189.209 239.068 213.434  1.00 24.32           O  
ATOM    712  CB  LYS A 135     186.396 239.787 211.869  1.00 24.32           C  
ATOM    713  CG  LYS A 135     187.504 240.605 211.233  1.00 24.32           C  
ATOM    714  CD  LYS A 135     186.976 241.443 210.083  1.00 24.32           C  
ATOM    715  CE  LYS A 135     188.109 241.960 209.215  1.00 24.32           C  
ATOM    716  NZ  LYS A 135     189.018 240.864 208.781  1.00 24.32           N  
ATOM    717  N   SER A 136     187.772 240.243 214.706  1.00 21.93           N  
ATOM    718  CA  SER A 136     188.837 240.844 215.500  1.00 21.93           C  
ATOM    719  C   SER A 136     189.563 239.829 216.372  1.00 21.93           C  
ATOM    720  O   SER A 136     190.653 240.128 216.870  1.00 21.93           O  
ATOM    721  CB  SER A 136     188.272 241.964 216.373  1.00 21.93           C  
ATOM    722  OG  SER A 136     189.285 242.541 217.175  1.00 21.93           O  
ATOM    723  N   PHE A 137     188.983 238.645 216.579  1.00 23.38           N  
ATOM    724  CA  PHE A 137     189.634 237.632 217.404  1.00 23.38           C  
ATOM    725  C   PHE A 137     190.853 237.045 216.702  1.00 23.38           C  
ATOM    726  O   PHE A 137     191.845 236.700 217.354  1.00 23.38           O  
ATOM    727  CB  PHE A 137     188.633 236.535 217.765  1.00 23.38           C  
ATOM    728  CG  PHE A 137     189.199 235.455 218.642  1.00 23.38           C  
ATOM    729  CD1 PHE A 137     189.372 235.665 219.998  1.00 23.38           C  
ATOM    730  CD2 PHE A 137     189.539 234.222 218.113  1.00 23.38           C  
ATOM    731  CE1 PHE A 137     189.886 234.671 220.808  1.00 23.38           C  
ATOM    732  CE2 PHE A 137     190.052 233.224 218.919  1.00 23.38           C  
ATOM    733  CZ  PHE A 137     190.226 233.449 220.267  1.00 23.38           C  
ATOM    734  N   LEU A 138     190.796 236.918 215.373  1.00 24.18           N  
ATOM    735  CA  LEU A 138     191.908 236.331 214.631  1.00 24.18           C  
ATOM    736  C   LEU A 138     193.168 237.182 214.710  1.00 24.18           C  
ATOM    737  O   LEU A 138     194.273 236.641 214.836  1.00 24.18           O  
ATOM    738  CB  LEU A 138     191.514 236.121 213.169  1.00 24.18           C  
ATOM    739  CG  LEU A 138     190.329 235.198 212.895  1.00 24.18           C  
ATOM    740  CD1 LEU A 138     190.271 234.835 211.423  1.00 24.18           C  
ATOM    741  CD2 LEU A 138     190.436 233.951 213.746  1.00 24.18           C  
ATOM    742  N   ILE A 139     193.031 238.507 214.625  1.00 25.69           N  
ATOM    743  CA  ILE A 139     194.202 239.377 214.628  1.00 25.69           C  
ATOM    744  C   ILE A 139     194.910 239.324 215.976  1.00 25.69           C  
ATOM    745  O   ILE A 139     196.143 239.381 216.048  1.00 25.69           O  
ATOM    746  CB  ILE A 139     193.799 240.815 214.255  1.00 25.69           C  
ATOM    747  CG1 ILE A 139     193.078 240.836 212.907  1.00 25.69           C  
ATOM    748  CG2 ILE A 139     195.016 241.720 214.210  1.00 25.69           C  
ATOM    749  CD1 ILE A 139     192.673 242.220 212.456  1.00 25.69           C  
ATOM    750  N   GLU A 140     194.145 239.212 217.064  1.00 29.94           N  
ATOM    751  CA  GLU A 140     194.741 239.242 218.396  1.00 29.94           C  
ATOM    752  C   GLU A 140     195.621 238.022 218.652  1.00 29.94           C  
ATOM    753  O   GLU A 140     196.738 238.155 219.165  1.00 29.94           O  
ATOM    754  CB  GLU A 140     193.643 239.348 219.453  1.00 29.94           C  
ATOM    755  CG  GLU A 140     194.159 239.466 220.874  1.00 29.94           C  
ATOM    756  CD  GLU A 140     193.041 239.620 221.886  1.00 29.94           C  
ATOM    757  OE1 GLU A 140     191.862 239.613 221.478  1.00 29.94           O  
ATOM    758  OE2 GLU A 140     193.342 239.743 223.092  1.00 29.94           O  
ATOM    759  N   ILE A 141     195.142 236.828 218.307  1.00 26.54           N  
ATOM    760  CA  ILE A 141     195.871 235.586 218.584  1.00 26.54           C  
ATOM    761  C   ILE A 141     196.720 235.268 217.353  1.00 26.54           C  
ATOM    762  O   ILE A 141     196.383 234.422 216.523  1.00 26.54           O  
ATOM    763  CB  ILE A 141     194.926 234.449 218.983  1.00 26.54           C  
ATOM    764  CG1 ILE A 141     195.708 233.189 219.364  1.00 26.54           C  
ATOM    765  CG2 ILE A 141     193.832 234.203 217.938  1.00 26.54           C  
ATOM    766  CD1 ILE A 141     194.867 232.146 220.061  1.00 26.54           C  
ATOM    767  N   GLN A 142     197.853 235.960 217.240  1.00 27.94           N  
ATOM    768  CA  GLN A 142     198.823 235.685 216.184  1.00 27.94           C  
ATOM    769  C   GLN A 142     200.177 235.292 216.760  1.00 27.94           C  
ATOM    770  O   GLN A 142     200.790 234.316 216.316  1.00 27.94           O  
ATOM    771  CB  GLN A 142     198.971 236.898 215.264  1.00 27.94           C  
ATOM    772  CG  GLN A 142     197.787 237.122 214.342  1.00 27.94           C  
ATOM    773  CD  GLN A 142     197.654 236.035 213.296  1.00 27.94           C  
ATOM    774  OE1 GLN A 142     198.630 235.378 212.940  1.00 27.94           O  
ATOM    775  NE2 GLN A 142     196.441 235.843 212.794  1.00 27.94           N  
ATOM    776  N   CYS A 143     200.655 236.058 217.743  1.00 29.52           N  
ATOM    777  CA  CYS A 143     201.970 235.796 218.319  1.00 29.52           C  
ATOM    778  C   CYS A 143     202.002 234.461 219.053  1.00 29.52           C  
ATOM    779  O   CYS A 143     203.002 233.738 218.992  1.00 29.52           O  
ATOM    780  CB  CYS A 143     202.364 236.935 219.258  1.00 29.52           C  
ATOM    781  SG  CYS A 143     203.952 236.703 220.089  1.00 29.52           S  
ATOM    782  N   ILE A 144     200.921 234.123 219.759  1.00 27.44           N  
ATOM    783  CA  ILE A 144     200.893 232.893 220.546  1.00 27.44           C  
ATOM    784  C   ILE A 144     200.968 231.671 219.638  1.00 27.44           C  
ATOM    785  O   ILE A 144     201.716 230.723 219.904  1.00 27.44           O  
ATOM    786  CB  ILE A 144     199.639 232.859 221.436  1.00 27.44           C  
ATOM    787  CG1 ILE A 144     199.775 233.863 222.581  1.00 27.44           C  
ATOM    788  CG2 ILE A 144     199.400 231.460 221.975  1.00 27.44           C  
ATOM    789  CD1 ILE A 144     198.475 234.536 222.960  1.00 27.44           C  
ATOM    790  N   SER A 145     200.191 231.673 218.553  1.00 26.69           N  
ATOM    791  CA  SER A 145     200.138 230.505 217.680  1.00 26.69           C  
ATOM    792  C   SER A 145     201.463 230.277 216.960  1.00 26.69           C  
ATOM    793  O   SER A 145     201.907 229.132 216.821  1.00 26.69           O  
ATOM    794  CB  SER A 145     198.999 230.655 216.673  1.00 26.69           C  
ATOM    795  OG  SER A 145     199.196 231.791 215.850  1.00 26.69           O  
ATOM    796  N   ARG A 146     202.105 231.350 216.490  1.00 26.26           N  
ATOM    797  CA  ARG A 146     203.348 231.193 215.739  1.00 26.26           C  
ATOM    798  C   ARG A 146     204.481 230.681 216.622  1.00 26.26           C  
ATOM    799  O   ARG A 146     205.247 229.803 216.209  1.00 26.26           O  
ATOM    800  CB  ARG A 146     203.740 232.515 215.083  1.00 26.26           C  
ATOM    801  CG  ARG A 146     202.798 232.978 213.985  1.00 26.26           C  
ATOM    802  CD  ARG A 146     203.285 234.280 213.369  1.00 26.26           C  
ATOM    803  NE  ARG A 146     202.359 234.800 212.371  1.00 26.26           N  
ATOM    804  CZ  ARG A 146     202.393 234.485 211.083  1.00 26.26           C  
ATOM    805  NH1 ARG A 146     203.298 233.652 210.599  1.00 26.26           N  
ATOM    806  NH2 ARG A 146     201.497 235.023 210.260  1.00 26.26           N  
ATOM    807  N   VAL A 147     204.607 231.220 217.836  1.00 23.80           N  
ATOM    808  CA  VAL A 147     205.681 230.796 218.729  1.00 23.80           C  
ATOM    809  C   VAL A 147     205.478 229.350 219.168  1.00 23.80           C  
ATOM    810  O   VAL A 147     206.435 228.571 219.247  1.00 23.80           O  
ATOM    811  CB  VAL A 147     205.776 231.748 219.935  1.00 23.80           C  
ATOM    812  CG1 VAL A 147     206.712 231.186 220.988  1.00 23.80           C  
ATOM    813  CG2 VAL A 147     206.245 233.120 219.485  1.00 23.80           C  
ATOM    814  N   TYR A 148     204.233 228.969 219.458  1.00 24.03           N  
ATOM    815  CA  TYR A 148     203.955 227.613 219.924  1.00 24.03           C  
ATOM    816  C   TYR A 148     204.294 226.576 218.859  1.00 24.03           C  
ATOM    817  O   TYR A 148     204.798 225.494 219.177  1.00 24.03           O  
ATOM    818  CB  TYR A 148     202.489 227.501 220.343  1.00 24.03           C  
ATOM    819  CG  TYR A 148     202.034 226.097 220.666  1.00 24.03           C  
ATOM    820  CD1 TYR A 148     202.356 225.506 221.879  1.00 24.03           C  
ATOM    821  CD2 TYR A 148     201.272 225.368 219.765  1.00 24.03           C  
ATOM    822  CE1 TYR A 148     201.938 224.224 222.182  1.00 24.03           C  
ATOM    823  CE2 TYR A 148     200.850 224.086 220.058  1.00 24.03           C  
ATOM    824  CZ  TYR A 148     201.186 223.520 221.268  1.00 24.03           C  
ATOM    825  OH  TYR A 148     200.768 222.244 221.565  1.00 24.03           O  
ATOM    826  N   SER A 149     204.018 226.886 217.590  1.00 25.09           N  
ATOM    827  CA  SER A 149     204.288 225.931 216.519  1.00 25.09           C  
ATOM    828  C   SER A 149     205.780 225.660 216.374  1.00 25.09           C  
ATOM    829  O   SER A 149     206.189 224.521 216.119  1.00 25.09           O  
ATOM    830  CB  SER A 149     203.710 226.444 215.201  1.00 25.09           C  
ATOM    831  OG  SER A 149     202.305 226.599 215.287  1.00 25.09           O  
ATOM    832  N   ILE A 150     206.609 226.696 216.520  1.00 26.25           N  
ATOM    833  CA  ILE A 150     208.053 226.529 216.367  1.00 26.25           C  
ATOM    834  C   ILE A 150     208.604 225.608 217.448  1.00 26.25           C  
ATOM    835  O   ILE A 150     209.465 224.759 217.183  1.00 26.25           O  
ATOM    836  CB  ILE A 150     208.752 227.901 216.380  1.00 26.25           C  
ATOM    837  CG1 ILE A 150     208.220 228.778 215.246  1.00 26.25           C  
ATOM    838  CG2 ILE A 150     210.256 227.737 216.261  1.00 26.25           C  
ATOM    839  CD1 ILE A 150     208.665 230.217 215.332  1.00 26.25           C  
ATOM    840  N   TYR A 151     208.122 225.761 218.683  1.00 26.88           N  
ATOM    841  CA  TYR A 151     208.625 224.947 219.785  1.00 26.88           C  
ATOM    842  C   TYR A 151     208.313 223.467 219.594  1.00 26.88           C  
ATOM    843  O   TYR A 151     209.158 222.617 219.896  1.00 26.88           O  
ATOM    844  CB  TYR A 151     208.042 225.442 221.107  1.00 26.88           C  
ATOM    845  CG  TYR A 151     208.578 224.723 222.320  1.00 26.88           C  
ATOM    846  CD1 TYR A 151     209.885 224.915 222.743  1.00 26.88           C  
ATOM    847  CD2 TYR A 151     207.777 223.852 223.044  1.00 26.88           C  
ATOM    848  CE1 TYR A 151     210.380 224.259 223.853  1.00 26.88           C  
ATOM    849  CE2 TYR A 151     208.261 223.191 224.155  1.00 26.88           C  
ATOM    850  CZ  TYR A 151     209.563 223.398 224.555  1.00 26.88           C  
ATOM    851  OH  TYR A 151     210.051 222.742 225.662  1.00 26.88           O  
ATOM    852  N   VAL A 152     207.116 223.138 219.108  1.00 26.88           N  
ATOM    853  CA  VAL A 152     206.743 221.738 218.933  1.00 26.88           C  
ATOM    854  C   VAL A 152     207.547 221.093 217.809  1.00 26.88           C  
ATOM    855  O   VAL A 152     208.000 219.950 217.934  1.00 26.88           O  
ATOM    856  CB  VAL A 152     205.228 221.619 218.690  1.00 26.88           C  
ATOM    857  CG1 VAL A 152     204.850 220.184 218.376  1.00 26.88           C  
ATOM    858  CG2 VAL A 152     204.463 222.116 219.904  1.00 26.88           C  
ATOM    859  N   HIS A 153     207.748 221.808 216.701  1.00 29.98           N  
ATOM    860  CA  HIS A 153     208.507 221.262 215.582  1.00 29.98           C  
ATOM    861  C   HIS A 153     209.997 221.139 215.876  1.00 29.98           C  
ATOM    862  O   HIS A 153     210.720 220.548 215.068  1.00 29.98           O  
ATOM    863  CB  HIS A 153     208.300 222.119 214.332  1.00 29.98           C  
ATOM    864  CG  HIS A 153     206.998 221.870 213.636  1.00 29.98           C  
ATOM    865  ND1 HIS A 153     206.847 220.902 212.667  1.00 29.98           N  
ATOM    866  CD2 HIS A 153     205.789 222.464 213.765  1.00 29.98           C  
ATOM    867  CE1 HIS A 153     205.601 220.908 212.230  1.00 29.98           C  
ATOM    868  NE2 HIS A 153     204.937 221.847 212.881  1.00 29.98           N  
ATOM    869  N   THR A 154     210.474 221.690 216.990  1.00 28.49           N  
ATOM    870  CA  THR A 154     211.881 221.579 217.353  1.00 28.49           C  
ATOM    871  C   THR A 154     212.167 220.365 218.226  1.00 28.49           C  
ATOM    872  O   THR A 154     213.239 219.760 218.104  1.00 28.49           O  
ATOM    873  CB  THR A 154     212.335 222.854 218.074  1.00 28.49           C  
ATOM    874  OG1 THR A 154     212.158 223.982 217.208  1.00 28.49           O  
ATOM    875  CG2 THR A 154     213.799 222.765 218.476  1.00 28.49           C  
ATOM    876  N   VAL A 155     211.224 219.976 219.079  1.00 29.90           N  
ATOM    877  CA  VAL A 155     211.462 218.918 220.058  1.00 29.90           C  
ATOM    878  C   VAL A 155     211.116 217.544 219.500  1.00 29.90           C  
ATOM    879  O   VAL A 155     211.975 216.664 219.415  1.00 29.90           O  
ATOM    880  CB  VAL A 155     210.671 219.213 221.349  1.00 29.90           C  
ATOM    881  CG1 VAL A 155     210.898 218.115 222.369  1.00 29.90           C  
ATOM    882  CG2 VAL A 155     211.072 220.562 221.917  1.00 29.90           C  
ATOM    883  N   CYS A 156     209.859 217.333 219.113  1.00 33.48           N  
ATOM    884  CA  CYS A 156     209.377 216.001 218.771  1.00 33.48           C  
ATOM    885  C   CYS A 156     209.562 215.636 217.303  1.00 33.48           C  
ATOM    886  O   CYS A 156     209.269 214.496 216.930  1.00 33.48           O  
ATOM    887  CB  CYS A 156     207.895 215.867 219.138  1.00 33.48           C  
ATOM    888  SG  CYS A 156     206.787 216.914 218.172  1.00 33.48           S  
ATOM    889  N   ASP A 157     210.023 216.561 216.463  1.00 36.46           N  
ATOM    890  CA  ASP A 157     210.191 216.241 215.046  1.00 36.46           C  
ATOM    891  C   ASP A 157     211.230 215.154 214.793  1.00 36.46           C  
ATOM    892  O   ASP A 157     210.917 214.197 214.065  1.00 36.46           O  
ATOM    893  CB  ASP A 157     210.514 217.517 214.262  1.00 36.46           C  
ATOM    894  CG  ASP A 157     210.670 217.263 212.778  1.00 36.46           C  
ATOM    895  OD1 ASP A 157     209.656 216.962 212.116  1.00 36.46           O  
ATOM    896  OD2 ASP A 157     211.808 217.363 212.272  1.00 36.46           O  
ATOM    897  N   PRO A 158     212.458 215.222 215.329  1.00 34.75           N  
ATOM    898  CA  PRO A 158     213.424 214.146 215.049  1.00 34.75           C  
ATOM    899  C   PRO A 158     213.053 212.809 215.667  1.00 34.75           C  
ATOM    900  O   PRO A 158     213.512 211.772 215.172  1.00 34.75           O  
ATOM    901  CB  PRO A 158     214.734 214.686 215.639  1.00 34.75           C  
ATOM    902  CG  PRO A 158     214.301 215.618 216.700  1.00 34.75           C  
ATOM    903  CD  PRO A 158     213.061 216.273 216.171  1.00 34.75           C  
ATOM    904  N   LEU A 159     212.246 212.796 216.730  1.00 33.50           N  
ATOM    905  CA  LEU A 159     211.891 211.535 217.375  1.00 33.50           C  
ATOM    906  C   LEU A 159     211.032 210.665 216.467  1.00 33.50           C  
ATOM    907  O   LEU A 159     211.212 209.444 216.419  1.00 33.50           O  
ATOM    908  CB  LEU A 159     211.169 211.806 218.694  1.00 33.50           C  
ATOM    909  CG  LEU A 159     212.047 212.177 219.889  1.00 33.50           C  
ATOM    910  CD1 LEU A 159     211.212 212.809 220.991  1.00 33.50           C  
ATOM    911  CD2 LEU A 159     212.786 210.956 220.407  1.00 33.50           C  
ATOM    912  N   PHE A 160     210.096 211.272 215.740  1.00 35.49           N  
ATOM    913  CA  PHE A 160     209.165 210.538 214.894  1.00 35.49           C  
ATOM    914  C   PHE A 160     209.692 210.319 213.483  1.00 35.49           C  
ATOM    915  O   PHE A 160     208.973 209.764 212.647  1.00 35.49           O  
ATOM    916  CB  PHE A 160     207.818 211.262 214.839  1.00 35.49           C  
ATOM    917  CG  PHE A 160     207.043 211.192 216.121  1.00 35.49           C  
ATOM    918  CD1 PHE A 160     206.354 210.043 216.467  1.00 35.49           C  
ATOM    919  CD2 PHE A 160     207.003 212.275 216.982  1.00 35.49           C  
ATOM    920  CE1 PHE A 160     205.641 209.975 217.647  1.00 35.49           C  
ATOM    921  CE2 PHE A 160     206.292 212.214 218.163  1.00 35.49           C  
ATOM    922  CZ  PHE A 160     205.610 211.063 218.496  1.00 35.49           C  
ATOM    923  N   GLU A 161     210.923 210.745 213.196  1.00 39.13           N  
ATOM    924  CA  GLU A 161     211.535 210.496 211.900  1.00 39.13           C  
ATOM    925  C   GLU A 161     212.440 209.273 211.890  1.00 39.13           C  
ATOM    926  O   GLU A 161     212.516 208.592 210.863  1.00 39.13           O  
ATOM    927  CB  GLU A 161     212.339 211.725 211.445  1.00 39.13           C  
ATOM    928  CG  GLU A 161     212.994 211.580 210.082  1.00 39.13           C  
ATOM    929  CD  GLU A 161     213.882 212.757 209.732  1.00 39.13           C  
ATOM    930  OE1 GLU A 161     214.971 212.534 209.162  1.00 39.13           O  
ATOM    931  OE2 GLU A 161     213.490 213.906 210.024  1.00 39.13           O  
ATOM    932  N   ALA A 162     213.114 208.973 213.001  1.00 38.94           N  
ATOM    933  CA  ALA A 162     213.904 207.753 213.102  1.00 38.94           C  
ATOM    934  C   ALA A 162     213.040 206.512 213.278  1.00 38.94           C  
ATOM    935  O   ALA A 162     213.462 205.419 212.883  1.00 38.94           O  
ATOM    936  CB  ALA A 162     214.895 207.859 214.261  1.00 38.94           C  
ATOM    937  N   VAL A 163     211.847 206.653 213.864  1.00 34.73           N  
ATOM    938  CA  VAL A 163     210.924 205.528 214.004  1.00 34.73           C  
ATOM    939  C   VAL A 163     210.410 205.029 212.664  1.00 34.73           C  
ATOM    940  O   VAL A 163     210.141 203.830 212.519  1.00 34.73           O  
ATOM    941  CB  VAL A 163     209.746 205.925 214.915  1.00 34.73           C  
ATOM    942  CG1 VAL A 163     208.755 204.781 215.063  1.00 34.73           C  
ATOM    943  CG2 VAL A 163     210.259 206.356 216.278  1.00 34.73           C  
ATOM    944  N   GLY A 164     210.300 205.903 211.670  1.00 36.00           N  
ATOM    945  CA  GLY A 164     209.782 205.553 210.366  1.00 36.00           C  
ATOM    946  C   GLY A 164     210.751 204.834 209.456  1.00 36.00           C  
ATOM    947  O   GLY A 164     210.452 204.660 208.270  1.00 36.00           O  
ATOM    948  N   LYS A 165     211.907 204.417 209.965  1.00 39.04           N  
ATOM    949  CA  LYS A 165     212.889 203.683 209.179  1.00 39.04           C  
ATOM    950  C   LYS A 165     212.616 202.185 209.133  1.00 39.04           C  
ATOM    951  O   LYS A 165     213.356 201.455 208.466  1.00 39.04           O  
ATOM    952  CB  LYS A 165     214.296 203.929 209.734  1.00 39.04           C  
ATOM    953  CG  LYS A 165     215.382 203.982 208.673  1.00 39.04           C  
ATOM    954  CD  LYS A 165     216.658 204.603 209.215  1.00 39.04           C  
ATOM    955  CE  LYS A 165     216.417 206.015 209.714  1.00 39.04           C  
ATOM    956  NZ  LYS A 165     217.693 206.742 209.953  1.00 39.04           N  
ATOM    957  N   ILE A 166     211.576 201.708 209.820  1.00 39.01           N  
ATOM    958  CA  ILE A 166     211.296 200.277 209.849  1.00 39.01           C  
ATOM    959  C   ILE A 166     210.677 199.777 208.550  1.00 39.01           C  
ATOM    960  O   ILE A 166     210.609 198.560 208.337  1.00 39.01           O  
ATOM    961  CB  ILE A 166     210.379 199.922 211.030  1.00 39.01           C  
ATOM    962  CG1 ILE A 166     209.101 200.759 210.988  1.00 39.01           C  
ATOM    963  CG2 ILE A 166     211.101 200.137 212.348  1.00 39.01           C  
ATOM    964  CD1 ILE A 166     208.169 200.502 212.150  1.00 39.01           C  
ATOM    965  N   PHE A 167     210.222 200.674 207.677  1.00 44.78           N  
ATOM    966  CA  PHE A 167     209.607 200.297 206.411  1.00 44.78           C  
ATOM    967  C   PHE A 167     210.547 200.463 205.225  1.00 44.78           C  
ATOM    968  O   PHE A 167     210.090 200.438 204.078  1.00 44.78           O  
ATOM    969  CB  PHE A 167     208.334 201.114 206.175  1.00 44.78           C  
ATOM    970  CG  PHE A 167     207.359 201.069 207.316  1.00 44.78           C  
ATOM    971  CD1 PHE A 167     206.621 199.926 207.571  1.00 44.78           C  
ATOM    972  CD2 PHE A 167     207.172 202.175 208.128  1.00 44.78           C  
ATOM    973  CE1 PHE A 167     205.720 199.885 208.618  1.00 44.78           C  
ATOM    974  CE2 PHE A 167     206.273 202.140 209.177  1.00 44.78           C  
ATOM    975  CZ  PHE A 167     205.547 200.993 209.422  1.00 44.78           C  
ATOM    976  N   SER A 168     211.844 200.630 205.469  1.00 47.74           N  
ATOM    977  CA  SER A 168     212.803 200.921 204.411  1.00 47.74           C  
ATOM    978  C   SER A 168     213.508 199.683 203.869  1.00 47.74           C  
ATOM    979  O   SER A 168     214.416 199.823 203.044  1.00 47.74           O  
ATOM    980  CB  SER A 168     213.848 201.922 204.913  1.00 47.74           C  
ATOM    981  OG  SER A 168     214.543 201.411 206.037  1.00 47.74           O  
ATOM    982  N   ASN A 169     213.125 198.486 204.304  1.00 51.95           N  
ATOM    983  CA  ASN A 169     213.767 197.247 203.871  1.00 51.95           C  
ATOM    984  C   ASN A 169     212.723 196.186 203.543  1.00 51.95           C  
ATOM    985  O   ASN A 169     212.788 195.046 204.008  1.00 51.95           O  
ATOM    986  CB  ASN A 169     214.739 196.738 204.931  1.00 51.95           C  
ATOM    987  CG  ASN A 169     215.767 195.779 204.365  1.00 51.95           C  
ATOM    988  OD1 ASN A 169     216.014 195.759 203.159  1.00 51.95           O  
ATOM    989  ND2 ASN A 169     216.372 194.978 205.234  1.00 51.95           N  
ATOM    990  N   VAL A 170     211.736 196.553 202.732  1.00 55.79           N  
ATOM    991  CA  VAL A 170     210.674 195.627 202.349  1.00 55.79           C  
ATOM    992  C   VAL A 170     211.080 194.908 201.068  1.00 55.79           C  
ATOM    993  O   VAL A 170     211.389 195.547 200.057  1.00 55.79           O  
ATOM    994  CB  VAL A 170     209.338 196.361 202.170  1.00 55.79           C  
ATOM    995  CG1 VAL A 170     208.255 195.388 201.733  1.00 55.79           C  
ATOM    996  CG2 VAL A 170     208.943 197.062 203.458  1.00 55.79           C  
ATOM    997  N   ARG A 171     211.083 193.577 201.110  1.00 58.97           N  
ATOM    998  CA  ARG A 171     211.392 192.745 199.954  1.00 58.97           C  
ATOM    999  C   ARG A 171     210.279 191.725 199.760  1.00 58.97           C  
ATOM   1000  O   ARG A 171     209.885 191.045 200.712  1.00 58.97           O  
ATOM   1001  CB  ARG A 171     212.738 192.037 200.125  1.00 58.97           C  
ATOM   1002  CG  ARG A 171     213.884 192.970 200.478  1.00 58.97           C  
ATOM   1003  CD  ARG A 171     215.181 192.208 200.684  1.00 58.97           C  
ATOM   1004  NE  ARG A 171     215.667 191.621 199.442  1.00 58.97           N  
ATOM   1005  CZ  ARG A 171     216.512 192.219 198.614  1.00 58.97           C  
ATOM   1006  NH1 ARG A 171     216.982 193.431 198.862  1.00 58.97           N  
ATOM   1007  NH2 ARG A 171     216.893 191.587 197.508  1.00 58.97           N  
ATOM   1008  N   ILE A 172     209.779 191.619 198.530  1.00 67.36           N  
ATOM   1009  CA  ILE A 172     208.665 190.738 198.201  1.00 67.36           C  
ATOM   1010  C   ILE A 172     209.070 189.849 197.035  1.00 67.36           C  
ATOM   1011  O   ILE A 172     209.616 190.336 196.038  1.00 67.36           O  
ATOM   1012  CB  ILE A 172     207.389 191.530 197.856  1.00 67.36           C  
ATOM   1013  CG1 ILE A 172     206.975 192.413 199.034  1.00 67.36           C  
ATOM   1014  CG2 ILE A 172     206.260 190.588 197.472  1.00 67.36           C  
ATOM   1015  CD1 ILE A 172     205.737 193.240 198.772  1.00 67.36           C  
ATOM   1016  N   ASN A 173     208.807 188.551 197.161  1.00 74.22           N  
ATOM   1017  CA  ASN A 173     209.042 187.581 196.099  1.00 74.22           C  
ATOM   1018  C   ASN A 173     207.701 187.010 195.659  1.00 74.22           C  
ATOM   1019  O   ASN A 173     206.917 186.548 196.494  1.00 74.22           O  
ATOM   1020  CB  ASN A 173     209.975 186.466 196.570  1.00 74.22           C  
ATOM   1021  CG  ASN A 173     210.459 185.589 195.431  1.00 74.22           C  
ATOM   1022  OD1 ASN A 173     210.110 185.805 194.270  1.00 74.22           O  
ATOM   1023  ND2 ASN A 173     211.269 184.592 195.760  1.00 74.22           N  
ATOM   1024  N   LEU A 174     207.442 187.041 194.355  1.00 81.42           N  
ATOM   1025  CA  LEU A 174     206.195 186.552 193.786  1.00 81.42           C  
ATOM   1026  C   LEU A 174     206.480 185.510 192.714  1.00 81.42           C  
ATOM   1027  O   LEU A 174     207.399 185.673 191.905  1.00 81.42           O  
ATOM   1028  CB  LEU A 174     205.379 187.701 193.190  1.00 81.42           C  
ATOM   1029  CG  LEU A 174     204.029 187.330 192.575  1.00 81.42           C  
ATOM   1030  CD1 LEU A 174     203.128 186.686 193.612  1.00 81.42           C  
ATOM   1031  CD2 LEU A 174     203.367 188.559 191.973  1.00 81.42           C  
ATOM   1032  N   GLN A 175     205.680 184.446 192.704  1.00 87.18           N  
ATOM   1033  CA  GLN A 175     205.837 183.356 191.742  1.00 87.18           C  
ATOM   1034  C   GLN A 175     204.443 182.949 191.277  1.00 87.18           C  
ATOM   1035  O   GLN A 175     203.659 182.405 192.060  1.00 87.18           O  
ATOM   1036  CB  GLN A 175     206.584 182.182 192.362  1.00 87.18           C  
ATOM   1037  CG  GLN A 175     206.867 181.044 191.401  1.00 87.18           C  
ATOM   1038  CD  GLN A 175     207.663 179.922 192.048  1.00 87.18           C  
ATOM   1039  OE1 GLN A 175     207.977 179.977 193.239  1.00 87.18           O  
ATOM   1040  NE2 GLN A 175     208.002 178.903 191.262  1.00 87.18           N  
ATOM   1041  N   LYS A 176     204.136 183.224 190.013  1.00 94.91           N  
ATOM   1042  CA  LYS A 176     202.835 182.861 189.469  1.00 94.91           C  
ATOM   1043  C   LYS A 176     202.818 181.394 189.060  1.00 94.91           C  
ATOM   1044  O   LYS A 176     203.817 180.853 188.579  1.00 94.91           O  
ATOM   1045  CB  LYS A 176     202.485 183.747 188.274  1.00 94.91           C  
ATOM   1046  CG  LYS A 176     202.251 185.209 188.629  1.00 94.91           C  
ATOM   1047  CD  LYS A 176     201.806 186.011 187.415  1.00 94.91           C  
ATOM   1048  CE  LYS A 176     201.520 187.460 187.781  1.00 94.91           C  
ATOM   1049  NZ  LYS A 176     201.062 188.255 186.607  1.00 94.91           N  
ATOM   1050  N   GLU A 177     201.672 180.751 189.257  1.00 94.36           N  
ATOM   1051  CA  GLU A 177     201.514 179.344 188.912  1.00 94.36           C  
ATOM   1052  C   GLU A 177     200.044 178.995 188.706  1.00 94.36           C  
ATOM   1053  O   GLU A 177     199.679 178.375 187.708  1.00 94.36           O  
ATOM   1054  CB  GLU A 177     202.121 178.454 189.998  1.00 94.36           C  
ATOM   1055  CG  GLU A 177     202.047 176.968 189.697  1.00 94.36           C  
ATOM   1056  CD  GLU A 177     202.661 176.123 190.794  1.00 94.36           C  
ATOM   1057  OE1 GLU A 177     203.065 176.693 191.829  1.00 94.36           O  
ATOM   1058  OE2 GLU A 177     202.743 174.889 190.621  1.00 94.36           O  
TER    1059      GLU A 177                                                      
ATOM   1060  N   ILE B  49     135.575 204.291 196.182  1.00 67.87           N  
ATOM   1061  CA  ILE B  49     135.501 203.174 197.113  1.00 67.87           C  
ATOM   1062  C   ILE B  49     135.785 201.865 196.386  1.00 67.87           C  
ATOM   1063  O   ILE B  49     134.897 201.289 195.757  1.00 67.87           O  
ATOM   1064  CB  ILE B  49     134.134 203.123 197.813  1.00 67.87           C  
ATOM   1065  CG1 ILE B  49     133.806 204.477 198.443  1.00 67.87           C  
ATOM   1066  CG2 ILE B  49     134.118 202.029 198.869  1.00 67.87           C  
ATOM   1067  CD1 ILE B  49     134.789 204.909 199.507  1.00 67.87           C  
ATOM   1068  N   ASP B  50     137.028 201.400 196.473  1.00 67.45           N  
ATOM   1069  CA  ASP B  50     137.432 200.154 195.829  1.00 67.45           C  
ATOM   1070  C   ASP B  50     137.154 198.995 196.778  1.00 67.45           C  
ATOM   1071  O   ASP B  50     137.808 198.864 197.818  1.00 67.45           O  
ATOM   1072  CB  ASP B  50     138.906 200.205 195.442  1.00 67.45           C  
ATOM   1073  CG  ASP B  50     139.203 201.282 194.417  1.00 67.45           C  
ATOM   1074  OD1 ASP B  50     138.302 201.605 193.615  1.00 67.45           O  
ATOM   1075  OD2 ASP B  50     140.337 201.805 194.414  1.00 67.45           O  
ATOM   1076  N   LEU B  51     136.188 198.153 196.422  1.00 59.79           N  
ATOM   1077  CA  LEU B  51     135.829 196.991 197.222  1.00 59.79           C  
ATOM   1078  C   LEU B  51     136.576 195.733 196.798  1.00 59.79           C  
ATOM   1079  O   LEU B  51     136.319 194.659 197.351  1.00 59.79           O  
ATOM   1080  CB  LEU B  51     134.319 196.749 197.152  1.00 59.79           C  
ATOM   1081  CG  LEU B  51     133.427 197.768 197.865  1.00 59.79           C  
ATOM   1082  CD1 LEU B  51     132.073 197.158 198.187  1.00 59.79           C  
ATOM   1083  CD2 LEU B  51     134.095 198.285 199.128  1.00 59.79           C  
ATOM   1084  N   VAL B  52     137.485 195.839 195.835  1.00 61.57           N  
ATOM   1085  CA  VAL B  52     138.266 194.709 195.351  1.00 61.57           C  
ATOM   1086  C   VAL B  52     139.696 194.759 195.877  1.00 61.57           C  
ATOM   1087  O   VAL B  52     140.199 193.778 196.426  1.00 61.57           O  
ATOM   1088  CB  VAL B  52     138.245 194.644 193.808  1.00 61.57           C  
ATOM   1089  CG1 VAL B  52     139.068 193.464 193.314  1.00 61.57           C  
ATOM   1090  CG2 VAL B  52     136.815 194.555 193.301  1.00 61.57           C  
ATOM   1091  N   ASN B  53     140.366 195.901 195.720  1.00 56.23           N  
ATOM   1092  CA  ASN B  53     141.757 196.016 196.154  1.00 56.23           C  
ATOM   1093  C   ASN B  53     141.843 196.229 197.663  1.00 56.23           C  
ATOM   1094  O   ASN B  53     142.438 195.422 198.383  1.00 56.23           O  
ATOM   1095  CB  ASN B  53     142.447 197.155 195.397  1.00 56.23           C  
ATOM   1096  CG  ASN B  53     143.958 197.036 195.414  1.00 56.23           C  
ATOM   1097  OD1 ASN B  53     144.535 196.424 196.313  1.00 56.23           O  
ATOM   1098  ND2 ASN B  53     144.608 197.621 194.415  1.00 56.23           N  
ATOM   1099  N   ARG B  54     141.263 197.326 198.152  1.00 50.59           N  
ATOM   1100  CA  ARG B  54     141.202 197.715 199.559  1.00 50.59           C  
ATOM   1101  C   ARG B  54     142.573 197.951 200.181  1.00 50.59           C  
ATOM   1102  O   ARG B  54     142.646 198.233 201.383  1.00 50.59           O  
ATOM   1103  CB  ARG B  54     140.447 196.692 200.420  1.00 50.59           C  
ATOM   1104  CG  ARG B  54     138.963 196.615 200.125  1.00 50.59           C  
ATOM   1105  CD  ARG B  54     138.232 195.806 201.181  1.00 50.59           C  
ATOM   1106  NE  ARG B  54     136.794 195.788 200.946  1.00 50.59           N  
ATOM   1107  CZ  ARG B  54     135.900 195.323 201.808  1.00 50.59           C  
ATOM   1108  NH1 ARG B  54     136.262 194.832 202.981  1.00 50.59           N  
ATOM   1109  NH2 ARG B  54     134.611 195.353 201.484  1.00 50.59           N  
ATOM   1110  N   ASP B  55     143.656 197.854 199.416  1.00 54.30           N  
ATOM   1111  CA  ASP B  55     144.996 198.064 199.948  1.00 54.30           C  
ATOM   1112  C   ASP B  55     145.978 198.386 198.828  1.00 54.30           C  
ATOM   1113  O   ASP B  55     146.882 197.586 198.556  1.00 54.30           O  
ATOM   1114  CB  ASP B  55     145.466 196.827 200.716  1.00 54.30           C  
ATOM   1115  CG  ASP B  55     146.633 197.118 201.639  1.00 54.30           C  
ATOM   1116  OD1 ASP B  55     147.303 198.154 201.453  1.00 54.30           O  
ATOM   1117  OD2 ASP B  55     146.884 196.303 202.551  1.00 54.30           O  
ATOM   1118  N   PRO B  56     145.847 199.533 198.156  1.00 56.70           N  
ATOM   1119  CA  PRO B  56     146.815 199.869 197.107  1.00 56.70           C  
ATOM   1120  C   PRO B  56     148.060 200.537 197.665  1.00 56.70           C  
ATOM   1121  O   PRO B  56     148.525 201.545 197.126  1.00 56.70           O  
ATOM   1122  CB  PRO B  56     146.030 200.819 196.191  1.00 56.70           C  
ATOM   1123  CG  PRO B  56     144.729 201.135 196.923  1.00 56.70           C  
ATOM   1124  CD  PRO B  56     144.830 200.583 198.305  1.00 56.70           C  
ATOM   1125  N   LYS B  57     148.604 199.988 198.750  1.00 57.70           N  
ATOM   1126  CA  LYS B  57     149.866 200.473 199.289  1.00 57.70           C  
ATOM   1127  C   LYS B  57     150.770 199.365 199.807  1.00 57.70           C  
ATOM   1128  O   LYS B  57     151.909 199.657 200.185  1.00 57.70           O  
ATOM   1129  CB  LYS B  57     149.613 201.489 200.415  1.00 57.70           C  
ATOM   1130  CG  LYS B  57     149.545 202.932 199.939  1.00 57.70           C  
ATOM   1131  CD  LYS B  57     150.855 203.366 199.299  1.00 57.70           C  
ATOM   1132  CE  LYS B  57     150.807 204.826 198.878  1.00 57.70           C  
ATOM   1133  NZ  LYS B  57     150.619 205.743 200.036  1.00 57.70           N  
ATOM   1134  N   HIS B  58     150.308 198.113 199.834  1.00 62.34           N  
ATOM   1135  CA  HIS B  58     151.084 196.970 200.311  1.00 62.34           C  
ATOM   1136  C   HIS B  58     151.659 197.201 201.705  1.00 62.34           C  
ATOM   1137  O   HIS B  58     152.780 196.774 201.996  1.00 62.34           O  
ATOM   1138  CB  HIS B  58     152.202 196.613 199.325  1.00 62.34           C  
ATOM   1139  CG  HIS B  58     151.747 196.529 197.901  1.00 62.34           C  
ATOM   1140  ND1 HIS B  58     150.490 196.088 197.548  1.00 62.34           N  
ATOM   1141  CD2 HIS B  58     152.380 196.831 196.742  1.00 62.34           C  
ATOM   1142  CE1 HIS B  58     150.369 196.119 196.233  1.00 62.34           C  
ATOM   1143  NE2 HIS B  58     151.501 196.566 195.720  1.00 62.34           N  
ATOM   1144  N   LEU B  59     150.912 197.887 202.571  1.00 54.86           N  
ATOM   1145  CA  LEU B  59     151.402 198.174 203.915  1.00 54.86           C  
ATOM   1146  C   LEU B  59     151.331 196.929 204.793  1.00 54.86           C  
ATOM   1147  O   LEU B  59     152.356 196.419 205.257  1.00 54.86           O  
ATOM   1148  CB  LEU B  59     150.597 199.327 204.521  1.00 54.86           C  
ATOM   1149  CG  LEU B  59     150.788 199.696 205.995  1.00 54.86           C  
ATOM   1150  CD1 LEU B  59     152.263 199.701 206.381  1.00 54.86           C  
ATOM   1151  CD2 LEU B  59     150.157 201.047 206.288  1.00 54.86           C  
ATOM   1152  N   ASN B  60     150.119 196.427 205.036  1.00 54.93           N  
ATOM   1153  CA  ASN B  60     149.921 195.178 205.773  1.00 54.93           C  
ATOM   1154  C   ASN B  60     149.615 194.074 204.765  1.00 54.93           C  
ATOM   1155  O   ASN B  60     148.462 193.740 204.494  1.00 54.93           O  
ATOM   1156  CB  ASN B  60     148.804 195.322 206.802  1.00 54.93           C  
ATOM   1157  CG  ASN B  60     149.013 196.499 207.728  1.00 54.93           C  
ATOM   1158  OD1 ASN B  60     150.145 196.860 208.046  1.00 54.93           O  
ATOM   1159  ND2 ASN B  60     147.916 197.109 208.166  1.00 54.93           N  
ATOM   1160  N   ASP B  61     150.678 193.499 204.201  1.00 61.81           N  
ATOM   1161  CA  ASP B  61     150.511 192.467 203.186  1.00 61.81           C  
ATOM   1162  C   ASP B  61     151.539 191.348 203.307  1.00 61.81           C  
ATOM   1163  O   ASP B  61     151.674 190.551 202.370  1.00 61.81           O  
ATOM   1164  CB  ASP B  61     150.576 193.089 201.785  1.00 61.81           C  
ATOM   1165  CG  ASP B  61     149.833 192.271 200.747  1.00 61.81           C  
ATOM   1166  OD1 ASP B  61     149.220 191.249 201.119  1.00 61.81           O  
ATOM   1167  OD2 ASP B  61     149.857 192.653 199.559  1.00 61.81           O  
ATOM   1168  N   ASP B  62     152.266 191.259 204.418  1.00 60.95           N  
ATOM   1169  CA  ASP B  62     153.298 190.244 204.586  1.00 60.95           C  
ATOM   1170  C   ASP B  62     153.023 189.306 205.751  1.00 60.95           C  
ATOM   1171  O   ASP B  62     153.160 188.086 205.602  1.00 60.95           O  
ATOM   1172  CB  ASP B  62     154.670 190.916 204.764  1.00 60.95           C  
ATOM   1173  CG  ASP B  62     154.634 192.061 205.755  1.00 60.95           C  
ATOM   1174  OD1 ASP B  62     153.538 192.374 206.265  1.00 60.95           O  
ATOM   1175  OD2 ASP B  62     155.702 192.650 206.023  1.00 60.95           O  
ATOM   1176  N   VAL B  63     152.636 189.837 206.911  1.00 51.05           N  
ATOM   1177  CA  VAL B  63     152.450 189.026 208.108  1.00 51.05           C  
ATOM   1178  C   VAL B  63     150.977 188.857 208.467  1.00 51.05           C  
ATOM   1179  O   VAL B  63     150.664 188.359 209.552  1.00 51.05           O  
ATOM   1180  CB  VAL B  63     153.235 189.606 209.295  1.00 51.05           C  
ATOM   1181  CG1 VAL B  63     154.725 189.601 208.996  1.00 51.05           C  
ATOM   1182  CG2 VAL B  63     152.756 191.013 209.610  1.00 51.05           C  
ATOM   1183  N   VAL B  64     150.063 189.260 207.585  1.00 50.48           N  
ATOM   1184  CA  VAL B  64     148.635 189.124 207.834  1.00 50.48           C  
ATOM   1185  C   VAL B  64     147.938 188.308 206.754  1.00 50.48           C  
ATOM   1186  O   VAL B  64     146.708 188.270 206.711  1.00 50.48           O  
ATOM   1187  CB  VAL B  64     147.962 190.501 207.994  1.00 50.48           C  
ATOM   1188  CG1 VAL B  64     148.406 191.157 209.290  1.00 50.48           C  
ATOM   1189  CG2 VAL B  64     148.279 191.387 206.802  1.00 50.48           C  
ATOM   1190  N   LYS B  65     148.695 187.656 205.878  1.00 51.89           N  
ATOM   1191  CA  LYS B  65     148.141 186.781 204.848  1.00 51.89           C  
ATOM   1192  C   LYS B  65     148.455 185.343 205.248  1.00 51.89           C  
ATOM   1193  O   LYS B  65     149.562 184.852 205.013  1.00 51.89           O  
ATOM   1194  CB  LYS B  65     148.711 187.118 203.474  1.00 51.89           C  
ATOM   1195  CG  LYS B  65     148.129 186.283 202.346  1.00 51.89           C  
ATOM   1196  CD  LYS B  65     148.669 186.719 200.994  1.00 51.89           C  
ATOM   1197  CE  LYS B  65     148.318 188.167 200.700  1.00 51.89           C  
ATOM   1198  NZ  LYS B  65     148.866 188.614 199.390  1.00 51.89           N  
ATOM   1199  N   ILE B  66     147.477 184.672 205.853  1.00 47.08           N  
ATOM   1200  CA  ILE B  66     147.639 183.310 206.345  1.00 47.08           C  
ATOM   1201  C   ILE B  66     146.540 182.444 205.748  1.00 47.08           C  
ATOM   1202  O   ILE B  66     145.359 182.802 205.809  1.00 47.08           O  
ATOM   1203  CB  ILE B  66     147.598 183.247 207.883  1.00 47.08           C  
ATOM   1204  CG1 ILE B  66     148.754 184.049 208.480  1.00 47.08           C  
ATOM   1205  CG2 ILE B  66     147.648 181.807 208.359  1.00 47.08           C  
ATOM   1206  CD1 ILE B  66     148.791 184.031 209.990  1.00 47.08           C  
ATOM   1207  N   ASP B  67     146.929 181.310 205.175  1.00 48.47           N  
ATOM   1208  CA  ASP B  67     146.004 180.330 204.631  1.00 48.47           C  
ATOM   1209  C   ASP B  67     146.228 178.991 205.324  1.00 48.47           C  
ATOM   1210  O   ASP B  67     147.200 178.800 206.059  1.00 48.47           O  
ATOM   1211  CB  ASP B  67     146.177 180.189 203.113  1.00 48.47           C  
ATOM   1212  CG  ASP B  67     144.910 179.724 202.423  1.00 48.47           C  
ATOM   1213  OD1 ASP B  67     144.110 179.010 203.063  1.00 48.47           O  
ATOM   1214  OD2 ASP B  67     144.714 180.073 201.240  1.00 48.47           O  
ATOM   1215  N   PHE B  68     145.305 178.056 205.087  1.00 41.59           N  
ATOM   1216  CA  PHE B  68     145.413 176.740 205.711  1.00 41.59           C  
ATOM   1217  C   PHE B  68     146.643 175.993 205.211  1.00 41.59           C  
ATOM   1218  O   PHE B  68     147.307 175.289 205.981  1.00 41.59           O  
ATOM   1219  CB  PHE B  68     144.147 175.926 205.449  1.00 41.59           C  
ATOM   1220  CG  PHE B  68     144.230 174.502 205.922  1.00 41.59           C  
ATOM   1221  CD1 PHE B  68     143.988 174.186 207.247  1.00 41.59           C  
ATOM   1222  CD2 PHE B  68     144.544 173.480 205.043  1.00 41.59           C  
ATOM   1223  CE1 PHE B  68     144.059 172.879 207.686  1.00 41.59           C  
ATOM   1224  CE2 PHE B  68     144.617 172.172 205.478  1.00 41.59           C  
ATOM   1225  CZ  PHE B  68     144.374 171.872 206.801  1.00 41.59           C  
ATOM   1226  N   GLU B  69     146.960 176.129 203.921  1.00 50.34           N  
ATOM   1227  CA  GLU B  69     148.085 175.405 203.343  1.00 50.34           C  
ATOM   1228  C   GLU B  69     149.426 175.876 203.896  1.00 50.34           C  
ATOM   1229  O   GLU B  69     150.411 175.134 203.818  1.00 50.34           O  
ATOM   1230  CB  GLU B  69     148.063 175.540 201.819  1.00 50.34           C  
ATOM   1231  CG  GLU B  69     149.075 174.667 201.101  1.00 50.34           C  
ATOM   1232  CD  GLU B  69     148.800 173.189 201.297  1.00 50.34           C  
ATOM   1233  OE1 GLU B  69     147.615 172.813 201.414  1.00 50.34           O  
ATOM   1234  OE2 GLU B  69     149.769 172.405 201.355  1.00 50.34           O  
ATOM   1235  N   ASP B  70     149.485 177.077 204.463  1.00 48.29           N  
ATOM   1236  CA  ASP B  70     150.721 177.616 205.014  1.00 48.29           C  
ATOM   1237  C   ASP B  70     150.962 177.198 206.459  1.00 48.29           C  
ATOM   1238  O   ASP B  70     151.958 177.625 207.052  1.00 48.29           O  
ATOM   1239  CB  ASP B  70     150.720 179.144 204.919  1.00 48.29           C  
ATOM   1240  CG  ASP B  70     150.941 179.638 203.506  1.00 48.29           C  
ATOM   1241  OD1 ASP B  70     151.110 178.794 202.601  1.00 48.29           O  
ATOM   1242  OD2 ASP B  70     150.947 180.869 203.299  1.00 48.29           O  
ATOM   1243  N   VAL B  71     150.081 176.386 207.040  1.00 40.92           N  
ATOM   1244  CA  VAL B  71     150.205 175.994 208.439  1.00 40.92           C  
ATOM   1245  C   VAL B  71     150.482 174.500 208.547  1.00 40.92           C  
ATOM   1246  O   VAL B  71     151.479 174.085 209.147  1.00 40.92           O  
ATOM   1247  CB  VAL B  71     148.942 176.379 209.229  1.00 40.92           C  
ATOM   1248  CG1 VAL B  71     149.105 176.021 210.692  1.00 40.92           C  
ATOM   1249  CG2 VAL B  71     148.657 177.861 209.073  1.00 40.92           C  
ATOM   1250  N   ILE B  72     149.603 173.682 207.971  1.00 39.33           N  
ATOM   1251  CA  ILE B  72     149.674 172.229 208.082  1.00 39.33           C  
ATOM   1252  C   ILE B  72     149.837 171.639 206.689  1.00 39.33           C  
ATOM   1253  O   ILE B  72     149.086 171.988 205.771  1.00 39.33           O  
ATOM   1254  CB  ILE B  72     148.423 171.655 208.773  1.00 39.33           C  
ATOM   1255  CG1 ILE B  72     148.028 172.524 209.967  1.00 39.33           C  
ATOM   1256  CG2 ILE B  72     148.666 170.222 209.205  1.00 39.33           C  
ATOM   1257  CD1 ILE B  72     146.731 172.112 210.622  1.00 39.33           C  
ATOM   1258  N   ALA B  73     150.809 170.742 206.535  1.00 43.00           N  
ATOM   1259  CA  ALA B  73     151.068 170.116 205.246  1.00 43.00           C  
ATOM   1260  C   ALA B  73     151.780 168.787 205.460  1.00 43.00           C  
ATOM   1261  O   ALA B  73     152.717 168.702 206.257  1.00 43.00           O  
ATOM   1262  CB  ALA B  73     151.905 171.030 204.346  1.00 43.00           C  
ATOM   1263  N   GLU B  74     151.328 167.759 204.742  1.00 43.38           N  
ATOM   1264  CA  GLU B  74     151.940 166.435 204.785  1.00 43.38           C  
ATOM   1265  C   GLU B  74     152.618 166.151 203.452  1.00 43.38           C  
ATOM   1266  O   GLU B  74     151.924 166.008 202.433  1.00 43.38           O  
ATOM   1267  CB  GLU B  74     150.889 165.368 205.091  1.00 43.38           C  
ATOM   1268  CG  GLU B  74     150.033 165.685 206.304  1.00 43.38           C  
ATOM   1269  CD  GLU B  74     148.941 164.662 206.534  1.00 43.38           C  
ATOM   1270  OE1 GLU B  74     149.112 163.502 206.111  1.00 43.38           O  
ATOM   1271  OE2 GLU B  74     147.910 165.017 207.141  1.00 43.38           O  
ATOM   1272  N   PRO B  75     153.954 166.071 203.399  1.00 49.85           N  
ATOM   1273  CA  PRO B  75     154.647 166.032 202.101  1.00 49.85           C  
ATOM   1274  C   PRO B  75     154.305 164.843 201.212  1.00 49.85           C  
ATOM   1275  O   PRO B  75     153.756 165.026 200.120  1.00 49.85           O  
ATOM   1276  CB  PRO B  75     156.128 166.001 202.503  1.00 49.85           C  
ATOM   1277  CG  PRO B  75     156.136 165.441 203.888  1.00 49.85           C  
ATOM   1278  CD  PRO B  75     154.885 165.945 204.533  1.00 49.85           C  
ATOM   1279  N   GLU B  76     154.602 163.626 201.672  1.00 50.06           N  
ATOM   1280  CA  GLU B  76     154.425 162.431 200.852  1.00 50.06           C  
ATOM   1281  C   GLU B  76     154.667 161.163 201.663  1.00 50.06           C  
ATOM   1282  O   GLU B  76     155.564 161.127 202.511  1.00 50.06           O  
ATOM   1283  CB  GLU B  76     155.366 162.468 199.644  1.00 50.06           C  
ATOM   1284  CG  GLU B  76     155.369 161.203 198.798  1.00 50.06           C  
ATOM   1285  CD  GLU B  76     153.989 160.831 198.292  1.00 50.06           C  
ATOM   1286  OE1 GLU B  76     153.289 160.057 198.978  1.00 50.06           O  
ATOM   1287  OE2 GLU B  76     153.604 161.312 197.205  1.00 50.06           O  
ATOM   1288  N   GLY B  77     153.885 160.117 201.405  1.00 44.37           N  
ATOM   1289  CA  GLY B  77     154.073 158.849 202.084  1.00 44.37           C  
ATOM   1290  C   GLY B  77     153.426 158.801 203.453  1.00 44.37           C  
ATOM   1291  O   GLY B  77     152.850 157.781 203.843  1.00 44.37           O  
ATOM   1292  N   THR B  78     153.524 159.904 204.194  1.00 41.68           N  
ATOM   1293  CA  THR B  78     152.920 160.022 205.519  1.00 41.68           C  
ATOM   1294  C   THR B  78     151.587 160.750 205.365  1.00 41.68           C  
ATOM   1295  O   THR B  78     151.466 161.949 205.613  1.00 41.68           O  
ATOM   1296  CB  THR B  78     153.860 160.753 206.472  1.00 41.68           C  
ATOM   1297  OG1 THR B  78     155.183 160.219 206.341  1.00 41.68           O  
ATOM   1298  CG2 THR B  78     153.397 160.584 207.907  1.00 41.68           C  
ATOM   1299  N   HIS B  79     150.574 160.003 204.940  1.00 43.57           N  
ATOM   1300  CA  HIS B  79     149.246 160.539 204.682  1.00 43.57           C  
ATOM   1301  C   HIS B  79     148.264 160.055 205.745  1.00 43.57           C  
ATOM   1302  O   HIS B  79     148.588 159.228 206.602  1.00 43.57           O  
ATOM   1303  CB  HIS B  79     148.774 160.151 203.279  1.00 43.57           C  
ATOM   1304  CG  HIS B  79     149.521 160.840 202.180  1.00 43.57           C  
ATOM   1305  ND1 HIS B  79     149.217 160.660 200.848  1.00 43.57           N  
ATOM   1306  CD2 HIS B  79     150.556 161.712 202.215  1.00 43.57           C  
ATOM   1307  CE1 HIS B  79     150.033 161.390 200.110  1.00 43.57           C  
ATOM   1308  NE2 HIS B  79     150.856 162.038 200.915  1.00 43.57           N  
ATOM   1309  N   SER B  80     147.044 160.586 205.678  1.00 42.03           N  
ATOM   1310  CA  SER B  80     145.968 160.245 206.597  1.00 42.03           C  
ATOM   1311  C   SER B  80     144.760 159.772 205.797  1.00 42.03           C  
ATOM   1312  O   SER B  80     144.806 159.659 204.568  1.00 42.03           O  
ATOM   1313  CB  SER B  80     145.599 161.438 207.487  1.00 42.03           C  
ATOM   1314  OG  SER B  80     146.728 161.912 208.199  1.00 42.03           O  
ATOM   1315  N   PHE B  81     143.670 159.491 206.505  1.00 44.11           N  
ATOM   1316  CA  PHE B  81     142.448 159.050 205.851  1.00 44.11           C  
ATOM   1317  C   PHE B  81     141.859 160.167 204.997  1.00 44.11           C  
ATOM   1318  O   PHE B  81     142.040 161.355 205.274  1.00 44.11           O  
ATOM   1319  CB  PHE B  81     141.416 158.594 206.882  1.00 44.11           C  
ATOM   1320  CG  PHE B  81     141.821 157.371 207.652  1.00 44.11           C  
ATOM   1321  CD1 PHE B  81     141.527 156.106 207.170  1.00 44.11           C  
ATOM   1322  CD2 PHE B  81     142.483 157.484 208.862  1.00 44.11           C  
ATOM   1323  CE1 PHE B  81     141.893 154.977 207.877  1.00 44.11           C  
ATOM   1324  CE2 PHE B  81     142.851 156.358 209.573  1.00 44.11           C  
ATOM   1325  CZ  PHE B  81     142.556 155.103 209.079  1.00 44.11           C  
ATOM   1326  N   ASP B  82     141.152 159.769 203.937  1.00 48.03           N  
ATOM   1327  CA  ASP B  82     140.478 160.749 203.092  1.00 48.03           C  
ATOM   1328  C   ASP B  82     139.364 161.466 203.844  1.00 48.03           C  
ATOM   1329  O   ASP B  82     139.108 162.648 203.590  1.00 48.03           O  
ATOM   1330  CB  ASP B  82     139.924 160.069 201.841  1.00 48.03           C  
ATOM   1331  CG  ASP B  82     141.010 159.430 200.998  1.00 48.03           C  
ATOM   1332  OD1 ASP B  82     142.150 159.940 201.010  1.00 48.03           O  
ATOM   1333  OD2 ASP B  82     140.724 158.418 200.325  1.00 48.03           O  
ATOM   1334  N   GLY B  83     138.698 160.776 204.766  1.00 44.92           N  
ATOM   1335  CA  GLY B  83     137.633 161.368 205.547  1.00 44.92           C  
ATOM   1336  C   GLY B  83     138.074 162.271 206.673  1.00 44.92           C  
ATOM   1337  O   GLY B  83     137.231 162.907 207.310  1.00 44.92           O  
ATOM   1338  N   ILE B  84     139.376 162.349 206.943  1.00 39.77           N  
ATOM   1339  CA  ILE B  84     139.916 163.219 207.978  1.00 39.77           C  
ATOM   1340  C   ILE B  84     140.615 164.435 207.379  1.00 39.77           C  
ATOM   1341  O   ILE B  84     140.682 165.489 208.021  1.00 39.77           O  
ATOM   1342  CB  ILE B  84     140.858 162.441 208.914  1.00 39.77           C  
ATOM   1343  CG1 ILE B  84     140.112 161.281 209.571  1.00 39.77           C  
ATOM   1344  CG2 ILE B  84     141.434 163.340 209.994  1.00 39.77           C  
ATOM   1345  CD1 ILE B  84     138.941 161.718 210.423  1.00 39.77           C  
ATOM   1346  N   TRP B  85     141.105 164.331 206.143  1.00 40.61           N  
ATOM   1347  CA  TRP B  85     141.742 165.455 205.474  1.00 40.61           C  
ATOM   1348  C   TRP B  85     140.766 166.401 204.793  1.00 40.61           C  
ATOM   1349  O   TRP B  85     141.102 167.577 204.615  1.00 40.61           O  
ATOM   1350  CB  TRP B  85     142.751 164.960 204.426  1.00 40.61           C  
ATOM   1351  CG  TRP B  85     143.622 166.046 203.879  1.00 40.61           C  
ATOM   1352  CD1 TRP B  85     143.599 166.554 202.615  1.00 40.61           C  
ATOM   1353  CD2 TRP B  85     144.652 166.755 204.577  1.00 40.61           C  
ATOM   1354  NE1 TRP B  85     144.548 167.538 202.483  1.00 40.61           N  
ATOM   1355  CE2 TRP B  85     145.209 167.680 203.674  1.00 40.61           C  
ATOM   1356  CE3 TRP B  85     145.157 166.697 205.879  1.00 40.61           C  
ATOM   1357  CZ2 TRP B  85     146.244 168.540 204.030  1.00 40.61           C  
ATOM   1358  CZ3 TRP B  85     146.185 167.552 206.230  1.00 40.61           C  
ATOM   1359  CH2 TRP B  85     146.717 168.461 205.309  1.00 40.61           C  
ATOM   1360  N   LYS B  86     139.580 165.933 204.406  1.00 43.93           N  
ATOM   1361  CA  LYS B  86     138.559 166.796 203.831  1.00 43.93           C  
ATOM   1362  C   LYS B  86     137.690 167.470 204.883  1.00 43.93           C  
ATOM   1363  O   LYS B  86     136.899 168.353 204.537  1.00 43.93           O  
ATOM   1364  CB  LYS B  86     137.666 166.000 202.873  1.00 43.93           C  
ATOM   1365  CG  LYS B  86     138.379 165.498 201.632  1.00 43.93           C  
ATOM   1366  CD  LYS B  86     137.397 164.879 200.653  1.00 43.93           C  
ATOM   1367  CE  LYS B  86     136.902 163.531 201.149  1.00 43.93           C  
ATOM   1368  NZ  LYS B  86     136.017 162.859 200.157  1.00 43.93           N  
ATOM   1369  N   ALA B  87     137.814 167.077 206.149  1.00 38.74           N  
ATOM   1370  CA  ALA B  87     137.048 167.673 207.236  1.00 38.74           C  
ATOM   1371  C   ALA B  87     137.828 168.733 207.997  1.00 38.74           C  
ATOM   1372  O   ALA B  87     137.246 169.733 208.427  1.00 38.74           O  
ATOM   1373  CB  ALA B  87     136.580 166.589 208.210  1.00 38.74           C  
ATOM   1374  N   SER B  88     139.136 168.538 208.181  1.00 37.51           N  
ATOM   1375  CA  SER B  88     139.939 169.546 208.864  1.00 37.51           C  
ATOM   1376  C   SER B  88     140.138 170.785 208.002  1.00 37.51           C  
ATOM   1377  O   SER B  88     140.272 171.892 208.535  1.00 37.51           O  
ATOM   1378  CB  SER B  88     141.291 168.958 209.267  1.00 37.51           C  
ATOM   1379  OG  SER B  88     141.993 168.481 208.134  1.00 37.51           O  
ATOM   1380  N   PHE B  89     140.171 170.620 206.677  1.00 37.05           N  
ATOM   1381  CA  PHE B  89     140.312 171.770 205.789  1.00 37.05           C  
ATOM   1382  C   PHE B  89     139.114 172.704 205.900  1.00 37.05           C  
ATOM   1383  O   PHE B  89     139.270 173.931 205.906  1.00 37.05           O  
ATOM   1384  CB  PHE B  89     140.494 171.296 204.347  1.00 37.05           C  
ATOM   1385  CG  PHE B  89     140.589 172.412 203.346  1.00 37.05           C  
ATOM   1386  CD1 PHE B  89     141.797 173.043 203.107  1.00 37.05           C  
ATOM   1387  CD2 PHE B  89     139.474 172.824 202.636  1.00 37.05           C  
ATOM   1388  CE1 PHE B  89     141.892 174.067 202.186  1.00 37.05           C  
ATOM   1389  CE2 PHE B  89     139.562 173.848 201.713  1.00 37.05           C  
ATOM   1390  CZ  PHE B  89     140.773 174.470 201.488  1.00 37.05           C  
ATOM   1391  N   THR B  90     137.907 172.141 205.983  1.00 32.33           N  
ATOM   1392  CA  THR B  90     136.706 172.967 206.066  1.00 32.33           C  
ATOM   1393  C   THR B  90     136.583 173.643 207.427  1.00 32.33           C  
ATOM   1394  O   THR B  90     136.177 174.807 207.511  1.00 32.33           O  
ATOM   1395  CB  THR B  90     135.468 172.120 205.773  1.00 32.33           C  
ATOM   1396  OG1 THR B  90     135.628 171.458 204.512  1.00 32.33           O  
ATOM   1397  CG2 THR B  90     134.224 172.989 205.725  1.00 32.33           C  
ATOM   1398  N   THR B  91     136.926 172.930 208.503  1.00 30.54           N  
ATOM   1399  CA  THR B  91     136.738 173.476 209.845  1.00 30.54           C  
ATOM   1400  C   THR B  91     137.615 174.701 210.083  1.00 30.54           C  
ATOM   1401  O   THR B  91     137.158 175.695 210.659  1.00 30.54           O  
ATOM   1402  CB  THR B  91     137.026 172.403 210.894  1.00 30.54           C  
ATOM   1403  OG1 THR B  91     136.168 171.277 210.675  1.00 30.54           O  
ATOM   1404  CG2 THR B  91     136.788 172.946 212.292  1.00 30.54           C  
ATOM   1405  N   PHE B  92     138.877 174.648 209.654  1.00 27.76           N  
ATOM   1406  CA  PHE B  92     139.780 175.772 209.887  1.00 27.76           C  
ATOM   1407  C   PHE B  92     139.368 176.998 209.079  1.00 27.76           C  
ATOM   1408  O   PHE B  92     139.421 178.125 209.582  1.00 27.76           O  
ATOM   1409  CB  PHE B  92     141.216 175.370 209.555  1.00 27.76           C  
ATOM   1410  CG  PHE B  92     142.220 176.468 209.769  1.00 27.76           C  
ATOM   1411  CD1 PHE B  92     142.738 176.713 211.028  1.00 27.76           C  
ATOM   1412  CD2 PHE B  92     142.651 177.250 208.711  1.00 27.76           C  
ATOM   1413  CE1 PHE B  92     143.663 177.717 211.228  1.00 27.76           C  
ATOM   1414  CE2 PHE B  92     143.575 178.257 208.907  1.00 27.76           C  
ATOM   1415  CZ  PHE B  92     144.081 178.490 210.167  1.00 27.76           C  
ATOM   1416  N   THR B  93     138.961 176.800 207.823  1.00 30.12           N  
ATOM   1417  CA  THR B  93     138.641 177.933 206.959  1.00 30.12           C  
ATOM   1418  C   THR B  93     137.371 178.642 207.413  1.00 30.12           C  
ATOM   1419  O   THR B  93     137.322 179.876 207.465  1.00 30.12           O  
ATOM   1420  CB  THR B  93     138.505 177.465 205.510  1.00 30.12           C  
ATOM   1421  OG1 THR B  93     139.716 176.819 205.099  1.00 30.12           O  
ATOM   1422  CG2 THR B  93     138.231 178.645 204.593  1.00 30.12           C  
ATOM   1423  N   VAL B  94     136.328 177.878 207.742  1.00 28.89           N  
ATOM   1424  CA  VAL B  94     135.045 178.482 208.088  1.00 28.89           C  
ATOM   1425  C   VAL B  94     135.123 179.189 209.436  1.00 28.89           C  
ATOM   1426  O   VAL B  94     134.550 180.270 209.616  1.00 28.89           O  
ATOM   1427  CB  VAL B  94     133.933 177.417 208.068  1.00 28.89           C  
ATOM   1428  CG1 VAL B  94     132.622 178.003 208.559  1.00 28.89           C  
ATOM   1429  CG2 VAL B  94     133.770 176.855 206.666  1.00 28.89           C  
ATOM   1430  N   THR B  95     135.830 178.598 210.402  1.00 28.79           N  
ATOM   1431  CA  THR B  95     135.828 179.137 211.760  1.00 28.79           C  
ATOM   1432  C   THR B  95     136.462 180.522 211.817  1.00 28.79           C  
ATOM   1433  O   THR B  95     135.900 181.448 212.412  1.00 28.79           O  
ATOM   1434  CB  THR B  95     136.549 178.179 212.707  1.00 28.79           C  
ATOM   1435  OG1 THR B  95     135.878 176.914 212.711  1.00 28.79           O  
ATOM   1436  CG2 THR B  95     136.565 178.741 214.119  1.00 28.79           C  
ATOM   1437  N   LYS B  96     137.635 180.687 211.204  1.00 28.36           N  
ATOM   1438  CA  LYS B  96     138.309 181.979 211.256  1.00 28.36           C  
ATOM   1439  C   LYS B  96     137.685 183.007 210.323  1.00 28.36           C  
ATOM   1440  O   LYS B  96     137.903 184.208 210.514  1.00 28.36           O  
ATOM   1441  CB  LYS B  96     139.797 181.825 210.931  1.00 28.36           C  
ATOM   1442  CG  LYS B  96     140.092 181.440 209.496  1.00 28.36           C  
ATOM   1443  CD  LYS B  96     141.589 181.308 209.266  1.00 28.36           C  
ATOM   1444  CE  LYS B  96     142.317 182.605 209.575  1.00 28.36           C  
ATOM   1445  NZ  LYS B  96     141.864 183.720 208.702  1.00 28.36           N  
ATOM   1446  N   TYR B  97     136.928 182.570 209.316  1.00 31.61           N  
ATOM   1447  CA  TYR B  97     136.268 183.515 208.421  1.00 31.61           C  
ATOM   1448  C   TYR B  97     135.180 184.298 209.147  1.00 31.61           C  
ATOM   1449  O   TYR B  97     135.140 185.531 209.081  1.00 31.61           O  
ATOM   1450  CB  TYR B  97     135.685 182.775 207.218  1.00 31.61           C  
ATOM   1451  CG  TYR B  97     134.913 183.658 206.263  1.00 31.61           C  
ATOM   1452  CD1 TYR B  97     135.571 184.446 205.329  1.00 31.61           C  
ATOM   1453  CD2 TYR B  97     133.525 183.697 206.292  1.00 31.61           C  
ATOM   1454  CE1 TYR B  97     134.869 185.252 204.454  1.00 31.61           C  
ATOM   1455  CE2 TYR B  97     132.815 184.499 205.421  1.00 31.61           C  
ATOM   1456  CZ  TYR B  97     133.492 185.274 204.505  1.00 31.61           C  
ATOM   1457  OH  TYR B  97     132.789 186.074 203.635  1.00 31.61           O  
ATOM   1458  N   TRP B  98     134.287 183.596 209.845  1.00 33.35           N  
ATOM   1459  CA  TRP B  98     133.166 184.258 210.503  1.00 33.35           C  
ATOM   1460  C   TRP B  98     133.572 184.952 211.796  1.00 33.35           C  
ATOM   1461  O   TRP B  98     132.945 185.946 212.178  1.00 33.35           O  
ATOM   1462  CB  TRP B  98     132.050 183.251 210.781  1.00 33.35           C  
ATOM   1463  CG  TRP B  98     131.335 182.797 209.547  1.00 33.35           C  
ATOM   1464  CD1 TRP B  98     131.487 181.605 208.902  1.00 33.35           C  
ATOM   1465  CD2 TRP B  98     130.347 183.528 208.811  1.00 33.35           C  
ATOM   1466  NE1 TRP B  98     130.659 181.549 207.807  1.00 33.35           N  
ATOM   1467  CE2 TRP B  98     129.948 182.718 207.730  1.00 33.35           C  
ATOM   1468  CE3 TRP B  98     129.763 184.789 208.960  1.00 33.35           C  
ATOM   1469  CZ2 TRP B  98     128.992 183.127 206.803  1.00 33.35           C  
ATOM   1470  CZ3 TRP B  98     128.815 185.194 208.039  1.00 33.35           C  
ATOM   1471  CH2 TRP B  98     128.439 184.366 206.975  1.00 33.35           C  
ATOM   1472  N   PHE B  99     134.597 184.448 212.485  1.00 30.47           N  
ATOM   1473  CA  PHE B  99     134.970 185.029 213.771  1.00 30.47           C  
ATOM   1474  C   PHE B  99     135.562 186.424 213.606  1.00 30.47           C  
ATOM   1475  O   PHE B  99     135.342 187.298 214.451  1.00 30.47           O  
ATOM   1476  CB  PHE B  99     135.948 184.110 214.500  1.00 30.47           C  
ATOM   1477  CG  PHE B  99     136.084 184.413 215.964  1.00 30.47           C  
ATOM   1478  CD1 PHE B  99     135.222 183.841 216.884  1.00 30.47           C  
ATOM   1479  CD2 PHE B  99     137.074 185.264 216.422  1.00 30.47           C  
ATOM   1480  CE1 PHE B  99     135.343 184.115 218.232  1.00 30.47           C  
ATOM   1481  CE2 PHE B  99     137.200 185.541 217.770  1.00 30.47           C  
ATOM   1482  CZ  PHE B  99     136.334 184.966 218.675  1.00 30.47           C  
ATOM   1483  N   TYR B 100     136.323 186.650 212.532  1.00 29.50           N  
ATOM   1484  CA  TYR B 100     136.925 187.963 212.321  1.00 29.50           C  
ATOM   1485  C   TYR B 100     135.862 189.028 212.080  1.00 29.50           C  
ATOM   1486  O   TYR B 100     135.989 190.160 212.560  1.00 29.50           O  
ATOM   1487  CB  TYR B 100     137.907 187.916 211.151  1.00 29.50           C  
ATOM   1488  CG  TYR B 100     138.518 189.258 210.816  1.00 29.50           C  
ATOM   1489  CD1 TYR B 100     139.595 189.750 211.538  1.00 29.50           C  
ATOM   1490  CD2 TYR B 100     138.018 190.033 209.780  1.00 29.50           C  
ATOM   1491  CE1 TYR B 100     140.157 190.975 211.238  1.00 29.50           C  
ATOM   1492  CE2 TYR B 100     138.573 191.261 209.473  1.00 29.50           C  
ATOM   1493  CZ  TYR B 100     139.643 191.725 210.205  1.00 29.50           C  
ATOM   1494  OH  TYR B 100     140.201 192.945 209.903  1.00 29.50           O  
ATOM   1495  N   ARG B 101     134.811 188.688 211.329  1.00 31.23           N  
ATOM   1496  CA  ARG B 101     133.769 189.665 211.032  1.00 31.23           C  
ATOM   1497  C   ARG B 101     133.011 190.088 212.283  1.00 31.23           C  
ATOM   1498  O   ARG B 101     132.560 191.236 212.371  1.00 31.23           O  
ATOM   1499  CB  ARG B 101     132.799 189.105 209.992  1.00 31.23           C  
ATOM   1500  CG  ARG B 101     133.376 189.026 208.593  1.00 31.23           C  
ATOM   1501  CD  ARG B 101     132.294 188.731 207.573  1.00 31.23           C  
ATOM   1502  NE  ARG B 101     132.797 188.824 206.209  1.00 31.23           N  
ATOM   1503  CZ  ARG B 101     132.048 188.691 205.123  1.00 31.23           C  
ATOM   1504  NH1 ARG B 101     130.748 188.457 205.205  1.00 31.23           N  
ATOM   1505  NH2 ARG B 101     132.616 188.795 203.926  1.00 31.23           N  
ATOM   1506  N   LEU B 102     132.848 189.183 213.249  1.00 29.87           N  
ATOM   1507  CA  LEU B 102     132.147 189.535 214.480  1.00 29.87           C  
ATOM   1508  C   LEU B 102     132.897 190.607 215.261  1.00 29.87           C  
ATOM   1509  O   LEU B 102     132.283 191.543 215.786  1.00 29.87           O  
ATOM   1510  CB  LEU B 102     131.942 188.289 215.340  1.00 29.87           C  
ATOM   1511  CG  LEU B 102     131.202 188.497 216.661  1.00 29.87           C  
ATOM   1512  CD1 LEU B 102     129.807 189.040 216.407  1.00 29.87           C  
ATOM   1513  CD2 LEU B 102     131.139 187.201 217.450  1.00 29.87           C  
ATOM   1514  N   LEU B 103     134.223 190.485 215.354  1.00 29.72           N  
ATOM   1515  CA  LEU B 103     135.008 191.471 216.091  1.00 29.72           C  
ATOM   1516  C   LEU B 103     135.005 192.825 215.393  1.00 29.72           C  
ATOM   1517  O   LEU B 103     134.951 193.869 216.053  1.00 29.72           O  
ATOM   1518  CB  LEU B 103     136.439 190.969 216.276  1.00 29.72           C  
ATOM   1519  CG  LEU B 103     136.602 189.680 217.081  1.00 29.72           C  
ATOM   1520  CD1 LEU B 103     138.069 189.308 217.202  1.00 29.72           C  
ATOM   1521  CD2 LEU B 103     135.966 189.824 218.452  1.00 29.72           C  
ATOM   1522  N   SER B 104     135.069 192.830 214.060  1.00 30.83           N  
ATOM   1523  CA  SER B 104     135.163 194.083 213.320  1.00 30.83           C  
ATOM   1524  C   SER B 104     133.883 194.905 213.393  1.00 30.83           C  
ATOM   1525  O   SER B 104     133.928 196.118 213.168  1.00 30.83           O  
ATOM   1526  CB  SER B 104     135.514 193.803 211.858  1.00 30.83           C  
ATOM   1527  OG  SER B 104     135.603 195.004 211.114  1.00 30.83           O  
ATOM   1528  N   ALA B 105     132.750 194.279 213.703  1.00 32.34           N  
ATOM   1529  CA  ALA B 105     131.477 194.988 213.730  1.00 32.34           C  
ATOM   1530  C   ALA B 105     131.186 195.621 215.085  1.00 32.34           C  
ATOM   1531  O   ALA B 105     130.652 196.733 215.143  1.00 32.34           O  
ATOM   1532  CB  ALA B 105     130.339 194.040 213.347  1.00 32.34           C  
ATOM   1533  N   LEU B 106     131.517 194.933 216.176  1.00 34.88           N  
ATOM   1534  CA  LEU B 106     131.213 195.432 217.512  1.00 34.88           C  
ATOM   1535  C   LEU B 106     131.946 196.732 217.820  1.00 34.88           C  
ATOM   1536  O   LEU B 106     131.312 197.774 218.018  1.00 34.88           O  
ATOM   1537  CB  LEU B 106     131.549 194.374 218.567  1.00 34.88           C  
ATOM   1538  CG  LEU B 106     130.424 193.428 219.004  1.00 34.88           C  
ATOM   1539  CD1 LEU B 106     129.770 192.745 217.812  1.00 34.88           C  
ATOM   1540  CD2 LEU B 106     130.938 192.398 220.001  1.00 34.88           C  
ATOM   1541  N   PHE B 107     133.276 196.691 217.865  1.00 34.62           N  
ATOM   1542  CA  PHE B 107     134.063 197.868 218.234  1.00 34.62           C  
ATOM   1543  C   PHE B 107     135.068 198.226 217.138  1.00 34.62           C  
ATOM   1544  O   PHE B 107     136.251 198.459 217.382  1.00 34.62           O  
ATOM   1545  CB  PHE B 107     134.758 197.661 219.578  1.00 34.62           C  
ATOM   1546  CG  PHE B 107     135.394 196.305 219.753  1.00 34.62           C  
ATOM   1547  CD1 PHE B 107     134.634 195.196 220.101  1.00 34.62           C  
ATOM   1548  CD2 PHE B 107     136.758 196.148 219.588  1.00 34.62           C  
ATOM   1549  CE1 PHE B 107     135.225 193.958 220.268  1.00 34.62           C  
ATOM   1550  CE2 PHE B 107     137.351 194.917 219.755  1.00 34.62           C  
ATOM   1551  CZ  PHE B 107     136.585 193.820 220.095  1.00 34.62           C  
ATOM   1552  N   GLY B 108     134.563 198.279 215.910  1.00 33.87           N  
ATOM   1553  CA  GLY B 108     135.363 198.728 214.793  1.00 33.87           C  
ATOM   1554  C   GLY B 108     135.174 200.204 214.514  1.00 33.87           C  
ATOM   1555  O   GLY B 108     136.142 200.910 214.221  1.00 33.87           O  
ATOM   1556  N   ILE B 109     133.936 200.681 214.600  1.00 33.53           N  
ATOM   1557  CA  ILE B 109     133.612 202.077 214.308  1.00 33.53           C  
ATOM   1558  C   ILE B 109     133.923 202.980 215.502  1.00 33.53           C  
ATOM   1559  O   ILE B 109     134.525 204.047 215.309  1.00 33.53           O  
ATOM   1560  CB  ILE B 109     132.145 202.220 213.868  1.00 33.53           C  
ATOM   1561  CG1 ILE B 109     131.893 201.455 212.566  1.00 33.53           C  
ATOM   1562  CG2 ILE B 109     131.786 203.681 213.688  1.00 33.53           C  
ATOM   1563  CD1 ILE B 109     130.428 201.337 212.221  1.00 33.53           C  
ATOM   1564  N   PRO B 110     133.541 202.625 216.751  1.00 33.59           N  
ATOM   1565  CA  PRO B 110     133.906 203.486 217.889  1.00 33.59           C  
ATOM   1566  C   PRO B 110     135.407 203.641 218.108  1.00 33.59           C  
ATOM   1567  O   PRO B 110     135.827 204.443 218.948  1.00 33.59           O  
ATOM   1568  CB  PRO B 110     133.243 202.787 219.081  1.00 33.59           C  
ATOM   1569  CG  PRO B 110     132.129 202.033 218.496  1.00 33.59           C  
ATOM   1570  CD  PRO B 110     132.592 201.570 217.161  1.00 33.59           C  
ATOM   1571  N   MET B 111     136.221 202.882 217.372  1.00 31.61           N  
ATOM   1572  CA  MET B 111     137.667 203.010 217.485  1.00 31.61           C  
ATOM   1573  C   MET B 111     138.247 203.951 216.435  1.00 31.61           C  
ATOM   1574  O   MET B 111     139.321 204.521 216.665  1.00 31.61           O  
ATOM   1575  CB  MET B 111     138.342 201.632 217.377  1.00 31.61           C  
ATOM   1576  CG  MET B 111     139.850 201.644 217.605  1.00 31.61           C  
ATOM   1577  SD  MET B 111     140.611 200.015 217.479  1.00 31.61           S  
ATOM   1578  CE  MET B 111     140.022 199.246 218.983  1.00 31.61           C  
ATOM   1579  N   ALA B 112     137.571 204.151 215.305  1.00 30.29           N  
ATOM   1580  CA  ALA B 112     138.050 205.043 214.256  1.00 30.29           C  
ATOM   1581  C   ALA B 112     137.922 206.513 214.634  1.00 30.29           C  
ATOM   1582  O   ALA B 112     138.734 207.337 214.204  1.00 30.29           O  
ATOM   1583  CB  ALA B 112     137.295 204.770 212.950  1.00 30.29           C  
ATOM   1584  N   LEU B 113     136.910 206.859 215.430  1.00 26.98           N  
ATOM   1585  CA  LEU B 113     136.709 208.233 215.875  1.00 26.98           C  
ATOM   1586  C   LEU B 113     137.854 208.689 216.771  1.00 26.98           C  
ATOM   1587  O   LEU B 113     138.289 209.841 216.692  1.00 26.98           O  
ATOM   1588  CB  LEU B 113     135.375 208.365 216.612  1.00 26.98           C  
ATOM   1589  CG  LEU B 113     135.032 209.729 217.218  1.00 26.98           C  
ATOM   1590  CD1 LEU B 113     135.221 210.841 216.200  1.00 26.98           C  
ATOM   1591  CD2 LEU B 113     133.614 209.734 217.758  1.00 26.98           C  
ATOM   1592  N   ILE B 114     138.345 207.791 217.627  1.00 25.72           N  
ATOM   1593  CA  ILE B 114     139.396 208.150 218.576  1.00 25.72           C  
ATOM   1594  C   ILE B 114     140.671 208.554 217.845  1.00 25.72           C  
ATOM   1595  O   ILE B 114     141.321 209.545 218.199  1.00 25.72           O  
ATOM   1596  CB  ILE B 114     139.649 206.989 219.553  1.00 25.72           C  
ATOM   1597  CG1 ILE B 114     138.395 206.715 220.385  1.00 25.72           C  
ATOM   1598  CG2 ILE B 114     140.836 207.292 220.446  1.00 25.72           C  
ATOM   1599  CD1 ILE B 114     138.460 205.434 221.186  1.00 25.72           C  
ATOM   1600  N   TRP B 115     141.055 207.792 216.817  1.00 22.88           N  
ATOM   1601  CA  TRP B 115     142.273 208.116 216.082  1.00 22.88           C  
ATOM   1602  C   TRP B 115     142.128 209.402 215.279  1.00 22.88           C  
ATOM   1603  O   TRP B 115     143.134 210.049 214.965  1.00 22.88           O  
ATOM   1604  CB  TRP B 115     142.662 206.961 215.159  1.00 22.88           C  
ATOM   1605  CG  TRP B 115     143.180 205.758 215.883  1.00 22.88           C  
ATOM   1606  CD1 TRP B 115     142.579 204.538 215.980  1.00 22.88           C  
ATOM   1607  CD2 TRP B 115     144.404 205.661 216.621  1.00 22.88           C  
ATOM   1608  NE1 TRP B 115     143.355 203.686 216.728  1.00 22.88           N  
ATOM   1609  CE2 TRP B 115     144.481 204.352 217.134  1.00 22.88           C  
ATOM   1610  CE3 TRP B 115     145.444 206.554 216.896  1.00 22.88           C  
ATOM   1611  CZ2 TRP B 115     145.553 203.915 217.905  1.00 22.88           C  
ATOM   1612  CZ3 TRP B 115     146.508 206.118 217.662  1.00 22.88           C  
ATOM   1613  CH2 TRP B 115     146.555 204.810 218.157  1.00 22.88           C  
ATOM   1614  N   GLY B 116     140.899 209.784 214.930  1.00 22.12           N  
ATOM   1615  CA  GLY B 116     140.707 211.001 214.158  1.00 22.12           C  
ATOM   1616  C   GLY B 116     141.088 212.256 214.921  1.00 22.12           C  
ATOM   1617  O   GLY B 116     141.748 213.146 214.380  1.00 22.12           O  
ATOM   1618  N   ILE B 117     140.677 212.345 216.187  1.00 19.39           N  
ATOM   1619  CA  ILE B 117     140.964 213.538 216.979  1.00 19.39           C  
ATOM   1620  C   ILE B 117     142.448 213.621 217.314  1.00 19.39           C  
ATOM   1621  O   ILE B 117     143.042 214.705 217.294  1.00 19.39           O  
ATOM   1622  CB  ILE B 117     140.095 213.555 218.249  1.00 19.39           C  
ATOM   1623  CG1 ILE B 117     138.613 213.471 217.887  1.00 19.39           C  
ATOM   1624  CG2 ILE B 117     140.371 214.802 219.069  1.00 19.39           C  
ATOM   1625  CD1 ILE B 117     137.694 213.488 219.086  1.00 19.39           C  
ATOM   1626  N   TYR B 118     143.068 212.483 217.630  1.00 18.20           N  
ATOM   1627  CA  TYR B 118     144.449 212.492 218.105  1.00 18.20           C  
ATOM   1628  C   TYR B 118     145.414 212.981 217.030  1.00 18.20           C  
ATOM   1629  O   TYR B 118     146.353 213.728 217.326  1.00 18.20           O  
ATOM   1630  CB  TYR B 118     144.842 211.098 218.588  1.00 18.20           C  
ATOM   1631  CG  TYR B 118     146.188 211.039 219.268  1.00 18.20           C  
ATOM   1632  CD1 TYR B 118     146.334 211.426 220.591  1.00 18.20           C  
ATOM   1633  CD2 TYR B 118     147.310 210.584 218.591  1.00 18.20           C  
ATOM   1634  CE1 TYR B 118     147.562 211.370 221.219  1.00 18.20           C  
ATOM   1635  CE2 TYR B 118     148.541 210.523 219.211  1.00 18.20           C  
ATOM   1636  CZ  TYR B 118     148.661 210.918 220.525  1.00 18.20           C  
ATOM   1637  OH  TYR B 118     149.886 210.860 221.147  1.00 18.20           O  
ATOM   1638  N   PHE B 119     145.208 212.566 215.779  1.00 18.71           N  
ATOM   1639  CA  PHE B 119     146.124 212.969 214.716  1.00 18.71           C  
ATOM   1640  C   PHE B 119     145.997 214.449 214.382  1.00 18.71           C  
ATOM   1641  O   PHE B 119     146.968 215.063 213.927  1.00 18.71           O  
ATOM   1642  CB  PHE B 119     145.894 212.121 213.466  1.00 18.71           C  
ATOM   1643  CG  PHE B 119     146.657 210.828 213.463  1.00 18.71           C  
ATOM   1644  CD1 PHE B 119     148.015 210.813 213.197  1.00 18.71           C  
ATOM   1645  CD2 PHE B 119     146.019 209.629 213.725  1.00 18.71           C  
ATOM   1646  CE1 PHE B 119     148.720 209.627 213.194  1.00 18.71           C  
ATOM   1647  CE2 PHE B 119     146.720 208.440 213.723  1.00 18.71           C  
ATOM   1648  CZ  PHE B 119     148.072 208.439 213.457  1.00 18.71           C  
ATOM   1649  N   ALA B 120     144.817 215.038 214.589  1.00 17.75           N  
ATOM   1650  CA  ALA B 120     144.637 216.455 214.291  1.00 17.75           C  
ATOM   1651  C   ALA B 120     145.486 217.330 215.204  1.00 17.75           C  
ATOM   1652  O   ALA B 120     146.039 218.343 214.762  1.00 17.75           O  
ATOM   1653  CB  ALA B 120     143.162 216.834 214.407  1.00 17.75           C  
ATOM   1654  N   ILE B 121     145.592 216.961 216.482  1.00 15.53           N  
ATOM   1655  CA  ILE B 121     146.341 217.774 217.436  1.00 15.53           C  
ATOM   1656  C   ILE B 121     147.830 217.759 217.114  1.00 15.53           C  
ATOM   1657  O   ILE B 121     148.502 218.794 217.181  1.00 15.53           O  
ATOM   1658  CB  ILE B 121     146.065 217.295 218.872  1.00 15.53           C  
ATOM   1659  CG1 ILE B 121     144.566 217.349 219.167  1.00 15.53           C  
ATOM   1660  CG2 ILE B 121     146.834 218.137 219.870  1.00 15.53           C  
ATOM   1661  CD1 ILE B 121     144.202 216.883 220.556  1.00 15.53           C  
ATOM   1662  N   LEU B 122     148.373 216.590 216.765  1.00 16.39           N  
ATOM   1663  CA  LEU B 122     149.802 216.498 216.478  1.00 16.39           C  
ATOM   1664  C   LEU B 122     150.173 217.281 215.226  1.00 16.39           C  
ATOM   1665  O   LEU B 122     151.259 217.867 215.152  1.00 16.39           O  
ATOM   1666  CB  LEU B 122     150.220 215.036 216.335  1.00 16.39           C  
ATOM   1667  CG  LEU B 122     150.065 214.150 217.570  1.00 16.39           C  
ATOM   1668  CD1 LEU B 122     150.529 212.738 217.267  1.00 16.39           C  
ATOM   1669  CD2 LEU B 122     150.838 214.729 218.739  1.00 16.39           C  
ATOM   1670  N   SER B 123     149.293 217.291 214.222  1.00 18.93           N  
ATOM   1671  CA  SER B 123     149.595 218.001 212.983  1.00 18.93           C  
ATOM   1672  C   SER B 123     149.715 219.503 213.215  1.00 18.93           C  
ATOM   1673  O   SER B 123     150.598 220.156 212.647  1.00 18.93           O  
ATOM   1674  CB  SER B 123     148.524 217.707 211.933  1.00 18.93           C  
ATOM   1675  OG  SER B 123     148.447 216.321 211.656  1.00 18.93           O  
ATOM   1676  N   PHE B 124     148.832 220.069 214.040  1.00 20.36           N  
ATOM   1677  CA  PHE B 124     148.839 221.513 214.254  1.00 20.36           C  
ATOM   1678  C   PHE B 124     150.100 221.971 214.975  1.00 20.36           C  
ATOM   1679  O   PHE B 124     150.682 223.003 214.624  1.00 20.36           O  
ATOM   1680  CB  PHE B 124     147.593 221.932 215.034  1.00 20.36           C  
ATOM   1681  CG  PHE B 124     147.572 223.386 215.408  1.00 20.36           C  
ATOM   1682  CD1 PHE B 124     147.168 224.343 214.494  1.00 20.36           C  
ATOM   1683  CD2 PHE B 124     147.945 223.796 216.677  1.00 20.36           C  
ATOM   1684  CE1 PHE B 124     147.145 225.682 214.835  1.00 20.36           C  
ATOM   1685  CE2 PHE B 124     147.922 225.133 217.024  1.00 20.36           C  
ATOM   1686  CZ  PHE B 124     147.523 226.076 216.101  1.00 20.36           C  
ATOM   1687  N   LEU B 125     150.535 221.223 215.992  1.00 17.80           N  
ATOM   1688  CA  LEU B 125     151.691 221.643 216.778  1.00 17.80           C  
ATOM   1689  C   LEU B 125     152.969 221.633 215.949  1.00 17.80           C  
ATOM   1690  O   LEU B 125     153.818 222.519 216.099  1.00 17.80           O  
ATOM   1691  CB  LEU B 125     151.846 220.750 218.007  1.00 17.80           C  
ATOM   1692  CG  LEU B 125     150.690 220.780 219.006  1.00 17.80           C  
ATOM   1693  CD1 LEU B 125     150.959 219.833 220.162  1.00 17.80           C  
ATOM   1694  CD2 LEU B 125     150.459 222.193 219.510  1.00 17.80           C  
ATOM   1695  N   HIS B 126     153.131 220.635 215.080  1.00 19.20           N  
ATOM   1696  CA  HIS B 126     154.362 220.522 214.304  1.00 19.20           C  
ATOM   1697  C   HIS B 126     154.529 221.693 213.342  1.00 19.20           C  
ATOM   1698  O   HIS B 126     155.632 222.232 213.198  1.00 19.20           O  
ATOM   1699  CB  HIS B 126     154.377 219.196 213.544  1.00 19.20           C  
ATOM   1700  CG  HIS B 126     155.606 218.986 212.716  1.00 19.20           C  
ATOM   1701  ND1 HIS B 126     156.821 218.634 213.263  1.00 19.20           N  
ATOM   1702  CD2 HIS B 126     155.806 219.074 211.380  1.00 19.20           C  
ATOM   1703  CE1 HIS B 126     157.717 218.515 212.300  1.00 19.20           C  
ATOM   1704  NE2 HIS B 126     157.127 218.777 211.148  1.00 19.20           N  
ATOM   1705  N   ILE B 127     153.448 222.102 212.676  1.00 21.68           N  
ATOM   1706  CA  ILE B 127     153.554 223.125 211.639  1.00 21.68           C  
ATOM   1707  C   ILE B 127     153.839 224.494 212.245  1.00 21.68           C  
ATOM   1708  O   ILE B 127     154.703 225.233 211.760  1.00 21.68           O  
ATOM   1709  CB  ILE B 127     152.278 223.141 210.779  1.00 21.68           C  
ATOM   1710  CG1 ILE B 127     152.128 221.823 210.020  1.00 21.68           C  
ATOM   1711  CG2 ILE B 127     152.299 224.309 209.811  1.00 21.68           C  
ATOM   1712  CD1 ILE B 127     150.898 221.762 209.146  1.00 21.68           C  
ATOM   1713  N   TRP B 128     153.127 224.855 213.313  1.00 22.14           N  
ATOM   1714  CA  TRP B 128     153.141 226.225 213.811  1.00 22.14           C  
ATOM   1715  C   TRP B 128     154.095 226.461 214.974  1.00 22.14           C  
ATOM   1716  O   TRP B 128     154.440 227.618 215.237  1.00 22.14           O  
ATOM   1717  CB  TRP B 128     151.729 226.644 214.237  1.00 22.14           C  
ATOM   1718  CG  TRP B 128     150.781 226.831 213.091  1.00 22.14           C  
ATOM   1719  CD1 TRP B 128     150.164 225.852 212.372  1.00 22.14           C  
ATOM   1720  CD2 TRP B 128     150.328 228.075 212.544  1.00 22.14           C  
ATOM   1721  NE1 TRP B 128     149.363 226.407 211.404  1.00 22.14           N  
ATOM   1722  CE2 TRP B 128     149.445 227.771 211.490  1.00 22.14           C  
ATOM   1723  CE3 TRP B 128     150.586 229.416 212.841  1.00 22.14           C  
ATOM   1724  CZ2 TRP B 128     148.820 228.757 210.733  1.00 22.14           C  
ATOM   1725  CZ3 TRP B 128     149.963 230.393 212.088  1.00 22.14           C  
ATOM   1726  CH2 TRP B 128     149.091 230.059 211.046  1.00 22.14           C  
ATOM   1727  N   ALA B 129     154.529 225.417 215.678  1.00 19.71           N  
ATOM   1728  CA  ALA B 129     155.341 225.599 216.876  1.00 19.71           C  
ATOM   1729  C   ALA B 129     156.720 224.967 216.776  1.00 19.71           C  
ATOM   1730  O   ALA B 129     157.719 225.629 217.080  1.00 19.71           O  
ATOM   1731  CB  ALA B 129     154.600 225.039 218.100  1.00 19.71           C  
ATOM   1732  N   VAL B 130     156.809 223.701 216.369  1.00 19.82           N  
ATOM   1733  CA  VAL B 130     158.089 222.998 216.406  1.00 19.82           C  
ATOM   1734  C   VAL B 130     159.034 223.528 215.332  1.00 19.82           C  
ATOM   1735  O   VAL B 130     160.217 223.774 215.595  1.00 19.82           O  
ATOM   1736  CB  VAL B 130     157.872 221.480 216.269  1.00 19.82           C  
ATOM   1737  CG1 VAL B 130     159.153 220.796 215.823  1.00 19.82           C  
ATOM   1738  CG2 VAL B 130     157.389 220.899 217.586  1.00 19.82           C  
ATOM   1739  N   VAL B 131     158.532 223.710 214.108  1.00 22.83           N  
ATOM   1740  CA  VAL B 131     159.406 224.106 213.000  1.00 22.83           C  
ATOM   1741  C   VAL B 131     160.051 225.471 213.225  1.00 22.83           C  
ATOM   1742  O   VAL B 131     161.274 225.585 213.043  1.00 22.83           O  
ATOM   1743  CB  VAL B 131     158.643 224.019 211.667  1.00 22.83           C  
ATOM   1744  CG1 VAL B 131     159.488 224.579 210.537  1.00 22.83           C  
ATOM   1745  CG2 VAL B 131     158.263 222.581 211.372  1.00 22.83           C  
ATOM   1746  N   PRO B 132     159.320 226.530 213.594  1.00 21.45           N  
ATOM   1747  CA  PRO B 132     160.007 227.799 213.893  1.00 21.45           C  
ATOM   1748  C   PRO B 132     160.986 227.702 215.051  1.00 21.45           C  
ATOM   1749  O   PRO B 132     162.004 228.404 215.047  1.00 21.45           O  
ATOM   1750  CB  PRO B 132     158.851 228.758 214.210  1.00 21.45           C  
ATOM   1751  CG  PRO B 132     157.673 228.163 213.540  1.00 21.45           C  
ATOM   1752  CD  PRO B 132     157.857 226.688 213.672  1.00 21.45           C  
ATOM   1753  N   CYS B 133     160.706 226.858 216.046  1.00 22.12           N  
ATOM   1754  CA  CYS B 133     161.590 226.752 217.203  1.00 22.12           C  
ATOM   1755  C   CYS B 133     162.949 226.177 216.822  1.00 22.12           C  
ATOM   1756  O   CYS B 133     163.985 226.660 217.292  1.00 22.12           O  
ATOM   1757  CB  CYS B 133     160.932 225.898 218.285  1.00 22.12           C  
ATOM   1758  SG  CYS B 133     161.931 225.677 219.771  1.00 22.12           S  
ATOM   1759  N   ILE B 134     162.967 225.141 215.981  1.00 21.81           N  
ATOM   1760  CA  ILE B 134     164.228 224.510 215.604  1.00 21.81           C  
ATOM   1761  C   ILE B 134     165.073 225.454 214.757  1.00 21.81           C  
ATOM   1762  O   ILE B 134     166.296 225.533 214.926  1.00 21.81           O  
ATOM   1763  CB  ILE B 134     163.963 223.180 214.875  1.00 21.81           C  
ATOM   1764  CG1 ILE B 134     163.192 222.221 215.782  1.00 21.81           C  
ATOM   1765  CG2 ILE B 134     165.269 222.548 214.424  1.00 21.81           C  
ATOM   1766  CD1 ILE B 134     163.931 221.855 217.046  1.00 21.81           C  
ATOM   1767  N   LYS B 135     164.441 226.179 213.831  1.00 22.15           N  
ATOM   1768  CA  LYS B 135     165.188 227.065 212.943  1.00 22.15           C  
ATOM   1769  C   LYS B 135     165.864 228.190 213.718  1.00 22.15           C  
ATOM   1770  O   LYS B 135     167.013 228.546 213.434  1.00 22.15           O  
ATOM   1771  CB  LYS B 135     164.258 227.630 211.870  1.00 22.15           C  
ATOM   1772  CG  LYS B 135     164.748 228.917 211.233  1.00 22.15           C  
ATOM   1773  CD  LYS B 135     163.851 229.337 210.083  1.00 22.15           C  
ATOM   1774  CE  LYS B 135     164.524 230.385 209.215  1.00 22.15           C  
ATOM   1775  NZ  LYS B 135     165.882 229.954 208.781  1.00 22.15           N  
ATOM   1776  N   SER B 136     165.169 228.758 214.706  1.00 20.87           N  
ATOM   1777  CA  SER B 136     165.741 229.840 215.500  1.00 20.87           C  
ATOM   1778  C   SER B 136     166.900 229.378 216.372  1.00 20.87           C  
ATOM   1779  O   SER B 136     167.655 230.219 216.870  1.00 20.87           O  
ATOM   1780  CB  SER B 136     164.660 230.476 216.373  1.00 20.87           C  
ATOM   1781  OG  SER B 136     165.200 231.509 217.176  1.00 20.87           O  
ATOM   1782  N   PHE B 137     167.052 228.068 216.579  1.00 21.47           N  
ATOM   1783  CA  PHE B 137     168.147 227.568 217.404  1.00 21.47           C  
ATOM   1784  C   PHE B 137     169.490 227.733 216.702  1.00 21.47           C  
ATOM   1785  O   PHE B 137     170.511 227.979 217.354  1.00 21.47           O  
ATOM   1786  CB  PHE B 137     167.898 226.104 217.765  1.00 21.47           C  
ATOM   1787  CG  PHE B 137     168.958 225.501 218.642  1.00 21.47           C  
ATOM   1788  CD1 PHE B 137     168.990 225.772 219.998  1.00 21.47           C  
ATOM   1789  CD2 PHE B 137     169.911 224.647 218.113  1.00 21.47           C  
ATOM   1790  CE1 PHE B 137     169.960 225.213 220.808  1.00 21.47           C  
ATOM   1791  CE2 PHE B 137     170.882 224.085 218.919  1.00 21.47           C  
ATOM   1792  CZ  PHE B 137     170.907 224.369 220.267  1.00 21.47           C  
ATOM   1793  N   LEU B 138     169.511 227.596 215.373  1.00 22.43           N  
ATOM   1794  CA  LEU B 138     170.764 227.703 214.631  1.00 22.43           C  
ATOM   1795  C   LEU B 138     171.364 229.100 214.710  1.00 22.43           C  
ATOM   1796  O   LEU B 138     172.585 229.242 214.836  1.00 22.43           O  
ATOM   1797  CB  LEU B 138     170.546 227.313 213.169  1.00 22.43           C  
ATOM   1798  CG  LEU B 138     170.047 225.896 212.895  1.00 22.43           C  
ATOM   1799  CD1 LEU B 138     170.196 225.560 211.423  1.00 22.43           C  
ATOM   1800  CD2 LEU B 138     170.812 224.905 213.747  1.00 22.43           C  
ATOM   1801  N   ILE B 139     170.532 230.140 214.625  1.00 24.52           N  
ATOM   1802  CA  ILE B 139     171.047 231.506 214.628  1.00 24.52           C  
ATOM   1803  C   ILE B 139     171.671 231.844 215.976  1.00 24.52           C  
ATOM   1804  O   ILE B 139     172.678 232.558 216.048  1.00 24.52           O  
ATOM   1805  CB  ILE B 139     169.930 232.497 214.255  1.00 24.52           C  
ATOM   1806  CG1 ILE B 139     169.313 232.125 212.907  1.00 24.52           C  
ATOM   1807  CG2 ILE B 139     170.465 233.917 214.210  1.00 24.52           C  
ATOM   1808  CD1 ILE B 139     168.224 233.071 212.456  1.00 24.52           C  
ATOM   1809  N   GLU B 140     171.088 231.336 217.064  1.00 28.94           N  
ATOM   1810  CA  GLU B 140     171.574 231.684 218.396  1.00 28.94           C  
ATOM   1811  C   GLU B 140     172.974 231.133 218.652  1.00 28.94           C  
ATOM   1812  O   GLU B 140     173.841 231.848 219.165  1.00 28.94           O  
ATOM   1813  CB  GLU B 140     170.593 231.179 219.453  1.00 28.94           C  
ATOM   1814  CG  GLU B 140     170.962 231.557 220.874  1.00 28.94           C  
ATOM   1815  CD  GLU B 140     169.940 231.082 221.887  1.00 28.94           C  
ATOM   1816  OE1 GLU B 140     168.951 230.439 221.478  1.00 28.94           O  
ATOM   1817  OE2 GLU B 140     170.126 231.349 223.092  1.00 28.94           O  
ATOM   1818  N   ILE B 141     173.216 229.869 218.307  1.00 25.99           N  
ATOM   1819  CA  ILE B 141     174.500 229.218 218.584  1.00 25.99           C  
ATOM   1820  C   ILE B 141     175.387 229.409 217.353  1.00 25.99           C  
ATOM   1821  O   ILE B 141     175.561 228.516 216.523  1.00 25.99           O  
ATOM   1822  CB  ILE B 141     174.320 227.751 218.983  1.00 25.99           C  
ATOM   1823  CG1 ILE B 141     175.659 227.114 219.364  1.00 25.99           C  
ATOM   1824  CG2 ILE B 141     173.533 226.952 217.938  1.00 25.99           C  
ATOM   1825  CD1 ILE B 141     175.516 225.781 220.061  1.00 25.99           C  
ATOM   1826  N   GLN B 142     175.966 230.604 217.240  1.00 27.44           N  
ATOM   1827  CA  GLN B 142     176.930 230.898 216.184  1.00 27.44           C  
ATOM   1828  C   GLN B 142     178.282 231.299 216.760  1.00 27.44           C  
ATOM   1829  O   GLN B 142     179.325 230.809 216.316  1.00 27.44           O  
ATOM   1830  CB  GLN B 142     176.399 231.998 215.264  1.00 27.44           C  
ATOM   1831  CG  GLN B 142     175.282 231.547 214.342  1.00 27.44           C  
ATOM   1832  CD  GLN B 142     175.757 230.560 213.296  1.00 27.44           C  
ATOM   1833  OE1 GLN B 142     176.934 230.535 212.940  1.00 27.44           O  
ATOM   1834  NE2 GLN B 142     174.841 229.743 212.794  1.00 27.44           N  
ATOM   1835  N   CYS B 143     178.270 232.201 217.743  1.00 28.65           N  
ATOM   1836  CA  CYS B 143     179.518 232.692 218.319  1.00 28.65           C  
ATOM   1837  C   CYS B 143     180.266 231.586 219.053  1.00 28.65           C  
ATOM   1838  O   CYS B 143     181.499 231.519 218.992  1.00 28.65           O  
ATOM   1839  CB  CYS B 143     179.234 233.863 219.258  1.00 28.65           C  
ATOM   1840  SG  CYS B 143     180.695 234.527 220.089  1.00 28.65           S  
ATOM   1841  N   ILE B 144     179.540 230.718 219.759  1.00 26.32           N  
ATOM   1842  CA  ILE B 144     180.182 229.668 220.546  1.00 26.32           C  
ATOM   1843  C   ILE B 144     180.905 228.680 219.638  1.00 26.32           C  
ATOM   1844  O   ILE B 144     182.047 228.287 219.904  1.00 26.32           O  
ATOM   1845  CB  ILE B 144     179.144 228.961 221.436  1.00 26.32           C  
ATOM   1846  CG1 ILE B 144     178.716 229.880 222.581  1.00 26.32           C  
ATOM   1847  CG2 ILE B 144     179.700 227.655 221.976  1.00 26.32           C  
ATOM   1848  CD1 ILE B 144     177.259 229.743 222.961  1.00 26.32           C  
ATOM   1849  N   SER B 145     180.250 228.262 218.553  1.00 24.49           N  
ATOM   1850  CA  SER B 145     180.837 227.250 217.680  1.00 24.49           C  
ATOM   1851  C   SER B 145     182.074 227.775 216.960  1.00 24.49           C  
ATOM   1852  O   SER B 145     183.067 227.052 216.821  1.00 24.49           O  
ATOM   1853  CB  SER B 145     179.798 226.761 216.673  1.00 24.49           C  
ATOM   1854  OG  SER B 145     179.349 227.823 215.850  1.00 24.49           O  
ATOM   1855  N   ARG B 146     182.035 229.025 216.490  1.00 24.76           N  
ATOM   1856  CA  ARG B 146     183.166 229.564 215.739  1.00 24.76           C  
ATOM   1857  C   ARG B 146     184.395 229.746 216.622  1.00 24.76           C  
ATOM   1858  O   ARG B 146     185.514 229.422 216.209  1.00 24.76           O  
ATOM   1859  CB  ARG B 146     182.780 230.889 215.083  1.00 24.76           C  
ATOM   1860  CG  ARG B 146     181.738 230.769 213.985  1.00 24.76           C  
ATOM   1861  CD  ARG B 146     181.444 232.128 213.369  1.00 24.76           C  
ATOM   1862  NE  ARG B 146     180.384 232.065 212.371  1.00 24.76           N  
ATOM   1863  CZ  ARG B 146     180.582 231.818 211.083  1.00 24.76           C  
ATOM   1864  NH1 ARG B 146     181.795 231.606 210.599  1.00 24.76           N  
ATOM   1865  NH2 ARG B 146     179.538 231.786 210.260  1.00 24.76           N  
ATOM   1866  N   VAL B 147     184.211 230.268 217.836  1.00 23.06           N  
ATOM   1867  CA  VAL B 147     185.344 230.492 218.730  1.00 23.06           C  
ATOM   1868  C   VAL B 147     185.954 229.166 219.168  1.00 23.06           C  
ATOM   1869  O   VAL B 147     187.181 229.027 219.247  1.00 23.06           O  
ATOM   1870  CB  VAL B 147     184.908 231.345 219.935  1.00 23.06           C  
ATOM   1871  CG1 VAL B 147     186.000 231.377 220.989  1.00 23.06           C  
ATOM   1872  CG2 VAL B 147     184.561 232.752 219.485  1.00 23.06           C  
ATOM   1873  N   TYR B 148     185.112 228.172 219.458  1.00 23.33           N  
ATOM   1874  CA  TYR B 148     185.611 226.881 219.924  1.00 23.33           C  
ATOM   1875  C   TYR B 148     186.457 226.192 218.859  1.00 23.33           C  
ATOM   1876  O   TYR B 148     187.466 225.553 219.177  1.00 23.33           O  
ATOM   1877  CB  TYR B 148     184.439 225.994 220.343  1.00 23.33           C  
ATOM   1878  CG  TYR B 148     184.815 224.567 220.667  1.00 23.33           C  
ATOM   1879  CD1 TYR B 148     185.405 224.243 221.879  1.00 23.33           C  
ATOM   1880  CD2 TYR B 148     184.568 223.542 219.765  1.00 23.33           C  
ATOM   1881  CE1 TYR B 148     185.747 222.940 222.182  1.00 23.33           C  
ATOM   1882  CE2 TYR B 148     184.906 222.235 220.058  1.00 23.33           C  
ATOM   1883  CZ  TYR B 148     185.495 221.941 221.268  1.00 23.33           C  
ATOM   1884  OH  TYR B 148     185.833 220.641 221.565  1.00 23.33           O  
ATOM   1885  N   SER B 149     186.058 226.303 217.590  1.00 23.97           N  
ATOM   1886  CA  SER B 149     186.801 225.646 216.519  1.00 23.97           C  
ATOM   1887  C   SER B 149     188.203 226.224 216.374  1.00 23.97           C  
ATOM   1888  O   SER B 149     189.163 225.487 216.119  1.00 23.97           O  
ATOM   1889  CB  SER B 149     186.037 225.765 215.201  1.00 23.97           C  
ATOM   1890  OG  SER B 149     184.771 225.136 215.287  1.00 23.97           O  
ATOM   1891  N   ILE B 150     188.340 227.544 216.520  1.00 24.90           N  
ATOM   1892  CA  ILE B 150     189.645 228.184 216.367  1.00 24.90           C  
ATOM   1893  C   ILE B 150     190.607 227.707 217.448  1.00 24.90           C  
ATOM   1894  O   ILE B 150     191.789 227.459 217.183  1.00 24.90           O  
ATOM   1895  CB  ILE B 150     189.491 229.716 216.380  1.00 24.90           C  
ATOM   1896  CG1 ILE B 150     188.570 230.167 215.246  1.00 24.90           C  
ATOM   1897  CG2 ILE B 150     190.846 230.391 216.261  1.00 24.90           C  
ATOM   1898  CD1 ILE B 150     188.166 231.618 215.332  1.00 24.90           C  
ATOM   1899  N   TYR B 151     190.119 227.576 218.683  1.00 25.31           N  
ATOM   1900  CA  TYR B 151     190.981 227.162 219.785  1.00 25.31           C  
ATOM   1901  C   TYR B 151     191.519 225.749 219.594  1.00 25.31           C  
ATOM   1902  O   TYR B 151     192.689 225.490 219.896  1.00 25.31           O  
ATOM   1903  CB  TYR B 151     190.223 227.264 221.107  1.00 25.31           C  
ATOM   1904  CG  TYR B 151     191.063 226.949 222.320  1.00 25.31           C  
ATOM   1905  CD1 TYR B 151     192.059 227.817 222.743  1.00 25.31           C  
ATOM   1906  CD2 TYR B 151     190.860 225.783 223.044  1.00 25.31           C  
ATOM   1907  CE1 TYR B 151     192.829 227.533 223.853  1.00 25.31           C  
ATOM   1908  CE2 TYR B 151     191.625 225.489 224.155  1.00 25.31           C  
ATOM   1909  CZ  TYR B 151     192.608 226.367 224.555  1.00 25.31           C  
ATOM   1910  OH  TYR B 151     193.373 226.078 225.662  1.00 25.31           O  
ATOM   1911  N   VAL B 152     190.690 224.825 219.108  1.00 25.29           N  
ATOM   1912  CA  VAL B 152     191.134 223.445 218.933  1.00 25.29           C  
ATOM   1913  C   VAL B 152     192.159 223.338 217.809  1.00 25.29           C  
ATOM   1914  O   VAL B 152     193.157 222.621 217.934  1.00 25.29           O  
ATOM   1915  CB  VAL B 152     189.923 222.527 218.691  1.00 25.29           C  
ATOM   1916  CG1 VAL B 152     190.381 221.115 218.376  1.00 25.29           C  
ATOM   1917  CG2 VAL B 152     189.011 222.531 219.904  1.00 25.29           C  
ATOM   1918  N   HIS B 153     191.940 224.048 216.701  1.00 28.01           N  
ATOM   1919  CA  HIS B 153     192.875 223.998 215.583  1.00 28.01           C  
ATOM   1920  C   HIS B 153     194.194 224.701 215.876  1.00 28.01           C  
ATOM   1921  O   HIS B 153     195.123 224.595 215.068  1.00 28.01           O  
ATOM   1922  CB  HIS B 153     192.237 224.607 214.332  1.00 28.01           C  
ATOM   1923  CG  HIS B 153     191.277 223.694 213.636  1.00 28.01           C  
ATOM   1924  ND1 HIS B 153     191.673 222.799 212.667  1.00 28.01           N  
ATOM   1925  CD2 HIS B 153     189.938 223.540 213.765  1.00 28.01           C  
ATOM   1926  CE1 HIS B 153     190.621 222.130 212.230  1.00 28.01           C  
ATOM   1927  NE2 HIS B 153     189.555 222.561 212.881  1.00 28.01           N  
ATOM   1928  N   THR B 154     194.298 225.422 216.990  1.00 27.85           N  
ATOM   1929  CA  THR B 154     195.541 226.090 217.353  1.00 27.85           C  
ATOM   1930  C   THR B 154     196.438 225.223 218.226  1.00 27.85           C  
ATOM   1931  O   THR B 154     197.667 225.293 218.104  1.00 27.85           O  
ATOM   1932  CB  THR B 154     195.234 227.408 218.074  1.00 27.85           C  
ATOM   1933  OG1 THR B 154     194.476 228.260 217.208  1.00 27.85           O  
ATOM   1934  CG2 THR B 154     196.514 228.124 218.476  1.00 27.85           C  
ATOM   1935  N   VAL B 155     195.856 224.386 219.079  1.00 28.70           N  
ATOM   1936  CA  VAL B 155     196.628 223.625 220.058  1.00 28.70           C  
ATOM   1937  C   VAL B 155     197.079 222.281 219.500  1.00 28.70           C  
ATOM   1938  O   VAL B 155     198.278 222.005 219.415  1.00 28.70           O  
ATOM   1939  CB  VAL B 155     195.802 223.445 221.349  1.00 28.70           C  
ATOM   1940  CG1 VAL B 155     196.587 222.644 222.370  1.00 28.70           C  
ATOM   1941  CG2 VAL B 155     195.411 224.796 221.917  1.00 28.70           C  
ATOM   1942  N   CYS B 156     196.136 221.424 219.113  1.00 34.02           N  
ATOM   1943  CA  CYS B 156     196.450 220.043 218.771  1.00 34.02           C  
ATOM   1944  C   CYS B 156     196.803 219.836 217.303  1.00 34.02           C  
ATOM   1945  O   CYS B 156     197.173 218.719 216.930  1.00 34.02           O  
ATOM   1946  CB  CYS B 156     195.276 219.129 219.138  1.00 34.02           C  
ATOM   1947  SG  CYS B 156     193.778 219.411 218.172  1.00 34.02           S  
ATOM   1948  N   ASP B 157     196.691 220.863 216.463  1.00 37.09           N  
ATOM   1949  CA  ASP B 157     197.005 220.685 215.046  1.00 37.09           C  
ATOM   1950  C   ASP B 157     198.467 220.333 214.793  1.00 37.09           C  
ATOM   1951  O   ASP B 157     198.722 219.358 214.065  1.00 37.09           O  
ATOM   1952  CB  ASP B 157     196.587 221.933 214.263  1.00 37.09           C  
ATOM   1953  CG  ASP B 157     196.856 221.804 212.778  1.00 37.09           C  
ATOM   1954  OD1 ASP B 157     196.165 221.002 212.116  1.00 37.09           O  
ATOM   1955  OD2 ASP B 157     197.759 222.503 212.272  1.00 37.09           O  
ATOM   1956  N   PRO B 158     199.464 221.054 215.329  1.00 34.85           N  
ATOM   1957  CA  PRO B 158     200.858 220.671 215.049  1.00 34.85           C  
ATOM   1958  C   PRO B 158     201.268 219.345 215.667  1.00 34.85           C  
ATOM   1959  O   PRO B 158     202.215 218.721 215.172  1.00 34.85           O  
ATOM   1960  CB  PRO B 158     201.668 221.832 215.639  1.00 34.85           C  
ATOM   1961  CG  PRO B 158     200.800 222.382 216.700  1.00 34.85           C  
ATOM   1962  CD  PRO B 158     199.403 222.263 216.171  1.00 34.85           C  
ATOM   1963  N   LEU B 159     200.597 218.898 216.730  1.00 33.47           N  
ATOM   1964  CA  LEU B 159     200.980 217.645 217.375  1.00 33.47           C  
ATOM   1965  C   LEU B 159     200.727 216.449 216.467  1.00 33.47           C  
ATOM   1966  O   LEU B 159     201.539 215.518 216.419  1.00 33.47           O  
ATOM   1967  CB  LEU B 159     200.225 217.483 218.694  1.00 33.47           C  
ATOM   1968  CG  LEU B 159     200.764 218.269 219.889  1.00 33.47           C  
ATOM   1969  CD1 LEU B 159     199.720 218.350 220.991  1.00 33.47           C  
ATOM   1970  CD2 LEU B 159     202.046 217.642 220.407  1.00 33.47           C  
ATOM   1971  N   PHE B 160     199.612 216.453 215.740  1.00 35.85           N  
ATOM   1972  CA  PHE B 160     199.225 215.333 214.894  1.00 35.85           C  
ATOM   1973  C   PHE B 160     199.787 215.433 213.483  1.00 35.85           C  
ATOM   1974  O   PHE B 160     199.482 214.577 212.647  1.00 35.85           O  
ATOM   1975  CB  PHE B 160     197.701 215.213 214.839  1.00 35.85           C  
ATOM   1976  CG  PHE B 160     197.086 214.736 216.121  1.00 35.85           C  
ATOM   1977  CD1 PHE B 160     197.128 213.397 216.467  1.00 35.85           C  
ATOM   1978  CD2 PHE B 160     196.468 215.625 216.982  1.00 35.85           C  
ATOM   1979  CE1 PHE B 160     196.565 212.954 217.647  1.00 35.85           C  
ATOM   1980  CE2 PHE B 160     195.902 215.189 218.163  1.00 35.85           C  
ATOM   1981  CZ  PHE B 160     195.950 213.852 218.496  1.00 35.85           C  
ATOM   1982  N   GLU B 161     200.592 216.457 213.196  1.00 38.66           N  
ATOM   1983  CA  GLU B 161     201.242 216.579 211.900  1.00 38.66           C  
ATOM   1984  C   GLU B 161     202.664 216.038 211.890  1.00 38.66           C  
ATOM   1985  O   GLU B 161     203.096 215.506 210.863  1.00 38.66           O  
ATOM   1986  CB  GLU B 161     201.254 218.047 211.445  1.00 38.66           C  
ATOM   1987  CG  GLU B 161     201.884 218.279 210.082  1.00 38.66           C  
ATOM   1988  CD  GLU B 161     201.994 219.749 209.732  1.00 38.66           C  
ATOM   1989  OE1 GLU B 161     203.030 220.150 209.162  1.00 38.66           O  
ATOM   1990  OE2 GLU B 161     201.043 220.504 210.024  1.00 38.66           O  
ATOM   1991  N   ALA B 162     203.394 216.151 213.001  1.00 38.83           N  
ATOM   1992  CA  ALA B 162     204.717 215.551 213.102  1.00 38.83           C  
ATOM   1993  C   ALA B 162     204.662 214.040 213.278  1.00 38.83           C  
ATOM   1994  O   ALA B 162     205.608 213.349 212.883  1.00 38.83           O  
ATOM   1995  CB  ALA B 162     205.494 216.177 214.261  1.00 38.83           C  
ATOM   1996  N   VAL B 163     203.582 213.514 213.864  1.00 34.62           N  
ATOM   1997  CA  VAL B 163     203.413 212.068 214.004  1.00 34.62           C  
ATOM   1998  C   VAL B 163     203.250 211.371 212.664  1.00 34.62           C  
ATOM   1999  O   VAL B 163     203.672 210.217 212.519  1.00 34.62           O  
ATOM   2000  CB  VAL B 163     202.208 211.766 214.915  1.00 34.62           C  
ATOM   2001  CG1 VAL B 163     201.992 210.268 215.063  1.00 34.62           C  
ATOM   2002  CG2 VAL B 163     202.406 212.405 216.278  1.00 34.62           C  
ATOM   2003  N   GLY B 164     202.686 212.046 211.670  1.00 37.43           N  
ATOM   2004  CA  GLY B 164     202.439 211.472 210.366  1.00 37.43           C  
ATOM   2005  C   GLY B 164     203.643 211.392 209.455  1.00 37.43           C  
ATOM   2006  O   GLY B 164     203.485 211.083 208.270  1.00 37.43           O  
ATOM   2007  N   LYS B 165     204.841 211.665 209.965  1.00 38.88           N  
ATOM   2008  CA  LYS B 165     206.064 211.579 209.179  1.00 38.88           C  
ATOM   2009  C   LYS B 165     206.644 210.171 209.133  1.00 38.88           C  
ATOM   2010  O   LYS B 165     207.661 209.957 208.466  1.00 38.88           O  
ATOM   2011  CB  LYS B 165     207.115 212.546 209.734  1.00 38.88           C  
ATOM   2012  CG  LYS B 165     208.000 213.178 208.673  1.00 38.88           C  
ATOM   2013  CD  LYS B 165     208.738 214.390 209.215  1.00 38.88           C  
ATOM   2014  CE  LYS B 165     207.771 215.448 209.714  1.00 38.88           C  
ATOM   2015  NZ  LYS B 165     208.452 216.749 209.953  1.00 38.88           N  
ATOM   2016  N   ILE B 166     206.027 209.207 209.820  1.00 37.73           N  
ATOM   2017  CA  ILE B 166     206.565 207.852 209.849  1.00 37.73           C  
ATOM   2018  C   ILE B 166     206.315 207.096 208.550  1.00 37.73           C  
ATOM   2019  O   ILE B 166     206.915 206.036 208.337  1.00 37.73           O  
ATOM   2020  CB  ILE B 166     205.985 207.058 211.030  1.00 37.73           C  
ATOM   2021  CG1 ILE B 166     204.458 207.071 210.987  1.00 37.73           C  
ATOM   2022  CG2 ILE B 166     206.477 207.629 212.348  1.00 37.73           C  
ATOM   2023  CD1 ILE B 166     203.813 206.351 212.150  1.00 37.73           C  
ATOM   2024  N   PHE B 167     205.447 207.605 207.677  1.00 43.48           N  
ATOM   2025  CA  PHE B 167     205.133 206.955 206.411  1.00 43.48           C  
ATOM   2026  C   PHE B 167     205.835 207.604 205.225  1.00 43.48           C  
ATOM   2027  O   PHE B 167     205.463 207.336 204.078  1.00 43.48           O  
ATOM   2028  CB  PHE B 167     203.621 206.955 206.175  1.00 43.48           C  
ATOM   2029  CG  PHE B 167     202.824 206.390 207.316  1.00 43.48           C  
ATOM   2030  CD1 PHE B 167     202.821 205.029 207.571  1.00 43.48           C  
ATOM   2031  CD2 PHE B 167     202.070 207.220 208.128  1.00 43.48           C  
ATOM   2032  CE1 PHE B 167     202.087 204.508 208.618  1.00 43.48           C  
ATOM   2033  CE2 PHE B 167     201.333 206.704 209.177  1.00 43.48           C  
ATOM   2034  CZ  PHE B 167     201.341 205.347 209.422  1.00 43.48           C  
ATOM   2035  N   SER B 168     206.836 208.445 205.469  1.00 48.04           N  
ATOM   2036  CA  SER B 168     207.485 209.209 204.411  1.00 48.04           C  
ATOM   2037  C   SER B 168     208.747 208.548 203.869  1.00 48.04           C  
ATOM   2038  O   SER B 168     209.436 209.157 203.044  1.00 48.04           O  
ATOM   2039  CB  SER B 168     207.822 210.616 204.913  1.00 48.04           C  
ATOM   2040  OG  SER B 168     208.684 210.561 206.037  1.00 48.04           O  
ATOM   2041  N   ASN B 169     209.072 207.334 204.304  1.00 51.44           N  
ATOM   2042  CA  ASN B 169     210.282 206.639 203.871  1.00 51.44           C  
ATOM   2043  C   ASN B 169     209.977 205.182 203.543  1.00 51.44           C  
ATOM   2044  O   ASN B 169     210.648 204.258 204.008  1.00 51.44           O  
ATOM   2045  CB  ASN B 169     211.374 206.736 204.931  1.00 51.44           C  
ATOM   2046  CG  ASN B 169     212.758 206.485 204.365  1.00 51.44           C  
ATOM   2047  OD1 ASN B 169     212.977 206.601 203.159  1.00 51.44           O  
ATOM   2048  ND2 ASN B 169     213.700 206.138 205.234  1.00 51.44           N  
ATOM   2049  N   VAL B 170     208.948 204.957 202.732  1.00 54.54           N  
ATOM   2050  CA  VAL B 170     208.556 203.604 202.349  1.00 54.54           C  
ATOM   2051  C   VAL B 170     209.286 203.218 201.068  1.00 54.54           C  
ATOM   2052  O   VAL B 170     209.201 203.923 200.057  1.00 54.54           O  
ATOM   2053  CB  VAL B 170     207.035 203.499 202.170  1.00 54.54           C  
ATOM   2054  CG1 VAL B 170     206.650 202.096 201.733  1.00 54.54           C  
ATOM   2055  CG2 VAL B 170     206.323 203.875 203.458  1.00 54.54           C  
ATOM   2056  N   ARG B 171     210.008 202.100 201.110  1.00 59.41           N  
ATOM   2057  CA  ARG B 171     210.717 201.567 199.953  1.00 59.41           C  
ATOM   2058  C   ARG B 171     210.332 200.108 199.760  1.00 59.41           C  
ATOM   2059  O   ARG B 171     210.369 199.322 200.712  1.00 59.41           O  
ATOM   2060  CB  ARG B 171     212.233 201.700 200.124  1.00 59.41           C  
ATOM   2061  CG  ARG B 171     212.692 203.104 200.477  1.00 59.41           C  
ATOM   2062  CD  ARG B 171     214.195 203.164 200.684  1.00 59.41           C  
ATOM   2063  NE  ARG B 171     214.922 202.933 199.442  1.00 59.41           N  
ATOM   2064  CZ  ARG B 171     215.309 203.893 198.614  1.00 59.41           C  
ATOM   2065  NH1 ARG B 171     215.050 205.166 198.862  1.00 59.41           N  
ATOM   2066  NH2 ARG B 171     215.972 203.567 197.508  1.00 59.41           N  
ATOM   2067  N   ILE B 172     209.969 199.748 198.530  1.00 66.85           N  
ATOM   2068  CA  ILE B 172     209.509 198.404 198.201  1.00 66.85           C  
ATOM   2069  C   ILE B 172     210.330 197.876 197.034  1.00 66.85           C  
ATOM   2070  O   ILE B 172     210.525 198.581 196.038  1.00 66.85           O  
ATOM   2071  CB  ILE B 172     208.007 198.382 197.856  1.00 66.85           C  
ATOM   2072  CG1 ILE B 172     207.182 198.900 199.034  1.00 66.85           C  
ATOM   2073  CG2 ILE B 172     207.566 196.978 197.472  1.00 66.85           C  
ATOM   2074  CD1 ILE B 172     205.692 198.926 198.771  1.00 66.85           C  
ATOM   2075  N   ASN B 173     210.810 196.642 197.161  1.00 75.14           N  
ATOM   2076  CA  ASN B 173     211.532 195.953 196.099  1.00 75.14           C  
ATOM   2077  C   ASN B 173     210.712 194.748 195.659  1.00 75.14           C  
ATOM   2078  O   ASN B 173     210.302 193.935 196.494  1.00 75.14           O  
ATOM   2079  CB  ASN B 173     212.919 195.519 196.570  1.00 75.14           C  
ATOM   2080  CG  ASN B 173     213.800 195.043 195.431  1.00 75.14           C  
ATOM   2081  OD1 ASN B 173     213.391 195.036 194.270  1.00 75.14           O  
ATOM   2082  ND2 ASN B 173     215.022 194.642 195.760  1.00 75.14           N  
ATOM   2083  N   LEU B 174     210.478 194.633 194.355  1.00 83.33           N  
ATOM   2084  CA  LEU B 174     209.693 193.548 193.786  1.00 83.33           C  
ATOM   2085  C   LEU B 174     210.496 192.826 192.714  1.00 83.33           C  
ATOM   2086  O   LEU B 174     211.181 193.459 191.905  1.00 83.33           O  
ATOM   2087  CB  LEU B 174     208.385 194.073 193.190  1.00 83.33           C  
ATOM   2088  CG  LEU B 174     207.451 193.032 192.575  1.00 83.33           C  
ATOM   2089  CD1 LEU B 174     207.041 192.002 193.612  1.00 83.33           C  
ATOM   2090  CD2 LEU B 174     206.229 193.707 191.973  1.00 83.33           C  
ATOM   2091  N   GLN B 175     210.398 191.498 192.704  1.00 88.75           N  
ATOM   2092  CA  GLN B 175     211.120 190.666 191.742  1.00 88.75           C  
ATOM   2093  C   GLN B 175     210.167 189.570 191.277  1.00 88.75           C  
ATOM   2094  O   GLN B 175     209.801 188.688 192.059  1.00 88.75           O  
ATOM   2095  CB  GLN B 175     212.383 190.081 192.362  1.00 88.75           C  
ATOM   2096  CG  GLN B 175     213.236 189.277 191.401  1.00 88.75           C  
ATOM   2097  CD  GLN B 175     214.512 188.764 192.048  1.00 88.75           C  
ATOM   2098  OE1 GLN B 175     214.747 188.980 193.239  1.00 88.75           O  
ATOM   2099  NE2 GLN B 175     215.349 188.090 191.262  1.00 88.75           N  
ATOM   2100  N   LYS B 176     209.760 189.635 190.013  1.00 98.19           N  
ATOM   2101  CA  LYS B 176     208.862 188.626 189.469  1.00 98.19           C  
ATOM   2102  C   LYS B 176     209.641 187.383 189.060  1.00 98.19           C  
ATOM   2103  O   LYS B 176     210.774 187.468 188.579  1.00 98.19           O  
ATOM   2104  CB  LYS B 176     208.088 189.183 188.274  1.00 98.19           C  
ATOM   2105  CG  LYS B 176     207.101 190.286 188.629  1.00 98.19           C  
ATOM   2106  CD  LYS B 176     206.293 190.720 187.415  1.00 98.19           C  
ATOM   2107  CE  LYS B 176     205.270 191.784 187.781  1.00 98.19           C  
ATOM   2108  NZ  LYS B 176     204.454 192.206 186.607  1.00 98.19           N  
ATOM   2109  N   GLU B 177     209.025 186.223 189.257  1.00 99.40           N  
ATOM   2110  CA  GLU B 177     209.652 184.953 188.912  1.00 99.40           C  
ATOM   2111  C   GLU B 177     208.604 183.865 188.706  1.00 99.40           C  
ATOM   2112  O   GLU B 177     208.632 183.146 187.708  1.00 99.40           O  
ATOM   2113  CB  GLU B 177     210.644 184.533 189.998  1.00 99.40           C  
ATOM   2114  CG  GLU B 177     211.385 183.242 189.697  1.00 99.40           C  
ATOM   2115  CD  GLU B 177     212.358 182.864 190.793  1.00 99.40           C  
ATOM   2116  OE1 GLU B 177     212.389 183.562 191.828  1.00 99.40           O  
ATOM   2117  OE2 GLU B 177     213.094 181.870 190.621  1.00 99.40           O  
TER    2118      GLU B 177                                                      
ATOM   2119  N   ILE C  49     140.676 170.318 196.182  1.00 63.33           N  
ATOM   2120  CA  ILE C  49     141.219 169.338 197.113  1.00 63.33           C  
ATOM   2121  C   ILE C  49     142.165 168.390 196.385  1.00 63.33           C  
ATOM   2122  O   ILE C  49     141.730 167.426 195.757  1.00 63.33           O  
ATOM   2123  CB  ILE C  49     140.096 168.556 197.813  1.00 63.33           C  
ATOM   2124  CG1 ILE C  49     139.088 169.518 198.443  1.00 63.33           C  
ATOM   2125  CG2 ILE C  49     140.674 167.627 198.868  1.00 63.33           C  
ATOM   2126  CD1 ILE C  49     139.681 170.413 199.507  1.00 63.33           C  
ATOM   2127  N   ASP C  50     143.462 168.671 196.473  1.00 63.68           N  
ATOM   2128  CA  ASP C  50     144.475 167.841 195.829  1.00 63.68           C  
ATOM   2129  C   ASP C  50     144.868 166.717 196.777  1.00 63.68           C  
ATOM   2130  O   ASP C  50     145.489 166.960 197.817  1.00 63.68           O  
ATOM   2131  CB  ASP C  50     145.688 168.682 195.441  1.00 63.68           C  
ATOM   2132  CG  ASP C  50     145.355 169.748 194.417  1.00 63.68           C  
ATOM   2133  OD1 ASP C  50     144.423 169.532 193.614  1.00 63.68           O  
ATOM   2134  OD2 ASP C  50     146.027 170.801 194.414  1.00 63.68           O  
ATOM   2135  N   LEU C  51     144.511 165.486 196.422  1.00 60.03           N  
ATOM   2136  CA  LEU C  51     144.837 164.315 197.222  1.00 60.03           C  
ATOM   2137  C   LEU C  51     146.145 163.660 196.798  1.00 60.03           C  
ATOM   2138  O   LEU C  51     146.510 162.617 197.350  1.00 60.03           O  
ATOM   2139  CB  LEU C  51     143.698 163.294 197.152  1.00 60.03           C  
ATOM   2140  CG  LEU C  51     142.397 163.669 197.865  1.00 60.03           C  
ATOM   2141  CD1 LEU C  51     141.587 162.424 198.187  1.00 60.03           C  
ATOM   2142  CD2 LEU C  51     142.679 164.466 199.128  1.00 60.03           C  
ATOM   2143  N   VAL C  52     146.853 164.240 195.835  1.00 60.81           N  
ATOM   2144  CA  VAL C  52     148.121 163.712 195.351  1.00 60.81           C  
ATOM   2145  C   VAL C  52     149.297 164.527 195.877  1.00 60.81           C  
ATOM   2146  O   VAL C  52     150.250 163.974 196.426  1.00 60.81           O  
ATOM   2147  CB  VAL C  52     148.138 163.646 193.808  1.00 60.81           C  
ATOM   2148  CG1 VAL C  52     149.469 163.099 193.314  1.00 60.81           C  
ATOM   2149  CG2 VAL C  52     146.984 162.798 193.301  1.00 60.81           C  
ATOM   2150  N   ASN C  53     149.243 165.850 195.719  1.00 56.60           N  
ATOM   2151  CA  ASN C  53     150.351 166.699 196.154  1.00 56.60           C  
ATOM   2152  C   ASN C  53     150.308 166.925 197.663  1.00 56.60           C  
ATOM   2153  O   ASN C  53     151.245 166.567 198.383  1.00 56.60           O  
ATOM   2154  CB  ASN C  53     150.316 168.031 195.397  1.00 56.60           C  
ATOM   2155  CG  ASN C  53     151.651 168.747 195.414  1.00 56.60           C  
ATOM   2156  OD1 ASN C  53     152.467 168.544 196.313  1.00 56.60           O  
ATOM   2157  ND2 ASN C  53     151.882 169.591 194.415  1.00 56.60           N  
ATOM   2158  N   ARG C  54     149.227 167.534 198.152  1.00 50.57           N  
ATOM   2159  CA  ARG C  54     148.965 167.828 199.559  1.00 50.57           C  
ATOM   2160  C   ARG C  54     149.991 168.768 200.181  1.00 50.57           C  
ATOM   2161  O   ARG C  54     149.900 169.045 201.383  1.00 50.57           O  
ATOM   2162  CB  ARG C  54     148.883 166.559 200.420  1.00 50.57           C  
ATOM   2163  CG  ARG C  54     147.677 165.692 200.125  1.00 50.57           C  
ATOM   2164  CD  ARG C  54     147.499 164.616 201.181  1.00 50.57           C  
ATOM   2165  NE  ARG C  54     146.299 163.823 200.946  1.00 50.57           N  
ATOM   2166  CZ  ARG C  54     145.799 162.950 201.808  1.00 50.57           C  
ATOM   2167  NH1 ARG C  54     146.369 162.732 202.981  1.00 50.57           N  
ATOM   2168  NH2 ARG C  54     144.698 162.277 201.484  1.00 50.57           N  
ATOM   2169  N   ASP C  55     150.955 169.272 199.416  1.00 56.12           N  
ATOM   2170  CA  ASP C  55     151.968 170.173 199.948  1.00 56.12           C  
ATOM   2171  C   ASP C  55     152.621 170.975 198.828  1.00 56.12           C  
ATOM   2172  O   ASP C  55     153.814 170.791 198.556  1.00 56.12           O  
ATOM   2173  CB  ASP C  55     153.032 169.386 200.716  1.00 56.12           C  
ATOM   2174  CG  ASP C  55     153.857 170.262 201.639  1.00 56.12           C  
ATOM   2175  OD1 ASP C  55     153.860 171.496 201.453  1.00 56.12           O  
ATOM   2176  OD2 ASP C  55     154.509 169.713 202.551  1.00 56.12           O  
ATOM   2177  N   PRO C  56     151.890 171.868 198.155  1.00 55.92           N  
ATOM   2178  CA  PRO C  56     152.523 172.675 197.107  1.00 55.92           C  
ATOM   2179  C   PRO C  56     153.209 173.910 197.665  1.00 55.92           C  
ATOM   2180  O   PRO C  56     153.055 175.010 197.125  1.00 55.92           O  
ATOM   2181  CB  PRO C  56     151.349 173.050 196.191  1.00 55.92           C  
ATOM   2182  CG  PRO C  56     150.083 172.612 196.923  1.00 55.92           C  
ATOM   2183  CD  PRO C  56     150.467 172.202 198.305  1.00 55.92           C  
ATOM   2184  N   LYS C  57     153.963 173.743 198.750  1.00 58.86           N  
ATOM   2185  CA  LYS C  57     154.763 174.832 199.289  1.00 58.86           C  
ATOM   2186  C   LYS C  57     156.123 174.389 199.806  1.00 58.86           C  
ATOM   2187  O   LYS C  57     156.923 175.251 200.184  1.00 58.86           O  
ATOM   2188  CB  LYS C  57     154.000 175.551 200.415  1.00 58.86           C  
ATOM   2189  CG  LYS C  57     153.163 176.728 199.939  1.00 58.86           C  
ATOM   2190  CD  LYS C  57     154.031 177.801 199.299  1.00 58.86           C  
ATOM   2191  CE  LYS C  57     153.201 179.004 198.878  1.00 58.86           C  
ATOM   2192  NZ  LYS C  57     152.547 179.674 200.036  1.00 58.86           N  
ATOM   2193  N   HIS C  58     156.410 173.086 199.834  1.00 62.88           N  
ATOM   2194  CA  HIS C  58     157.681 172.545 200.311  1.00 62.88           C  
ATOM   2195  C   HIS C  58     158.040 173.049 201.705  1.00 62.88           C  
ATOM   2196  O   HIS C  58     159.214 173.297 201.996  1.00 62.88           O  
ATOM   2197  CB  HIS C  58     158.815 172.849 199.325  1.00 62.88           C  
ATOM   2198  CG  HIS C  58     158.477 172.532 197.901  1.00 62.88           C  
ATOM   2199  ND1 HIS C  58     157.659 171.481 197.548  1.00 62.88           N  
ATOM   2200  CD2 HIS C  58     158.847 173.128 196.742  1.00 62.88           C  
ATOM   2201  CE1 HIS C  58     157.540 171.442 196.233  1.00 62.88           C  
ATOM   2202  NE2 HIS C  58     158.250 172.430 195.720  1.00 62.88           N  
ATOM   2203  N   LEU C  59     157.041 173.223 202.571  1.00 55.95           N  
ATOM   2204  CA  LEU C  59     157.298 173.730 203.915  1.00 55.95           C  
ATOM   2205  C   LEU C  59     157.911 172.644 204.793  1.00 55.95           C  
ATOM   2206  O   LEU C  59     159.049 172.769 205.257  1.00 55.95           O  
ATOM   2207  CB  LEU C  59     155.997 174.264 204.521  1.00 55.95           C  
ATOM   2208  CG  LEU C  59     155.958 174.678 205.994  1.00 55.95           C  
ATOM   2209  CD1 LEU C  59     157.197 175.479 206.381  1.00 55.95           C  
ATOM   2210  CD2 LEU C  59     154.698 175.473 206.288  1.00 55.95           C  
ATOM   2211  N   ASN C  60     157.163 171.566 205.036  1.00 55.58           N  
ATOM   2212  CA  ASN C  60     157.672 170.408 205.773  1.00 55.58           C  
ATOM   2213  C   ASN C  60     158.011 169.314 204.765  1.00 55.58           C  
ATOM   2214  O   ASN C  60     157.222 168.410 204.494  1.00 55.58           O  
ATOM   2215  CB  ASN C  60     156.655 169.926 206.802  1.00 55.58           C  
ATOM   2216  CG  ASN C  60     156.194 171.028 207.728  1.00 55.58           C  
ATOM   2217  OD1 ASN C  60     156.951 171.945 208.046  1.00 55.58           O  
ATOM   2218  ND2 ASN C  60     154.941 170.948 208.166  1.00 55.58           N  
ATOM   2219  N   ASP C  61     159.217 169.405 204.201  1.00 61.15           N  
ATOM   2220  CA  ASP C  61     159.633 168.447 203.186  1.00 61.15           C  
ATOM   2221  C   ASP C  61     161.104 168.061 203.307  1.00 61.15           C  
ATOM   2222  O   ASP C  61     161.648 167.464 202.370  1.00 61.15           O  
ATOM   2223  CB  ASP C  61     159.352 169.005 201.785  1.00 61.15           C  
ATOM   2224  CG  ASP C  61     159.170 167.915 200.747  1.00 61.15           C  
ATOM   2225  OD1 ASP C  61     159.207 166.724 201.119  1.00 61.15           O  
ATOM   2226  OD2 ASP C  61     158.983 168.250 199.559  1.00 61.15           O  
ATOM   2227  N   ASP C  62     161.764 168.379 204.418  1.00 61.63           N  
ATOM   2228  CA  ASP C  62     163.181 168.084 204.587  1.00 61.63           C  
ATOM   2229  C   ASP C  62     163.456 167.146 205.751  1.00 61.63           C  
ATOM   2230  O   ASP C  62     164.231 166.194 205.602  1.00 61.63           O  
ATOM   2231  CB  ASP C  62     163.971 169.391 204.764  1.00 61.63           C  
ATOM   2232  CG  ASP C  62     163.322 170.335 205.755  1.00 61.63           C  
ATOM   2233  OD1 ASP C  62     162.231 170.005 206.265  1.00 61.63           O  
ATOM   2234  OD2 ASP C  62     163.902 171.407 206.023  1.00 61.63           O  
ATOM   2235  N   VAL C  63     162.844 167.384 206.911  1.00 52.64           N  
ATOM   2236  CA  VAL C  63     163.126 166.601 208.108  1.00 52.64           C  
ATOM   2237  C   VAL C  63     161.978 165.662 208.467  1.00 52.64           C  
ATOM   2238  O   VAL C  63     161.984 165.074 209.552  1.00 52.64           O  
ATOM   2239  CB  VAL C  63     163.472 167.513 209.295  1.00 52.64           C  
ATOM   2240  CG1 VAL C  63     164.728 168.314 208.997  1.00 52.64           C  
ATOM   2241  CG2 VAL C  63     162.309 168.438 209.610  1.00 52.64           C  
ATOM   2242  N   VAL C  64     160.991 165.507 207.585  1.00 53.21           N  
ATOM   2243  CA  VAL C  64     159.863 164.621 207.834  1.00 53.21           C  
ATOM   2244  C   VAL C  64     159.718 163.557 206.754  1.00 53.21           C  
ATOM   2245  O   VAL C  64     158.704 162.860 206.711  1.00 53.21           O  
ATOM   2246  CB  VAL C  64     158.553 165.415 207.995  1.00 53.21           C  
ATOM   2247  CG1 VAL C  64     158.572 166.207 209.290  1.00 53.21           C  
ATOM   2248  CG2 VAL C  64     158.341 166.332 206.802  1.00 53.21           C  
ATOM   2249  N   LYS C  65     160.707 163.418 205.878  1.00 53.24           N  
ATOM   2250  CA  LYS C  65     160.715 162.382 204.848  1.00 53.24           C  
ATOM   2251  C   LYS C  65     161.756 161.343 205.248  1.00 53.24           C  
ATOM   2252  O   LYS C  65     162.954 161.528 205.013  1.00 53.24           O  
ATOM   2253  CB  LYS C  65     161.012 162.974 203.474  1.00 53.24           C  
ATOM   2254  CG  LYS C  65     160.974 161.957 202.346  1.00 53.24           C  
ATOM   2255  CD  LYS C  65     161.192 162.615 200.994  1.00 53.24           C  
ATOM   2256  CE  LYS C  65     160.114 163.644 200.700  1.00 53.24           C  
ATOM   2257  NZ  LYS C  65     160.333 164.316 199.390  1.00 53.24           N  
ATOM   2258  N   ILE C  66     161.297 160.250 205.853  1.00 46.15           N  
ATOM   2259  CA  ILE C  66     162.169 159.191 206.345  1.00 46.15           C  
ATOM   2260  C   ILE C  66     161.713 157.868 205.748  1.00 46.15           C  
ATOM   2261  O   ILE C  66     160.526 157.530 205.810  1.00 46.15           O  
ATOM   2262  CB  ILE C  66     162.169 159.116 207.883  1.00 46.15           C  
ATOM   2263  CG1 ILE C  66     162.707 160.416 208.480  1.00 46.15           C  
ATOM   2264  CG2 ILE C  66     162.990 157.932 208.360  1.00 46.15           C  
ATOM   2265  CD1 ILE C  66     162.748 160.421 209.991  1.00 46.15           C  
ATOM   2266  N   ASP C  67     162.653 157.125 205.175  1.00 46.70           N  
ATOM   2267  CA  ASP C  67     162.405 155.800 204.632  1.00 46.70           C  
ATOM   2268  C   ASP C  67     163.317 154.794 205.324  1.00 46.70           C  
ATOM   2269  O   ASP C  67     164.238 155.160 206.060  1.00 46.70           O  
ATOM   2270  CB  ASP C  67     162.626 155.775 203.114  1.00 46.70           C  
ATOM   2271  CG  ASP C  67     161.812 154.699 202.423  1.00 46.70           C  
ATOM   2272  OD1 ASP C  67     161.525 153.665 203.063  1.00 46.70           O  
ATOM   2273  OD2 ASP C  67     161.459 154.886 201.240  1.00 46.70           O  
ATOM   2274  N   PHE C  68     163.046 153.509 205.087  1.00 40.68           N  
ATOM   2275  CA  PHE C  68     163.849 152.461 205.711  1.00 40.68           C  
ATOM   2276  C   PHE C  68     165.287 152.497 205.211  1.00 40.68           C  
ATOM   2277  O   PHE C  68     166.226 152.264 205.981  1.00 40.68           O  
ATOM   2278  CB  PHE C  68     163.224 151.092 205.449  1.00 40.68           C  
ATOM   2279  CG  PHE C  68     164.064 149.938 205.922  1.00 40.68           C  
ATOM   2280  CD1 PHE C  68     164.031 149.541 207.247  1.00 40.68           C  
ATOM   2281  CD2 PHE C  68     164.881 149.248 205.044  1.00 40.68           C  
ATOM   2282  CE1 PHE C  68     164.797 148.480 207.686  1.00 40.68           C  
ATOM   2283  CE2 PHE C  68     165.649 148.187 205.478  1.00 40.68           C  
ATOM   2284  CZ  PHE C  68     165.607 147.803 206.801  1.00 40.68           C  
ATOM   2285  N   GLU C  69     165.480 152.783 203.921  1.00 47.45           N  
ATOM   2286  CA  GLU C  69     166.819 152.782 203.344  1.00 47.45           C  
ATOM   2287  C   GLU C  69     167.692 153.903 203.896  1.00 47.45           C  
ATOM   2288  O   GLU C  69     168.921 153.811 203.818  1.00 47.45           O  
ATOM   2289  CB  GLU C  69     166.727 152.884 201.819  1.00 47.45           C  
ATOM   2290  CG  GLU C  69     168.051 152.696 201.101  1.00 47.45           C  
ATOM   2291  CD  GLU C  69     168.618 151.305 201.297  1.00 47.45           C  
ATOM   2292  OE1 GLU C  69     167.825 150.347 201.414  1.00 47.45           O  
ATOM   2293  OE2 GLU C  69     169.857 151.169 201.355  1.00 47.45           O  
ATOM   2294  N   ASP C  70     167.092 154.946 204.463  1.00 44.51           N  
ATOM   2295  CA  ASP C  70     167.841 156.067 205.014  1.00 44.51           C  
ATOM   2296  C   ASP C  70     168.269 155.847 206.459  1.00 44.51           C  
ATOM   2297  O   ASP C  70     168.877 156.743 207.053  1.00 44.51           O  
ATOM   2298  CB  ASP C  70     167.013 157.352 204.919  1.00 44.51           C  
ATOM   2299  CG  ASP C  70     166.932 157.887 203.506  1.00 44.51           C  
ATOM   2300  OD1 ASP C  70     167.531 157.269 202.601  1.00 44.51           O  
ATOM   2301  OD2 ASP C  70     166.271 158.926 203.299  1.00 44.51           O  
ATOM   2302  N   VAL C  71     167.967 154.687 207.040  1.00 39.18           N  
ATOM   2303  CA  VAL C  71     168.283 154.424 208.439  1.00 39.18           C  
ATOM   2304  C   VAL C  71     169.324 153.316 208.548  1.00 39.18           C  
ATOM   2305  O   VAL C  71     170.388 153.507 209.147  1.00 39.18           O  
ATOM   2306  CB  VAL C  71     167.013 154.065 209.230  1.00 39.18           C  
ATOM   2307  CG1 VAL C  71     167.343 153.852 210.692  1.00 39.18           C  
ATOM   2308  CG2 VAL C  71     165.971 155.157 209.074  1.00 39.18           C  
ATOM   2309  N   ILE C  72     169.027 152.154 207.972  1.00 37.06           N  
ATOM   2310  CA  ILE C  72     169.872 150.970 208.083  1.00 37.06           C  
ATOM   2311  C   ILE C  72     170.328 150.562 206.689  1.00 37.06           C  
ATOM   2312  O   ILE C  72     169.508 150.449 205.772  1.00 37.06           O  
ATOM   2313  CB  ILE C  72     169.131 149.811 208.773  1.00 37.06           C  
ATOM   2314  CG1 ILE C  72     168.328 150.328 209.968  1.00 37.06           C  
ATOM   2315  CG2 ILE C  72     170.109 148.736 209.205  1.00 37.06           C  
ATOM   2316  CD1 ILE C  72     167.460 149.280 210.623  1.00 37.06           C  
ATOM   2317  N   ALA C  73     171.632 150.333 206.535  1.00 41.97           N  
ATOM   2318  CA  ALA C  73     172.187 149.946 205.247  1.00 41.97           C  
ATOM   2319  C   ALA C  73     173.505 149.213 205.460  1.00 41.97           C  
ATOM   2320  O   ALA C  73     174.339 149.648 206.257  1.00 41.97           O  
ATOM   2321  CB  ALA C  73     172.397 151.168 204.347  1.00 41.97           C  
ATOM   2322  N   GLU C  74     173.681 148.104 204.743  1.00 44.92           N  
ATOM   2323  CA  GLU C  74     174.912 147.321 204.786  1.00 44.92           C  
ATOM   2324  C   GLU C  74     175.635 147.449 203.452  1.00 44.92           C  
ATOM   2325  O   GLU C  74     175.129 146.953 202.433  1.00 44.92           O  
ATOM   2326  CB  GLU C  74     174.604 145.855 205.091  1.00 44.92           C  
ATOM   2327  CG  GLU C  74     173.712 145.659 206.304  1.00 44.92           C  
ATOM   2328  CD  GLU C  74     173.347 144.208 206.535  1.00 44.92           C  
ATOM   2329  OE1 GLU C  74     174.118 143.324 206.111  1.00 44.92           O  
ATOM   2330  OE2 GLU C  74     172.288 143.949 207.141  1.00 44.92           O  
ATOM   2331  N   PRO C  75     176.803 148.104 203.399  1.00 49.48           N  
ATOM   2332  CA  PRO C  75     177.407 148.445 202.101  1.00 49.48           C  
ATOM   2333  C   PRO C  75     177.761 147.260 201.213  1.00 49.48           C  
ATOM   2334  O   PRO C  75     177.201 147.118 200.121  1.00 49.48           O  
ATOM   2335  CB  PRO C  75     178.669 149.220 202.504  1.00 49.48           C  
ATOM   2336  CG  PRO C  75     178.979 148.753 203.888  1.00 49.48           C  
ATOM   2337  CD  PRO C  75     177.654 148.501 204.533  1.00 49.48           C  
ATOM   2338  N   GLU C  76     178.670 146.397 201.673  1.00 49.59           N  
ATOM   2339  CA  GLU C  76     179.167 145.296 200.852  1.00 49.59           C  
ATOM   2340  C   GLU C  76     180.056 144.361 201.663  1.00 49.59           C  
ATOM   2341  O   GLU C  76     180.830 144.815 202.512  1.00 49.59           O  
ATOM   2342  CB  GLU C  76     179.939 145.836 199.644  1.00 49.59           C  
ATOM   2343  CG  GLU C  76     180.625 144.774 198.799  1.00 49.59           C  
ATOM   2344  CD  GLU C  76     179.665 143.715 198.292  1.00 49.59           C  
ATOM   2345  OE1 GLU C  76     179.495 142.685 198.979  1.00 49.59           O  
ATOM   2346  OE2 GLU C  76     179.082 143.911 197.205  1.00 49.59           O  
ATOM   2347  N   GLY C  77     179.964 143.057 201.406  1.00 43.95           N  
ATOM   2348  CA  GLY C  77     180.808 142.092 202.085  1.00 43.95           C  
ATOM   2349  C   GLY C  77     180.290 141.702 203.453  1.00 43.95           C  
ATOM   2350  O   GLY C  77     180.356 140.533 203.843  1.00 43.95           O  
ATOM   2351  N   THR C  78     179.775 142.683 204.194  1.00 43.42           N  
ATOM   2352  CA  THR C  78     179.203 142.456 205.519  1.00 43.42           C  
ATOM   2353  C   THR C  78     177.688 142.348 205.365  1.00 43.42           C  
ATOM   2354  O   THR C  78     176.938 143.291 205.613  1.00 43.42           O  
ATOM   2355  CB  THR C  78     179.599 143.579 206.472  1.00 43.42           C  
ATOM   2356  OG1 THR C  78     181.000 143.846 206.342  1.00 43.42           O  
ATOM   2357  CG2 THR C  78     179.301 143.186 207.907  1.00 43.42           C  
ATOM   2358  N   HIS C  79     177.240 141.171 204.941  1.00 43.42           N  
ATOM   2359  CA  HIS C  79     175.833 140.904 204.683  1.00 43.42           C  
ATOM   2360  C   HIS C  79     175.268 139.966 205.745  1.00 43.42           C  
ATOM   2361  O   HIS C  79     175.988 139.446 206.602  1.00 43.42           O  
ATOM   2362  CB  HIS C  79     175.646 140.323 203.280  1.00 43.42           C  
ATOM   2363  CG  HIS C  79     175.902 141.306 202.181  1.00 43.42           C  
ATOM   2364  ND1 HIS C  79     175.743 140.990 200.849  1.00 43.42           N  
ATOM   2365  CD2 HIS C  79     176.301 142.599 202.216  1.00 43.42           C  
ATOM   2366  CE1 HIS C  79     176.035 142.046 200.110  1.00 43.42           C  
ATOM   2367  NE2 HIS C  79     176.377 143.036 200.915  1.00 43.42           N  
ATOM   2368  N   SER C  80     173.956 139.754 205.678  1.00 43.61           N  
ATOM   2369  CA  SER C  80     173.234 138.885 206.597  1.00 43.61           C  
ATOM   2370  C   SER C  80     172.474 137.834 205.797  1.00 43.61           C  
ATOM   2371  O   SER C  80     172.574 137.763 204.569  1.00 43.61           O  
ATOM   2372  CB  SER C  80     172.279 139.689 207.488  1.00 43.61           C  
ATOM   2373  OG  SER C  80     172.972 140.698 208.199  1.00 43.61           O  
ATOM   2374  N   PHE C  81     171.709 137.008 206.506  1.00 45.02           N  
ATOM   2375  CA  PHE C  81     170.919 135.976 205.851  1.00 45.02           C  
ATOM   2376  C   PHE C  81     169.820 136.597 204.997  1.00 45.02           C  
ATOM   2377  O   PHE C  81     169.330 137.695 205.274  1.00 45.02           O  
ATOM   2378  CB  PHE C  81     170.298 135.034 206.883  1.00 45.02           C  
ATOM   2379  CG  PHE C  81     171.300 134.225 207.652  1.00 45.02           C  
ATOM   2380  CD1 PHE C  81     171.736 133.002 207.171  1.00 45.02           C  
ATOM   2381  CD2 PHE C  81     171.796 134.678 208.862  1.00 45.02           C  
ATOM   2382  CE1 PHE C  81     172.655 132.250 207.877  1.00 45.02           C  
ATOM   2383  CE2 PHE C  81     172.714 133.930 209.573  1.00 45.02           C  
ATOM   2384  CZ  PHE C  81     173.144 132.714 209.080  1.00 45.02           C  
ATOM   2385  N   ASP C  82     169.440 135.880 203.938  1.00 47.87           N  
ATOM   2386  CA  ASP C  82     168.344 136.340 203.093  1.00 47.87           C  
ATOM   2387  C   ASP C  82     167.019 136.341 203.844  1.00 47.87           C  
ATOM   2388  O   ASP C  82     166.164 137.196 203.591  1.00 47.87           O  
ATOM   2389  CB  ASP C  82     168.246 135.469 201.841  1.00 47.87           C  
ATOM   2390  CG  ASP C  82     169.504 135.518 200.998  1.00 47.87           C  
ATOM   2391  OD1 ASP C  82     170.187 136.563 201.010  1.00 47.87           O  
ATOM   2392  OD2 ASP C  82     169.811 134.512 200.325  1.00 47.87           O  
ATOM   2393  N   GLY C  83     166.831 135.401 204.767  1.00 45.16           N  
ATOM   2394  CA  GLY C  83     165.616 135.323 205.547  1.00 45.16           C  
ATOM   2395  C   GLY C  83     165.499 136.321 206.673  1.00 45.16           C  
ATOM   2396  O   GLY C  83     164.445 136.399 207.310  1.00 45.16           O  
ATOM   2397  N   ILE C  84     166.551 137.090 206.943  1.00 42.15           N  
ATOM   2398  CA  ILE C  84     166.536 138.115 207.978  1.00 42.15           C  
ATOM   2399  C   ILE C  84     166.466 139.515 207.379  1.00 42.15           C  
ATOM   2400  O   ILE C  84     165.952 140.438 208.021  1.00 42.15           O  
ATOM   2401  CB  ILE C  84     167.749 137.970 208.914  1.00 42.15           C  
ATOM   2402  CG1 ILE C  84     167.748 136.590 209.571  1.00 42.15           C  
ATOM   2403  CG2 ILE C  84     167.747 139.037 209.994  1.00 42.15           C  
ATOM   2404  CD1 ILE C  84     166.527 136.324 210.424  1.00 42.15           C  
ATOM   2405  N   TRP C  85     166.934 139.693 206.143  1.00 42.99           N  
ATOM   2406  CA  TRP C  85     166.863 140.983 205.474  1.00 42.99           C  
ATOM   2407  C   TRP C  85     165.530 141.251 204.793  1.00 42.99           C  
ATOM   2408  O   TRP C  85     165.177 142.421 204.616  1.00 42.99           O  
ATOM   2409  CB  TRP C  85     167.979 141.112 204.426  1.00 42.99           C  
ATOM   2410  CG  TRP C  85     168.124 142.496 203.879  1.00 42.99           C  
ATOM   2411  CD1 TRP C  85     167.830 142.911 202.616  1.00 42.99           C  
ATOM   2412  CD2 TRP C  85     168.608 143.649 204.578  1.00 42.99           C  
ATOM   2413  NE1 TRP C  85     168.096 144.252 202.483  1.00 42.99           N  
ATOM   2414  CE2 TRP C  85     168.576 144.728 203.674  1.00 42.99           C  
ATOM   2415  CE3 TRP C  85     169.064 143.874 205.879  1.00 42.99           C  
ATOM   2416  CZ2 TRP C  85     168.981 146.012 204.030  1.00 42.99           C  
ATOM   2417  CZ3 TRP C  85     169.466 145.149 206.230  1.00 42.99           C  
ATOM   2418  CH2 TRP C  85     169.422 146.201 205.310  1.00 42.99           C  
ATOM   2419  N   LYS C  86     164.785 140.216 204.407  1.00 45.63           N  
ATOM   2420  CA  LYS C  86     163.460 140.390 203.832  1.00 45.63           C  
ATOM   2421  C   LYS C  86     162.364 140.486 204.884  1.00 45.63           C  
ATOM   2422  O   LYS C  86     161.221 140.802 204.537  1.00 45.63           O  
ATOM   2423  CB  LYS C  86     163.139 139.237 202.874  1.00 45.63           C  
ATOM   2424  CG  LYS C  86     164.010 139.200 201.633  1.00 45.63           C  
ATOM   2425  CD  LYS C  86     163.519 138.149 200.653  1.00 45.63           C  
ATOM   2426  CE  LYS C  86     163.831 136.747 201.149  1.00 45.63           C  
ATOM   2427  NZ  LYS C  86     163.450 135.704 200.157  1.00 45.63           N  
ATOM   2428  N   ALA C  87     162.681 140.223 206.150  1.00 38.35           N  
ATOM   2429  CA  ALA C  87     161.715 140.310 207.236  1.00 38.35           C  
ATOM   2430  C   ALA C  87     161.798 141.624 207.998  1.00 38.35           C  
ATOM   2431  O   ALA C  87     160.767 142.150 208.427  1.00 38.35           O  
ATOM   2432  CB  ALA C  87     161.907 139.145 208.210  1.00 38.35           C  
ATOM   2433  N   SER C  88     163.003 142.167 208.182  1.00 38.60           N  
ATOM   2434  CA  SER C  88     163.134 143.449 208.864  1.00 38.60           C  
ATOM   2435  C   SER C  88     162.631 144.599 208.002  1.00 38.60           C  
ATOM   2436  O   SER C  88     162.145 145.602 208.535  1.00 38.60           O  
ATOM   2437  CB  SER C  88     164.589 143.685 209.267  1.00 38.60           C  
ATOM   2438  OG  SER C  88     165.438 143.664 208.134  1.00 38.60           O  
ATOM   2439  N   PHE C  89     162.748 144.478 206.678  1.00 38.64           N  
ATOM   2440  CA  PHE C  89     162.245 145.522 205.790  1.00 38.64           C  
ATOM   2441  C   PHE C  89     160.732 145.660 205.901  1.00 38.64           C  
ATOM   2442  O   PHE C  89     160.200 146.776 205.906  1.00 38.64           O  
ATOM   2443  CB  PHE C  89     162.654 145.221 204.347  1.00 38.64           C  
ATOM   2444  CG  PHE C  89     162.131 146.212 203.346  1.00 38.64           C  
ATOM   2445  CD1 PHE C  89     162.806 147.396 203.108  1.00 38.64           C  
ATOM   2446  CD2 PHE C  89     160.970 145.955 202.636  1.00 38.64           C  
ATOM   2447  CE1 PHE C  89     162.332 148.308 202.186  1.00 38.64           C  
ATOM   2448  CE2 PHE C  89     160.491 146.864 201.713  1.00 38.64           C  
ATOM   2449  CZ  PHE C  89     161.173 148.042 201.488  1.00 38.64           C  
ATOM   2450  N   THR C  90     160.021 144.534 205.983  1.00 34.84           N  
ATOM   2451  CA  THR C  90     158.565 144.579 206.066  1.00 34.84           C  
ATOM   2452  C   THR C  90     158.095 145.080 207.427  1.00 34.84           C  
ATOM   2453  O   THR C  90     157.124 145.840 207.512  1.00 34.84           O  
ATOM   2454  CB  THR C  90     157.981 143.197 205.774  1.00 34.84           C  
ATOM   2455  OG1 THR C  90     158.473 142.727 204.513  1.00 34.84           O  
ATOM   2456  CG2 THR C  90     156.464 143.255 205.725  1.00 34.84           C  
ATOM   2457  N   THR C  91     158.770 144.667 208.503  1.00 33.29           N  
ATOM   2458  CA  THR C  91     158.316 145.024 209.845  1.00 33.29           C  
ATOM   2459  C   THR C  91     158.391 146.528 210.083  1.00 33.29           C  
ATOM   2460  O   THR C  91     157.470 147.118 210.659  1.00 33.29           O  
ATOM   2461  CB  THR C  91     159.139 144.277 210.894  1.00 33.29           C  
ATOM   2462  OG1 THR C  91     159.026 142.866 210.675  1.00 33.29           O  
ATOM   2463  CG2 THR C  91     158.644 144.605 212.293  1.00 33.29           C  
ATOM   2464  N   PHE C  92     159.482 147.167 209.654  1.00 29.24           N  
ATOM   2465  CA  PHE C  92     159.633 148.601 209.887  1.00 29.24           C  
ATOM   2466  C   PHE C  92     158.624 149.409 209.079  1.00 29.24           C  
ATOM   2467  O   PHE C  92     158.060 150.386 209.582  1.00 29.24           O  
ATOM   2468  CB  PHE C  92     161.059 149.039 209.555  1.00 29.24           C  
ATOM   2469  CG  PHE C  92     161.310 150.505 209.769  1.00 29.24           C  
ATOM   2470  CD1 PHE C  92     161.613 150.991 211.028  1.00 29.24           C  
ATOM   2471  CD2 PHE C  92     161.249 151.396 208.711  1.00 29.24           C  
ATOM   2472  CE1 PHE C  92     161.848 152.336 211.229  1.00 29.24           C  
ATOM   2473  CE2 PHE C  92     161.482 152.743 208.908  1.00 29.24           C  
ATOM   2474  CZ  PHE C  92     161.782 153.212 210.167  1.00 29.24           C  
ATOM   2475  N   THR C  93     158.389 149.022 207.824  1.00 31.67           N  
ATOM   2476  CA  THR C  93     157.508 149.803 206.960  1.00 31.67           C  
ATOM   2477  C   THR C  93     156.055 149.712 207.414  1.00 31.67           C  
ATOM   2478  O   THR C  93     155.347 150.724 207.466  1.00 31.67           O  
ATOM   2479  CB  THR C  93     157.645 149.335 205.511  1.00 31.67           C  
ATOM   2480  OG1 THR C  93     159.013 149.447 205.099  1.00 31.67           O  
ATOM   2481  CG2 THR C  93     156.778 150.180 204.593  1.00 31.67           C  
ATOM   2482  N   VAL C  94     155.591 148.505 207.742  1.00 30.07           N  
ATOM   2483  CA  VAL C  94     154.185 148.320 208.089  1.00 30.07           C  
ATOM   2484  C   VAL C  94     153.868 148.957 209.437  1.00 30.07           C  
ATOM   2485  O   VAL C  94     152.802 149.557 209.617  1.00 30.07           O  
ATOM   2486  CB  VAL C  94     153.826 146.823 208.068  1.00 30.07           C  
ATOM   2487  CG1 VAL C  94     152.406 146.606 208.559  1.00 30.07           C  
ATOM   2488  CG2 VAL C  94     153.992 146.262 206.666  1.00 30.07           C  
ATOM   2489  N   THR C  95     154.783 148.841 210.402  1.00 30.67           N  
ATOM   2490  CA  THR C  95     154.490 149.294 211.760  1.00 30.67           C  
ATOM   2491  C   THR C  95     154.274 150.802 211.817  1.00 30.67           C  
ATOM   2492  O   THR C  95     153.301 151.277 212.412  1.00 30.67           O  
ATOM   2493  CB  THR C  95     155.614 148.879 212.707  1.00 30.67           C  
ATOM   2494  OG1 THR C  95     155.733 147.451 212.711  1.00 30.67           O  
ATOM   2495  CG2 THR C  95     155.324 149.360 214.119  1.00 30.67           C  
ATOM   2496  N   LYS C  96     155.172 151.576 211.204  1.00 30.43           N  
ATOM   2497  CA  LYS C  96     155.040 153.027 211.257  1.00 30.43           C  
ATOM   2498  C   LYS C  96     153.960 153.554 210.323  1.00 30.43           C  
ATOM   2499  O   LYS C  96     153.494 154.682 210.514  1.00 30.43           O  
ATOM   2500  CB  LYS C  96     156.375 153.701 210.931  1.00 30.43           C  
ATOM   2501  CG  LYS C  96     156.831 153.537 209.496  1.00 30.43           C  
ATOM   2502  CD  LYS C  96     158.162 154.235 209.267  1.00 30.43           C  
ATOM   2503  CE  LYS C  96     158.073 155.721 209.576  1.00 30.43           C  
ATOM   2504  NZ  LYS C  96     157.089 156.413 208.702  1.00 30.43           N  
ATOM   2505  N   TYR C  97     153.559 152.777 209.316  1.00 33.37           N  
ATOM   2506  CA  TYR C  97     152.493 153.215 208.421  1.00 33.37           C  
ATOM   2507  C   TYR C  97     151.155 153.286 209.147  1.00 33.37           C  
ATOM   2508  O   TYR C  97     150.454 154.302 209.081  1.00 33.37           O  
ATOM   2509  CB  TYR C  97     152.403 152.277 207.218  1.00 33.37           C  
ATOM   2510  CG  TYR C  97     151.276 152.603 206.263  1.00 33.37           C  
ATOM   2511  CD1 TYR C  97     151.403 153.622 205.329  1.00 33.37           C  
ATOM   2512  CD2 TYR C  97     150.087 151.885 206.292  1.00 33.37           C  
ATOM   2513  CE1 TYR C  97     150.377 153.920 204.454  1.00 33.37           C  
ATOM   2514  CE2 TYR C  97     149.056 152.176 205.421  1.00 33.37           C  
ATOM   2515  CZ  TYR C  97     149.207 153.194 204.505  1.00 33.37           C  
ATOM   2516  OH  TYR C  97     148.182 153.487 203.635  1.00 33.37           O  
ATOM   2517  N   TRP C  98     150.783 152.212 209.845  1.00 34.26           N  
ATOM   2518  CA  TRP C  98     149.482 152.163 210.503  1.00 34.26           C  
ATOM   2519  C   TRP C  98     149.447 152.966 211.796  1.00 34.26           C  
ATOM   2520  O   TRP C  98     148.383 153.464 212.178  1.00 34.26           O  
ATOM   2521  CB  TRP C  98     149.087 150.712 210.781  1.00 34.26           C  
ATOM   2522  CG  TRP C  98     148.731 149.944 209.547  1.00 34.26           C  
ATOM   2523  CD1 TRP C  98     149.504 149.024 208.902  1.00 34.26           C  
ATOM   2524  CD2 TRP C  98     147.505 150.025 208.811  1.00 34.26           C  
ATOM   2525  NE1 TRP C  98     148.837 148.529 207.808  1.00 34.26           N  
ATOM   2526  CE2 TRP C  98     147.607 149.127 207.730  1.00 34.26           C  
ATOM   2527  CE3 TRP C  98     146.332 150.770 208.960  1.00 34.26           C  
ATOM   2528  CZ2 TRP C  98     146.582 148.955 206.803  1.00 34.26           C  
ATOM   2529  CZ3 TRP C  98     145.315 150.598 208.039  1.00 34.26           C  
ATOM   2530  CH2 TRP C  98     145.446 149.698 206.975  1.00 34.26           C  
ATOM   2531  N   PHE C  99     150.582 153.097 212.485  1.00 31.88           N  
ATOM   2532  CA  PHE C  99     150.582 153.787 213.771  1.00 31.88           C  
ATOM   2533  C   PHE C  99     150.326 155.280 213.606  1.00 31.88           C  
ATOM   2534  O   PHE C  99     149.668 155.897 214.451  1.00 31.88           O  
ATOM   2535  CB  PHE C  99     151.902 153.543 214.500  1.00 31.88           C  
ATOM   2536  CG  PHE C  99     151.852 153.871 215.965  1.00 31.88           C  
ATOM   2537  CD1 PHE C  99     151.437 152.924 216.884  1.00 31.88           C  
ATOM   2538  CD2 PHE C  99     152.225 155.122 216.422  1.00 31.88           C  
ATOM   2539  CE1 PHE C  99     151.390 153.220 218.232  1.00 31.88           C  
ATOM   2540  CE2 PHE C  99     152.181 155.423 217.770  1.00 31.88           C  
ATOM   2541  CZ  PHE C  99     151.763 154.471 218.675  1.00 31.88           C  
ATOM   2542  N   TYR C 100     150.844 155.882 212.532  1.00 30.47           N  
ATOM   2543  CA  TYR C 100     150.640 157.312 212.321  1.00 30.47           C  
ATOM   2544  C   TYR C 100     149.171 157.634 212.080  1.00 30.47           C  
ATOM   2545  O   TYR C 100     148.665 158.654 212.560  1.00 30.47           O  
ATOM   2546  CB  TYR C 100     151.492 157.803 211.151  1.00 30.47           C  
ATOM   2547  CG  TYR C 100     151.280 159.263 210.816  1.00 30.47           C  
ATOM   2548  CD1 TYR C 100     151.920 160.259 211.538  1.00 30.47           C  
ATOM   2549  CD2 TYR C 100     150.440 159.645 209.780  1.00 30.47           C  
ATOM   2550  CE1 TYR C 100     151.731 161.593 211.238  1.00 30.47           C  
ATOM   2551  CE2 TYR C 100     150.244 160.977 209.473  1.00 30.47           C  
ATOM   2552  CZ  TYR C 100     150.893 161.947 210.205  1.00 30.47           C  
ATOM   2553  OH  TYR C 100     150.702 163.275 209.903  1.00 30.47           O  
ATOM   2554  N   ARG C 101     148.470 156.779 211.329  1.00 32.19           N  
ATOM   2555  CA  ARG C 101     147.065 157.037 211.032  1.00 32.19           C  
ATOM   2556  C   ARG C 101     146.198 156.983 212.283  1.00 32.19           C  
ATOM   2557  O   ARG C 101     145.199 157.705 212.371  1.00 32.19           O  
ATOM   2558  CB  ARG C 101     146.552 156.042 209.992  1.00 32.19           C  
ATOM   2559  CG  ARG C 101     147.080 156.287 208.593  1.00 32.19           C  
ATOM   2560  CD  ARG C 101     146.329 155.454 207.573  1.00 32.19           C  
ATOM   2561  NE  ARG C 101     146.702 155.805 206.209  1.00 32.19           N  
ATOM   2562  CZ  ARG C 101     146.144 155.287 205.123  1.00 32.19           C  
ATOM   2563  NH1 ARG C 101     145.177 154.388 205.205  1.00 32.19           N  
ATOM   2564  NH2 ARG C 101     146.566 155.682 203.926  1.00 32.19           N  
ATOM   2565  N   LEU C 102     146.552 156.134 213.249  1.00 32.04           N  
ATOM   2566  CA  LEU C 102     145.771 156.051 214.480  1.00 32.04           C  
ATOM   2567  C   LEU C 102     145.822 157.358 215.261  1.00 32.04           C  
ATOM   2568  O   LEU C 102     144.800 157.814 215.786  1.00 32.04           O  
ATOM   2569  CB  LEU C 102     146.272 154.892 215.340  1.00 32.04           C  
ATOM   2570  CG  LEU C 102     145.537 154.667 216.661  1.00 32.04           C  
ATOM   2571  CD1 LEU C 102     144.070 154.370 216.407  1.00 32.04           C  
ATOM   2572  CD2 LEU C 102     146.185 153.543 217.450  1.00 32.04           C  
ATOM   2573  N   LEU C 103     147.004 157.973 215.354  1.00 31.50           N  
ATOM   2574  CA  LEU C 103     147.131 159.227 216.091  1.00 31.50           C  
ATOM   2575  C   LEU C 103     146.396 160.364 215.393  1.00 31.50           C  
ATOM   2576  O   LEU C 103     145.787 161.213 216.053  1.00 31.50           O  
ATOM   2577  CB  LEU C 103     148.606 159.578 216.276  1.00 31.50           C  
ATOM   2578  CG  LEU C 103     149.440 158.582 217.081  1.00 31.50           C  
ATOM   2579  CD1 LEU C 103     150.875 159.062 217.202  1.00 31.50           C  
ATOM   2580  CD2 LEU C 103     148.827 158.359 218.452  1.00 31.50           C  
ATOM   2581  N   SER C 104     146.447 160.403 214.059  1.00 32.50           N  
ATOM   2582  CA  SER C 104     145.849 161.508 213.320  1.00 32.50           C  
ATOM   2583  C   SER C 104     144.328 161.507 213.393  1.00 32.50           C  
ATOM   2584  O   SER C 104     143.710 162.552 213.168  1.00 32.50           O  
ATOM   2585  CB  SER C 104     146.296 161.462 211.858  1.00 32.50           C  
ATOM   2586  OG  SER C 104     145.721 162.521 211.114  1.00 32.50           O  
ATOM   2587  N   ALA C 105     143.713 160.368 213.703  1.00 33.34           N  
ATOM   2588  CA  ALA C 105     142.259 160.276 213.730  1.00 33.34           C  
ATOM   2589  C   ALA C 105     141.672 160.652 215.084  1.00 33.34           C  
ATOM   2590  O   ALA C 105     140.621 161.298 215.143  1.00 33.34           O  
ATOM   2591  CB  ALA C 105     141.815 158.863 213.347  1.00 33.34           C  
ATOM   2592  N   LEU C 106     142.323 160.252 216.176  1.00 34.47           N  
ATOM   2593  CA  LEU C 106     141.797 160.506 217.512  1.00 34.47           C  
ATOM   2594  C   LEU C 106     141.710 161.997 217.820  1.00 34.47           C  
ATOM   2595  O   LEU C 106     140.614 162.530 218.018  1.00 34.47           O  
ATOM   2596  CB  LEU C 106     142.651 159.798 218.567  1.00 34.47           C  
ATOM   2597  CG  LEU C 106     142.216 158.395 219.004  1.00 34.47           C  
ATOM   2598  CD1 LEU C 106     142.036 157.466 217.812  1.00 34.47           C  
ATOM   2599  CD2 LEU C 106     143.206 157.806 220.001  1.00 34.47           C  
ATOM   2600  N   PHE C 107     142.851 162.681 217.865  1.00 35.20           N  
ATOM   2601  CA  PHE C 107     142.877 164.098 218.234  1.00 35.20           C  
ATOM   2602  C   PHE C 107     143.529 164.942 217.138  1.00 35.20           C  
ATOM   2603  O   PHE C 107     144.398 165.777 217.382  1.00 35.20           O  
ATOM   2604  CB  PHE C 107     143.574 164.298 219.578  1.00 35.20           C  
ATOM   2605  CG  PHE C 107     144.841 163.502 219.753  1.00 35.20           C  
ATOM   2606  CD1 PHE C 107     144.802 162.158 220.101  1.00 35.20           C  
ATOM   2607  CD2 PHE C 107     146.074 164.107 219.588  1.00 35.20           C  
ATOM   2608  CE1 PHE C 107     145.969 161.436 220.268  1.00 35.20           C  
ATOM   2609  CE2 PHE C 107     147.239 163.392 219.755  1.00 35.20           C  
ATOM   2610  CZ  PHE C 107     147.188 162.056 220.095  1.00 35.20           C  
ATOM   2611  N   GLY C 108     143.076 164.713 215.910  1.00 34.92           N  
ATOM   2612  CA  GLY C 108     143.506 165.524 214.793  1.00 34.92           C  
ATOM   2613  C   GLY C 108     142.549 166.663 214.514  1.00 34.92           C  
ATOM   2614  O   GLY C 108     142.981 167.780 214.221  1.00 34.92           O  
ATOM   2615  N   ILE C 109     141.250 166.395 214.599  1.00 34.25           N  
ATOM   2616  CA  ILE C 109     140.222 167.394 214.308  1.00 34.25           C  
ATOM   2617  C   ILE C 109     139.995 168.322 215.502  1.00 34.25           C  
ATOM   2618  O   ILE C 109     139.925 169.545 215.309  1.00 34.25           O  
ATOM   2619  CB  ILE C 109     138.910 166.721 213.868  1.00 34.25           C  
ATOM   2620  CG1 ILE C 109     139.113 165.942 212.566  1.00 34.25           C  
ATOM   2621  CG2 ILE C 109     137.818 167.756 213.688  1.00 34.25           C  
ATOM   2622  CD1 ILE C 109     137.943 165.050 212.221  1.00 34.25           C  
ATOM   2623  N   PRO C 110     139.866 167.817 216.751  1.00 33.64           N  
ATOM   2624  CA  PRO C 110     139.708 168.739 217.889  1.00 33.64           C  
ATOM   2625  C   PRO C 110     140.886 169.680 218.107  1.00 33.64           C  
ATOM   2626  O   PRO C 110     140.806 170.582 218.947  1.00 33.64           O  
ATOM   2627  CB  PRO C 110     139.528 167.792 219.081  1.00 33.64           C  
ATOM   2628  CG  PRO C 110     138.998 166.555 218.496  1.00 33.64           C  
ATOM   2629  CD  PRO C 110     139.639 166.416 217.161  1.00 33.64           C  
ATOM   2630  N   MET C 111     141.981 169.482 217.371  1.00 31.52           N  
ATOM   2631  CA  MET C 111     143.129 170.371 217.485  1.00 31.52           C  
ATOM   2632  C   MET C 111     143.108 171.476 216.435  1.00 31.52           C  
ATOM   2633  O   MET C 111     143.703 172.537 216.665  1.00 31.52           O  
ATOM   2634  CB  MET C 111     144.442 169.578 217.377  1.00 31.52           C  
ATOM   2635  CG  MET C 111     145.703 170.403 217.605  1.00 31.52           C  
ATOM   2636  SD  MET C 111     147.225 169.444 217.479  1.00 31.52           S  
ATOM   2637  CE  MET C 111     147.145 168.478 218.983  1.00 31.52           C  
ATOM   2638  N   ALA C 112     142.432 171.279 215.305  1.00 27.58           N  
ATOM   2639  CA  ALA C 112     142.352 172.288 214.256  1.00 27.58           C  
ATOM   2640  C   ALA C 112     141.449 173.456 214.634  1.00 27.58           C  
ATOM   2641  O   ALA C 112     141.687 174.588 214.204  1.00 27.58           O  
ATOM   2642  CB  ALA C 112     141.864 171.651 212.950  1.00 27.58           C  
ATOM   2643  N   LEU C 113     140.411 173.200 215.430  1.00 26.33           N  
ATOM   2644  CA  LEU C 113     139.499 174.247 215.874  1.00 26.33           C  
ATOM   2645  C   LEU C 113     140.216 175.250 216.771  1.00 26.33           C  
ATOM   2646  O   LEU C 113     139.959 176.454 216.691  1.00 26.33           O  
ATOM   2647  CB  LEU C 113     138.305 173.637 216.612  1.00 26.33           C  
ATOM   2648  CG  LEU C 113     137.280 174.599 217.218  1.00 26.33           C  
ATOM   2649  CD1 LEU C 113     136.837 175.637 216.200  1.00 26.33           C  
ATOM   2650  CD2 LEU C 113     136.084 173.836 217.758  1.00 26.33           C  
ATOM   2651  N   ILE C 114     141.114 174.759 217.627  1.00 25.65           N  
ATOM   2652  CA  ILE C 114     141.804 175.630 218.576  1.00 25.65           C  
ATOM   2653  C   ILE C 114     142.659 176.659 217.845  1.00 25.65           C  
ATOM   2654  O   ILE C 114     142.669 177.844 218.199  1.00 25.65           O  
ATOM   2655  CB  ILE C 114     142.645 174.790 219.553  1.00 25.65           C  
ATOM   2656  CG1 ILE C 114     141.738 173.882 220.385  1.00 25.65           C  
ATOM   2657  CG2 ILE C 114     143.479 175.687 220.446  1.00 25.65           C  
ATOM   2658  CD1 ILE C 114     142.486 172.839 221.185  1.00 25.65           C  
ATOM   2659  N   TRP C 115     143.393 176.226 216.817  1.00 23.56           N  
ATOM   2660  CA  TRP C 115     144.243 177.157 216.081  1.00 23.56           C  
ATOM   2661  C   TRP C 115     143.426 178.161 215.278  1.00 23.56           C  
ATOM   2662  O   TRP C 115     143.921 179.248 214.965  1.00 23.56           O  
ATOM   2663  CB  TRP C 115     145.195 176.396 215.159  1.00 23.56           C  
ATOM   2664  CG  TRP C 115     146.281 175.664 215.883  1.00 23.56           C  
ATOM   2665  CD1 TRP C 115     146.435 174.313 215.980  1.00 23.56           C  
ATOM   2666  CD2 TRP C 115     147.363 176.244 216.621  1.00 23.56           C  
ATOM   2667  NE1 TRP C 115     147.548 174.015 216.728  1.00 23.56           N  
ATOM   2668  CE2 TRP C 115     148.135 175.184 217.133  1.00 23.56           C  
ATOM   2669  CE3 TRP C 115     147.754 177.558 216.896  1.00 23.56           C  
ATOM   2670  CZ2 TRP C 115     149.274 175.396 217.905  1.00 23.56           C  
ATOM   2671  CZ3 TRP C 115     148.886 177.766 217.662  1.00 23.56           C  
ATOM   2672  CH2 TRP C 115     149.632 176.691 218.157  1.00 23.56           C  
ATOM   2673  N   GLY C 116     142.185 177.818 214.930  1.00 22.95           N  
ATOM   2674  CA  GLY C 116     141.365 178.738 214.158  1.00 22.95           C  
ATOM   2675  C   GLY C 116     141.008 179.999 214.921  1.00 22.95           C  
ATOM   2676  O   GLY C 116     141.081 181.104 214.380  1.00 22.95           O  
ATOM   2677  N   ILE C 117     140.613 179.852 216.187  1.00 20.87           N  
ATOM   2678  CA  ILE C 117     140.210 181.010 216.978  1.00 20.87           C  
ATOM   2679  C   ILE C 117     141.413 181.882 217.314  1.00 20.87           C  
ATOM   2680  O   ILE C 117     141.327 183.116 217.293  1.00 20.87           O  
ATOM   2681  CB  ILE C 117     139.470 180.555 218.249  1.00 20.87           C  
ATOM   2682  CG1 ILE C 117     138.268 179.683 217.887  1.00 20.87           C  
ATOM   2683  CG2 ILE C 117     139.027 181.753 219.068  1.00 20.87           C  
ATOM   2684  CD1 ILE C 117     137.486 179.201 219.086  1.00 20.87           C  
ATOM   2685  N   TYR C 118     142.551 181.260 217.630  1.00 19.84           N  
ATOM   2686  CA  TYR C 118     143.707 182.015 218.105  1.00 19.84           C  
ATOM   2687  C   TYR C 118     144.254 182.948 217.030  1.00 19.84           C  
ATOM   2688  O   TYR C 118     144.641 184.084 217.326  1.00 19.84           O  
ATOM   2689  CB  TYR C 118     144.792 181.055 218.588  1.00 19.84           C  
ATOM   2690  CG  TYR C 118     145.955 181.733 219.268  1.00 19.84           C  
ATOM   2691  CD1 TYR C 118     145.869 182.137 220.591  1.00 19.84           C  
ATOM   2692  CD2 TYR C 118     147.145 181.957 218.591  1.00 19.84           C  
ATOM   2693  CE1 TYR C 118     146.932 182.754 221.219  1.00 19.84           C  
ATOM   2694  CE2 TYR C 118     148.213 182.571 219.211  1.00 19.84           C  
ATOM   2695  CZ  TYR C 118     148.102 182.968 220.525  1.00 19.84           C  
ATOM   2696  OH  TYR C 118     149.164 183.582 221.147  1.00 19.84           O  
ATOM   2697  N   PHE C 119     144.305 182.487 215.778  1.00 20.70           N  
ATOM   2698  CA  PHE C 119     144.859 183.321 214.716  1.00 20.70           C  
ATOM   2699  C   PHE C 119     143.951 184.498 214.382  1.00 20.70           C  
ATOM   2700  O   PHE C 119     144.437 185.540 213.927  1.00 20.70           O  
ATOM   2701  CB  PHE C 119     145.123 182.484 213.466  1.00 20.70           C  
ATOM   2702  CG  PHE C 119     146.464 181.809 213.462  1.00 20.70           C  
ATOM   2703  CD1 PHE C 119     147.615 182.530 213.197  1.00 20.70           C  
ATOM   2704  CD2 PHE C 119     146.576 180.455 213.725  1.00 20.70           C  
ATOM   2705  CE1 PHE C 119     148.850 181.914 213.193  1.00 20.70           C  
ATOM   2706  CE2 PHE C 119     147.809 179.834 213.723  1.00 20.70           C  
ATOM   2707  CZ  PHE C 119     148.946 180.565 213.457  1.00 20.70           C  
ATOM   2708  N   ALA C 120     142.640 184.355 214.589  1.00 19.60           N  
ATOM   2709  CA  ALA C 120     141.722 185.450 214.290  1.00 19.60           C  
ATOM   2710  C   ALA C 120     141.963 186.645 215.204  1.00 19.60           C  
ATOM   2711  O   ALA C 120     141.881 187.796 214.762  1.00 19.60           O  
ATOM   2712  CB  ALA C 120     140.276 184.971 214.406  1.00 19.60           C  
ATOM   2713  N   ILE C 121     142.252 186.393 216.482  1.00 17.31           N  
ATOM   2714  CA  ILE C 121     142.442 187.481 217.436  1.00 17.31           C  
ATOM   2715  C   ILE C 121     143.704 188.273 217.114  1.00 17.31           C  
ATOM   2716  O   ILE C 121     143.709 189.508 217.181  1.00 17.31           O  
ATOM   2717  CB  ILE C 121     142.469 186.929 218.871  1.00 17.31           C  
ATOM   2718  CG1 ILE C 121     141.179 186.163 219.167  1.00 17.31           C  
ATOM   2719  CG2 ILE C 121     142.661 188.053 219.870  1.00 17.31           C  
ATOM   2720  CD1 ILE C 121     141.125 185.575 220.556  1.00 17.31           C  
ATOM   2721  N   LEU C 122     144.792 187.584 216.765  1.00 17.74           N  
ATOM   2722  CA  LEU C 122     146.044 188.279 216.478  1.00 17.74           C  
ATOM   2723  C   LEU C 122     145.933 189.139 215.225  1.00 17.74           C  
ATOM   2724  O   LEU C 122     146.530 190.219 215.152  1.00 17.74           O  
ATOM   2725  CB  LEU C 122     147.187 187.275 216.335  1.00 17.74           C  
ATOM   2726  CG  LEU C 122     147.535 186.446 217.570  1.00 17.74           C  
ATOM   2727  CD1 LEU C 122     148.689 185.509 217.267  1.00 17.74           C  
ATOM   2728  CD2 LEU C 122     147.872 187.351 218.739  1.00 17.74           C  
ATOM   2729  N   SER C 123     145.187 188.671 214.222  1.00 19.42           N  
ATOM   2730  CA  SER C 123     145.057 189.432 212.983  1.00 19.42           C  
ATOM   2731  C   SER C 123     144.347 190.760 213.214  1.00 19.42           C  
ATOM   2732  O   SER C 123     144.736 191.786 212.646  1.00 19.42           O  
ATOM   2733  CB  SER C 123     144.315 188.605 211.933  1.00 19.42           C  
ATOM   2734  OG  SER C 123     145.000 187.397 211.656  1.00 19.42           O  
ATOM   2735  N   PHE C 124     143.297 190.759 214.040  1.00 21.63           N  
ATOM   2736  CA  PHE C 124     142.522 191.977 214.253  1.00 21.63           C  
ATOM   2737  C   PHE C 124     143.336 193.044 214.975  1.00 21.63           C  
ATOM   2738  O   PHE C 124     143.267 194.227 214.624  1.00 21.63           O  
ATOM   2739  CB  PHE C 124     141.248 191.656 215.034  1.00 21.63           C  
ATOM   2740  CG  PHE C 124     140.444 192.868 215.407  1.00 21.63           C  
ATOM   2741  CD1 PHE C 124     139.587 193.454 214.494  1.00 21.63           C  
ATOM   2742  CD2 PHE C 124     140.536 193.414 216.677  1.00 21.63           C  
ATOM   2743  CE1 PHE C 124     138.844 194.568 214.835  1.00 21.63           C  
ATOM   2744  CE2 PHE C 124     139.794 194.527 217.024  1.00 21.63           C  
ATOM   2745  CZ  PHE C 124     138.948 195.104 216.101  1.00 21.63           C  
ATOM   2746  N   LEU C 125     144.106 192.650 215.991  1.00 19.44           N  
ATOM   2747  CA  LEU C 125     144.851 193.629 216.778  1.00 19.44           C  
ATOM   2748  C   LEU C 125     145.932 194.311 215.949  1.00 19.44           C  
ATOM   2749  O   LEU C 125     146.167 195.515 216.099  1.00 19.44           O  
ATOM   2750  CB  LEU C 125     145.465 192.961 218.007  1.00 19.44           C  
ATOM   2751  CG  LEU C 125     144.476 192.361 219.006  1.00 19.44           C  
ATOM   2752  CD1 LEU C 125     145.214 191.710 220.162  1.00 19.44           C  
ATOM   2753  CD2 LEU C 125     143.518 193.425 219.510  1.00 19.44           C  
ATOM   2754  N   HIS C 126     146.608 193.559 215.080  1.00 21.14           N  
ATOM   2755  CA  HIS C 126     147.704 194.130 214.304  1.00 21.14           C  
ATOM   2756  C   HIS C 126     147.212 195.205 213.342  1.00 21.14           C  
ATOM   2757  O   HIS C 126     147.848 196.255 213.198  1.00 21.14           O  
ATOM   2758  CB  HIS C 126     148.434 193.023 213.544  1.00 21.14           C  
ATOM   2759  CG  HIS C 126     149.581 193.510 212.716  1.00 21.14           C  
ATOM   2760  ND1 HIS C 126     150.794 193.870 213.262  1.00 21.14           N  
ATOM   2761  CD2 HIS C 126     149.702 193.693 211.380  1.00 21.14           C  
ATOM   2762  CE1 HIS C 126     151.612 194.255 212.299  1.00 21.14           C  
ATOM   2763  NE2 HIS C 126     150.974 194.157 211.147  1.00 21.14           N  
ATOM   2764  N   ILE C 127     146.081 194.964 212.676  1.00 24.09           N  
ATOM   2765  CA  ILE C 127     145.618 195.882 211.639  1.00 24.09           C  
ATOM   2766  C   ILE C 127     145.116 197.188 212.245  1.00 24.09           C  
ATOM   2767  O   ILE C 127     145.444 198.277 211.760  1.00 24.09           O  
ATOM   2768  CB  ILE C 127     144.535 195.206 210.778  1.00 24.09           C  
ATOM   2769  CG1 ILE C 127     145.122 194.016 210.020  1.00 24.09           C  
ATOM   2770  CG2 ILE C 127     143.922 196.200 209.810  1.00 24.09           C  
ATOM   2771  CD1 ILE C 127     144.120 193.300 209.146  1.00 24.09           C  
ATOM   2772  N   TRP C 128     144.322 197.107 213.312  1.00 22.88           N  
ATOM   2773  CA  TRP C 128     143.594 198.267 213.810  1.00 22.88           C  
ATOM   2774  C   TRP C 128     144.269 198.981 214.974  1.00 22.88           C  
ATOM   2775  O   TRP C 128     143.933 200.141 215.236  1.00 22.88           O  
ATOM   2776  CB  TRP C 128     142.179 197.856 214.237  1.00 22.88           C  
ATOM   2777  CG  TRP C 128     141.281 197.501 213.091  1.00 22.88           C  
ATOM   2778  CD1 TRP C 128     141.291 196.344 212.371  1.00 22.88           C  
ATOM   2779  CD2 TRP C 128     140.227 198.302 212.544  1.00 22.88           C  
ATOM   2780  NE1 TRP C 128     140.317 196.377 211.404  1.00 22.88           N  
ATOM   2781  CE2 TRP C 128     139.649 197.569 211.490  1.00 22.88           C  
ATOM   2782  CE3 TRP C 128     139.718 199.570 212.840  1.00 22.88           C  
ATOM   2783  CZ2 TRP C 128     138.590 198.061 210.733  1.00 22.88           C  
ATOM   2784  CZ3 TRP C 128     138.667 200.055 212.087  1.00 22.88           C  
ATOM   2785  CH2 TRP C 128     138.114 199.302 211.046  1.00 22.88           C  
ATOM   2786  N   ALA C 129     145.199 198.338 215.678  1.00 20.27           N  
ATOM   2787  CA  ALA C 129     145.783 198.930 216.876  1.00 20.27           C  
ATOM   2788  C   ALA C 129     147.284 199.144 216.775  1.00 20.27           C  
ATOM   2789  O   ALA C 129     147.767 200.240 217.079  1.00 20.27           O  
ATOM   2790  CB  ALA C 129     145.462 198.058 218.100  1.00 20.27           C  
ATOM   2791  N   VAL C 130     148.044 198.127 216.368  1.00 20.56           N  
ATOM   2792  CA  VAL C 130     149.501 198.227 216.405  1.00 20.56           C  
ATOM   2793  C   VAL C 130     150.009 199.185 215.332  1.00 20.56           C  
ATOM   2794  O   VAL C 130     150.871 200.031 215.594  1.00 20.56           O  
ATOM   2795  CB  VAL C 130     150.139 196.834 216.269  1.00 20.56           C  
ATOM   2796  CG1 VAL C 130     151.587 196.951 215.823  1.00 20.56           C  
ATOM   2797  CG2 VAL C 130     150.047 196.083 217.586  1.00 20.56           C  
ATOM   2798  N   VAL C 131     149.488 199.065 214.108  1.00 23.27           N  
ATOM   2799  CA  VAL C 131     150.009 199.872 213.000  1.00 23.27           C  
ATOM   2800  C   VAL C 131     149.814 201.369 213.224  1.00 23.27           C  
ATOM   2801  O   VAL C 131     150.782 202.126 213.043  1.00 23.27           O  
ATOM   2802  CB  VAL C 131     149.415 199.387 211.666  1.00 23.27           C  
ATOM   2803  CG1 VAL C 131     149.823 200.315 210.537  1.00 23.27           C  
ATOM   2804  CG2 VAL C 131     149.873 197.971 211.372  1.00 23.27           C  
ATOM   2805  N   PRO C 132     148.626 201.865 213.594  1.00 21.36           N  
ATOM   2806  CA  PRO C 132     148.518 203.303 213.893  1.00 21.36           C  
ATOM   2807  C   PRO C 132     149.394 203.751 215.050  1.00 21.36           C  
ATOM   2808  O   PRO C 132     149.871 204.892 215.047  1.00 21.36           O  
ATOM   2809  CB  PRO C 132     147.027 203.485 214.210  1.00 21.36           C  
ATOM   2810  CG  PRO C 132     146.358 202.348 213.540  1.00 21.36           C  
ATOM   2811  CD  PRO C 132     147.310 201.206 213.672  1.00 21.36           C  
ATOM   2812  N   CYS C 133     149.615 202.889 216.046  1.00 21.86           N  
ATOM   2813  CA  CYS C 133     150.416 203.278 217.202  1.00 21.86           C  
ATOM   2814  C   CYS C 133     151.871 203.529 216.822  1.00 21.86           C  
ATOM   2815  O   CYS C 133     152.481 204.496 217.292  1.00 21.86           O  
ATOM   2816  CB  CYS C 133     150.325 202.204 218.285  1.00 21.86           C  
ATOM   2817  SG  CYS C 133     151.284 202.559 219.771  1.00 21.86           S  
ATOM   2818  N   ILE C 134     152.445 202.668 215.981  1.00 22.30           N  
ATOM   2819  CA  ILE C 134     153.848 202.819 215.604  1.00 22.30           C  
ATOM   2820  C   ILE C 134     154.049 204.070 214.757  1.00 22.30           C  
ATOM   2821  O   ILE C 134     155.034 204.797 214.926  1.00 22.30           O  
ATOM   2822  CB  ILE C 134     154.344 201.557 214.875  1.00 22.30           C  
ATOM   2823  CG1 ILE C 134     154.214 200.334 215.782  1.00 22.30           C  
ATOM   2824  CG2 ILE C 134     155.784 201.731 214.424  1.00 22.30           C  
ATOM   2825  CD1 ILE C 134     155.033 200.425 217.046  1.00 22.30           C  
ATOM   2826  N   LYS C 135     153.124 204.338 213.831  1.00 22.36           N  
ATOM   2827  CA  LYS C 135     153.274 205.487 212.943  1.00 22.36           C  
ATOM   2828  C   LYS C 135     153.234 206.799 213.718  1.00 22.36           C  
ATOM   2829  O   LYS C 135     154.008 207.720 213.434  1.00 22.36           O  
ATOM   2830  CB  LYS C 135     152.186 205.460 211.869  1.00 22.36           C  
ATOM   2831  CG  LYS C 135     151.902 206.807 211.233  1.00 22.36           C  
ATOM   2832  CD  LYS C 135     150.920 206.675 210.083  1.00 22.36           C  
ATOM   2833  CE  LYS C 135     150.921 207.921 209.214  1.00 22.36           C  
ATOM   2834  NZ  LYS C 135     152.295 208.293 208.781  1.00 22.36           N  
ATOM   2835  N   SER C 136     152.342 206.901 214.706  1.00 20.65           N  
ATOM   2836  CA  SER C 136     152.238 208.120 215.500  1.00 20.65           C  
ATOM   2837  C   SER C 136     153.463 208.359 216.372  1.00 20.65           C  
ATOM   2838  O   SER C 136     153.644 209.474 216.870  1.00 20.65           O  
ATOM   2839  CB  SER C 136     150.985 208.071 216.373  1.00 20.65           C  
ATOM   2840  OG  SER C 136     150.881 209.233 217.175  1.00 20.65           O  
ATOM   2841  N   PHE C 137     154.299 207.339 216.579  1.00 21.49           N  
ATOM   2842  CA  PHE C 137     155.491 207.511 217.404  1.00 21.49           C  
ATOM   2843  C   PHE C 137     156.532 208.375 216.702  1.00 21.49           C  
ATOM   2844  O   PHE C 137     157.257 209.135 217.354  1.00 21.49           O  
ATOM   2845  CB  PHE C 137     156.073 206.144 217.765  1.00 21.49           C  
ATOM   2846  CG  PHE C 137     157.291 206.210 218.641  1.00 21.49           C  
ATOM   2847  CD1 PHE C 137     157.171 206.455 219.998  1.00 21.49           C  
ATOM   2848  CD2 PHE C 137     158.554 206.007 218.113  1.00 21.49           C  
ATOM   2849  CE1 PHE C 137     158.289 206.509 220.808  1.00 21.49           C  
ATOM   2850  CE2 PHE C 137     159.675 206.059 218.918  1.00 21.49           C  
ATOM   2851  CZ  PHE C 137     159.542 206.311 220.267  1.00 21.49           C  
ATOM   2852  N   LEU C 138     156.623 208.271 215.373  1.00 21.90           N  
ATOM   2853  CA  LEU C 138     157.620 209.039 214.630  1.00 21.90           C  
ATOM   2854  C   LEU C 138     157.369 210.539 214.710  1.00 21.90           C  
ATOM   2855  O   LEU C 138     158.319 211.318 214.836  1.00 21.90           O  
ATOM   2856  CB  LEU C 138     157.647 208.593 213.169  1.00 21.90           C  
ATOM   2857  CG  LEU C 138     157.993 207.131 212.895  1.00 21.90           C  
ATOM   2858  CD1 LEU C 138     158.300 206.928 211.423  1.00 21.90           C  
ATOM   2859  CD2 LEU C 138     159.173 206.711 213.746  1.00 21.90           C  
ATOM   2860  N   ILE C 139     156.107 210.963 214.625  1.00 23.20           N  
ATOM   2861  CA  ILE C 139     155.801 212.391 214.627  1.00 23.20           C  
ATOM   2862  C   ILE C 139     156.144 213.012 215.976  1.00 23.20           C  
ATOM   2863  O   ILE C 139     156.604 214.158 216.048  1.00 23.20           O  
ATOM   2864  CB  ILE C 139     154.325 212.621 214.254  1.00 23.20           C  
ATOM   2865  CG1 ILE C 139     154.008 211.974 212.906  1.00 23.20           C  
ATOM   2866  CG2 ILE C 139     154.008 214.104 214.210  1.00 23.20           C  
ATOM   2867  CD1 ILE C 139     152.580 212.181 212.456  1.00 23.20           C  
ATOM   2868  N   GLU C 140     155.928 212.271 217.064  1.00 26.83           N  
ATOM   2869  CA  GLU C 140     156.148 212.825 218.396  1.00 26.83           C  
ATOM   2870  C   GLU C 140     157.624 213.119 218.651  1.00 26.83           C  
ATOM   2871  O   GLU C 140     157.966 214.190 219.165  1.00 26.83           O  
ATOM   2872  CB  GLU C 140     155.596 211.870 219.453  1.00 26.83           C  
ATOM   2873  CG  GLU C 140     155.702 212.388 220.874  1.00 26.83           C  
ATOM   2874  CD  GLU C 140     155.099 211.436 221.886  1.00 26.83           C  
ATOM   2875  OE1 GLU C 140     154.615 210.360 221.478  1.00 26.83           O  
ATOM   2876  OE2 GLU C 140     155.111 211.761 223.092  1.00 26.83           O  
ATOM   2877  N   ILE C 141     158.511 212.186 218.307  1.00 23.96           N  
ATOM   2878  CA  ILE C 141     159.943 212.334 218.584  1.00 23.96           C  
ATOM   2879  C   ILE C 141     160.586 212.974 217.353  1.00 23.96           C  
ATOM   2880  O   ILE C 141     161.215 212.316 216.523  1.00 23.96           O  
ATOM   2881  CB  ILE C 141     160.585 211.002 218.983  1.00 23.96           C  
ATOM   2882  CG1 ILE C 141     162.056 211.190 219.364  1.00 23.96           C  
ATOM   2883  CG2 ILE C 141     160.354 209.904 217.938  1.00 23.96           C  
ATOM   2884  CD1 ILE C 141     162.656 209.991 220.060  1.00 23.96           C  
ATOM   2885  N   GLN C 142     160.427 214.292 217.239  1.00 26.15           N  
ATOM   2886  CA  GLN C 142     161.079 215.060 216.184  1.00 26.15           C  
ATOM   2887  C   GLN C 142     161.999 216.129 216.760  1.00 26.15           C  
ATOM   2888  O   GLN C 142     163.142 216.281 216.316  1.00 26.15           O  
ATOM   2889  CB  GLN C 142     160.038 215.699 215.263  1.00 26.15           C  
ATOM   2890  CG  GLN C 142     159.342 214.715 214.342  1.00 26.15           C  
ATOM   2891  CD  GLN C 142     160.275 214.142 213.296  1.00 26.15           C  
ATOM   2892  OE1 GLN C 142     161.279 214.757 212.939  1.00 26.15           O  
ATOM   2893  NE2 GLN C 142     159.946 212.959 212.794  1.00 26.15           N  
ATOM   2894  N   CYS C 143     161.501 216.881 217.743  1.00 28.54           N  
ATOM   2895  CA  CYS C 143     162.286 217.968 218.319  1.00 28.54           C  
ATOM   2896  C   CYS C 143     163.513 217.443 219.053  1.00 28.54           C  
ATOM   2897  O   CYS C 143     164.587 218.053 218.992  1.00 28.54           O  
ATOM   2898  CB  CYS C 143     161.414 218.800 219.258  1.00 28.54           C  
ATOM   2899  SG  CYS C 143     162.284 220.149 220.089  1.00 28.54           S  
ATOM   2900  N   ILE C 144     163.372 216.320 219.759  1.00 26.59           N  
ATOM   2901  CA  ILE C 144     164.480 215.784 220.546  1.00 26.59           C  
ATOM   2902  C   ILE C 144     165.622 215.344 219.638  1.00 26.59           C  
ATOM   2903  O   ILE C 144     166.795 215.631 219.904  1.00 26.59           O  
ATOM   2904  CB  ILE C 144     163.989 214.628 221.436  1.00 26.59           C  
ATOM   2905  CG1 ILE C 144     163.132 215.169 222.581  1.00 26.59           C  
ATOM   2906  CG2 ILE C 144     165.162 213.830 221.975  1.00 26.59           C  
ATOM   2907  CD1 ILE C 144     161.980 214.266 222.960  1.00 26.59           C  
ATOM   2908  N   SER C 145     165.297 214.638 218.553  1.00 24.06           N  
ATOM   2909  CA  SER C 145     166.338 214.105 217.680  1.00 24.06           C  
ATOM   2910  C   SER C 145     167.095 215.215 216.960  1.00 24.06           C  
ATOM   2911  O   SER C 145     168.321 215.143 216.820  1.00 24.06           O  
ATOM   2912  CB  SER C 145     165.728 213.131 216.673  1.00 24.06           C  
ATOM   2913  OG  SER C 145     164.777 213.781 215.850  1.00 24.06           O  
ATOM   2914  N   ARG C 146     166.386 216.245 216.490  1.00 24.82           N  
ATOM   2915  CA  ARG C 146     167.046 217.310 215.739  1.00 24.82           C  
ATOM   2916  C   ARG C 146     167.981 218.128 216.622  1.00 24.82           C  
ATOM   2917  O   ARG C 146     169.098 218.460 216.209  1.00 24.82           O  
ATOM   2918  CB  ARG C 146     166.005 218.216 215.082  1.00 24.82           C  
ATOM   2919  CG  ARG C 146     165.194 217.552 213.985  1.00 24.82           C  
ATOM   2920  CD  ARG C 146     164.211 218.536 213.369  1.00 24.82           C  
ATOM   2921  NE  ARG C 146     163.354 217.909 212.370  1.00 24.82           N  
ATOM   2922  CZ  ARG C 146     163.654 217.809 211.083  1.00 24.82           C  
ATOM   2923  NH1 ARG C 146     164.788 218.287 210.598  1.00 24.82           N  
ATOM   2924  NH2 ARG C 146     162.793 217.217 210.260  1.00 24.82           N  
ATOM   2925  N   VAL C 147     167.544 218.467 217.836  1.00 23.79           N  
ATOM   2926  CA  VAL C 147     168.376 219.268 218.729  1.00 23.79           C  
ATOM   2927  C   VAL C 147     169.607 218.483 219.168  1.00 23.79           C  
ATOM   2928  O   VAL C 147     170.713 219.029 219.247  1.00 23.79           O  
ATOM   2929  CB  VAL C 147     167.549 219.750 219.934  1.00 23.79           C  
ATOM   2930  CG1 VAL C 147     168.449 220.368 220.988  1.00 23.79           C  
ATOM   2931  CG2 VAL C 147     166.496 220.746 219.485  1.00 23.79           C  
ATOM   2932  N   TYR C 148     169.436 217.191 219.458  1.00 24.07           N  
ATOM   2933  CA  TYR C 148     170.553 216.375 219.924  1.00 24.07           C  
ATOM   2934  C   TYR C 148     171.637 216.253 218.859  1.00 24.07           C  
ATOM   2935  O   TYR C 148     172.832 216.261 219.177  1.00 24.07           O  
ATOM   2936  CB  TYR C 148     170.047 214.995 220.343  1.00 24.07           C  
ATOM   2937  CG  TYR C 148     171.135 213.998 220.666  1.00 24.07           C  
ATOM   2938  CD1 TYR C 148     171.807 214.045 221.879  1.00 24.07           C  
ATOM   2939  CD2 TYR C 148     171.481 213.002 219.765  1.00 24.07           C  
ATOM   2940  CE1 TYR C 148     172.799 213.133 222.182  1.00 24.07           C  
ATOM   2941  CE2 TYR C 148     172.472 212.086 220.058  1.00 24.07           C  
ATOM   2942  CZ  TYR C 148     173.127 212.156 221.268  1.00 24.07           C  
ATOM   2943  OH  TYR C 148     174.113 211.246 221.565  1.00 24.07           O  
ATOM   2944  N   SER C 149     171.242 216.130 217.590  1.00 24.12           N  
ATOM   2945  CA  SER C 149     172.222 215.979 216.518  1.00 24.12           C  
ATOM   2946  C   SER C 149     173.089 217.224 216.374  1.00 24.12           C  
ATOM   2947  O   SER C 149     174.295 217.123 216.119  1.00 24.12           O  
ATOM   2948  CB  SER C 149     171.516 215.666 215.201  1.00 24.12           C  
ATOM   2949  OG  SER C 149     170.790 214.453 215.287  1.00 24.12           O  
ATOM   2950  N   ILE C 150     172.491 218.408 216.520  1.00 24.03           N  
ATOM   2951  CA  ILE C 150     173.243 219.652 216.367  1.00 24.03           C  
ATOM   2952  C   ILE C 150     174.309 219.771 217.448  1.00 24.03           C  
ATOM   2953  O   ILE C 150     175.438 220.202 217.183  1.00 24.03           O  
ATOM   2954  CB  ILE C 150     172.285 220.858 216.380  1.00 24.03           C  
ATOM   2955  CG1 ILE C 150     171.266 220.739 215.246  1.00 24.03           C  
ATOM   2956  CG2 ILE C 150     173.059 222.158 216.261  1.00 24.03           C  
ATOM   2957  CD1 ILE C 150     170.142 221.741 215.332  1.00 24.03           C  
ATOM   2958  N   TYR C 151     173.970 219.397 218.683  1.00 25.73           N  
ATOM   2959  CA  TYR C 151     174.919 219.515 219.785  1.00 25.73           C  
ATOM   2960  C   TYR C 151     176.136 218.617 219.594  1.00 25.73           C  
ATOM   2961  O   TYR C 151     177.260 219.032 219.896  1.00 25.73           O  
ATOM   2962  CB  TYR C 151     174.226 219.191 221.107  1.00 25.73           C  
ATOM   2963  CG  TYR C 151     175.103 219.380 222.320  1.00 25.73           C  
ATOM   2964  CD1 TYR C 151     175.471 220.649 222.743  1.00 25.73           C  
ATOM   2965  CD2 TYR C 151     175.563 218.289 223.043  1.00 25.73           C  
ATOM   2966  CE1 TYR C 151     176.273 220.826 223.853  1.00 25.73           C  
ATOM   2967  CE2 TYR C 151     176.365 218.456 224.155  1.00 25.73           C  
ATOM   2968  CZ  TYR C 151     176.717 219.726 224.555  1.00 25.73           C  
ATOM   2969  OH  TYR C 151     177.517 219.897 225.662  1.00 25.73           O  
ATOM   2970  N   VAL C 152     175.937 217.392 219.108  1.00 26.05           N  
ATOM   2971  CA  VAL C 152     177.057 216.471 218.933  1.00 26.05           C  
ATOM   2972  C   VAL C 152     177.977 216.935 217.809  1.00 26.05           C  
ATOM   2973  O   VAL C 152     179.205 216.872 217.934  1.00 26.05           O  
ATOM   2974  CB  VAL C 152     176.535 215.044 218.690  1.00 26.05           C  
ATOM   2975  CG1 VAL C 152     177.684 214.103 218.376  1.00 26.05           C  
ATOM   2976  CG2 VAL C 152     175.765 214.554 219.904  1.00 26.05           C  
ATOM   2977  N   HIS C 153     177.410 217.414 216.701  1.00 29.71           N  
ATOM   2978  CA  HIS C 153     178.222 217.878 215.582  1.00 29.71           C  
ATOM   2979  C   HIS C 153     178.953 219.182 215.876  1.00 29.71           C  
ATOM   2980  O   HIS C 153     179.791 219.594 215.068  1.00 29.71           O  
ATOM   2981  CB  HIS C 153     177.357 218.045 214.332  1.00 29.71           C  
ATOM   2982  CG  HIS C 153     177.043 216.757 213.636  1.00 29.71           C  
ATOM   2983  ND1 HIS C 153     177.860 216.218 212.667  1.00 29.71           N  
ATOM   2984  CD2 HIS C 153     176.000 215.904 213.765  1.00 29.71           C  
ATOM   2985  CE1 HIS C 153     177.336 215.087 212.230  1.00 29.71           C  
ATOM   2986  NE2 HIS C 153     176.207 214.874 212.881  1.00 29.71           N  
ATOM   2987  N   THR C 154     178.650 219.845 216.990  1.00 28.06           N  
ATOM   2988  CA  THR C 154     179.335 221.079 217.352  1.00 28.06           C  
ATOM   2989  C   THR C 154     180.558 220.834 218.226  1.00 28.06           C  
ATOM   2990  O   THR C 154     181.554 221.558 218.104  1.00 28.06           O  
ATOM   2991  CB  THR C 154     178.364 222.021 218.074  1.00 28.06           C  
ATOM   2992  OG1 THR C 154     177.265 222.328 217.207  1.00 28.06           O  
ATOM   2993  CG2 THR C 154     179.053 223.316 218.476  1.00 28.06           C  
ATOM   2994  N   VAL C 155     180.521 219.815 219.079  1.00 30.27           N  
ATOM   2995  CA  VAL C 155     181.581 219.592 220.058  1.00 30.27           C  
ATOM   2996  C   VAL C 155     182.687 218.706 219.500  1.00 30.27           C  
ATOM   2997  O   VAL C 155     183.846 219.122 219.415  1.00 30.27           O  
ATOM   2998  CB  VAL C 155     180.984 218.995 221.349  1.00 30.27           C  
ATOM   2999  CG1 VAL C 155     182.078 218.746 222.369  1.00 30.27           C  
ATOM   3000  CG2 VAL C 155     179.924 219.920 221.917  1.00 30.27           C  
ATOM   3001  N   CYS C 156     182.357 217.475 219.113  1.00 35.34           N  
ATOM   3002  CA  CYS C 156     183.369 216.484 218.771  1.00 35.34           C  
ATOM   3003  C   CYS C 156     183.777 216.500 217.303  1.00 35.34           C  
ATOM   3004  O   CYS C 156     184.693 215.760 216.930  1.00 35.34           O  
ATOM   3005  CB  CYS C 156     182.875 215.080 219.138  1.00 35.34           C  
ATOM   3006  SG  CYS C 156     181.463 214.507 218.172  1.00 35.34           S  
ATOM   3007  N   ASP C 157     183.128 217.303 216.463  1.00 38.94           N  
ATOM   3008  CA  ASP C 157     183.488 217.324 215.046  1.00 38.94           C  
ATOM   3009  C   ASP C 157     184.909 217.818 214.793  1.00 38.94           C  
ATOM   3010  O   ASP C 157     185.650 217.135 214.065  1.00 38.94           O  
ATOM   3011  CB  ASP C 157     182.462 218.148 214.262  1.00 38.94           C  
ATOM   3012  CG  ASP C 157     182.758 218.184 212.778  1.00 38.94           C  
ATOM   3013  OD1 ASP C 157     182.611 217.136 212.116  1.00 38.94           O  
ATOM   3014  OD2 ASP C 157     183.140 219.260 212.272  1.00 38.94           O  
ATOM   3015  N   PRO C 158     185.357 218.963 215.329  1.00 36.55           N  
ATOM   3016  CA  PRO C 158     186.738 219.395 215.049  1.00 36.55           C  
ATOM   3017  C   PRO C 158     187.800 218.501 215.667  1.00 36.55           C  
ATOM   3018  O   PRO C 158     188.933 218.488 215.172  1.00 36.55           O  
ATOM   3019  CB  PRO C 158     186.791 220.810 215.639  1.00 36.55           C  
ATOM   3020  CG  PRO C 158     185.763 220.803 216.700  1.00 36.55           C  
ATOM   3021  CD  PRO C 158     184.652 219.948 216.171  1.00 36.55           C  
ATOM   3022  N   LEU C 159     187.477 217.762 216.730  1.00 36.77           N  
ATOM   3023  CA  LEU C 159     188.475 216.915 217.375  1.00 36.77           C  
ATOM   3024  C   LEU C 159     188.910 215.772 216.467  1.00 36.77           C  
ATOM   3025  O   LEU C 159     190.096 215.428 216.419  1.00 36.77           O  
ATOM   3026  CB  LEU C 159     187.929 216.371 218.694  1.00 36.77           C  
ATOM   3027  CG  LEU C 159     187.957 217.323 219.889  1.00 36.77           C  
ATOM   3028  CD1 LEU C 159     187.035 216.827 220.991  1.00 36.77           C  
ATOM   3029  CD2 LEU C 159     189.375 217.489 220.407  1.00 36.77           C  
ATOM   3030  N   PHE C 160     187.969 215.173 215.740  1.00 37.97           N  
ATOM   3031  CA  PHE C 160     188.250 214.022 214.894  1.00 37.97           C  
ATOM   3032  C   PHE C 160     188.668 214.410 213.483  1.00 37.97           C  
ATOM   3033  O   PHE C 160     188.875 213.525 212.647  1.00 37.97           O  
ATOM   3034  CB  PHE C 160     187.032 213.097 214.839  1.00 37.97           C  
ATOM   3035  CG  PHE C 160     186.774 212.363 216.121  1.00 37.97           C  
ATOM   3036  CD1 PHE C 160     187.533 211.259 216.467  1.00 37.97           C  
ATOM   3037  CD2 PHE C 160     185.772 212.777 216.982  1.00 37.97           C  
ATOM   3038  CE1 PHE C 160     187.298 210.582 217.647  1.00 37.97           C  
ATOM   3039  CE2 PHE C 160     185.532 212.104 218.163  1.00 37.97           C  
ATOM   3040  CZ  PHE C 160     186.296 211.005 218.496  1.00 37.97           C  
ATOM   3041  N   GLU C 161     188.792 215.706 213.196  1.00 41.15           N  
ATOM   3042  CA  GLU C 161     189.273 216.160 211.900  1.00 41.15           C  
ATOM   3043  C   GLU C 161     190.761 216.474 211.890  1.00 41.15           C  
ATOM   3044  O   GLU C 161     191.413 216.261 210.863  1.00 41.15           O  
ATOM   3045  CB  GLU C 161     188.489 217.401 211.445  1.00 41.15           C  
ATOM   3046  CG  GLU C 161     188.893 217.937 210.082  1.00 41.15           C  
ATOM   3047  CD  GLU C 161     188.191 219.234 209.732  1.00 41.15           C  
ATOM   3048  OE1 GLU C 161     188.847 220.131 209.162  1.00 41.15           O  
ATOM   3049  OE2 GLU C 161     186.983 219.355 210.024  1.00 41.15           O  
ATOM   3050  N   ALA C 162     191.314 216.964 213.001  1.00 39.74           N  
ATOM   3051  CA  ALA C 162     192.752 217.175 213.102  1.00 39.74           C  
ATOM   3052  C   ALA C 162     193.523 215.874 213.278  1.00 39.74           C  
ATOM   3053  O   ALA C 162     194.691 215.804 212.883  1.00 39.74           O  
ATOM   3054  CB  ALA C 162     193.067 218.121 214.261  1.00 39.74           C  
ATOM   3055  N   VAL C 163     192.898 214.847 213.864  1.00 36.27           N  
ATOM   3056  CA  VAL C 163     193.538 213.540 214.004  1.00 36.27           C  
ATOM   3057  C   VAL C 163     193.778 212.865 212.664  1.00 36.27           C  
ATOM   3058  O   VAL C 163     194.757 212.122 212.519  1.00 36.27           O  
ATOM   3059  CB  VAL C 163     192.688 212.633 214.915  1.00 36.27           C  
ATOM   3060  CG1 VAL C 163     193.316 211.257 215.063  1.00 36.27           C  
ATOM   3061  CG2 VAL C 163     192.509 213.279 216.278  1.00 36.27           C  
ATOM   3062  N   GLY C 164     192.938 213.128 211.670  1.00 38.10           N  
ATOM   3063  CA  GLY C 164     193.041 212.511 210.367  1.00 38.10           C  
ATOM   3064  C   GLY C 164     194.097 213.095 209.456  1.00 38.10           C  
ATOM   3065  O   GLY C 164     194.131 212.750 208.270  1.00 38.10           O  
ATOM   3066  N   LYS C 165     194.957 213.973 209.965  1.00 39.36           N  
ATOM   3067  CA  LYS C 165     196.033 214.561 209.179  1.00 39.36           C  
ATOM   3068  C   LYS C 165     197.282 213.690 209.133  1.00 39.36           C  
ATOM   3069  O   LYS C 165     198.253 214.061 208.466  1.00 39.36           O  
ATOM   3070  CB  LYS C 165     196.394 215.943 209.734  1.00 39.36           C  
ATOM   3071  CG  LYS C 165     196.797 216.953 208.673  1.00 39.36           C  
ATOM   3072  CD  LYS C 165     196.762 218.372 209.215  1.00 39.36           C  
ATOM   3073  CE  LYS C 165     195.377 218.739 209.714  1.00 39.36           C  
ATOM   3074  NZ  LYS C 165     195.246 220.202 209.953  1.00 39.36           N  
ATOM   3075  N   ILE C 166     197.283 212.546 209.820  1.00 38.82           N  
ATOM   3076  CA  ILE C 166     198.470 211.697 209.849  1.00 38.82           C  
ATOM   3077  C   ILE C 166     198.667 210.926 208.550  1.00 38.82           C  
ATOM   3078  O   ILE C 166     199.746 210.359 208.337  1.00 38.82           O  
ATOM   3079  CB  ILE C 166     198.411 210.715 211.030  1.00 38.82           C  
ATOM   3080  CG1 ILE C 166     197.119 209.901 210.988  1.00 38.82           C  
ATOM   3081  CG2 ILE C 166     198.516 211.462 212.348  1.00 38.82           C  
ATOM   3082  CD1 ILE C 166     196.965 208.946 212.150  1.00 38.82           C  
ATOM   3083  N   PHE C 167     197.662 210.885 207.677  1.00 45.30           N  
ATOM   3084  CA  PHE C 167     197.750 210.168 206.412  1.00 45.30           C  
ATOM   3085  C   PHE C 167     197.989 211.093 205.225  1.00 45.30           C  
ATOM   3086  O   PHE C 167     197.822 210.667 204.078  1.00 45.30           O  
ATOM   3087  CB  PHE C 167     196.477 209.350 206.175  1.00 45.30           C  
ATOM   3088  CG  PHE C 167     196.113 208.445 207.316  1.00 45.30           C  
ATOM   3089  CD1 PHE C 167     196.846 207.298 207.571  1.00 45.30           C  
ATOM   3090  CD2 PHE C 167     195.029 208.734 208.128  1.00 45.30           C  
ATOM   3091  CE1 PHE C 167     196.510 206.462 208.618  1.00 45.30           C  
ATOM   3092  CE2 PHE C 167     194.689 207.902 209.177  1.00 45.30           C  
ATOM   3093  CZ  PHE C 167     195.430 206.765 209.422  1.00 45.30           C  
ATOM   3094  N   SER C 168     198.376 212.342 205.469  1.00 48.33           N  
ATOM   3095  CA  SER C 168     198.510 213.336 204.411  1.00 48.33           C  
ATOM   3096  C   SER C 168     199.928 213.462 203.869  1.00 48.33           C  
ATOM   3097  O   SER C 168     200.179 214.346 203.044  1.00 48.33           O  
ATOM   3098  CB  SER C 168     198.033 214.702 204.914  1.00 48.33           C  
ATOM   3099  OG  SER C 168     198.787 215.122 206.037  1.00 48.33           O  
ATOM   3100  N   ASN C 169     200.858 212.616 204.304  1.00 52.78           N  
ATOM   3101  CA  ASN C 169     202.252 212.686 203.871  1.00 52.78           C  
ATOM   3102  C   ASN C 169     202.783 211.295 203.543  1.00 52.78           C  
ATOM   3103  O   ASN C 169     203.847 210.882 204.008  1.00 52.78           O  
ATOM   3104  CB  ASN C 169     203.118 213.358 204.931  1.00 52.78           C  
ATOM   3105  CG  ASN C 169     204.418 213.895 204.365  1.00 52.78           C  
ATOM   3106  OD1 ASN C 169     204.539 214.112 203.159  1.00 52.78           O  
ATOM   3107  ND2 ASN C 169     205.398 214.113 205.234  1.00 52.78           N  
ATOM   3108  N   VAL C 170     202.040 210.550 202.732  1.00 56.15           N  
ATOM   3109  CA  VAL C 170     202.441 209.200 202.349  1.00 56.15           C  
ATOM   3110  C   VAL C 170     203.263 209.270 201.068  1.00 56.15           C  
ATOM   3111  O   VAL C 170     202.811 209.817 200.057  1.00 56.15           O  
ATOM   3112  CB  VAL C 170     201.218 208.289 202.170  1.00 56.15           C  
ATOM   3113  CG1 VAL C 170     201.653 206.900 201.734  1.00 56.15           C  
ATOM   3114  CG2 VAL C 170     200.416 208.221 203.459  1.00 56.15           C  
ATOM   3115  N   ARG C 171     204.476 208.720 201.110  1.00 60.35           N  
ATOM   3116  CA  ARG C 171     205.360 208.655 199.954  1.00 60.35           C  
ATOM   3117  C   ARG C 171     205.826 207.220 199.760  1.00 60.35           C  
ATOM   3118  O   ARG C 171     206.281 206.578 200.712  1.00 60.35           O  
ATOM   3119  CB  ARG C 171     206.564 209.586 200.125  1.00 60.35           C  
ATOM   3120  CG  ARG C 171     206.191 211.015 200.478  1.00 60.35           C  
ATOM   3121  CD  ARG C 171     207.423 211.879 200.684  1.00 60.35           C  
ATOM   3122  NE  ARG C 171     208.159 212.078 199.443  1.00 60.35           N  
ATOM   3123  CZ  ARG C 171     207.966 213.094 198.614  1.00 60.35           C  
ATOM   3124  NH1 ARG C 171     207.059 214.025 198.862  1.00 60.35           N  
ATOM   3125  NH2 ARG C 171     208.699 213.179 197.508  1.00 60.35           N  
ATOM   3126  N   ILE C 172     205.715 206.721 198.530  1.00 66.83           N  
ATOM   3127  CA  ILE C 172     206.054 205.341 198.201  1.00 66.83           C  
ATOM   3128  C   ILE C 172     207.030 205.340 197.035  1.00 66.83           C  
ATOM   3129  O   ILE C 172     206.814 206.039 196.039  1.00 66.83           O  
ATOM   3130  CB  ILE C 172     204.803 204.510 197.856  1.00 66.83           C  
ATOM   3131  CG1 ILE C 172     203.828 204.500 199.034  1.00 66.83           C  
ATOM   3132  CG2 ILE C 172     205.191 203.091 197.472  1.00 66.83           C  
ATOM   3133  CD1 ILE C 172     202.561 203.717 198.772  1.00 66.83           C  
ATOM   3134  N   ASN C 173     208.101 204.562 197.161  1.00 75.70           N  
ATOM   3135  CA  ASN C 173     209.081 204.373 196.099  1.00 75.70           C  
ATOM   3136  C   ASN C 173     209.043 202.916 195.659  1.00 75.70           C  
ATOM   3137  O   ASN C 173     209.138 202.010 196.495  1.00 75.70           O  
ATOM   3138  CB  ASN C 173     210.483 204.758 196.570  1.00 75.70           C  
ATOM   3139  CG  ASN C 173     211.482 204.834 195.431  1.00 75.70           C  
ATOM   3140  OD1 ASN C 173     211.141 204.607 194.271  1.00 75.70           O  
ATOM   3141  ND2 ASN C 173     212.726 205.157 195.760  1.00 75.70           N  
ATOM   3142  N   LEU C 174     208.908 202.693 194.356  1.00 81.81           N  
ATOM   3143  CA  LEU C 174     208.835 201.356 193.786  1.00 81.81           C  
ATOM   3144  C   LEU C 174     209.901 201.182 192.714  1.00 81.81           C  
ATOM   3145  O   LEU C 174     210.135 202.085 191.905  1.00 81.81           O  
ATOM   3146  CB  LEU C 174     207.451 201.090 193.191  1.00 81.81           C  
ATOM   3147  CG  LEU C 174     207.228 199.709 192.576  1.00 81.81           C  
ATOM   3148  CD1 LEU C 174     207.439 198.621 193.612  1.00 81.81           C  
ATOM   3149  CD2 LEU C 174     205.835 199.616 191.973  1.00 81.81           C  
ATOM   3150  N   GLN C 175     210.537 200.012 192.705  1.00 88.01           N  
ATOM   3151  CA  GLN C 175     211.594 199.702 191.742  1.00 88.01           C  
ATOM   3152  C   GLN C 175     211.384 198.265 191.278  1.00 88.01           C  
ATOM   3153  O   GLN C 175     211.554 197.326 192.060  1.00 88.01           O  
ATOM   3154  CB  GLN C 175     212.972 199.893 192.362  1.00 88.01           C  
ATOM   3155  CG  GLN C 175     214.124 199.678 191.402  1.00 88.01           C  
ATOM   3156  CD  GLN C 175     215.475 199.937 192.049  1.00 88.01           C  
ATOM   3157  OE1 GLN C 175     215.556 200.245 193.239  1.00 88.01           O  
ATOM   3158  NE2 GLN C 175     216.544 199.822 191.262  1.00 88.01           N  
ATOM   3159  N   LYS C 176     211.006 198.100 190.013  1.00 96.35           N  
ATOM   3160  CA  LYS C 176     210.797 196.766 189.470  1.00 96.35           C  
ATOM   3161  C   LYS C 176     212.124 196.141 189.060  1.00 96.35           C  
ATOM   3162  O   LYS C 176     213.031 196.825 188.579  1.00 96.35           O  
ATOM   3163  CB  LYS C 176     209.845 196.815 188.274  1.00 96.35           C  
ATOM   3164  CG  LYS C 176     208.418 197.210 188.629  1.00 96.35           C  
ATOM   3165  CD  LYS C 176     207.504 197.138 187.415  1.00 96.35           C  
ATOM   3166  CE  LYS C 176     206.067 197.480 187.781  1.00 96.35           C  
ATOM   3167  NZ  LYS C 176     205.154 197.393 186.607  1.00 96.35           N  
ATOM   3168  N   GLU C 177     212.233 194.832 189.257  1.00 96.97           N  
ATOM   3169  CA  GLU C 177     213.447 194.103 188.913  1.00 96.97           C  
ATOM   3170  C   GLU C 177     213.154 192.621 188.707  1.00 96.97           C  
ATOM   3171  O   GLU C 177     213.567 192.031 187.709  1.00 96.97           O  
ATOM   3172  CB  GLU C 177     214.509 194.286 189.999  1.00 96.97           C  
ATOM   3173  CG  GLU C 177     215.830 193.600 189.697  1.00 96.97           C  
ATOM   3174  CD  GLU C 177     216.854 193.809 190.794  1.00 96.97           C  
ATOM   3175  OE1 GLU C 177     216.502 194.412 191.829  1.00 96.97           O  
ATOM   3176  OE2 GLU C 177     218.010 193.370 190.621  1.00 96.97           O  
TER    3177      GLU C 177                                                      
ATOM   3178  N   ILE D  49     163.348 144.478 196.182  1.00 70.97           N  
ATOM   3179  CA  ILE D  49     164.334 143.947 197.113  1.00 70.97           C  
ATOM   3180  C   ILE D  49     165.642 143.661 196.385  1.00 70.97           C  
ATOM   3181  O   ILE D  49     165.798 142.615 195.757  1.00 70.97           O  
ATOM   3182  CB  ILE D  49     163.813 142.682 197.813  1.00 70.97           C  
ATOM   3183  CG1 ILE D  49     162.444 142.946 198.443  1.00 70.97           C  
ATOM   3184  CG2 ILE D  49     164.801 142.213 198.869  1.00 70.97           C  
ATOM   3185  CD1 ILE D  49     162.460 144.020 199.507  1.00 70.97           C  
ATOM   3186  N   ASP D  50     166.582 144.599 196.473  1.00 70.74           N  
ATOM   3187  CA  ASP D  50     167.882 144.449 195.829  1.00 70.74           C  
ATOM   3188  C   ASP D  50     168.822 143.715 196.777  1.00 70.74           C  
ATOM   3189  O   ASP D  50     169.212 144.255 197.818  1.00 70.74           O  
ATOM   3190  CB  ASP D  50     168.448 145.811 195.441  1.00 70.74           C  
ATOM   3191  CG  ASP D  50     167.593 146.528 194.417  1.00 70.74           C  
ATOM   3192  OD1 ASP D  50     166.925 145.843 193.615  1.00 70.74           O  
ATOM   3193  OD2 ASP D  50     167.588 147.777 194.414  1.00 70.74           O  
ATOM   3194  N   LEU D  51     169.186 142.486 196.422  1.00 63.56           N  
ATOM   3195  CA  LEU D  51     170.094 141.678 197.222  1.00 63.56           C  
ATOM   3196  C   LEU D  51     171.549 141.834 196.798  1.00 63.56           C  
ATOM   3197  O   LEU D  51     172.419 141.154 197.350  1.00 63.56           O  
ATOM   3198  CB  LEU D  51     169.687 140.203 197.152  1.00 63.56           C  
ATOM   3199  CG  LEU D  51     168.390 139.815 197.865  1.00 63.56           C  
ATOM   3200  CD1 LEU D  51     168.382 138.330 198.187  1.00 63.56           C  
ATOM   3201  CD2 LEU D  51     168.197 140.638 199.128  1.00 63.56           C  
ATOM   3202  N   VAL D  52     171.829 142.705 195.835  1.00 64.70           N  
ATOM   3203  CA  VAL D  52     173.182 142.946 195.351  1.00 64.70           C  
ATOM   3204  C   VAL D  52     173.731 144.267 195.877  1.00 64.70           C  
ATOM   3205  O   VAL D  52     174.832 144.317 196.426  1.00 64.70           O  
ATOM   3206  CB  VAL D  52     173.232 142.900 193.808  1.00 64.70           C  
ATOM   3207  CG1 VAL D  52     174.648 143.159 193.314  1.00 64.70           C  
ATOM   3208  CG2 VAL D  52     172.720 141.562 193.301  1.00 64.70           C  
ATOM   3209  N   ASN D  53     172.970 145.351 195.719  1.00 58.89           N  
ATOM   3210  CA  ASN D  53     173.443 146.665 196.154  1.00 58.89           C  
ATOM   3211  C   ASN D  53     173.285 146.831 197.663  1.00 58.89           C  
ATOM   3212  O   ASN D  53     174.267 147.037 198.383  1.00 58.89           O  
ATOM   3213  CB  ASN D  53     172.694 147.766 195.397  1.00 58.89           C  
ATOM   3214  CG  ASN D  53     173.430 149.090 195.414  1.00 58.89           C  
ATOM   3215  OD1 ASN D  53     174.226 149.361 196.313  1.00 58.89           O  
ATOM   3216  ND2 ASN D  53     173.168 149.925 194.415  1.00 58.89           N  
ATOM   3217  N   ARG D  54     172.047 146.759 198.152  1.00 52.40           N  
ATOM   3218  CA  ARG D  54     171.667 146.865 199.559  1.00 52.40           C  
ATOM   3219  C   ARG D  54     172.022 148.210 200.181  1.00 52.40           C  
ATOM   3220  O   ARG D  54     171.796 148.394 201.383  1.00 52.40           O  
ATOM   3221  CB  ARG D  54     172.284 145.753 200.420  1.00 52.40           C  
ATOM   3222  CG  ARG D  54     171.738 144.371 200.125  1.00 52.40           C  
ATOM   3223  CD  ARG D  54     172.170 143.370 201.181  1.00 52.40           C  
ATOM   3224  NE  ARG D  54     171.589 142.055 200.946  1.00 52.40           N  
ATOM   3225  CZ  ARG D  54     171.641 141.049 201.808  1.00 52.40           C  
ATOM   3226  NH1 ARG D  54     172.238 141.174 202.981  1.00 52.40           N  
ATOM   3227  NH2 ARG D  54     171.078 139.888 201.484  1.00 52.40           N  
ATOM   3228  N   ASP D  55     172.561 149.155 199.416  1.00 55.00           N  
ATOM   3229  CA  ASP D  55     172.926 150.461 199.948  1.00 55.00           C  
ATOM   3230  C   ASP D  55     173.041 151.488 198.828  1.00 55.00           C  
ATOM   3231  O   ASP D  55     174.144 151.979 198.556  1.00 55.00           O  
ATOM   3232  CB  ASP D  55     174.246 150.375 200.716  1.00 55.00           C  
ATOM   3233  CG  ASP D  55     174.467 151.557 201.639  1.00 55.00           C  
ATOM   3234  OD1 ASP D  55     173.802 152.597 201.453  1.00 55.00           O  
ATOM   3235  OD2 ASP D  55     175.312 151.448 202.551  1.00 55.00           O  
ATOM   3236  N   PRO D  56     171.943 151.845 198.155  1.00 55.38           N  
ATOM   3237  CA  PRO D  56     172.040 152.866 197.107  1.00 55.38           C  
ATOM   3238  C   PRO D  56     171.949 154.276 197.665  1.00 55.38           C  
ATOM   3239  O   PRO D  56     171.225 155.117 197.126  1.00 55.38           O  
ATOM   3240  CB  PRO D  56     170.850 152.546 196.191  1.00 55.38           C  
ATOM   3241  CG  PRO D  56     170.021 151.494 196.923  1.00 55.38           C  
ATOM   3242  CD  PRO D  56     170.566 151.356 198.305  1.00 55.38           C  
ATOM   3243  N   LYS D  57     172.674 154.543 198.750  1.00 56.47           N  
ATOM   3244  CA  LYS D  57     172.758 155.892 199.289  1.00 56.47           C  
ATOM   3245  C   LYS D  57     174.141 156.254 199.807  1.00 56.47           C  
ATOM   3246  O   LYS D  57     174.349 157.412 200.184  1.00 56.47           O  
ATOM   3247  CB  LYS D  57     171.728 156.084 200.415  1.00 56.47           C  
ATOM   3248  CG  LYS D  57     170.387 156.622 199.939  1.00 56.47           C  
ATOM   3249  CD  LYS D  57     170.537 157.994 199.299  1.00 56.47           C  
ATOM   3250  CE  LYS D  57     169.188 158.557 198.878  1.00 56.47           C  
ATOM   3251  NZ  LYS D  57     168.276 158.766 200.036  1.00 56.47           N  
ATOM   3252  N   HIS D  58     175.088 155.314 199.834  1.00 61.66           N  
ATOM   3253  CA  HIS D  58     176.450 155.545 200.311  1.00 61.66           C  
ATOM   3254  C   HIS D  58     176.479 156.164 201.705  1.00 61.66           C  
ATOM   3255  O   HIS D  58     177.333 157.006 201.996  1.00 61.66           O  
ATOM   3256  CB  HIS D  58     177.239 156.414 199.325  1.00 61.66           C  
ATOM   3257  CG  HIS D  58     177.126 155.965 197.901  1.00 61.66           C  
ATOM   3258  ND1 HIS D  58     177.006 154.638 197.548  1.00 61.66           N  
ATOM   3259  CD2 HIS D  58     177.115 156.666 196.742  1.00 61.66           C  
ATOM   3260  CE1 HIS D  58     176.927 154.541 196.233  1.00 61.66           C  
ATOM   3261  NE2 HIS D  58     176.990 155.756 195.720  1.00 61.66           N  
ATOM   3262  N   LEU D  59     175.544 155.769 202.571  1.00 51.96           N  
ATOM   3263  CA  LEU D  59     175.486 156.335 203.915  1.00 51.96           C  
ATOM   3264  C   LEU D  59     176.589 155.752 204.793  1.00 51.96           C  
ATOM   3265  O   LEU D  59     177.479 156.473 205.257  1.00 51.96           O  
ATOM   3266  CB  LEU D  59     174.103 156.080 204.521  1.00 51.96           C  
ATOM   3267  CG  LEU D  59     173.847 156.408 205.995  1.00 51.96           C  
ATOM   3268  CD1 LEU D  59     174.456 157.752 206.381  1.00 51.96           C  
ATOM   3269  CD2 LEU D  59     172.357 156.395 206.288  1.00 51.96           C  
ATOM   3270  N   ASN D  60     176.543 154.441 205.036  1.00 51.54           N  
ATOM   3271  CA  ASN D  60     177.597 153.743 205.773  1.00 51.54           C  
ATOM   3272  C   ASN D  60     178.473 153.005 204.765  1.00 51.54           C  
ATOM   3273  O   ASN D  60     178.299 151.818 204.494  1.00 51.54           O  
ATOM   3274  CB  ASN D  60     177.002 152.787 206.802  1.00 51.54           C  
ATOM   3275  CG  ASN D  60     176.018 153.465 207.728  1.00 51.54           C  
ATOM   3276  OD1 ASN D  60     176.160 154.645 208.046  1.00 51.54           O  
ATOM   3277  ND2 ASN D  60     175.008 152.721 208.166  1.00 51.54           N  
ATOM   3278  N   ASP D  61     179.439 153.734 204.201  1.00 58.19           N  
ATOM   3279  CA  ASP D  61     180.307 153.153 203.186  1.00 58.19           C  
ATOM   3280  C   ASP D  61     181.752 153.624 203.307  1.00 58.19           C  
ATOM   3281  O   ASP D  61     182.534 153.416 202.370  1.00 58.19           O  
ATOM   3282  CB  ASP D  61     179.769 153.470 201.785  1.00 58.19           C  
ATOM   3283  CG  ASP D  61     180.205 152.455 200.747  1.00 58.19           C  
ATOM   3284  OD1 ASP D  61     180.880 151.473 201.119  1.00 58.19           O  
ATOM   3285  OD2 ASP D  61     179.867 152.636 199.559  1.00 58.19           O  
ATOM   3286  N   ASP D  62     182.136 154.248 204.418  1.00 56.78           N  
ATOM   3287  CA  ASP D  62     183.488 154.765 204.586  1.00 56.78           C  
ATOM   3288  C   ASP D  62     184.226 154.125 205.751  1.00 56.78           C  
ATOM   3289  O   ASP D  62     185.393 153.743 205.602  1.00 56.78           O  
ATOM   3290  CB  ASP D  62     183.446 156.292 204.764  1.00 56.78           C  
ATOM   3291  CG  ASP D  62     182.389 156.735 205.755  1.00 56.78           C  
ATOM   3292  OD1 ASP D  62     181.650 155.868 206.265  1.00 56.78           O  
ATOM   3293  OD2 ASP D  62     182.298 157.951 206.023  1.00 56.78           O  
ATOM   3294  N   VAL D  63     183.583 153.994 206.911  1.00 48.46           N  
ATOM   3295  CA  VAL D  63     184.243 153.488 208.108  1.00 48.46           C  
ATOM   3296  C   VAL D  63     183.785 152.078 208.467  1.00 48.46           C  
ATOM   3297  O   VAL D  63     184.108 151.586 209.552  1.00 48.46           O  
ATOM   3298  CB  VAL D  63     184.042 154.443 209.295  1.00 48.46           C  
ATOM   3299  CG1 VAL D  63     184.665 155.796 208.997  1.00 48.46           C  
ATOM   3300  CG2 VAL D  63     182.563 154.592 209.610  1.00 48.46           C  
ATOM   3301  N   VAL D  64     183.039 151.414 207.585  1.00 48.29           N  
ATOM   3302  CA  VAL D  64     182.569 150.059 207.834  1.00 48.29           C  
ATOM   3303  C   VAL D  64     183.022 149.085 206.754  1.00 48.29           C  
ATOM   3304  O   VAL D  64     182.546 147.951 206.711  1.00 48.29           O  
ATOM   3305  CB  VAL D  64     181.037 150.018 207.995  1.00 48.29           C  
ATOM   3306  CG1 VAL D  64     180.625 150.694 209.290  1.00 48.29           C  
ATOM   3307  CG2 VAL D  64     180.363 150.675 206.802  1.00 48.29           C  
ATOM   3308  N   LYS D  65     183.930 149.503 205.878  1.00 47.64           N  
ATOM   3309  CA  LYS D  65     184.496 148.636 204.848  1.00 47.64           C  
ATOM   3310  C   LYS D  65     185.934 148.324 205.248  1.00 47.64           C  
ATOM   3311  O   LYS D  65     186.841 149.127 205.013  1.00 47.64           O  
ATOM   3312  CB  LYS D  65     184.425 149.294 203.474  1.00 47.64           C  
ATOM   3313  CG  LYS D  65     184.944 148.418 202.346  1.00 47.64           C  
ATOM   3314  CD  LYS D  65     184.771 149.090 200.994  1.00 47.64           C  
ATOM   3315  CE  LYS D  65     183.309 149.373 200.700  1.00 47.64           C  
ATOM   3316  NZ  LYS D  65     183.129 150.056 199.390  1.00 47.64           N  
ATOM   3317  N   ILE D  66     186.138 147.156 205.853  1.00 44.25           N  
ATOM   3318  CA  ILE D  66     187.445 146.737 206.345  1.00 44.25           C  
ATOM   3319  C   ILE D  66     187.776 145.378 205.748  1.00 44.25           C  
ATOM   3320  O   ILE D  66     186.960 144.452 205.810  1.00 44.25           O  
ATOM   3321  CB  ILE D  66     187.485 146.674 207.883  1.00 44.25           C  
ATOM   3322  CG1 ILE D  66     187.235 148.059 208.480  1.00 44.25           C  
ATOM   3323  CG2 ILE D  66     188.816 146.121 208.360  1.00 44.25           C  
ATOM   3324  CD1 ILE D  66     187.267 148.085 209.990  1.00 44.25           C  
ATOM   3325  N   ASP D  67     188.969 145.261 205.175  1.00 47.18           N  
ATOM   3326  CA  ASP D  67     189.477 144.012 204.632  1.00 47.18           C  
ATOM   3327  C   ASP D  67     190.787 143.659 205.324  1.00 47.18           C  
ATOM   3328  O   ASP D  67     191.364 144.464 206.060  1.00 47.18           O  
ATOM   3329  CB  ASP D  67     189.676 144.111 203.114  1.00 47.18           C  
ATOM   3330  CG  ASP D  67     189.573 142.765 202.423  1.00 47.18           C  
ATOM   3331  OD1 ASP D  67     189.891 141.741 203.063  1.00 47.18           O  
ATOM   3332  OD2 ASP D  67     189.174 142.732 201.240  1.00 47.18           O  
ATOM   3333  N   PHE D  68     191.254 142.431 205.087  1.00 40.53           N  
ATOM   3334  CA  PHE D  68     192.496 141.984 205.711  1.00 40.53           C  
ATOM   3335  C   PHE D  68     193.687 142.792 205.211  1.00 40.53           C  
ATOM   3336  O   PHE D  68     194.603 143.104 205.981  1.00 40.53           O  
ATOM   3337  CB  PHE D  68     192.711 140.494 205.449  1.00 40.53           C  
ATOM   3338  CG  PHE D  68     194.041 139.978 205.922  1.00 40.53           C  
ATOM   3339  CD1 PHE D  68     194.228 139.626 207.247  1.00 40.53           C  
ATOM   3340  CD2 PHE D  68     195.101 139.839 205.044  1.00 40.53           C  
ATOM   3341  CE1 PHE D  68     195.446 139.148 207.686  1.00 40.53           C  
ATOM   3342  CE2 PHE D  68     196.321 139.362 205.478  1.00 40.53           C  
ATOM   3343  CZ  PHE D  68     196.493 139.016 206.801  1.00 40.53           C  
ATOM   3344  N   GLU D  69     193.694 143.136 203.921  1.00 47.89           N  
ATOM   3345  CA  GLU D  69     194.821 143.859 203.344  1.00 47.89           C  
ATOM   3346  C   GLU D  69     194.949 145.275 203.896  1.00 47.89           C  
ATOM   3347  O   GLU D  69     196.033 145.862 203.818  1.00 47.89           O  
ATOM   3348  CB  GLU D  69     194.689 143.895 201.819  1.00 47.89           C  
ATOM   3349  CG  GLU D  69     195.904 144.453 201.101  1.00 47.89           C  
ATOM   3350  CD  GLU D  69     197.133 143.590 201.297  1.00 47.89           C  
ATOM   3351  OE1 GLU D  69     196.984 142.355 201.414  1.00 47.89           O  
ATOM   3352  OE2 GLU D  69     198.249 144.145 201.355  1.00 47.89           O  
ATOM   3353  N   ASP D  70     193.881 145.828 204.463  1.00 46.94           N  
ATOM   3354  CA  ASP D  70     193.905 147.176 205.014  1.00 46.94           C  
ATOM   3355  C   ASP D  70     194.384 147.222 206.459  1.00 46.94           C  
ATOM   3356  O   ASP D  70     194.410 148.305 207.053  1.00 46.94           O  
ATOM   3357  CB  ASP D  70     192.514 147.809 204.919  1.00 46.94           C  
ATOM   3358  CG  ASP D  70     192.157 148.215 203.506  1.00 46.94           C  
ATOM   3359  OD1 ASP D  70     192.994 148.019 202.601  1.00 46.94           O  
ATOM   3360  OD2 ASP D  70     191.039 148.732 203.299  1.00 46.94           O  
ATOM   3361  N   VAL D  71     194.758 146.083 207.040  1.00 39.40           N  
ATOM   3362  CA  VAL D  71     195.165 146.033 208.439  1.00 39.40           C  
ATOM   3363  C   VAL D  71     196.640 145.663 208.548  1.00 39.40           C  
ATOM   3364  O   VAL D  71     197.431 146.399 209.147  1.00 39.40           O  
ATOM   3365  CB  VAL D  71     194.291 145.044 209.230  1.00 39.40           C  
ATOM   3366  CG1 VAL D  71     194.684 145.043 210.692  1.00 39.40           C  
ATOM   3367  CG2 VAL D  71     192.824 145.400 209.073  1.00 39.40           C  
ATOM   3368  N   ILE D  72     197.019 144.525 207.972  1.00 36.70           N  
ATOM   3369  CA  ILE D  72     198.369 143.985 208.083  1.00 36.70           C  
ATOM   3370  C   ILE D  72     198.974 143.889 206.689  1.00 36.70           C  
ATOM   3371  O   ILE D  72     198.345 143.351 205.771  1.00 36.70           O  
ATOM   3372  CB  ILE D  72     198.372 142.610 208.773  1.00 36.70           C  
ATOM   3373  CG1 ILE D  72     197.417 142.611 209.968  1.00 36.70           C  
ATOM   3374  CG2 ILE D  72     199.776 142.235 209.205  1.00 36.70           C  
ATOM   3375  CD1 ILE D  72     197.254 141.260 210.623  1.00 36.70           C  
ATOM   3376  N   ALA D  73     200.194 144.401 206.535  1.00 38.61           N  
ATOM   3377  CA  ALA D  73     200.871 144.376 205.247  1.00 38.61           C  
ATOM   3378  C   ALA D  73     202.375 144.472 205.460  1.00 38.61           C  
ATOM   3379  O   ALA D  73     202.842 145.289 206.257  1.00 38.61           O  
ATOM   3380  CB  ALA D  73     200.387 145.517 204.346  1.00 38.61           C  
ATOM   3381  N   GLU D  74     203.123 143.634 204.743  1.00 40.00           N  
ATOM   3382  CA  GLU D  74     204.582 143.640 204.786  1.00 40.00           C  
ATOM   3383  C   GLU D  74     205.121 144.139 203.452  1.00 40.00           C  
ATOM   3384  O   GLU D  74     204.964 143.449 202.433  1.00 40.00           O  
ATOM   3385  CB  GLU D  74     205.116 142.241 205.091  1.00 40.00           C  
ATOM   3386  CG  GLU D  74     204.471 141.594 206.304  1.00 40.00           C  
ATOM   3387  CD  GLU D  74     204.949 140.176 206.534  1.00 40.00           C  
ATOM   3388  OE1 GLU D  74     206.075 139.849 206.111  1.00 40.00           O  
ATOM   3389  OE2 GLU D  74     204.197 139.385 207.141  1.00 40.00           O  
ATOM   3390  N   PRO D  75     205.750 145.321 203.399  1.00 46.52           N  
ATOM   3391  CA  PRO D  75     206.073 145.935 202.101  1.00 46.52           C  
ATOM   3392  C   PRO D  75     207.012 145.130 201.213  1.00 46.52           C  
ATOM   3393  O   PRO D  75     206.617 144.707 200.121  1.00 46.52           O  
ATOM   3394  CB  PRO D  75     206.716 147.270 202.503  1.00 46.52           C  
ATOM   3395  CG  PRO D  75     207.229 147.044 203.888  1.00 46.52           C  
ATOM   3396  CD  PRO D  75     206.250 146.116 204.533  1.00 46.52           C  
ATOM   3397  N   GLU D  76     208.243 144.895 201.673  1.00 46.52           N  
ATOM   3398  CA  GLU D  76     209.256 144.238 200.852  1.00 46.52           C  
ATOM   3399  C   GLU D  76     210.510 143.931 201.663  1.00 46.52           C  
ATOM   3400  O   GLU D  76     210.915 144.732 202.511  1.00 46.52           O  
ATOM   3401  CB  GLU D  76     209.613 145.109 199.644  1.00 46.52           C  
ATOM   3402  CG  GLU D  76     210.766 144.587 198.799  1.00 46.52           C  
ATOM   3403  CD  GLU D  76     210.530 143.177 198.292  1.00 46.52           C  
ATOM   3404  OE1 GLU D  76     210.944 142.219 198.979  1.00 46.52           O  
ATOM   3405  OE2 GLU D  76     209.933 143.026 197.205  1.00 46.52           O  
ATOM   3406  N   GLY D  77     211.137 142.785 201.405  1.00 40.82           N  
ATOM   3407  CA  GLY D  77     212.368 142.430 202.085  1.00 40.82           C  
ATOM   3408  C   GLY D  77     212.143 141.821 203.453  1.00 40.82           C  
ATOM   3409  O   GLY D  77     212.831 140.873 203.843  1.00 40.82           O  
ATOM   3410  N   THR D  78     211.180 142.368 204.194  1.00 39.11           N  
ATOM   3411  CA  THR D  78     210.822 141.868 205.519  1.00 39.11           C  
ATOM   3412  C   THR D  78     209.606 140.958 205.365  1.00 39.11           C  
ATOM   3413  O   THR D  78     208.466 141.346 205.613  1.00 39.11           O  
ATOM   3414  CB  THR D  78     210.548 143.026 206.472  1.00 39.11           C  
ATOM   3415  OG1 THR D  78     211.582 144.008 206.341  1.00 39.11           O  
ATOM   3416  CG2 THR D  78     210.509 142.535 207.907  1.00 39.11           C  
ATOM   3417  N   HIS D  79     209.865 139.726 204.941  1.00 39.75           N  
ATOM   3418  CA  HIS D  79     208.826 138.740 204.683  1.00 39.75           C  
ATOM   3419  C   HIS D  79     208.858 137.646 205.745  1.00 39.75           C  
ATOM   3420  O   HIS D  79     209.745 137.598 206.602  1.00 39.75           O  
ATOM   3421  CB  HIS D  79     208.983 138.150 203.280  1.00 39.75           C  
ATOM   3422  CG  HIS D  79     208.667 139.116 202.181  1.00 39.75           C  
ATOM   3423  ND1 HIS D  79     208.703 138.764 200.848  1.00 39.75           N  
ATOM   3424  CD2 HIS D  79     208.303 140.419 202.216  1.00 39.75           C  
ATOM   3425  CE1 HIS D  79     208.378 139.810 200.110  1.00 39.75           C  
ATOM   3426  NE2 HIS D  79     208.131 140.828 200.915  1.00 39.75           N  
ATOM   3427  N   SER D  80     207.869 136.758 205.678  1.00 39.32           N  
ATOM   3428  CA  SER D  80     207.732 135.637 206.597  1.00 39.32           C  
ATOM   3429  C   SER D  80     207.660 134.342 205.797  1.00 39.32           C  
ATOM   3430  O   SER D  80     207.782 134.336 204.569  1.00 39.32           O  
ATOM   3431  CB  SER D  80     206.493 135.797 207.487  1.00 39.32           C  
ATOM   3432  OG  SER D  80     206.531 137.021 208.199  1.00 39.32           O  
ATOM   3433  N   PHE D  81     207.463 133.233 206.505  1.00 41.71           N  
ATOM   3434  CA  PHE D  81     207.356 131.938 205.851  1.00 41.71           C  
ATOM   3435  C   PHE D  81     206.096 131.867 204.997  1.00 41.71           C  
ATOM   3436  O   PHE D  81     205.090 132.525 205.274  1.00 41.71           O  
ATOM   3437  CB  PHE D  81     207.343 130.810 206.883  1.00 41.71           C  
ATOM   3438  CG  PHE D  81     208.624 130.671 207.652  1.00 41.71           C  
ATOM   3439  CD1 PHE D  81     209.652 129.878 207.171  1.00 41.71           C  
ATOM   3440  CD2 PHE D  81     208.796 131.320 208.862  1.00 41.71           C  
ATOM   3441  CE1 PHE D  81     210.831 129.742 207.877  1.00 41.71           C  
ATOM   3442  CE2 PHE D  81     209.973 131.187 209.573  1.00 41.71           C  
ATOM   3443  CZ  PHE D  81     210.991 130.397 209.079  1.00 41.71           C  
ATOM   3444  N   ASP D  82     206.164 131.058 203.938  1.00 44.54           N  
ATOM   3445  CA  ASP D  82     204.993 130.852 203.093  1.00 44.54           C  
ATOM   3446  C   ASP D  82     203.878 130.137 203.844  1.00 44.54           C  
ATOM   3447  O   ASP D  82     202.697 130.394 203.590  1.00 44.54           O  
ATOM   3448  CB  ASP D  82     205.381 130.066 201.841  1.00 44.54           C  
ATOM   3449  CG  ASP D  82     206.413 130.788 200.998  1.00 44.54           C  
ATOM   3450  OD1 ASP D  82     206.423 132.037 201.010  1.00 44.54           O  
ATOM   3451  OD2 ASP D  82     207.216 130.108 200.325  1.00 44.54           O  
ATOM   3452  N   GLY D  83     204.228 129.244 204.767  1.00 40.75           N  
ATOM   3453  CA  GLY D  83     203.248 128.521 205.547  1.00 40.75           C  
ATOM   3454  C   GLY D  83     202.610 129.298 206.673  1.00 40.75           C  
ATOM   3455  O   GLY D  83     201.681 128.794 207.310  1.00 40.75           O  
ATOM   3456  N   ILE D  84     203.079 130.514 206.943  1.00 37.57           N  
ATOM   3457  CA  ILE D  84     202.512 131.367 207.978  1.00 37.57           C  
ATOM   3458  C   ILE D  84     201.696 132.508 207.379  1.00 37.57           C  
ATOM   3459  O   ILE D  84     200.766 133.006 208.021  1.00 37.57           O  
ATOM   3460  CB  ILE D  84     203.611 131.901 208.914  1.00 37.57           C  
ATOM   3461  CG1 ILE D  84     204.357 130.740 209.571  1.00 37.57           C  
ATOM   3462  CG2 ILE D  84     203.033 132.798 209.994  1.00 37.57           C  
ATOM   3463  CD1 ILE D  84     203.473 129.856 210.423  1.00 37.57           C  
ATOM   3464  N   TRP D  85     201.995 132.910 206.143  1.00 39.29           N  
ATOM   3465  CA  TRP D  85     201.237 133.957 205.474  1.00 39.29           C  
ATOM   3466  C   TRP D  85     199.971 133.462 204.793  1.00 39.29           C  
ATOM   3467  O   TRP D  85     199.041 134.256 204.615  1.00 39.29           O  
ATOM   3468  CB  TRP D  85     202.106 134.669 204.426  1.00 39.29           C  
ATOM   3469  CG  TRP D  85     201.480 135.912 203.879  1.00 39.29           C  
ATOM   3470  CD1 TRP D  85     201.008 136.102 202.615  1.00 39.29           C  
ATOM   3471  CD2 TRP D  85     201.263 137.144 204.578  1.00 39.29           C  
ATOM   3472  NE1 TRP D  85     200.507 137.374 202.483  1.00 39.29           N  
ATOM   3473  CE2 TRP D  85     200.653 138.034 203.674  1.00 39.29           C  
ATOM   3474  CE3 TRP D  85     201.526 137.579 205.879  1.00 39.29           C  
ATOM   3475  CZ2 TRP D  85     200.300 139.333 204.030  1.00 39.29           C  
ATOM   3476  CZ3 TRP D  85     201.175 138.869 206.230  1.00 39.29           C  
ATOM   3477  CH2 TRP D  85     200.569 139.731 205.310  1.00 39.29           C  
ATOM   3478  N   LYS D  86     199.904 132.189 204.407  1.00 41.20           N  
ATOM   3479  CA  LYS D  86     198.695 131.618 203.831  1.00 41.20           C  
ATOM   3480  C   LYS D  86     197.721 131.107 204.883  1.00 41.20           C  
ATOM   3481  O   LYS D  86     196.589 130.755 204.537  1.00 41.20           O  
ATOM   3482  CB  LYS D  86     199.049 130.475 202.874  1.00 41.20           C  
ATOM   3483  CG  LYS D  86     199.801 130.915 201.633  1.00 41.20           C  
ATOM   3484  CD  LYS D  86     199.956 129.765 200.653  1.00 41.20           C  
ATOM   3485  CE  LYS D  86     200.977 128.754 201.149  1.00 41.20           C  
ATOM   3486  NZ  LYS D  86     201.221 127.671 200.157  1.00 41.20           N  
ATOM   3487  N   ALA D  87     198.130 131.057 206.150  1.00 34.78           N  
ATOM   3488  CA  ALA D  87     197.270 130.608 207.236  1.00 34.78           C  
ATOM   3489  C   ALA D  87     196.629 131.758 207.998  1.00 34.78           C  
ATOM   3490  O   ALA D  87     195.478 131.643 208.427  1.00 34.78           O  
ATOM   3491  CB  ALA D  87     198.061 129.731 208.210  1.00 34.78           C  
ATOM   3492  N   SER D  88     197.350 132.866 208.182  1.00 35.98           N  
ATOM   3493  CA  SER D  88     196.767 134.016 208.864  1.00 35.98           C  
ATOM   3494  C   SER D  88     195.722 134.711 208.002  1.00 35.98           C  
ATOM   3495  O   SER D  88     194.771 135.293 208.535  1.00 35.98           O  
ATOM   3496  CB  SER D  88     197.863 135.001 209.267  1.00 35.98           C  
ATOM   3497  OG  SER D  88     198.589 135.442 208.134  1.00 35.98           O  
ATOM   3498  N   PHE D  89     195.886 134.673 206.677  1.00 36.31           N  
ATOM   3499  CA  PHE D  89     194.898 135.279 205.790  1.00 36.31           C  
ATOM   3500  C   PHE D  89     193.551 134.577 205.901  1.00 36.31           C  
ATOM   3501  O   PHE D  89     192.500 135.229 205.906  1.00 36.31           O  
ATOM   3502  CB  PHE D  89     195.405 135.247 204.347  1.00 36.31           C  
ATOM   3503  CG  PHE D  89     194.429 135.798 203.346  1.00 36.31           C  
ATOM   3504  CD1 PHE D  89     194.357 137.159 203.107  1.00 36.31           C  
ATOM   3505  CD2 PHE D  89     193.592 134.954 202.636  1.00 36.31           C  
ATOM   3506  CE1 PHE D  89     193.465 137.670 202.186  1.00 36.31           C  
ATOM   3507  CE2 PHE D  89     192.697 135.460 201.713  1.00 36.31           C  
ATOM   3508  CZ  PHE D  89     192.634 136.820 201.488  1.00 36.31           C  
ATOM   3509  N   THR D  90     193.562 133.245 205.983  1.00 32.60           N  
ATOM   3510  CA  THR D  90     192.312 132.496 206.066  1.00 32.60           C  
ATOM   3511  C   THR D  90     191.646 132.664 207.427  1.00 32.60           C  
ATOM   3512  O   THR D  90     190.418 132.779 207.512  1.00 32.60           O  
ATOM   3513  CB  THR D  90     192.569 131.018 205.774  1.00 32.60           C  
ATOM   3514  OG1 THR D  90     193.236 130.889 204.513  1.00 32.60           O  
ATOM   3515  CG2 THR D  90     191.261 130.247 205.725  1.00 32.60           C  
ATOM   3516  N   THR D  91     192.437 132.681 208.503  1.00 30.97           N  
ATOM   3517  CA  THR D  91     191.862 132.737 209.845  1.00 30.97           C  
ATOM   3518  C   THR D  91     191.112 134.042 210.083  1.00 30.97           C  
ATOM   3519  O   THR D  91     190.018 134.040 210.659  1.00 30.97           O  
ATOM   3520  CB  THR D  91     192.958 132.553 210.894  1.00 30.97           C  
ATOM   3521  OG1 THR D  91     193.626 131.305 210.675  1.00 30.97           O  
ATOM   3522  CG2 THR D  91     192.365 132.561 212.293  1.00 30.97           C  
ATOM   3523  N   PHE D  92     191.684 135.169 209.654  1.00 28.32           N  
ATOM   3524  CA  PHE D  92     191.037 136.457 209.887  1.00 28.32           C  
ATOM   3525  C   PHE D  92     189.751 136.591 209.079  1.00 28.32           C  
ATOM   3526  O   PHE D  92     188.748 137.109 209.582  1.00 28.32           O  
ATOM   3527  CB  PHE D  92     191.999 137.597 209.555  1.00 28.32           C  
ATOM   3528  CG  PHE D  92     191.418 138.966 209.769  1.00 28.32           C  
ATOM   3529  CD1 PHE D  92     191.410 139.539 211.028  1.00 28.32           C  
ATOM   3530  CD2 PHE D  92     190.885 139.683 208.711  1.00 28.32           C  
ATOM   3531  CE1 PHE D  92     190.881 140.797 211.229  1.00 28.32           C  
ATOM   3532  CE2 PHE D  92     190.353 140.941 208.908  1.00 28.32           C  
ATOM   3533  CZ  PHE D  92     190.351 141.499 210.167  1.00 28.32           C  
ATOM   3534  N   THR D  93     189.762 136.139 207.824  1.00 29.39           N  
ATOM   3535  CA  THR D  93     188.599 136.319 206.960  1.00 29.39           C  
ATOM   3536  C   THR D  93     187.426 135.458 207.414  1.00 29.39           C  
ATOM   3537  O   THR D  93     186.283 135.926 207.466  1.00 29.39           O  
ATOM   3538  CB  THR D  93     188.967 136.000 205.511  1.00 29.39           C  
ATOM   3539  OG1 THR D  93     190.058 136.834 205.099  1.00 29.39           O  
ATOM   3540  CG2 THR D  93     187.781 136.242 204.593  1.00 29.39           C  
ATOM   3541  N   VAL D  94     187.688 134.192 207.742  1.00 29.13           N  
ATOM   3542  CA  VAL D  94     186.605 133.276 208.089  1.00 29.13           C  
ATOM   3543  C   VAL D  94     185.994 133.640 209.437  1.00 29.13           C  
ATOM   3544  O   VAL D  94     184.773 133.569 209.617  1.00 29.13           O  
ATOM   3545  CB  VAL D  94     187.112 131.822 208.068  1.00 29.13           C  
ATOM   3546  CG1 VAL D  94     186.035 130.872 208.559  1.00 29.13           C  
ATOM   3547  CG2 VAL D  94     187.555 131.440 206.666  1.00 29.13           C  
ATOM   3548  N   THR D  95     186.826 134.037 210.402  1.00 30.25           N  
ATOM   3549  CA  THR D  95     186.335 134.259 211.760  1.00 30.25           C  
ATOM   3550  C   THR D  95     185.338 135.412 211.817  1.00 30.25           C  
ATOM   3551  O   THR D  95     184.262 135.285 212.412  1.00 30.25           O  
ATOM   3552  CB  THR D  95     187.505 134.518 212.707  1.00 30.25           C  
ATOM   3553  OG1 THR D  95     188.377 133.382 212.711  1.00 30.25           O  
ATOM   3554  CG2 THR D  95     187.001 134.766 214.119  1.00 30.25           C  
ATOM   3555  N   LYS D  96     185.675 136.548 211.204  1.00 28.90           N  
ATOM   3556  CA  LYS D  96     184.780 137.698 211.257  1.00 28.90           C  
ATOM   3557  C   LYS D  96     183.586 137.557 210.323  1.00 28.90           C  
ATOM   3558  O   LYS D  96     182.584 138.254 210.514  1.00 28.90           O  
ATOM   3559  CB  LYS D  96     185.538 138.987 210.931  1.00 28.90           C  
ATOM   3560  CG  LYS D  96     186.010 139.095 209.496  1.00 28.90           C  
ATOM   3561  CD  LYS D  96     186.753 140.402 209.267  1.00 28.90           C  
ATOM   3562  CE  LYS D  96     185.875 141.603 209.576  1.00 28.90           C  
ATOM   3563  NZ  LYS D  96     184.672 141.654 208.702  1.00 28.90           N  
ATOM   3564  N   TYR D  97     183.669 136.686 209.316  1.00 31.59           N  
ATOM   3565  CA  TYR D  97     182.535 136.479 208.421  1.00 31.59           C  
ATOM   3566  C   TYR D  97     181.371 135.815 209.147  1.00 31.59           C  
ATOM   3567  O   TYR D  97     180.232 136.291 209.081  1.00 31.59           O  
ATOM   3568  CB  TYR D  97     182.966 135.641 207.218  1.00 31.59           C  
ATOM   3569  CG  TYR D  97     181.843 135.306 206.263  1.00 31.59           C  
ATOM   3570  CD1 TYR D  97     181.399 136.232 205.329  1.00 31.59           C  
ATOM   3571  CD2 TYR D  97     181.230 134.059 206.292  1.00 31.59           C  
ATOM   3572  CE1 TYR D  97     180.374 135.928 204.454  1.00 31.59           C  
ATOM   3573  CE2 TYR D  97     180.206 133.747 205.421  1.00 31.59           C  
ATOM   3574  CZ  TYR D  97     179.782 134.684 204.505  1.00 31.59           C  
ATOM   3575  OH  TYR D  97     178.762 134.377 203.635  1.00 31.59           O  
ATOM   3576  N   TRP D  98     181.638 134.710 209.845  1.00 33.32           N  
ATOM   3577  CA  TRP D  98     180.571 133.966 210.503  1.00 33.32           C  
ATOM   3578  C   TRP D  98     180.108 134.623 211.796  1.00 33.32           C  
ATOM   3579  O   TRP D  98     178.943 134.466 212.178  1.00 33.32           O  
ATOM   3580  CB  TRP D  98     181.023 132.532 210.781  1.00 33.32           C  
ATOM   3581  CG  TRP D  98     181.139 131.693 209.547  1.00 33.32           C  
ATOM   3582  CD1 TRP D  98     182.286 131.337 208.902  1.00 33.32           C  
ATOM   3583  CD2 TRP D  98     180.064 131.098 208.811  1.00 33.32           C  
ATOM   3584  NE1 TRP D  98     181.993 130.560 207.808  1.00 33.32           N  
ATOM   3585  CE2 TRP D  98     180.635 130.399 207.730  1.00 33.32           C  
ATOM   3586  CE3 TRP D  98     178.674 131.091 208.960  1.00 33.32           C  
ATOM   3587  CZ2 TRP D  98     179.865 129.699 206.803  1.00 33.32           C  
ATOM   3588  CZ3 TRP D  98     177.912 130.396 208.039  1.00 33.32           C  
ATOM   3589  CH2 TRP D  98     178.509 129.710 206.975  1.00 33.32           C  
ATOM   3590  N   PHE D  99     180.992 135.346 212.485  1.00 31.81           N  
ATOM   3591  CA  PHE D  99     180.618 135.927 213.771  1.00 31.81           C  
ATOM   3592  C   PHE D  99     179.596 137.044 213.606  1.00 31.81           C  
ATOM   3593  O   PHE D  99     178.709 137.208 214.451  1.00 31.81           O  
ATOM   3594  CB  PHE D  99     181.860 136.435 214.500  1.00 31.81           C  
ATOM   3595  CG  PHE D  99     181.642 136.684 215.965  1.00 31.81           C  
ATOM   3596  CD1 PHE D  99     181.804 135.663 216.884  1.00 31.81           C  
ATOM   3597  CD2 PHE D  99     181.279 137.938 216.422  1.00 31.81           C  
ATOM   3598  CE1 PHE D  99     181.605 135.887 218.232  1.00 31.81           C  
ATOM   3599  CE2 PHE D  99     181.079 138.168 217.770  1.00 31.81           C  
ATOM   3600  CZ  PHE D  99     181.243 137.141 218.675  1.00 31.81           C  
ATOM   3601  N   TYR D 100     179.706 137.831 212.532  1.00 30.55           N  
ATOM   3602  CA  TYR D 100     178.761 138.924 212.321  1.00 30.55           C  
ATOM   3603  C   TYR D 100     177.351 138.400 212.080  1.00 30.55           C  
ATOM   3604  O   TYR D 100     176.374 138.985 212.560  1.00 30.55           O  
ATOM   3605  CB  TYR D 100     179.213 139.798 211.151  1.00 30.55           C  
ATOM   3606  CG  TYR D 100     178.245 140.911 210.816  1.00 30.55           C  
ATOM   3607  CD1 TYR D 100     178.245 142.095 211.538  1.00 30.55           C  
ATOM   3608  CD2 TYR D 100     177.332 140.778 209.780  1.00 30.55           C  
ATOM   3609  CE1 TYR D 100     177.365 143.115 211.238  1.00 30.55           C  
ATOM   3610  CE2 TYR D 100     176.447 141.793 209.473  1.00 30.55           C  
ATOM   3611  CZ  TYR D 100     176.468 142.959 210.205  1.00 30.55           C  
ATOM   3612  OH  TYR D 100     175.590 143.973 209.903  1.00 30.55           O  
ATOM   3613  N   ARG D 101     177.224 137.302 211.329  1.00 33.47           N  
ATOM   3614  CA  ARG D 101     175.903 136.760 211.032  1.00 33.47           C  
ATOM   3615  C   ARG D 101     175.203 136.246 212.283  1.00 33.47           C  
ATOM   3616  O   ARG D 101     173.972 136.313 212.371  1.00 33.47           O  
ATOM   3617  CB  ARG D 101     176.009 135.645 209.992  1.00 33.47           C  
ATOM   3618  CG  ARG D 101     176.321 136.137 208.593  1.00 33.47           C  
ATOM   3619  CD  ARG D 101     176.140 135.030 207.573  1.00 33.47           C  
ATOM   3620  NE  ARG D 101     176.264 135.527 206.209  1.00 33.47           N  
ATOM   3621  CZ  ARG D 101     176.074 134.790 205.123  1.00 33.47           C  
ATOM   3622  NH1 ARG D 101     175.746 133.511 205.205  1.00 33.47           N  
ATOM   3623  NH2 ARG D 101     176.215 135.350 203.926  1.00 33.47           N  
ATOM   3624  N   LEU D 102     175.959 135.722 213.249  1.00 32.68           N  
ATOM   3625  CA  LEU D 102     175.347 135.230 214.480  1.00 32.68           C  
ATOM   3626  C   LEU D 102     174.683 136.358 215.261  1.00 32.68           C  
ATOM   3627  O   LEU D 102     173.577 136.189 215.786  1.00 32.68           O  
ATOM   3628  CB  LEU D 102     176.395 134.526 215.340  1.00 32.68           C  
ATOM   3629  CG  LEU D 102     175.898 133.940 216.661  1.00 32.68           C  
ATOM   3630  CD1 LEU D 102     174.825 132.897 216.407  1.00 32.68           C  
ATOM   3631  CD2 LEU D 102     177.052 133.344 217.450  1.00 32.68           C  
ATOM   3632  N   LEU D 103     175.345 137.514 215.354  1.00 31.66           N  
ATOM   3633  CA  LEU D 103     174.775 138.637 216.091  1.00 31.66           C  
ATOM   3634  C   LEU D 103     173.541 139.197 215.393  1.00 31.66           C  
ATOM   3635  O   LEU D 103     172.569 139.582 216.053  1.00 31.66           O  
ATOM   3636  CB  LEU D 103     175.826 139.731 216.276  1.00 31.66           C  
ATOM   3637  CG  LEU D 103     177.066 139.343 217.081  1.00 31.66           C  
ATOM   3638  CD1 LEU D 103     178.013 140.523 217.202  1.00 31.66           C  
ATOM   3639  CD2 LEU D 103     176.671 138.824 218.452  1.00 31.66           C  
ATOM   3640  N   SER D 104     173.563 139.257 214.059  1.00 32.34           N  
ATOM   3641  CA  SER D 104     172.462 139.863 213.320  1.00 32.34           C  
ATOM   3642  C   SER D 104     171.184 139.041 213.393  1.00 32.34           C  
ATOM   3643  O   SER D 104     170.098 139.585 213.168  1.00 32.34           O  
ATOM   3644  CB  SER D 104     172.863 140.066 211.858  1.00 32.34           C  
ATOM   3645  OG  SER D 104     171.807 140.646 211.114  1.00 32.34           O  
ATOM   3646  N   ALA D 105     171.282 137.750 213.703  1.00 32.68           N  
ATOM   3647  CA  ALA D 105     170.109 136.887 213.730  1.00 32.68           C  
ATOM   3648  C   ALA D 105     169.412 136.885 215.084  1.00 32.68           C  
ATOM   3649  O   ALA D 105     168.178 136.860 215.143  1.00 32.68           O  
ATOM   3650  CB  ALA D 105     170.499 135.457 213.347  1.00 32.68           C  
ATOM   3651  N   LEU D 106     170.175 136.900 216.176  1.00 34.32           N  
ATOM   3652  CA  LEU D 106     169.595 136.830 217.512  1.00 34.32           C  
ATOM   3653  C   LEU D 106     168.716 138.037 217.820  1.00 34.32           C  
ATOM   3654  O   LEU D 106     167.506 137.893 218.018  1.00 34.32           O  
ATOM   3655  CB  LEU D 106     170.697 136.696 218.567  1.00 34.32           C  
ATOM   3656  CG  LEU D 106     171.090 135.281 219.004  1.00 34.32           C  
ATOM   3657  CD1 LEU D 106     171.440 134.402 217.812  1.00 34.32           C  
ATOM   3658  CD2 LEU D 106     172.240 135.320 220.001  1.00 34.32           C  
ATOM   3659  N   PHE D 107     169.306 139.230 217.865  1.00 33.05           N  
ATOM   3660  CA  PHE D 107     168.562 140.435 218.234  1.00 33.05           C  
ATOM   3661  C   PHE D 107     168.654 141.498 217.138  1.00 33.05           C  
ATOM   3662  O   PHE D 107     168.934 142.671 217.382  1.00 33.05           O  
ATOM   3663  CB  PHE D 107     169.040 140.981 219.578  1.00 33.05           C  
ATOM   3664  CG  PHE D 107     170.537 140.996 219.753  1.00 33.05           C  
ATOM   3665  CD1 PHE D 107     171.230 139.845 220.101  1.00 33.05           C  
ATOM   3666  CD2 PHE D 107     171.247 142.172 219.588  1.00 33.05           C  
ATOM   3667  CE1 PHE D 107     172.602 139.867 220.268  1.00 33.05           C  
ATOM   3668  CE2 PHE D 107     172.613 142.200 219.755  1.00 33.05           C  
ATOM   3669  CZ  PHE D 107     173.293 141.048 220.095  1.00 33.05           C  
ATOM   3670  N   GLY D 108     168.397 141.061 215.910  1.00 32.35           N  
ATOM   3671  CA  GLY D 108     168.321 141.975 214.793  1.00 32.35           C  
ATOM   3672  C   GLY D 108     166.900 142.416 214.514  1.00 32.35           C  
ATOM   3673  O   GLY D 108     166.659 143.589 214.221  1.00 32.35           O  
ATOM   3674  N   ILE D 109     165.951 141.488 214.599  1.00 34.18           N  
ATOM   3675  CA  ILE D 109     164.546 141.773 214.308  1.00 34.18           C  
ATOM   3676  C   ILE D 109     163.854 142.431 215.502  1.00 34.18           C  
ATOM   3677  O   ILE D 109     163.134 143.422 215.309  1.00 34.18           O  
ATOM   3678  CB  ILE D 109     163.807 140.497 213.868  1.00 34.18           C  
ATOM   3679  CG1 ILE D 109     164.398 139.951 212.566  1.00 34.18           C  
ATOM   3680  CG2 ILE D 109     162.329 140.778 213.688  1.00 34.18           C  
ATOM   3681  CD1 ILE D 109     163.897 138.569 212.221  1.00 34.18           C  
ATOM   3682  N   PRO D 110     164.019 141.936 216.751  1.00 33.33           N  
ATOM   3683  CA  PRO D 110     163.387 142.626 217.889  1.00 33.33           C  
ATOM   3684  C   PRO D 110     163.870 144.055 218.107  1.00 33.33           C  
ATOM   3685  O   PRO D 110     163.314 144.771 218.947  1.00 33.33           O  
ATOM   3686  CB  PRO D 110     163.747 141.732 219.081  1.00 33.33           C  
ATOM   3687  CG  PRO D 110     163.970 140.405 218.496  1.00 33.33           C  
ATOM   3688  CD  PRO D 110     164.585 140.634 217.161  1.00 33.33           C  
ATOM   3689  N   MET D 111     164.898 144.480 217.371  1.00 32.03           N  
ATOM   3690  CA  MET D 111     165.383 145.849 217.485  1.00 32.03           C  
ATOM   3691  C   MET D 111     164.768 146.768 216.435  1.00 32.03           C  
ATOM   3692  O   MET D 111     164.695 147.981 216.665  1.00 32.03           O  
ATOM   3693  CB  MET D 111     166.916 145.891 217.377  1.00 32.03           C  
ATOM   3694  CG  MET D 111     167.531 147.267 217.605  1.00 32.03           C  
ATOM   3695  SD  MET D 111     169.330 147.283 217.479  1.00 32.03           S  
ATOM   3696  CE  MET D 111     169.785 146.427 218.983  1.00 32.03           C  
ATOM   3697  N   ALA D 112     164.305 146.236 215.305  1.00 28.96           N  
ATOM   3698  CA  ALA D 112     163.692 147.042 214.256  1.00 28.96           C  
ATOM   3699  C   ALA D 112     162.301 147.536 214.634  1.00 28.96           C  
ATOM   3700  O   ALA D 112     161.889 148.617 214.204  1.00 28.96           O  
ATOM   3701  CB  ALA D 112     163.627 146.242 212.950  1.00 28.96           C  
ATOM   3702  N   LEU D 113     161.566 146.760 215.430  1.00 26.88           N  
ATOM   3703  CA  LEU D 113     160.233 147.147 215.874  1.00 26.88           C  
ATOM   3704  C   LEU D 113     160.295 148.378 216.771  1.00 26.88           C  
ATOM   3705  O   LEU D 113     159.427 149.253 216.691  1.00 26.88           O  
ATOM   3706  CB  LEU D 113     159.559 145.988 216.612  1.00 26.88           C  
ATOM   3707  CG  LEU D 113     158.176 146.243 217.218  1.00 26.88           C  
ATOM   3708  CD1 LEU D 113     157.242 146.877 216.200  1.00 26.88           C  
ATOM   3709  CD2 LEU D 113     157.582 144.955 217.758  1.00 26.88           C  
ATOM   3710  N   ILE D 114     161.315 148.452 217.627  1.00 24.02           N  
ATOM   3711  CA  ILE D 114     161.425 149.557 218.576  1.00 24.02           C  
ATOM   3712  C   ILE D 114     161.587 150.885 217.845  1.00 24.02           C  
ATOM   3713  O   ILE D 114     160.956 151.887 218.199  1.00 24.02           O  
ATOM   3714  CB  ILE D 114     162.586 149.305 219.553  1.00 24.02           C  
ATOM   3715  CG1 ILE D 114     162.314 148.050 220.385  1.00 24.02           C  
ATOM   3716  CG2 ILE D 114     162.803 150.511 220.446  1.00 24.02           C  
ATOM   3717  CD1 ILE D 114     163.507 147.577 221.185  1.00 24.02           C  
ATOM   3718  N   TRP D 115     162.440 150.917 216.817  1.00 21.35           N  
ATOM   3719  CA  TRP D 115     162.651 152.160 216.081  1.00 21.35           C  
ATOM   3720  C   TRP D 115     161.421 152.563 215.278  1.00 21.35           C  
ATOM   3721  O   TRP D 115     161.250 153.745 214.965  1.00 21.35           O  
ATOM   3722  CB  TRP D 115     163.863 152.034 215.159  1.00 21.35           C  
ATOM   3723  CG  TRP D 115     165.173 152.005 215.883  1.00 21.35           C  
ATOM   3724  CD1 TRP D 115     166.033 150.952 215.980  1.00 21.35           C  
ATOM   3725  CD2 TRP D 115     165.769 153.079 216.621  1.00 21.35           C  
ATOM   3726  NE1 TRP D 115     167.130 151.304 216.728  1.00 21.35           N  
ATOM   3727  CE2 TRP D 115     166.992 152.605 217.133  1.00 21.35           C  
ATOM   3728  CE3 TRP D 115     165.388 154.395 216.896  1.00 21.35           C  
ATOM   3729  CZ2 TRP D 115     167.835 153.399 217.905  1.00 21.35           C  
ATOM   3730  CZ3 TRP D 115     166.228 155.182 217.662  1.00 21.35           C  
ATOM   3731  CH2 TRP D 115     167.437 154.682 218.157  1.00 21.35           C  
ATOM   3732  N   GLY D 116     160.563 151.603 214.930  1.00 21.08           N  
ATOM   3733  CA  GLY D 116     159.376 151.934 214.158  1.00 21.08           C  
ATOM   3734  C   GLY D 116     158.393 152.802 214.921  1.00 21.08           C  
ATOM   3735  O   GLY D 116     157.857 153.771 214.380  1.00 21.08           O  
ATOM   3736  N   ILE D 117     158.140 152.465 216.187  1.00 18.58           N  
ATOM   3737  CA  ILE D 117     157.175 153.221 216.978  1.00 18.58           C  
ATOM   3738  C   ILE D 117     157.716 154.605 217.314  1.00 18.58           C  
ATOM   3739  O   ILE D 117     156.976 155.596 217.294  1.00 18.58           O  
ATOM   3740  CB  ILE D 117     156.799 152.438 218.249  1.00 18.58           C  
ATOM   3741  CG1 ILE D 117     156.259 151.055 217.887  1.00 18.58           C  
ATOM   3742  CG2 ILE D 117     155.779 153.207 219.069  1.00 18.58           C  
ATOM   3743  CD1 ILE D 117     155.862 150.226 219.086  1.00 18.58           C  
ATOM   3744  N   TYR D 118     159.009 154.697 217.630  1.00 17.27           N  
ATOM   3745  CA  TYR D 118     159.574 155.957 218.105  1.00 17.27           C  
ATOM   3746  C   TYR D 118     159.530 157.038 217.030  1.00 17.27           C  
ATOM   3747  O   TYR D 118     159.241 158.202 217.326  1.00 17.27           O  
ATOM   3748  CB  TYR D 118     161.006 155.735 218.588  1.00 17.27           C  
ATOM   3749  CG  TYR D 118     161.618 156.935 219.268  1.00 17.27           C  
ATOM   3750  CD1 TYR D 118     161.327 157.229 220.591  1.00 17.27           C  
ATOM   3751  CD2 TYR D 118     162.498 157.767 218.591  1.00 17.27           C  
ATOM   3752  CE1 TYR D 118     161.888 158.323 221.219  1.00 17.27           C  
ATOM   3753  CE2 TYR D 118     163.064 158.861 219.211  1.00 17.27           C  
ATOM   3754  CZ  TYR D 118     162.756 159.135 220.525  1.00 17.27           C  
ATOM   3755  OH  TYR D 118     163.317 160.225 221.147  1.00 17.27           O  
ATOM   3756  N   PHE D 119     159.822 156.678 215.779  1.00 18.21           N  
ATOM   3757  CA  PHE D 119     159.836 157.679 214.716  1.00 18.21           C  
ATOM   3758  C   PHE D 119     158.437 158.178 214.382  1.00 18.21           C  
ATOM   3759  O   PHE D 119     158.282 159.317 213.927  1.00 18.21           O  
ATOM   3760  CB  PHE D 119     160.512 157.117 213.466  1.00 18.21           C  
ATOM   3761  CG  PHE D 119     162.005 157.274 213.462  1.00 18.21           C  
ATOM   3762  CD1 PHE D 119     162.583 158.503 213.197  1.00 18.21           C  
ATOM   3763  CD2 PHE D 119     162.831 156.196 213.725  1.00 18.21           C  
ATOM   3764  CE1 PHE D 119     163.955 158.652 213.194  1.00 18.21           C  
ATOM   3765  CE2 PHE D 119     164.203 156.340 213.723  1.00 18.21           C  
ATOM   3766  CZ  PHE D 119     164.765 157.569 213.457  1.00 18.21           C  
ATOM   3767  N   ALA D 120     157.411 157.349 214.589  1.00 18.53           N  
ATOM   3768  CA  ALA D 120     156.047 157.774 214.291  1.00 18.53           C  
ATOM   3769  C   ALA D 120     155.604 158.909 215.204  1.00 18.53           C  
ATOM   3770  O   ALA D 120     154.912 159.834 214.762  1.00 18.53           O  
ATOM   3771  CB  ALA D 120     155.090 156.589 214.406  1.00 18.53           C  
ATOM   3772  N   ILE D 121     155.983 158.853 216.482  1.00 16.59           N  
ATOM   3773  CA  ILE D 121     155.555 159.872 217.436  1.00 16.59           C  
ATOM   3774  C   ILE D 121     156.187 161.220 217.114  1.00 16.59           C  
ATOM   3775  O   ILE D 121     155.525 162.262 217.181  1.00 16.59           O  
ATOM   3776  CB  ILE D 121     155.876 159.421 218.871  1.00 16.59           C  
ATOM   3777  CG1 ILE D 121     155.204 158.080 219.167  1.00 16.59           C  
ATOM   3778  CG2 ILE D 121     155.429 160.471 219.870  1.00 16.59           C  
ATOM   3779  CD1 ILE D 121     155.477 157.556 220.556  1.00 16.59           C  
ATOM   3780  N   LEU D 122     157.476 161.228 216.765  1.00 17.57           N  
ATOM   3781  CA  LEU D 122     158.153 162.490 216.478  1.00 17.57           C  
ATOM   3782  C   LEU D 122     157.595 163.153 215.225  1.00 17.57           C  
ATOM   3783  O   LEU D 122     157.513 164.384 215.152  1.00 17.57           O  
ATOM   3784  CB  LEU D 122     159.657 162.263 216.335  1.00 17.57           C  
ATOM   3785  CG  LEU D 122     160.399 161.754 217.570  1.00 17.57           C  
ATOM   3786  CD1 LEU D 122     161.876 161.590 217.267  1.00 17.57           C  
ATOM   3787  CD2 LEU D 122     160.193 162.698 218.739  1.00 17.57           C  
ATOM   3788  N   SER D 123     157.221 162.356 214.222  1.00 19.83           N  
ATOM   3789  CA  SER D 123     156.700 162.926 212.983  1.00 19.83           C  
ATOM   3790  C   SER D 123     155.384 163.659 213.214  1.00 19.83           C  
ATOM   3791  O   SER D 123     155.157 164.733 212.646  1.00 19.83           O  
ATOM   3792  CB  SER D 123     156.523 161.830 211.933  1.00 19.83           C  
ATOM   3793  OG  SER D 123     157.752 161.184 211.656  1.00 19.83           O  
ATOM   3794  N   PHE D 124     154.502 163.091 214.040  1.00 22.28           N  
ATOM   3795  CA  PHE D 124     153.191 163.697 214.253  1.00 22.28           C  
ATOM   3796  C   PHE D 124     153.299 165.035 214.975  1.00 22.28           C  
ATOM   3797  O   PHE D 124     152.602 165.993 214.624  1.00 22.28           O  
ATOM   3798  CB  PHE D 124     152.293 162.738 215.034  1.00 22.28           C  
ATOM   3799  CG  PHE D 124     150.961 163.323 215.408  1.00 22.28           C  
ATOM   3800  CD1 PHE D 124     149.923 163.353 214.494  1.00 22.28           C  
ATOM   3801  CD2 PHE D 124     150.743 163.832 216.677  1.00 22.28           C  
ATOM   3802  CE1 PHE D 124     148.696 163.888 214.835  1.00 22.28           C  
ATOM   3803  CE2 PHE D 124     149.518 164.367 217.024  1.00 22.28           C  
ATOM   3804  CZ  PHE D 124     148.494 164.396 216.101  1.00 22.28           C  
ATOM   3805  N   LEU D 125     154.160 165.119 215.991  1.00 20.26           N  
ATOM   3806  CA  LEU D 125     154.258 166.346 216.778  1.00 20.26           C  
ATOM   3807  C   LEU D 125     154.798 167.504 215.949  1.00 20.26           C  
ATOM   3808  O   LEU D 125     154.345 168.644 216.099  1.00 20.26           O  
ATOM   3809  CB  LEU D 125     155.135 166.116 218.007  1.00 20.26           C  
ATOM   3810  CG  LEU D 125     154.628 165.077 219.006  1.00 20.26           C  
ATOM   3811  CD1 LEU D 125     155.600 164.928 220.162  1.00 20.26           C  
ATOM   3812  CD2 LEU D 125     153.246 165.453 219.510  1.00 20.26           C  
ATOM   3813  N   HIS D 126     155.773 167.237 215.080  1.00 21.24           N  
ATOM   3814  CA  HIS D 126     156.387 168.310 214.304  1.00 21.24           C  
ATOM   3815  C   HIS D 126     155.391 168.948 213.342  1.00 21.24           C  
ATOM   3816  O   HIS D 126     155.359 170.175 213.198  1.00 21.24           O  
ATOM   3817  CB  HIS D 126     157.599 167.773 213.544  1.00 21.24           C  
ATOM   3818  CG  HIS D 126     158.301 168.803 212.716  1.00 21.24           C  
ATOM   3819  ND1 HIS D 126     159.126 169.762 213.262  1.00 21.24           N  
ATOM   3820  CD2 HIS D 126     158.304 169.022 211.380  1.00 21.24           C  
ATOM   3821  CE1 HIS D 126     159.606 170.528 212.299  1.00 21.24           C  
ATOM   3822  NE2 HIS D 126     159.123 170.100 211.147  1.00 21.24           N  
ATOM   3823  N   ILE D 127     154.570 168.134 212.676  1.00 24.60           N  
ATOM   3824  CA  ILE D 127     153.684 168.656 211.639  1.00 24.60           C  
ATOM   3825  C   ILE D 127     152.556 169.484 212.245  1.00 24.60           C  
ATOM   3826  O   ILE D 127     152.243 170.577 211.760  1.00 24.60           O  
ATOM   3827  CB  ILE D 127     153.139 167.502 210.779  1.00 24.60           C  
ATOM   3828  CG1 ILE D 127     154.276 166.818 210.020  1.00 24.60           C  
ATOM   3829  CG2 ILE D 127     152.086 168.006 209.810  1.00 24.60           C  
ATOM   3830  CD1 ILE D 127     153.820 165.674 209.146  1.00 24.60           C  
ATOM   3831  N   TRP D 128     151.932 168.986 213.312  1.00 25.02           N  
ATOM   3832  CA  TRP D 128     150.692 169.568 213.810  1.00 25.02           C  
ATOM   3833  C   TRP D 128     150.874 170.534 214.974  1.00 25.02           C  
ATOM   3834  O   TRP D 128     149.965 171.328 215.236  1.00 25.02           O  
ATOM   3835  CB  TRP D 128     149.725 168.457 214.237  1.00 25.02           C  
ATOM   3836  CG  TRP D 128     149.161 167.673 213.091  1.00 25.02           C  
ATOM   3837  CD1 TRP D 128     149.795 166.705 212.371  1.00 25.02           C  
ATOM   3838  CD2 TRP D 128     147.840 167.777 212.544  1.00 25.02           C  
ATOM   3839  NE1 TRP D 128     148.957 166.207 211.404  1.00 25.02           N  
ATOM   3840  CE2 TRP D 128     147.750 166.848 211.490  1.00 25.02           C  
ATOM   3841  CE3 TRP D 128     146.728 168.569 212.841  1.00 25.02           C  
ATOM   3842  CZ2 TRP D 128     146.594 166.689 210.733  1.00 25.02           C  
ATOM   3843  CZ3 TRP D 128     145.581 168.409 212.087  1.00 25.02           C  
ATOM   3844  CH2 TRP D 128     145.523 167.477 211.046  1.00 25.02           C  
ATOM   3845  N   ALA D 129     152.004 170.495 215.678  1.00 21.18           N  
ATOM   3846  CA  ALA D 129     152.175 171.309 216.876  1.00 21.18           C  
ATOM   3847  C   ALA D 129     153.323 172.301 216.775  1.00 21.18           C  
ATOM   3848  O   ALA D 129     153.136 173.484 217.079  1.00 21.18           O  
ATOM   3849  CB  ALA D 129     152.377 170.403 218.100  1.00 21.18           C  
ATOM   3850  N   VAL D 130     154.512 171.856 216.368  1.00 20.98           N  
ATOM   3851  CA  VAL D 130     155.683 172.729 216.406  1.00 20.98           C  
ATOM   3852  C   VAL D 130     155.593 173.808 215.332  1.00 20.98           C  
ATOM   3853  O   VAL D 130     155.861 174.986 215.594  1.00 20.98           O  
ATOM   3854  CB  VAL D 130     156.973 171.901 216.269  1.00 20.98           C  
ATOM   3855  CG1 VAL D 130     158.128 172.782 215.823  1.00 20.98           C  
ATOM   3856  CG2 VAL D 130     157.301 171.220 217.586  1.00 20.98           C  
ATOM   3857  N   VAL D 131     155.219 173.427 214.108  1.00 24.19           N  
ATOM   3858  CA  VAL D 131     155.222 174.386 213.000  1.00 24.19           C  
ATOM   3859  C   VAL D 131     154.249 175.540 213.224  1.00 24.19           C  
ATOM   3860  O   VAL D 131     154.653 176.700 213.043  1.00 24.19           O  
ATOM   3861  CB  VAL D 131     154.984 173.657 211.666  1.00 24.19           C  
ATOM   3862  CG1 VAL D 131     154.826 174.658 210.537  1.00 24.19           C  
ATOM   3863  CG2 VAL D 131     156.134 172.714 211.372  1.00 24.19           C  
ATOM   3864  N   PRO D 132     152.981 175.315 213.594  1.00 22.89           N  
ATOM   3865  CA  PRO D 132     152.112 176.467 213.893  1.00 22.89           C  
ATOM   3866  C   PRO D 132     152.607 177.317 215.050  1.00 22.89           C  
ATOM   3867  O   PRO D 132     152.392 178.535 215.047  1.00 22.89           O  
ATOM   3868  CB  PRO D 132     150.760 175.814 214.210  1.00 22.89           C  
ATOM   3869  CG  PRO D 132     150.812 174.496 213.540  1.00 22.89           C  
ATOM   3870  CD  PRO D 132     152.230 174.050 213.672  1.00 22.89           C  
ATOM   3871  N   CYS D 133     153.259 176.712 216.046  1.00 22.79           N  
ATOM   3872  CA  CYS D 133     153.722 177.472 217.203  1.00 22.79           C  
ATOM   3873  C   CYS D 133     154.810 178.470 216.822  1.00 22.79           C  
ATOM   3874  O   CYS D 133     154.801 179.613 217.292  1.00 22.79           O  
ATOM   3875  CB  CYS D 133     154.226 176.519 218.285  1.00 22.79           C  
ATOM   3876  SG  CYS D 133     154.841 177.336 219.771  1.00 22.79           S  
ATOM   3877  N   ILE D 134     155.759 178.056 215.981  1.00 23.42           N  
ATOM   3878  CA  ILE D 134     156.858 178.941 215.604  1.00 23.42           C  
ATOM   3879  C   ILE D 134     156.350 180.102 214.757  1.00 23.42           C  
ATOM   3880  O   ILE D 134     156.786 181.247 214.926  1.00 23.42           O  
ATOM   3881  CB  ILE D 134     157.957 178.147 214.875  1.00 23.42           C  
ATOM   3882  CG1 ILE D 134     158.509 177.048 215.782  1.00 23.42           C  
ATOM   3883  CG2 ILE D 134     159.074 179.073 214.424  1.00 23.42           C  
ATOM   3884  CD1 ILE D 134     159.149 177.568 217.046  1.00 23.42           C  
ATOM   3885  N   LYS D 135     155.428 179.828 213.831  1.00 24.72           N  
ATOM   3886  CA  LYS D 135     154.932 180.875 212.943  1.00 24.72           C  
ATOM   3887  C   LYS D 135     154.190 181.957 213.718  1.00 24.72           C  
ATOM   3888  O   LYS D 135     154.343 183.151 213.434  1.00 24.72           O  
ATOM   3889  CB  LYS D 135     154.032 180.264 211.869  1.00 24.72           C  
ATOM   3890  CG  LYS D 135     153.065 181.245 211.233  1.00 24.72           C  
ATOM   3891  CD  LYS D 135     152.310 180.603 210.083  1.00 24.72           C  
ATOM   3892  CE  LYS D 135     151.637 181.651 209.215  1.00 24.72           C  
ATOM   3893  NZ  LYS D 135     152.592 182.707 208.781  1.00 24.72           N  
ATOM   3894  N   SER D 136     153.384 181.562 214.706  1.00 22.89           N  
ATOM   3895  CA  SER D 136     152.637 182.531 215.500  1.00 22.89           C  
ATOM   3896  C   SER D 136     153.539 183.394 216.372  1.00 22.89           C  
ATOM   3897  O   SER D 136     153.088 184.430 216.870  1.00 22.89           O  
ATOM   3898  CB  SER D 136     151.610 181.812 216.373  1.00 22.89           C  
ATOM   3899  OG  SER D 136     150.894 182.733 217.175  1.00 22.89           O  
ATOM   3900  N   PHE D 137     154.794 182.987 216.579  1.00 24.70           N  
ATOM   3901  CA  PHE D 137     155.703 183.776 217.404  1.00 24.70           C  
ATOM   3902  C   PHE D 137     156.112 185.066 216.702  1.00 24.70           C  
ATOM   3903  O   PHE D 137     156.311 186.097 217.354  1.00 24.70           O  
ATOM   3904  CB  PHE D 137     156.932 182.941 217.765  1.00 24.70           C  
ATOM   3905  CG  PHE D 137     157.921 183.655 218.642  1.00 24.70           C  
ATOM   3906  CD1 PHE D 137     157.688 183.797 219.998  1.00 24.70           C  
ATOM   3907  CD2 PHE D 137     159.093 184.167 218.113  1.00 24.70           C  
ATOM   3908  CE1 PHE D 137     158.599 184.447 220.808  1.00 24.70           C  
ATOM   3909  CE2 PHE D 137     160.008 184.817 218.918  1.00 24.70           C  
ATOM   3910  CZ  PHE D 137     159.760 184.957 220.267  1.00 24.70           C  
ATOM   3911  N   LEU D 138     156.245 185.028 215.373  1.00 24.57           N  
ATOM   3912  CA  LEU D 138     156.668 186.213 214.630  1.00 24.57           C  
ATOM   3913  C   LEU D 138     155.646 187.339 214.710  1.00 24.57           C  
ATOM   3914  O   LEU D 138     156.024 188.509 214.836  1.00 24.57           O  
ATOM   3915  CB  LEU D 138     156.932 185.852 213.169  1.00 24.57           C  
ATOM   3916  CG  LEU D 138     158.014 184.810 212.895  1.00 24.57           C  
ATOM   3917  CD1 LEU D 138     158.381 184.805 211.423  1.00 24.57           C  
ATOM   3918  CD2 LEU D 138     159.233 185.094 213.746  1.00 24.57           C  
ATOM   3919  N   ILE D 139     154.355 187.014 214.625  1.00 25.69           N  
ATOM   3920  CA  ILE D 139     153.326 188.050 214.627  1.00 25.69           C  
ATOM   3921  C   ILE D 139     153.278 188.757 215.976  1.00 25.69           C  
ATOM   3922  O   ILE D 139     153.046 189.970 216.048  1.00 25.69           O  
ATOM   3923  CB  ILE D 139     151.960 187.445 214.254  1.00 25.69           C  
ATOM   3924  CG1 ILE D 139     152.042 186.729 212.906  1.00 25.69           C  
ATOM   3925  CG2 ILE D 139     150.891 188.522 214.210  1.00 25.69           C  
ATOM   3926  CD1 ILE D 139     150.730 186.132 212.456  1.00 25.69           C  
ATOM   3927  N   GLU D 140     153.497 188.017 217.064  1.00 28.83           N  
ATOM   3928  CA  GLU D 140     153.383 188.603 218.396  1.00 28.83           C  
ATOM   3929  C   GLU D 140     154.466 189.647 218.651  1.00 28.83           C  
ATOM   3930  O   GLU D 140     154.175 190.734 219.165  1.00 28.83           O  
ATOM   3931  CB  GLU D 140     153.435 187.501 219.453  1.00 28.83           C  
ATOM   3932  CG  GLU D 140     153.244 187.994 220.874  1.00 28.83           C  
ATOM   3933  CD  GLU D 140     153.251 186.866 221.886  1.00 28.83           C  
ATOM   3934  OE1 GLU D 140     153.426 185.699 221.478  1.00 28.83           O  
ATOM   3935  OE2 GLU D 140     153.086 187.146 223.092  1.00 28.83           O
[truncated: 624,997 more chars]
