# Supplementary material for: Understanding mechanisms of Polygonatum sibiricum-derived exosome-like nanoparticles against breast cancer through an integrated metabolomics and network pharmacology analysis
Source: Front Chem. 2025 Jun 6;13:1559758. doi: 10.3389/fchem.2025.1559758 (PMC12179076; doi:10.3389/fchem.2025.1559758)
Supplement: Supplementary file 1 [file DataSheet1.zip › raw data/Fig.6/Gene/ESR1-1xpc.pdb]

HEADER    HORMONE/GROWTH FACTOR RECEPTOR          08-OCT-04   1XPC              
TITLE     HUMAN ESTROGEN RECEPTOR ALPHA LIGAND-BINDING DOMAIN IN COMPLEX WITH   
TITLE    2 COMPOUND 19                                                          
COMPND    MOL_ID: 1;                                                            
COMPND   2 MOLECULE: ESTROGEN RECEPTOR;                                         
COMPND   3 CHAIN: A;                                                            
COMPND   4 FRAGMENT: LIGAND BINDING DOMAIN;                                     
COMPND   5 SYNONYM: ER, ESTRADIOL RECEPTOR, ER-ALPHA;                           
COMPND   6 ENGINEERED: YES                                                      
SOURCE    MOL_ID: 1;                                                            
SOURCE   2 ORGANISM_SCIENTIFIC: HOMO SAPIENS;                                   
SOURCE   3 ORGANISM_COMMON: HUMAN;                                              
SOURCE   4 ORGANISM_TAXID: 9606;                                                
SOURCE   5 GENE: ESR1, NR3A1, ESR;                                              
SOURCE   6 EXPRESSION_SYSTEM: ESCHERICHIA COLI;                                 
SOURCE   7 EXPRESSION_SYSTEM_TAXID: 562                                         
KEYWDS    NUCLEAR RECEPTOR, TRANSCRIPTION FACTOR, ER-ALPHA, ANTAGONIST,         
KEYWDS   2 HORMONE-GROWTH FACTOR RECEPTOR COMPLEX                               
EXPDTA    X-RAY DIFFRACTION                                                     
AUTHOR    P.M.D.FITZGERALD,N.SHARMA                                             
REVDAT   5   14-FEB-24 1XPC    1       REMARK                                   
REVDAT   4   11-OCT-17 1XPC    1       REMARK                                   
REVDAT   3   13-JUL-11 1XPC    1       VERSN                                    
REVDAT   2   24-FEB-09 1XPC    1       VERSN                                    
REVDAT   1   07-DEC-04 1XPC    0                                                
JRNL        AUTH   T.A.BLIZZARD,F.DININNO,J.D.MORGAN,H.Y.CHEN,J.Y.WU,S.KIM,     
JRNL        AUTH 2 W.CHAN,E.T.BIRZIN,Y.T.YANG,L.Y.PAI,P.M.FITZGERALD,N.SHARMA,  
JRNL        AUTH 3 Y.LI,Z.ZHANG,E.C.HAYES,C.A.DASILVA,W.TANG,S.P.ROHRER,        
JRNL        AUTH 4 J.M.SCHAEFFER,M.L.HAMMOND                                    
JRNL        TITL   ESTROGEN RECEPTOR LIGANDS. PART 9: DIHYDROBENZOXATHIIN       
JRNL        TITL 2 SERAMS WITH ALKYL SUBSTITUTED PYRROLIDINE SIDE CHAINS AND    
JRNL        TITL 3 LINKERS.                                                     
JRNL        REF    BIOORG.MED.CHEM.LETT.         V.  15   107 2005              
JRNL        REFN                   ISSN 0960-894X                               
JRNL        PMID   15582421                                                     
JRNL        DOI    10.1016/J.BMCL.2004.10.036                                   
REMARK   2                                                                      
REMARK   2 RESOLUTION.    1.60 ANGSTROMS.                                       
REMARK   3                                                                      
REMARK   3 REFINEMENT.                                                          
REMARK   3   PROGRAM     : SHELXL 97-1                                          
REMARK   3   AUTHORS     : G.M.SHELDRICK                                        
REMARK   3                                                                      
REMARK   3  DATA USED IN REFINEMENT.                                            
REMARK   3   RESOLUTION RANGE HIGH (ANGSTROMS) : 1.60                           
REMARK   3   RESOLUTION RANGE LOW  (ANGSTROMS) : 10.00                          
REMARK   3   DATA CUTOFF            (SIGMA(F)) : -3.000                         
REMARK   3   COMPLETENESS FOR RANGE        (%) : 99.5                           
REMARK   3   CROSS-VALIDATION METHOD           : THROUGHOUT                     
REMARK   3   FREE R VALUE TEST SET SELECTION   : RANDOM                         
REMARK   3                                                                      
REMARK   3  FIT TO DATA USED IN REFINEMENT (NO CUTOFF).                         
REMARK   3   R VALUE   (WORKING + TEST SET, NO CUTOFF) : NULL                   
REMARK   3   R VALUE          (WORKING SET, NO CUTOFF) : 0.184                  
REMARK   3   FREE R VALUE                  (NO CUTOFF) : 0.251                  
REMARK   3   FREE R VALUE TEST SET SIZE (%, NO CUTOFF) : 5.000                  
REMARK   3   FREE R VALUE TEST SET COUNT   (NO CUTOFF) : 1906                   
REMARK   3   TOTAL NUMBER OF REFLECTIONS   (NO CUTOFF) : 36541                  
REMARK   3                                                                      
REMARK   3  FIT/AGREEMENT OF MODEL FOR DATA WITH F>4SIG(F).                     
REMARK   3   R VALUE   (WORKING + TEST SET, F>4SIG(F)) : NULL                   
REMARK   3   R VALUE          (WORKING SET, F>4SIG(F)) : 0.175                  
REMARK   3   FREE R VALUE                  (F>4SIG(F)) : 0.243                  
REMARK   3   FREE R VALUE TEST SET SIZE (%, F>4SIG(F)) : NULL                   
REMARK   3   FREE R VALUE TEST SET COUNT   (F>4SIG(F)) : 1677                   
REMARK   3   TOTAL NUMBER OF REFLECTIONS   (F>4SIG(F)) : 31656                  
REMARK   3                                                                      
REMARK   3  NUMBER OF NON-HYDROGEN ATOMS USED IN REFINEMENT.                    
REMARK   3   PROTEIN ATOMS      : 1951                                          
REMARK   3   NUCLEIC ACID ATOMS : 0                                             
REMARK   3   HETEROGEN ATOMS    : 33                                            
REMARK   3   SOLVENT ATOMS      : 191                                           
REMARK   3                                                                      
REMARK   3  MODEL REFINEMENT.                                                   
REMARK   3   OCCUPANCY SUM OF NON-HYDROGEN ATOMS      : 2173.5                  
REMARK   3   OCCUPANCY SUM OF HYDROGEN ATOMS          : 0.00                    
REMARK   3   NUMBER OF DISCRETELY DISORDERED RESIDUES : 0                       
REMARK   3   NUMBER OF LEAST-SQUARES PARAMETERS       : 19566                   
REMARK   3   NUMBER OF RESTRAINTS                     : 23976                   
REMARK   3                                                                      
REMARK   3  RMS DEVIATIONS FROM RESTRAINT TARGET VALUES.                        
REMARK   3   BOND LENGTHS                         (A) : 0.008                   
REMARK   3   ANGLE DISTANCES                      (A) : 0.025                   
REMARK   3   SIMILAR DISTANCES (NO TARGET VALUES) (A) : 0.000                   
REMARK   3   DISTANCES FROM RESTRAINT PLANES      (A) : 0.313                   
REMARK   3   ZERO CHIRAL VOLUMES               (A**3) : 0.033                   
REMARK   3   NON-ZERO CHIRAL VOLUMES           (A**3) : 0.043                   
REMARK   3   ANTI-BUMPING DISTANCE RESTRAINTS     (A) : 0.008                   
REMARK   3   RIGID-BOND ADP COMPONENTS         (A**2) : 0.003                   
REMARK   3   SIMILAR ADP COMPONENTS            (A**2) : 0.066                   
REMARK   3   APPROXIMATELY ISOTROPIC ADPS      (A**2) : 0.083                   
REMARK   3                                                                      
REMARK   3  BULK SOLVENT MODELING.                                              
REMARK   3   METHOD USED: SHELXL TWO-PARAMETER (SWAT)                           
REMARK   3                                                                      
REMARK   3  STEREOCHEMISTRY TARGET VALUES : ENGH & HUBER                        
REMARK   3   SPECIAL CASE: NULL                                                 
REMARK   3                                                                      
REMARK   3  OTHER REFINEMENT REMARKS: NULL                                      
REMARK   4                                                                      
REMARK   4 1XPC COMPLIES WITH FORMAT V. 3.30, 13-JUL-11                         
REMARK 100                                                                      
REMARK 100 THIS ENTRY HAS BEEN PROCESSED BY RCSB ON 13-OCT-04.                  
REMARK 100 THE DEPOSITION ID IS D_1000030608.                                   
REMARK 200                                                                      
REMARK 200 EXPERIMENTAL DETAILS                                                 
REMARK 200  EXPERIMENT TYPE                : X-RAY DIFFRACTION                  
REMARK 200  DATE OF DATA COLLECTION        : 15-DEC-01                          
REMARK 200  TEMPERATURE           (KELVIN) : 100.0                              
REMARK 200  PH                             : 7.10                               
REMARK 200  NUMBER OF CRYSTALS USED        : 1                                  
REMARK 200                                                                      
REMARK 200  SYNCHROTRON              (Y/N) : Y                                  
REMARK 200  RADIATION SOURCE               : APS                                
REMARK 200  BEAMLINE                       : 17-ID                              
REMARK 200  X-RAY GENERATOR MODEL          : NULL                               
REMARK 200  MONOCHROMATIC OR LAUE    (M/L) : M                                  
REMARK 200  WAVELENGTH OR RANGE        (A) : 1.00                               
REMARK 200  MONOCHROMATOR                  : NULL                               
REMARK 200  OPTICS                         : NULL                               
REMARK 200                                                                      
REMARK 200  DETECTOR TYPE                  : CCD                                
REMARK 200  DETECTOR MANUFACTURER          : ADSC                               
REMARK 200  INTENSITY-INTEGRATION SOFTWARE : X-GEN                              
REMARK 200  DATA SCALING SOFTWARE          : X-GEN                              
REMARK 200                                                                      
REMARK 200  NUMBER OF UNIQUE REFLECTIONS   : 38457                              
REMARK 200  RESOLUTION RANGE HIGH      (A) : 1.600                              
REMARK 200  RESOLUTION RANGE LOW       (A) : 99.900                             
REMARK 200  REJECTION CRITERIA  (SIGMA(I)) : -3.000                             
REMARK 200                                                                      
REMARK 200 OVERALL.                                                             
REMARK 200  COMPLETENESS FOR RANGE     (%) : 99.5                               
REMARK 200  DATA REDUNDANCY                : 9.057                              
REMARK 200  R MERGE                    (I) : 0.06610                            
REMARK 200  R SYM                      (I) : 0.06610                            
REMARK 200  <I/SIGMA(I)> FOR THE DATA SET  : 44.8550                            
REMARK 200                                                                      
REMARK 200 IN THE HIGHEST RESOLUTION SHELL.                                     
REMARK 200  HIGHEST RESOLUTION SHELL, RANGE HIGH (A) : 1.60                     
REMARK 200  HIGHEST RESOLUTION SHELL, RANGE LOW  (A) : 1.70                     
REMARK 200  COMPLETENESS FOR SHELL     (%) : 100.0                              
REMARK 200  DATA REDUNDANCY IN SHELL       : 7.47                               
REMARK 200  R MERGE FOR SHELL          (I) : 0.49110                            
REMARK 200  R SYM FOR SHELL            (I) : 0.49110                            
REMARK 200  <I/SIGMA(I)> FOR SHELL         : 2.452                              
REMARK 200                                                                      
REMARK 200 DIFFRACTION PROTOCOL: SINGLE WAVELENGTH                              
REMARK 200 METHOD USED TO DETERMINE THE STRUCTURE: ISOMORPHOUS REPLACEMENT      
REMARK 200 SOFTWARE USED: NULL                                                  
REMARK 200 STARTING MODEL: NULL                                                 
REMARK 200                                                                      
REMARK 200 REMARK: NULL                                                         
REMARK 280                                                                      
REMARK 280 CRYSTAL                                                              
REMARK 280 SOLVENT CONTENT, VS   (%): 49.84                                     
REMARK 280 MATTHEWS COEFFICIENT, VM (ANGSTROMS**3/DA): 2.45                     
REMARK 280                                                                      
REMARK 280 CRYSTALLIZATION CONDITIONS: 2-10% PEG 3350, 0.02-0.20M MGCL2,        
REMARK 280  IMIDAZOLE, VAPOR DIFFUSION, HANGING DROP, PH 7.10                   
REMARK 290                                                                      
REMARK 290 CRYSTALLOGRAPHIC SYMMETRY                                            
REMARK 290 SYMMETRY OPERATORS FOR SPACE GROUP: P 65 2 2                         
REMARK 290                                                                      
REMARK 290      SYMOP   SYMMETRY                                                
REMARK 290     NNNMMM   OPERATOR                                                
REMARK 290       1555   X,Y,Z                                                   
REMARK 290       2555   -Y,X-Y,Z+2/3                                            
REMARK 290       3555   -X+Y,-X,Z+1/3                                           
REMARK 290       4555   -X,-Y,Z+1/2                                             
REMARK 290       5555   Y,-X+Y,Z+1/6                                            
REMARK 290       6555   X-Y,X,Z+5/6                                             
REMARK 290       7555   Y,X,-Z+2/3                                              
REMARK 290       8555   X-Y,-Y,-Z                                               
REMARK 290       9555   -X,-X+Y,-Z+1/3                                          
REMARK 290      10555   -Y,-X,-Z+1/6                                            
REMARK 290      11555   -X+Y,Y,-Z+1/2                                           
REMARK 290      12555   X,X-Y,-Z+5/6                                            
REMARK 290                                                                      
REMARK 290     WHERE NNN -> OPERATOR NUMBER                                     
REMARK 290           MMM -> TRANSLATION VECTOR                                  
REMARK 290                                                                      
REMARK 290 CRYSTALLOGRAPHIC SYMMETRY TRANSFORMATIONS                            
REMARK 290 THE FOLLOWING TRANSFORMATIONS OPERATE ON THE ATOM/HETATM             
REMARK 290 RECORDS IN THIS ENTRY TO PRODUCE CRYSTALLOGRAPHICALLY                
REMARK 290 RELATED MOLECULES.                                                   
REMARK 290   SMTRY1   1  1.000000  0.000000  0.000000        0.00000            
REMARK 290   SMTRY2   1  0.000000  1.000000  0.000000        0.00000            
REMARK 290   SMTRY3   1  0.000000  0.000000  1.000000        0.00000            
REMARK 290   SMTRY1   2 -0.500000 -0.866025  0.000000        0.00000            
REMARK 290   SMTRY2   2  0.866025 -0.500000  0.000000        0.00000            
REMARK 290   SMTRY3   2  0.000000  0.000000  1.000000      184.78667            
REMARK 290   SMTRY1   3 -0.500000  0.866025  0.000000        0.00000            
REMARK 290   SMTRY2   3 -0.866025 -0.500000  0.000000        0.00000            
REMARK 290   SMTRY3   3  0.000000  0.000000  1.000000       92.39333            
REMARK 290   SMTRY1   4 -1.000000  0.000000  0.000000        0.00000            
REMARK 290   SMTRY2   4  0.000000 -1.000000  0.000000        0.00000            
REMARK 290   SMTRY3   4  0.000000  0.000000  1.000000      138.59000            
REMARK 290   SMTRY1   5  0.500000  0.866025  0.000000        0.00000            
REMARK 290   SMTRY2   5 -0.866025  0.500000  0.000000        0.00000            
REMARK 290   SMTRY3   5  0.000000  0.000000  1.000000       46.19667            
REMARK 290   SMTRY1   6  0.500000 -0.866025  0.000000        0.00000            
REMARK 290   SMTRY2   6  0.866025  0.500000  0.000000        0.00000            
REMARK 290   SMTRY3   6  0.000000  0.000000  1.000000      230.98333            
REMARK 290   SMTRY1   7 -0.500000  0.866025  0.000000        0.00000            
REMARK 290   SMTRY2   7  0.866025  0.500000  0.000000        0.00000            
REMARK 290   SMTRY3   7  0.000000  0.000000 -1.000000      184.78667            
REMARK 290   SMTRY1   8  1.000000  0.000000  0.000000        0.00000            
REMARK 290   SMTRY2   8  0.000000 -1.000000  0.000000        0.00000            
REMARK 290   SMTRY3   8  0.000000  0.000000 -1.000000        0.00000            
REMARK 290   SMTRY1   9 -0.500000 -0.866025  0.000000        0.00000            
REMARK 290   SMTRY2   9 -0.866025  0.500000  0.000000        0.00000            
REMARK 290   SMTRY3   9  0.000000  0.000000 -1.000000       92.39333            
REMARK 290   SMTRY1  10  0.500000 -0.866025  0.000000        0.00000            
REMARK 290   SMTRY2  10 -0.866025 -0.500000  0.000000        0.00000            
REMARK 290   SMTRY3  10  0.000000  0.000000 -1.000000       46.19667            
REMARK 290   SMTRY1  11 -1.000000  0.000000  0.000000        0.00000            
REMARK 290   SMTRY2  11  0.000000  1.000000  0.000000        0.00000            
REMARK 290   SMTRY3  11  0.000000  0.000000 -1.000000      138.59000            
REMARK 290   SMTRY1  12  0.500000  0.866025  0.000000        0.00000            
REMARK 290   SMTRY2  12  0.866025 -0.500000  0.000000        0.00000            
REMARK 290   SMTRY3  12  0.000000  0.000000 -1.000000      230.98333            
REMARK 290                                                                      
REMARK 290 REMARK: NULL                                                         
REMARK 300                                                                      
REMARK 300 BIOMOLECULE: 1                                                       
REMARK 300 SEE REMARK 350 FOR THE AUTHOR PROVIDED AND/OR PROGRAM                
REMARK 300 GENERATED ASSEMBLY INFORMATION FOR THE STRUCTURE IN                  
REMARK 300 THIS ENTRY. THE REMARK MAY ALSO PROVIDE INFORMATION ON               
REMARK 300 BURIED SURFACE AREA.                                                 
REMARK 350                                                                      
REMARK 350 COORDINATES FOR A COMPLETE MULTIMER REPRESENTING THE KNOWN           
REMARK 350 BIOLOGICALLY SIGNIFICANT OLIGOMERIZATION STATE OF THE                
REMARK 350 MOLECULE CAN BE GENERATED BY APPLYING BIOMT TRANSFORMATIONS          
REMARK 350 GIVEN BELOW.  BOTH NON-CRYSTALLOGRAPHIC AND                          
REMARK 350 CRYSTALLOGRAPHIC OPERATIONS ARE GIVEN.                               
REMARK 350                                                                      
REMARK 350 BIOMOLECULE: 1                                                       
REMARK 350 AUTHOR DETERMINED BIOLOGICAL UNIT: DIMERIC                           
REMARK 350 SOFTWARE DETERMINED QUATERNARY STRUCTURE: DIMERIC                    
REMARK 350 SOFTWARE USED: PISA,PQS                                              
REMARK 350 TOTAL BURIED SURFACE AREA: 5140 ANGSTROM**2                          
REMARK 350 SURFACE AREA OF THE COMPLEX: 22250 ANGSTROM**2                       
REMARK 350 CHANGE IN SOLVENT FREE ENERGY: -19.0 KCAL/MOL                        
REMARK 350 APPLY THE FOLLOWING TO CHAINS: A                                     
REMARK 350   BIOMT1   1  1.000000  0.000000  0.000000        0.00000            
REMARK 350   BIOMT2   1  0.000000  1.000000  0.000000        0.00000            
REMARK 350   BIOMT3   1  0.000000  0.000000  1.000000        0.00000            
REMARK 350   BIOMT1   2  0.500000 -0.866025  0.000000       29.34500            
REMARK 350   BIOMT2   2 -0.866025 -0.500000  0.000000       50.82703            
REMARK 350   BIOMT3   2  0.000000  0.000000 -1.000000       46.19667            
REMARK 375                                                                      
REMARK 375 SPECIAL POSITION                                                     
REMARK 375 THE FOLLOWING ATOMS ARE FOUND TO BE WITHIN 0.15 ANGSTROMS            
REMARK 375 OF A SYMMETRY RELATED ATOM AND ARE ASSUMED TO BE ON SPECIAL          
REMARK 375 POSITIONS.                                                           
REMARK 375                                                                      
REMARK 375 ATOM RES CSSEQI                                                      
REMARK 375      HOH A1002  LIES ON A SPECIAL POSITION.                          
REMARK 375      HOH A1004  LIES ON A SPECIAL POSITION.                          
REMARK 375      HOH A1115  LIES ON A SPECIAL POSITION.                          
REMARK 465                                                                      
REMARK 465 MISSING RESIDUES                                                     
REMARK 465 THE FOLLOWING RESIDUES WERE NOT LOCATED IN THE                       
REMARK 465 EXPERIMENT. (M=MODEL NUMBER; RES=RESIDUE NAME; C=CHAIN               
REMARK 465 IDENTIFIER; SSSEQ=SEQUENCE NUMBER; I=INSERTION CODE.)                
REMARK 465                                                                      
REMARK 465   M RES C SSSEQI                                                     
REMARK 465     PRO A   552                                                      
REMARK 465     THR A   553                                                      
REMARK 465     SER A   554                                                      
REMARK 470                                                                      
REMARK 470 MISSING ATOM                                                         
REMARK 470 THE FOLLOWING RESIDUES HAVE MISSING ATOMS (M=MODEL NUMBER;           
REMARK 470 RES=RESIDUE NAME; C=CHAIN IDENTIFIER; SSEQ=SEQUENCE NUMBER;          
REMARK 470 I=INSERTION CODE):                                                   
REMARK 470   M RES CSSEQI  ATOMS                                                
REMARK 470     ARG A 335    CG   CD   NE   CZ   NH1  NH2                        
REMARK 500                                                                      
REMARK 500 GEOMETRY AND STEREOCHEMISTRY                                         
REMARK 500 SUBTOPIC: COVALENT BOND ANGLES                                       
REMARK 500                                                                      
REMARK 500 THE STEREOCHEMICAL PARAMETERS OF THE FOLLOWING RESIDUES              
REMARK 500 HAVE VALUES WHICH DEVIATE FROM EXPECTED VALUES BY MORE               
REMARK 500 THAN 6*RMSD (M=MODEL NUMBER; RES=RESIDUE NAME; C=CHAIN               
REMARK 500 IDENTIFIER; SSEQ=SEQUENCE NUMBER; I=INSERTION CODE).                 
REMARK 500                                                                      
REMARK 500 STANDARD TABLE:                                                      
REMARK 500 FORMAT: (10X,I3,1X,A3,1X,A1,I4,A1,3(1X,A4,2X),12X,F5.1)              
REMARK 500                                                                      
REMARK 500 EXPECTED VALUES PROTEIN: ENGH AND HUBER, 1999                        
REMARK 500 EXPECTED VALUES NUCLEIC ACID: CLOWNEY ET AL 1996                     
REMARK 500                                                                      
REMARK 500  M RES CSSEQI ATM1   ATM2   ATM3                                     
REMARK 500    ARG A 394   NE  -  CZ  -  NH1 ANGL. DEV. =   3.4 DEGREES          
REMARK 500    ARG A 412   CD  -  NE  -  CZ  ANGL. DEV. =   8.4 DEGREES          
REMARK 500    ARG A 436   CD  -  NE  -  CZ  ANGL. DEV. =  11.7 DEGREES          
REMARK 500    ARG A 477   NE  -  CZ  -  NH1 ANGL. DEV. =  -4.5 DEGREES          
REMARK 500    ARG A 515   NE  -  CZ  -  NH1 ANGL. DEV. =  -3.2 DEGREES          
REMARK 500    ASP A 545   CB  -  CG  -  OD2 ANGL. DEV. =   6.5 DEGREES          
REMARK 500                                                                      
REMARK 500 REMARK: NULL                                                         
REMARK 500                                                                      
REMARK 500 GEOMETRY AND STEREOCHEMISTRY                                         
REMARK 500 SUBTOPIC: TORSION ANGLES                                             
REMARK 500                                                                      
REMARK 500 TORSION ANGLES OUTSIDE THE EXPECTED RAMACHANDRAN REGIONS:            
REMARK 500 (M=MODEL NUMBER; RES=RESIDUE NAME; C=CHAIN IDENTIFIER;               
REMARK 500 SSEQ=SEQUENCE NUMBER; I=INSERTION CODE).                             
REMARK 500                                                                      
REMARK 500 STANDARD TABLE:                                                      
REMARK 500 FORMAT:(10X,I3,1X,A3,1X,A1,I4,A1,4X,F7.2,3X,F7.2)                    
REMARK 500                                                                      
REMARK 500 EXPECTED VALUES: GJ KLEYWEGT AND TA JONES (1996). PHI/PSI-           
REMARK 500 CHOLOGY: RAMACHANDRAN REVISITED. STRUCTURE 4, 1395 - 1400            
REMARK 500                                                                      
REMARK 500  M RES CSSEQI        PSI       PHI                                   
REMARK 500    SER A 309       -7.55   -148.87                                   
REMARK 500    LEU A 408       83.85   -153.51                                   
REMARK 500    LEU A 462      -74.30    -56.16                                   
REMARK 500    SER A 463     -168.96    -54.53                                   
REMARK 500    SER A 464       37.92   -175.62                                   
REMARK 500    TYR A 526       58.10    -69.55                                   
REMARK 500    SER A 527       12.19   -168.09                                   
REMARK 500    MET A 528     -149.66   -133.01                                   
REMARK 500    CYS A 530      -74.30     -0.99                                   
REMARK 500    LYS A 531      143.78    163.64                                   
REMARK 500    ASN A 532       22.72   -171.39                                   
REMARK 500    VAL A 534      113.39     51.82                                   
REMARK 500                                                                      
REMARK 500 REMARK: NULL                                                         
REMARK 800                                                                      
REMARK 800 SITE                                                                 
REMARK 800 SITE_IDENTIFIER: AC1                                                 
REMARK 800 EVIDENCE_CODE: SOFTWARE                                              
REMARK 800 SITE_DESCRIPTION: BINDING SITE FOR RESIDUE AIT A 600                 
REMARK 900                                                                      
REMARK 900 RELATED ENTRIES                                                      
REMARK 900 RELATED ID: 1XP1   RELATED DB: PDB                                   
REMARK 900 RELATED ID: 1XP6   RELATED DB: PDB                                   
REMARK 900 RELATED ID: 1XP9   RELATED DB: PDB                                   
DBREF  1XPC A  307   554  UNP    P03372   ESR1_HUMAN     307    554             
SEQRES   1 A  248  ALA LEU SER LEU THR ALA ASP GLN MET VAL SER ALA LEU          
SEQRES   2 A  248  LEU ASP ALA GLU PRO PRO ILE LEU TYR SER GLU TYR ASP          
SEQRES   3 A  248  PRO THR ARG PRO PHE SER GLU ALA SER MET MET GLY LEU          
SEQRES   4 A  248  LEU THR ASN LEU ALA ASP ARG GLU LEU VAL HIS MET ILE          
SEQRES   5 A  248  ASN TRP ALA LYS ARG VAL PRO GLY PHE VAL ASP LEU THR          
SEQRES   6 A  248  LEU HIS ASP GLN VAL HIS LEU LEU GLU CYS ALA TRP LEU          
SEQRES   7 A  248  GLU ILE LEU MET ILE GLY LEU VAL TRP ARG SER MET GLU          
SEQRES   8 A  248  HIS PRO GLY LYS LEU LEU PHE ALA PRO ASN LEU LEU LEU          
SEQRES   9 A  248  ASP ARG ASN GLN GLY LYS CYS VAL GLU GLY MET VAL GLU          
SEQRES  10 A  248  ILE PHE ASP MET LEU LEU ALA THR SER SER ARG PHE ARG          
SEQRES  11 A  248  MET MET ASN LEU GLN GLY GLU GLU PHE VAL CYS LEU LYS          
SEQRES  12 A  248  SER ILE ILE LEU LEU ASN SER GLY VAL TYR THR PHE LEU          
SEQRES  13 A  248  SER SER THR LEU LYS SER LEU GLU GLU LYS ASP HIS ILE          
SEQRES  14 A  248  HIS ARG VAL LEU ASP LYS ILE THR ASP THR LEU ILE HIS          
SEQRES  15 A  248  LEU MET ALA LYS ALA GLY LEU THR LEU GLN GLN GLN HIS          
SEQRES  16 A  248  GLN ARG LEU ALA GLN LEU LEU LEU ILE LEU SER HIS ILE          
SEQRES  17 A  248  ARG HIS MET SER ASN LYS GLY MET GLU HIS LEU TYR SER          
SEQRES  18 A  248  MET LYS CYS LYS ASN VAL VAL PRO LEU TYR ASP LEU LEU          
SEQRES  19 A  248  LEU GLU MET LEU ASP ALA HIS ARG LEU HIS ALA PRO THR          
SEQRES  20 A  248  SER                                                          
HET    AIT  A 600      33                                                       
HETNAM     AIT (2S,3R)-3-(4-HYDROXYPHENYL)-2-(4-{[(2R)-2-PYRROLIDIN-1-          
HETNAM   2 AIT  YLPROPYL]OXY}PHENYL)-2,3-DIHYDRO-1,4-BENZOXATHIIN-6-OL          
HETSYN     AIT COMPOUND 19                                                      
FORMUL   2  AIT    C27 H29 N O4 S                                               
FORMUL   3  HOH   *191(H2 O)                                                    
HELIX    1   1 THR A  311  GLU A  323  1                                  13    
HELIX    2   2 PRO A  336  ALA A  340  5                                   5    
HELIX    3   3 SER A  341  ARG A  363  1                                  23    
HELIX    4   4 THR A  371  MET A  396  1                                  26    
HELIX    5   5 ARG A  412  CYS A  417  1                                   6    
HELIX    6   6 MET A  421  ASN A  439  1                                  19    
HELIX    7   7 GLN A  441  SER A  456  1                                  16    
HELIX    8   8 GLY A  457  PHE A  461  5                                   5    
HELIX    9   9 THR A  465  ALA A  493  1                                  29    
HELIX   10  10 THR A  496  TYR A  526  1                                  31    
HELIX   11  11 PRO A  535  ASP A  545  1                                  11    
SHEET    1   A 2 LYS A 401  ALA A 405  0                                        
SHEET    2   A 2 LEU A 408  ASP A 411 -1  O  LEU A 410   N  LEU A 402           
SITE     1 AC1 14 LEU A 346  THR A 347  ALA A 350  ASP A 351                    
SITE     2 AC1 14 GLU A 353  TRP A 383  LEU A 387  ARG A 394                    
SITE     3 AC1 14 PHE A 404  GLY A 521  HIS A 524  CYS A 530                    
SITE     4 AC1 14 LYS A 531  HOH A1010                                          
CRYST1   58.690   58.690  277.180  90.00  90.00 120.00 P 65 2 2     12          
ORIGX1      1.000000  0.000000  0.000000        0.00000                         
ORIGX2      0.000000  1.000000  0.000000        0.00000                         
ORIGX3      0.000000  0.000000  1.000000        0.00000                         
SCALE1      0.017039  0.009837  0.000000        0.00000                         
SCALE2      0.000000  0.019675  0.000000        0.00000                         
SCALE3      0.000000  0.000000  0.003608        0.00000                         
ATOM      1  N   ALA A 307      10.626  12.307   8.324  1.00 95.37           N  
ATOM      2  CA  ALA A 307       9.931  12.549   9.590  1.00 99.26           C  
ATOM      3  C   ALA A 307       9.351  13.963   9.590  1.00 99.57           C  
ATOM      4  O   ALA A 307       9.145  14.556  10.646  1.00 92.88           O  
ATOM      5  CB  ALA A 307      10.878  12.331  10.755  1.00 73.60           C  
ATOM      6  N   LEU A 308       9.122  14.436   8.376  1.00 99.97           N  
ATOM      7  CA  LEU A 308       8.854  15.804   7.983  1.00 98.83           C  
ATOM      8  C   LEU A 308       7.398  16.081   7.628  1.00 94.76           C  
ATOM      9  O   LEU A 308       7.091  17.149   7.087  1.00 98.13           O  
ATOM     10  CB  LEU A 308       9.774  16.156   6.791  1.00 96.63           C  
ATOM     11  CG  LEU A 308      11.155  15.486   6.813  1.00 96.81           C  
ATOM     12  CD1 LEU A 308      11.159  14.192   6.015  1.00 86.33           C  
ATOM     13  CD2 LEU A 308      12.228  16.417   6.275  1.00 96.08           C  
ATOM     14  N   SER A 309       6.502  15.156   7.938  1.00 90.66           N  
ATOM     15  CA  SER A 309       5.058  15.341   7.822  1.00 85.80           C  
ATOM     16  C   SER A 309       4.357  14.509   8.903  1.00 73.63           C  
ATOM     17  O   SER A 309       3.151  14.582   9.125  1.00 73.87           O  
ATOM     18  CB  SER A 309       4.546  14.985   6.431  1.00 88.82           C  
ATOM     19  OG  SER A 309       3.243  15.491   6.195  1.00 79.71           O  
ATOM     20  N   LEU A 310       5.167  13.705   9.579  1.00 70.32           N  
ATOM     21  CA  LEU A 310       4.775  12.959  10.771  1.00 59.22           C  
ATOM     22  C   LEU A 310       4.456  13.968  11.877  1.00 53.97           C  
ATOM     23  O   LEU A 310       5.207  14.944  11.985  1.00 48.64           O  
ATOM     24  CB  LEU A 310       5.907  12.015  11.148  1.00 56.11           C  
ATOM     25  CG  LEU A 310       5.710  10.552  11.497  1.00 52.93           C  
ATOM     26  CD1 LEU A 310       5.058   9.754  10.386  1.00 58.06           C  
ATOM     27  CD2 LEU A 310       7.045   9.883  11.824  1.00 51.25           C  
ATOM     28  N   THR A 311       3.403  13.803  12.667  1.00 48.21           N  
ATOM     29  CA  THR A 311       3.127  14.683  13.792  1.00 49.89           C  
ATOM     30  C   THR A 311       4.113  14.425  14.937  1.00 44.85           C  
ATOM     31  O   THR A 311       4.879  13.474  14.887  1.00 38.47           O  
ATOM     32  CB  THR A 311       1.736  14.511  14.416  1.00 56.12           C  
ATOM     33  OG1 THR A 311       1.602  15.362  15.580  1.00 59.78           O  
ATOM     34  CG2 THR A 311       1.560  13.095  14.918  1.00 47.36           C  
ATOM     35  N   ALA A 312       4.062  15.287  15.952  1.00 42.27           N  
ATOM     36  CA  ALA A 312       4.927  15.046  17.105  1.00 43.03           C  
ATOM     37  C   ALA A 312       4.501  13.764  17.800  1.00 41.48           C  
ATOM     38  O   ALA A 312       5.280  13.007  18.352  1.00 40.61           O  
ATOM     39  CB  ALA A 312       4.876  16.244  18.033  1.00 49.09           C  
ATOM     40  N   ASP A 313       3.191  13.497  17.776  1.00 46.52           N  
ATOM     41  CA  ASP A 313       2.697  12.296  18.444  1.00 50.31           C  
ATOM     42  C   ASP A 313       3.081  11.020  17.698  1.00 41.77           C  
ATOM     43  O   ASP A 313       3.236   9.978  18.349  1.00 53.02           O  
ATOM     44  CB  ASP A 313       1.174  12.350  18.596  1.00 55.48           C  
ATOM     45  CG  ASP A 313       0.723  12.863  19.954  1.00 66.21           C  
ATOM     46  OD1 ASP A 313       0.406  14.072  20.060  1.00 71.00           O  
ATOM     47  OD2 ASP A 313       0.689  12.034  20.897  1.00 72.87           O  
ATOM     48  N   GLN A 314       3.218  11.092  16.384  1.00 46.08           N  
ATOM     49  CA  GLN A 314       3.595  10.017  15.483  1.00 48.43           C  
ATOM     50  C   GLN A 314       5.088   9.721  15.597  1.00 41.65           C  
ATOM     51  O   GLN A 314       5.610   8.612  15.478  1.00 37.40           O  
ATOM     52  CB  GLN A 314       3.259  10.388  14.034  1.00 52.25           C  
ATOM     53  CG  GLN A 314       1.854  10.110  13.554  1.00 56.68           C  
ATOM     54  CD  GLN A 314       1.472  10.791  12.257  1.00 55.23           C  
ATOM     55  OE1 GLN A 314       2.244  11.511  11.625  1.00 56.45           O  
ATOM     56  NE2 GLN A 314       0.227  10.565  11.819  1.00 69.29           N  
ATOM     57  N   MET A 315       5.863  10.779  15.849  1.00 39.58           N  
ATOM     58  CA  MET A 315       7.297  10.566  16.021  1.00 35.42           C  
ATOM     59  C   MET A 315       7.517   9.762  17.296  1.00 35.53           C  
ATOM     60  O   MET A 315       8.352   8.853  17.385  1.00 38.17           O  
ATOM     61  CB  MET A 315       8.022  11.908  16.049  1.00 33.89           C  
ATOM     62  CG  MET A 315       9.519  11.880  16.265  1.00 32.91           C  
ATOM     63  SD  MET A 315      10.482  10.965  15.026  1.00 49.04           S  
ATOM     64  CE  MET A 315      11.114  12.320  14.039  1.00 74.91           C  
ATOM     65  N   VAL A 316       6.742  10.112  18.330  1.00 38.55           N  
ATOM     66  CA  VAL A 316       6.989   9.582  19.669  1.00 36.79           C  
ATOM     67  C   VAL A 316       6.584   8.123  19.732  1.00 39.56           C  
ATOM     68  O   VAL A 316       7.275   7.273  20.298  1.00 38.46           O  
ATOM     69  CB  VAL A 316       6.238  10.361  20.766  1.00 41.13           C  
ATOM     70  CG1 VAL A 316       6.232   9.557  22.058  1.00 44.25           C  
ATOM     71  CG2 VAL A 316       6.854  11.723  20.996  1.00 37.55           C  
ATOM     72  N   SER A 317       5.431   7.836  19.112  1.00 38.58           N  
ATOM     73  CA  SER A 317       5.076   6.410  19.106  1.00 42.84           C  
ATOM     74  C   SER A 317       5.964   5.626  18.150  1.00 40.85           C  
ATOM     75  O   SER A 317       6.262   4.453  18.405  1.00 43.53           O  
ATOM     76  CB  SER A 317       3.591   6.218  18.796  1.00 46.21           C  
ATOM     77  OG  SER A 317       3.397   4.816  18.593  1.00 64.40           O  
ATOM     78  N   ALA A 318       6.434   6.205  17.041  1.00 38.42           N  
ATOM     79  CA  ALA A 318       7.360   5.421  16.218  1.00 36.69           C  
ATOM     80  C   ALA A 318       8.623   5.053  16.988  1.00 35.03           C  
ATOM     81  O   ALA A 318       9.083   3.923  16.908  1.00 37.28           O  
ATOM     82  CB  ALA A 318       7.781   6.196  14.993  1.00 38.63           C  
ATOM     83  N   LEU A 319       9.137   6.053  17.703  1.00 31.57           N  
ATOM     84  CA  LEU A 319      10.350   5.887  18.507  1.00 32.17           C  
ATOM     85  C   LEU A 319      10.157   4.923  19.674  1.00 29.09           C  
ATOM     86  O   LEU A 319      11.022   4.114  20.057  1.00 34.13           O  
ATOM     87  CB  LEU A 319      10.824   7.267  18.981  1.00 34.69           C  
ATOM     88  CG  LEU A 319      11.414   8.194  17.925  1.00 31.00           C  
ATOM     89  CD1 LEU A 319      11.962   9.482  18.554  1.00 32.55           C  
ATOM     90  CD2 LEU A 319      12.493   7.471  17.132  1.00 39.26           C  
ATOM     91  N   LEU A 320       9.002   4.958  20.331  1.00 36.93           N  
ATOM     92  CA  LEU A 320       8.715   4.011  21.409  1.00 38.03           C  
ATOM     93  C   LEU A 320       8.565   2.599  20.830  1.00 39.09           C  
ATOM     94  O   LEU A 320       8.948   1.638  21.498  1.00 44.31           O  
ATOM     95  CB  LEU A 320       7.467   4.391  22.208  1.00 38.07           C  
ATOM     96  CG  LEU A 320       7.440   5.726  22.956  1.00 41.17           C  
ATOM     97  CD1 LEU A 320       6.077   5.962  23.605  1.00 44.01           C  
ATOM     98  CD2 LEU A 320       8.527   5.824  24.015  1.00 36.97           C  
ATOM     99  N   ASP A 321       8.023   2.474  19.624  1.00 38.22           N  
ATOM    100  CA  ASP A 321       7.798   1.189  18.967  1.00 42.86           C  
ATOM    101  C   ASP A 321       9.130   0.559  18.543  1.00 41.29           C  
ATOM    102  O   ASP A 321       9.300  -0.656  18.435  1.00 50.58           O  
ATOM    103  CB  ASP A 321       6.908   1.328  17.734  1.00 48.90           C  
ATOM    104  CG  ASP A 321       5.440   1.579  17.914  1.00 53.50           C  
ATOM    105  OD1 ASP A 321       4.909   1.414  19.034  1.00 62.29           O  
ATOM    106  OD2 ASP A 321       4.756   1.941  16.916  1.00 64.39           O  
ATOM    107  N   ALA A 322      10.119   1.418  18.302  1.00 38.72           N  
ATOM    108  CA  ALA A 322      11.388   0.946  17.756  1.00 36.32           C  
ATOM    109  C   ALA A 322      12.386   0.457  18.790  1.00 37.71           C  
ATOM    110  O   ALA A 322      13.439  -0.082  18.444  1.00 35.72           O  
ATOM    111  CB  ALA A 322      11.971   2.108  16.952  1.00 32.18           C  
ATOM    112  N   GLU A 323      12.113   0.655  20.068  1.00 39.29           N  
ATOM    113  CA  GLU A 323      13.067   0.379  21.135  1.00 33.65           C  
ATOM    114  C   GLU A 323      13.602  -1.045  21.063  1.00 30.23           C  
ATOM    115  O   GLU A 323      12.854  -1.999  20.816  1.00 38.26           O  
ATOM    116  CB  GLU A 323      12.404   0.621  22.496  1.00 32.20           C  
ATOM    117  CG  GLU A 323      12.472   2.069  22.959  1.00 39.92           C  
ATOM    118  CD  GLU A 323      13.903   2.494  23.278  1.00 38.81           C  
ATOM    119  OE1 GLU A 323      14.592   3.024  22.380  1.00 32.07           O  
ATOM    120  OE2 GLU A 323      14.309   2.280  24.439  1.00 39.65           O  
ATOM    121  N   PRO A 324      14.901  -1.195  21.279  1.00 28.90           N  
ATOM    122  CA  PRO A 324      15.462  -2.543  21.307  1.00 28.11           C  
ATOM    123  C   PRO A 324      15.155  -3.258  22.626  1.00 26.93           C  
ATOM    124  O   PRO A 324      14.752  -2.659  23.632  1.00 29.50           O  
ATOM    125  CB  PRO A 324      16.951  -2.239  21.218  1.00 26.24           C  
ATOM    126  CG  PRO A 324      17.093  -0.909  21.906  1.00 26.42           C  
ATOM    127  CD  PRO A 324      15.899  -0.118  21.504  1.00 28.21           C  
ATOM    128  N   PRO A 325      15.365  -4.573  22.637  1.00 27.32           N  
ATOM    129  CA  PRO A 325      15.121  -5.346  23.843  1.00 30.95           C  
ATOM    130  C   PRO A 325      16.265  -5.185  24.844  1.00 29.17           C  
ATOM    131  O   PRO A 325      17.369  -4.773  24.489  1.00 30.79           O  
ATOM    132  CB  PRO A 325      15.048  -6.792  23.339  1.00 30.97           C  
ATOM    133  CG  PRO A 325      15.822  -6.797  22.066  1.00 31.14           C  
ATOM    134  CD  PRO A 325      15.855  -5.390  21.526  1.00 28.88           C  
ATOM    135  N   ILE A 326      15.962  -5.513  26.099  1.00 30.85           N  
ATOM    136  CA  ILE A 326      16.984  -5.579  27.130  1.00 31.95           C  
ATOM    137  C   ILE A 326      17.603  -6.976  27.147  1.00 30.15           C  
ATOM    138  O   ILE A 326      16.924  -7.975  27.388  1.00 33.51           O  
ATOM    139  CB  ILE A 326      16.402  -5.225  28.508  1.00 33.66           C  
ATOM    140  CG1 ILE A 326      15.852  -3.807  28.574  1.00 37.94           C  
ATOM    141  CG2 ILE A 326      17.451  -5.468  29.581  1.00 42.17           C  
ATOM    142  CD1 ILE A 326      14.347  -3.702  28.755  1.00 50.70           C  
ATOM    143  N   LEU A 327      18.895  -7.037  26.856  1.00 26.43           N  
ATOM    144  CA  LEU A 327      19.590  -8.308  26.765  1.00 24.46           C  
ATOM    145  C   LEU A 327      20.231  -8.731  28.076  1.00 25.23           C  
ATOM    146  O   LEU A 327      20.509  -7.925  28.935  1.00 35.12           O  
ATOM    147  CB  LEU A 327      20.655  -8.224  25.670  1.00 26.69           C  
ATOM    148  CG  LEU A 327      20.078  -7.808  24.303  1.00 24.35           C  
ATOM    149  CD1 LEU A 327      21.184  -7.863  23.261  1.00 32.54           C  
ATOM    150  CD2 LEU A 327      18.915  -8.700  23.915  1.00 31.69           C  
ATOM    151  N   TYR A 328      20.476 -10.040  28.178  1.00 30.11           N  
ATOM    152  CA  TYR A 328      21.142 -10.558  29.356  1.00 31.15           C  
ATOM    153  C   TYR A 328      22.622 -10.829  29.134  1.00 32.48           C  
ATOM    154  O   TYR A 328      23.087 -11.129  28.031  1.00 30.68           O  
ATOM    155  CB  TYR A 328      20.432 -11.860  29.780  1.00 36.62           C  
ATOM    156  CG  TYR A 328      19.201 -11.552  30.620  1.00 38.93           C  
ATOM    157  CD1 TYR A 328      18.008 -11.128  30.049  1.00 43.23           C  
ATOM    158  CD2 TYR A 328      19.260 -11.686  31.995  1.00 39.42           C  
ATOM    159  CE1 TYR A 328      16.890 -10.848  30.814  1.00 43.14           C  
ATOM    160  CE2 TYR A 328      18.159 -11.409  32.763  1.00 41.45           C  
ATOM    161  CZ  TYR A 328      16.990 -10.993  32.175  1.00 44.06           C  
ATOM    162  OH  TYR A 328      15.921 -10.726  32.996  1.00 51.16           O  
ATOM    163  N   SER A 329      23.374 -10.743  30.243  1.00 33.84           N  
ATOM    164  CA  SER A 329      24.757 -11.189  30.238  1.00 35.88           C  
ATOM    165  C   SER A 329      24.743 -12.718  30.113  1.00 37.15           C  
ATOM    166  O   SER A 329      23.838 -13.359  30.653  1.00 39.99           O  
ATOM    167  CB  SER A 329      25.543 -10.785  31.479  1.00 35.04           C  
ATOM    168  OG  SER A 329      26.918 -11.116  31.380  1.00 36.00           O  
ATOM    169  N   GLU A 330      25.742 -13.228  29.423  1.00 34.97           N  
ATOM    170  CA  GLU A 330      25.950 -14.648  29.242  1.00 40.89           C  
ATOM    171  C   GLU A 330      27.142 -15.111  30.074  1.00 38.90           C  
ATOM    172  O   GLU A 330      28.287 -15.146  29.622  1.00 47.57           O  
ATOM    173  CB  GLU A 330      26.185 -15.000  27.782  1.00 51.80           C  
ATOM    174  CG  GLU A 330      24.994 -15.664  27.111  1.00 63.98           C  
ATOM    175  CD  GLU A 330      25.253 -15.868  25.625  1.00 70.24           C  
ATOM    176  OE1 GLU A 330      25.603 -17.002  25.229  1.00 71.89           O  
ATOM    177  OE2 GLU A 330      25.107 -14.870  24.885  1.00 85.62           O  
ATOM    178  N   TYR A 331      26.800 -15.459  31.299  1.00 42.57           N  
ATOM    179  CA  TYR A 331      27.702 -16.197  32.172  1.00 46.31           C  
ATOM    180  C   TYR A 331      26.814 -17.234  32.849  1.00 47.68           C  
ATOM    181  O   TYR A 331      25.602 -16.994  32.946  1.00 50.63           O  
ATOM    182  CB  TYR A 331      28.446 -15.312  33.170  1.00 51.36           C  
ATOM    183  CG  TYR A 331      27.492 -14.632  34.121  1.00 54.29           C  
ATOM    184  CD1 TYR A 331      27.251 -15.162  35.371  1.00 57.53           C  
ATOM    185  CD2 TYR A 331      26.834 -13.462  33.761  1.00 54.55           C  
ATOM    186  CE1 TYR A 331      26.383 -14.565  36.261  1.00 59.27           C  
ATOM    187  CE2 TYR A 331      25.958 -12.858  34.656  1.00 55.12           C  
ATOM    188  CZ  TYR A 331      25.733 -13.411  35.898  1.00 57.30           C  
ATOM    189  OH  TYR A 331      24.870 -12.815  36.793  1.00 62.42           O  
ATOM    190  N   ASP A 332      27.394 -18.335  33.298  1.00 52.09           N  
ATOM    191  CA  ASP A 332      26.571 -19.298  34.049  1.00 50.68           C  
ATOM    192  C   ASP A 332      26.469 -18.813  35.496  1.00 46.42           C  
ATOM    193  O   ASP A 332      27.467 -18.675  36.197  1.00 44.80           O  
ATOM    194  CB  ASP A 332      27.162 -20.693  33.902  1.00 57.32           C  
ATOM    195  CG  ASP A 332      26.209 -21.778  34.368  1.00 64.21           C  
ATOM    196  OD1 ASP A 332      25.305 -21.430  35.163  1.00 68.16           O  
ATOM    197  OD2 ASP A 332      26.357 -22.949  33.949  1.00 81.65           O  
ATOM    198  N   PRO A 333      25.237 -18.528  35.906  1.00 46.16           N  
ATOM    199  CA  PRO A 333      24.910 -18.012  37.228  1.00 44.66           C  
ATOM    200  C   PRO A 333      24.936 -19.100  38.290  1.00 43.14           C  
ATOM    201  O   PRO A 333      24.709 -18.890  39.473  1.00 41.28           O  
ATOM    202  CB  PRO A 333      23.466 -17.509  37.042  1.00 45.24           C  
ATOM    203  CG  PRO A 333      22.913 -18.504  36.064  1.00 48.76           C  
ATOM    204  CD  PRO A 333      24.029 -18.683  35.063  1.00 50.14           C  
ATOM    205  N   THR A 334      25.229 -20.320  37.830  1.00 38.63           N  
ATOM    206  CA  THR A 334      25.462 -21.353  38.830  1.00 41.11           C  
ATOM    207  C   THR A 334      26.955 -21.384  39.157  1.00 44.47           C  
ATOM    208  O   THR A 334      27.305 -22.151  40.061  1.00 55.84           O  
ATOM    209  CB  THR A 334      24.936 -22.736  38.406  1.00 41.64           C  
ATOM    210  OG1 THR A 334      25.702 -23.326  37.350  1.00 47.42           O  
ATOM    211  CG2 THR A 334      23.517 -22.599  37.846  1.00 48.76           C  
ATOM    212  N   ARG A 335      27.799 -20.608  38.495  1.00 47.42           N  
ATOM    213  CA  ARG A 335      29.253 -20.663  38.678  1.00 49.72           C  
ATOM    214  C   ARG A 335      29.815 -19.435  39.379  1.00 47.88           C  
ATOM    215  O   ARG A 335      29.145 -18.399  39.398  1.00 50.96           O  
ATOM    216  CB  ARG A 335      29.900 -20.847  37.306  1.00 52.92           C  
ATOM    217  N   PRO A 336      31.012 -19.486  39.972  1.00 48.70           N  
ATOM    218  CA  PRO A 336      31.544 -18.331  40.712  1.00 53.07           C  
ATOM    219  C   PRO A 336      31.824 -17.122  39.825  1.00 57.57           C  
ATOM    220  O   PRO A 336      31.772 -17.225  38.606  1.00 57.27           O  
ATOM    221  CB  PRO A 336      32.858 -18.831  41.322  1.00 53.96           C  
ATOM    222  CG  PRO A 336      33.199 -20.082  40.615  1.00 52.15           C  
ATOM    223  CD  PRO A 336      31.933 -20.621  40.011  1.00 48.34           C  
ATOM    224  N   PHE A 337      32.123 -15.974  40.432  1.00 67.41           N  
ATOM    225  CA  PHE A 337      32.345 -14.727  39.709  1.00 64.88           C  
ATOM    226  C   PHE A 337      33.816 -14.380  39.523  1.00 66.44           C  
ATOM    227  O   PHE A 337      34.200 -13.648  38.603  1.00 62.92           O  
ATOM    228  CB  PHE A 337      31.636 -13.577  40.441  1.00 67.33           C  
ATOM    229  CG  PHE A 337      31.272 -12.439  39.495  1.00 62.60           C  
ATOM    230  CD1 PHE A 337      30.619 -12.707  38.304  1.00 56.89           C  
ATOM    231  CD2 PHE A 337      31.591 -11.128  39.809  1.00 62.67           C  
ATOM    232  CE1 PHE A 337      30.289 -11.690  37.425  1.00 62.99           C  
ATOM    233  CE2 PHE A 337      31.265 -10.105  38.930  1.00 67.03           C  
ATOM    234  CZ  PHE A 337      30.617 -10.380  37.738  1.00 65.63           C  
ATOM    235  N   SER A 338      34.691 -14.893  40.385  1.00 69.06           N  
ATOM    236  CA  SER A 338      36.112 -14.552  40.346  1.00 67.82           C  
ATOM    237  C   SER A 338      36.804 -14.969  39.046  1.00 67.15           C  
ATOM    238  O   SER A 338      37.889 -14.473  38.730  1.00 73.94           O  
ATOM    239  CB  SER A 338      36.817 -15.199  41.544  1.00 65.96           C  
ATOM    240  OG  SER A 338      35.898 -15.882  42.378  1.00 81.50           O  
ATOM    241  N   GLU A 339      36.136 -15.870  38.351  1.00 61.18           N  
ATOM    242  CA  GLU A 339      36.493 -16.575  37.150  1.00 62.82           C  
ATOM    243  C   GLU A 339      35.945 -15.953  35.878  1.00 59.88           C  
ATOM    244  O   GLU A 339      36.301 -16.390  34.783  1.00 65.94           O  
ATOM    245  CB  GLU A 339      35.931 -18.004  37.214  1.00 68.26           C  
ATOM    246  CG  GLU A 339      36.853 -19.027  36.560  1.00 75.34           C  
ATOM    247  CD  GLU A 339      36.353 -20.426  36.890  1.00 79.12           C  
ATOM    248  OE1 GLU A 339      35.139 -20.522  37.192  1.00 86.23           O  
ATOM    249  OE2 GLU A 339      37.157 -21.378  36.848  1.00 83.25           O  
ATOM    250  N   ALA A 340      35.065 -14.956  35.992  1.00 57.81           N  
ATOM    251  CA  ALA A 340      34.559 -14.383  34.736  1.00 58.79           C  
ATOM    252  C   ALA A 340      35.362 -13.139  34.373  1.00 57.39           C  
ATOM    253  O   ALA A 340      35.628 -12.314  35.263  1.00 62.66           O  
ATOM    254  CB  ALA A 340      33.076 -14.068  34.839  1.00 62.26           C  
ATOM    255  N   SER A 341      35.730 -13.034  33.087  1.00 46.68           N  
ATOM    256  CA  SER A 341      36.418 -11.826  32.643  1.00 37.20           C  
ATOM    257  C   SER A 341      35.336 -10.738  32.516  1.00 37.00           C  
ATOM    258  O   SER A 341      34.447 -10.908  31.684  1.00 34.04           O  
ATOM    259  CB  SER A 341      37.181 -11.964  31.335  1.00 40.71           C  
ATOM    260  OG  SER A 341      37.353 -10.683  30.725  1.00 55.18           O  
ATOM    261  N   MET A 342      35.467  -9.723  33.381  1.00 37.41           N  
ATOM    262  CA  MET A 342      34.484  -8.644  33.350  1.00 35.34           C  
ATOM    263  C   MET A 342      34.558  -8.052  31.945  1.00 36.85           C  
ATOM    264  O   MET A 342      33.506  -7.912  31.330  1.00 34.42           O  
ATOM    265  CB  MET A 342      34.662  -7.585  34.431  1.00 39.66           C  
ATOM    266  CG  MET A 342      33.502  -6.579  34.570  1.00 40.69           C  
ATOM    267  SD  MET A 342      33.378  -6.063  36.305  1.00 71.05           S  
ATOM    268  CE  MET A 342      32.779  -7.585  37.045  1.00 91.90           C  
ATOM    269  N   MET A 343      35.749  -7.745  31.432  1.00 36.96           N  
ATOM    270  CA  MET A 343      35.719  -7.134  30.085  1.00 39.22           C  
ATOM    271  C   MET A 343      35.183  -8.078  29.021  1.00 36.94           C  
ATOM    272  O   MET A 343      34.602  -7.557  28.048  1.00 32.46           O  
ATOM    273  CB  MET A 343      37.096  -6.611  29.678  1.00 43.58           C  
ATOM    274  CG  MET A 343      37.125  -5.780  28.419  1.00 46.33           C  
ATOM    275  SD  MET A 343      36.080  -4.310  28.436  1.00 72.28           S  
ATOM    276  CE  MET A 343      36.381  -3.695  30.082  1.00 84.36           C  
ATOM    277  N   GLY A 344      35.340  -9.396  29.157  1.00 31.91           N  
ATOM    278  CA  GLY A 344      34.774 -10.338  28.195  1.00 30.77           C  
ATOM    279  C   GLY A 344      33.250 -10.331  28.275  1.00 28.39           C  
ATOM    280  O   GLY A 344      32.566 -10.299  27.244  1.00 32.82           O  
ATOM    281  N   LEU A 345      32.714 -10.339  29.492  1.00 30.63           N  
ATOM    282  CA  LEU A 345      31.284 -10.204  29.730  1.00 27.53           C  
ATOM    283  C   LEU A 345      30.722  -8.917  29.134  1.00 28.33           C  
ATOM    284  O   LEU A 345      29.711  -8.963  28.416  1.00 27.82           O  
ATOM    285  CB  LEU A 345      30.984 -10.249  31.235  1.00 26.25           C  
ATOM    286  CG  LEU A 345      30.948 -11.655  31.834  1.00 34.56           C  
ATOM    287  CD1 LEU A 345      30.527 -11.570  33.289  1.00 35.43           C  
ATOM    288  CD2 LEU A 345      30.021 -12.563  31.036  1.00 42.80           C  
ATOM    289  N   LEU A 346      31.345  -7.786  29.412  1.00 27.43           N  
ATOM    290  CA  LEU A 346      30.913  -6.494  28.860  1.00 25.89           C  
ATOM    291  C   LEU A 346      31.045  -6.462  27.344  1.00 25.27           C  
ATOM    292  O   LEU A 346      30.149  -6.008  26.618  1.00 27.53           O  
ATOM    293  CB  LEU A 346      31.692  -5.325  29.484  1.00 25.10           C  
ATOM    294  CG  LEU A 346      31.532  -5.209  31.019  1.00 27.44           C  
ATOM    295  CD1 LEU A 346      32.305  -4.040  31.610  1.00 26.98           C  
ATOM    296  CD2 LEU A 346      30.054  -5.082  31.382  1.00 31.45           C  
ATOM    297  N   THR A 347      32.170  -6.955  26.806  1.00 27.07           N  
ATOM    298  CA  THR A 347      32.319  -6.893  25.337  1.00 25.89           C  
ATOM    299  C   THR A 347      31.307  -7.745  24.611  1.00 25.50           C  
ATOM    300  O   THR A 347      30.763  -7.372  23.571  1.00 25.38           O  
ATOM    301  CB  THR A 347      33.752  -7.331  24.985  1.00 25.94           C  
ATOM    302  OG1 THR A 347      34.614  -6.355  25.586  1.00 30.77           O  
ATOM    303  CG2 THR A 347      34.052  -7.318  23.508  1.00 31.54           C  
ATOM    304  N   ASN A 348      31.037  -8.938  25.157  1.00 27.66           N  
ATOM    305  CA  ASN A 348      30.048  -9.817  24.517  1.00 28.73           C  
ATOM    306  C   ASN A 348      28.658  -9.193  24.528  1.00 27.38           C  
ATOM    307  O   ASN A 348      27.963  -9.265  23.513  1.00 25.96           O  
ATOM    308  CB  ASN A 348      30.061 -11.203  25.190  1.00 33.68           C  
ATOM    309  CG  ASN A 348      31.261 -11.990  24.694  1.00 41.01           C  
ATOM    310  OD1 ASN A 348      31.373 -12.292  23.502  1.00 55.46           O  
ATOM    311  ND2 ASN A 348      32.160 -12.337  25.609  1.00 54.46           N  
ATOM    312  N   LEU A 349      28.260  -8.585  25.642  1.00 27.12           N  
ATOM    313  CA  LEU A 349      27.013  -7.854  25.775  1.00 25.21           C  
ATOM    314  C   LEU A 349      26.934  -6.757  24.724  1.00 23.16           C  
ATOM    315  O   LEU A 349      25.948  -6.704  23.971  1.00 24.82           O  
ATOM    316  CB  LEU A 349      26.882  -7.215  27.164  1.00 26.06           C  
ATOM    317  CG  LEU A 349      25.531  -6.522  27.369  1.00 28.70           C  
ATOM    318  CD1 LEU A 349      24.388  -7.500  27.158  1.00 29.17           C  
ATOM    319  CD2 LEU A 349      25.432  -5.885  28.744  1.00 30.95           C  
ATOM    320  N   ALA A 350      27.974  -5.923  24.663  1.00 25.23           N  
ATOM    321  CA  ALA A 350      27.999  -4.818  23.691  1.00 26.53           C  
ATOM    322  C   ALA A 350      27.904  -5.276  22.241  1.00 23.47           C  
ATOM    323  O   ALA A 350      27.191  -4.704  21.401  1.00 22.73           O  
ATOM    324  CB  ALA A 350      29.272  -4.007  23.915  1.00 23.16           C  
ATOM    325  N   ASP A 351      28.623  -6.348  21.894  1.00 21.46           N  
ATOM    326  CA  ASP A 351      28.525  -6.888  20.528  1.00 22.65           C  
ATOM    327  C   ASP A 351      27.104  -7.331  20.195  1.00 21.07           C  
ATOM    328  O   ASP A 351      26.510  -7.172  19.131  1.00 22.99           O  
ATOM    329  CB  ASP A 351      29.516  -8.032  20.417  1.00 26.61           C  
ATOM    330  CG  ASP A 351      30.972  -7.623  20.328  1.00 30.58           C  
ATOM    331  OD1 ASP A 351      31.250  -6.438  20.051  1.00 31.41           O  
ATOM    332  OD2 ASP A 351      31.823  -8.522  20.542  1.00 30.96           O  
ATOM    333  N   ARG A 352      26.428  -7.947  21.163  1.00 23.10           N  
ATOM    334  CA  ARG A 352      25.055  -8.435  20.955  1.00 23.85           C  
ATOM    335  C   ARG A 352      24.087  -7.264  20.805  1.00 23.47           C  
ATOM    336  O   ARG A 352      23.132  -7.309  20.007  1.00 28.07           O  
ATOM    337  CB  ARG A 352      24.681  -9.403  22.083  1.00 28.97           C  
ATOM    338  CG  ARG A 352      24.837 -10.867  21.717  1.00 31.58           C  
ATOM    339  CD  ARG A 352      24.258 -11.819  22.765  1.00 37.06           C  
ATOM    340  NE  ARG A 352      25.012 -11.693  24.004  1.00 33.53           N  
ATOM    341  CZ  ARG A 352      24.426 -11.435  25.176  1.00 36.53           C  
ATOM    342  NH1 ARG A 352      23.111 -11.293  25.190  1.00 37.09           N  
ATOM    343  NH2 ARG A 352      25.208 -11.333  26.246  1.00 39.76           N  
ATOM    344  N   GLU A 353      24.316  -6.180  21.537  1.00 22.73           N  
ATOM    345  CA  GLU A 353      23.424  -5.015  21.487  1.00 23.30           C  
ATOM    346  C   GLU A 353      23.512  -4.310  20.151  1.00 21.84           C  
ATOM    347  O   GLU A 353      22.544  -3.717  19.649  1.00 24.97           O  
ATOM    348  CB  GLU A 353      23.796  -4.056  22.610  1.00 24.69           C  
ATOM    349  CG  GLU A 353      23.090  -4.447  23.934  1.00 27.05           C  
ATOM    350  CD  GLU A 353      23.293  -3.285  24.882  1.00 29.46           C  
ATOM    351  OE1 GLU A 353      22.480  -2.340  24.902  1.00 38.92           O  
ATOM    352  OE2 GLU A 353      24.307  -3.294  25.592  1.00 33.66           O  
ATOM    353  N   LEU A 354      24.707  -4.379  19.583  1.00 22.42           N  
ATOM    354  CA  LEU A 354      24.956  -3.677  18.322  1.00 24.21           C  
ATOM    355  C   LEU A 354      24.039  -4.171  17.224  1.00 25.29           C  
ATOM    356  O   LEU A 354      23.554  -3.444  16.354  1.00 25.60           O  
ATOM    357  CB  LEU A 354      26.447  -3.834  17.917  1.00 22.21           C  
ATOM    358  CG  LEU A 354      26.792  -3.078  16.634  1.00 24.26           C  
ATOM    359  CD1 LEU A 354      26.746  -1.570  16.833  1.00 26.65           C  
ATOM    360  CD2 LEU A 354      28.163  -3.490  16.093  1.00 25.64           C  
ATOM    361  N   VAL A 355      23.781  -5.477  17.218  1.00 28.12           N  
ATOM    362  CA  VAL A 355      22.946  -6.052  16.162  1.00 26.93           C  
ATOM    363  C   VAL A 355      21.545  -5.449  16.248  1.00 24.40           C  
ATOM    364  O   VAL A 355      20.944  -5.043  15.262  1.00 29.77           O  
ATOM    365  CB  VAL A 355      22.885  -7.580  16.282  1.00 30.13           C  
ATOM    366  CG1 VAL A 355      22.165  -8.165  15.084  1.00 33.68           C  
ATOM    367  CG2 VAL A 355      24.283  -8.185  16.417  1.00 29.72           C  
ATOM    368  N   HIS A 356      21.031  -5.400  17.476  1.00 23.50           N  
ATOM    369  CA  HIS A 356      19.726  -4.803  17.720  1.00 22.21           C  
ATOM    370  C   HIS A 356      19.757  -3.303  17.465  1.00 23.71           C  
ATOM    371  O   HIS A 356      18.742  -2.716  17.074  1.00 27.29           O  
ATOM    372  CB  HIS A 356      19.281  -5.088  19.164  1.00 23.82           C  
ATOM    373  CG  HIS A 356      19.059  -6.559  19.411  1.00 25.25           C  
ATOM    374  ND1 HIS A 356      17.886  -7.198  19.076  1.00 28.48           N  
ATOM    375  CD2 HIS A 356      19.845  -7.504  19.963  1.00 23.77           C  
ATOM    376  CE1 HIS A 356      17.975  -8.479  19.422  1.00 28.23           C  
ATOM    377  NE2 HIS A 356      19.159  -8.694  19.960  1.00 23.29           N  
ATOM    378  N   MET A 357      20.896  -2.638  17.679  1.00 23.01           N  
ATOM    379  CA  MET A 357      20.949  -1.201  17.396  1.00 23.22           C  
ATOM    380  C   MET A 357      20.684  -0.916  15.927  1.00 24.40           C  
ATOM    381  O   MET A 357      20.046   0.070  15.558  1.00 26.27           O  
ATOM    382  CB  MET A 357      22.328  -0.670  17.778  1.00 21.49           C  
ATOM    383  CG  MET A 357      22.447   0.831  17.615  1.00 21.15           C  
ATOM    384  SD  MET A 357      24.090   1.430  17.981  1.00 23.21           S  
ATOM    385  CE  MET A 357      24.314   0.783  19.644  1.00 26.98           C  
ATOM    386  N   ILE A 358      21.180  -1.777  15.031  1.00 26.56           N  
ATOM    387  CA  ILE A 358      20.967  -1.571  13.593  1.00 28.52           C  
ATOM    388  C   ILE A 358      19.495  -1.631  13.213  1.00 28.36           C  
ATOM    389  O   ILE A 358      18.928  -0.881  12.423  1.00 27.50           O  
ATOM    390  CB  ILE A 358      21.710  -2.659  12.806  1.00 32.96           C  
ATOM    391  CG1 ILE A 358      23.237  -2.539  12.881  1.00 36.05           C  
ATOM    392  CG2 ILE A 358      21.189  -2.698  11.381  1.00 36.99           C  
ATOM    393  CD1 ILE A 358      23.830  -1.648  11.822  1.00 39.53           C  
ATOM    394  N   ASN A 359      18.803  -2.585  13.834  1.00 26.56           N  
ATOM    395  CA  ASN A 359      17.369  -2.729  13.596  1.00 29.78           C  
ATOM    396  C   ASN A 359      16.603  -1.514  14.106  1.00 26.41           C  
ATOM    397  O   ASN A 359      15.685  -1.071  13.446  1.00 32.23           O  
ATOM    398  CB  ASN A 359      16.866  -3.988  14.305  1.00 36.45           C  
ATOM    399  CG  ASN A 359      17.554  -5.224  13.743  1.00 41.53           C  
ATOM    400  OD1 ASN A 359      18.212  -5.176  12.689  1.00 55.34           O  
ATOM    401  ND2 ASN A 359      17.375  -6.300  14.485  1.00 49.60           N  
ATOM    402  N   TRP A 360      17.023  -1.042  15.286  1.00 26.67           N  
ATOM    403  CA  TRP A 360      16.419   0.166  15.846  1.00 26.13           C  
ATOM    404  C   TRP A 360      16.615   1.344  14.898  1.00 26.15           C  
ATOM    405  O   TRP A 360      15.674   2.045  14.527  1.00 28.83           O  
ATOM    406  CB  TRP A 360      17.065   0.384  17.210  1.00 24.35           C  
ATOM    407  CG  TRP A 360      16.811   1.760  17.728  1.00 23.99           C  
ATOM    408  CD1 TRP A 360      15.682   2.252  18.305  1.00 25.90           C  
ATOM    409  CD2 TRP A 360      17.760   2.823  17.687  1.00 26.10           C  
ATOM    410  NE1 TRP A 360      15.893   3.577  18.635  1.00 27.46           N  
ATOM    411  CE2 TRP A 360      17.152   3.946  18.263  1.00 25.97           C  
ATOM    412  CE3 TRP A 360      19.075   2.917  17.218  1.00 27.77           C  
ATOM    413  CZ2 TRP A 360      17.810   5.172  18.385  1.00 25.41           C  
ATOM    414  CZ3 TRP A 360      19.727   4.132  17.340  1.00 23.95           C  
ATOM    415  CH2 TRP A 360      19.098   5.238  17.914  1.00 23.36           C  
ATOM    416  N   ALA A 361      17.863   1.564  14.472  1.00 25.14           N  
ATOM    417  CA  ALA A 361      18.187   2.723  13.634  1.00 22.95           C  
ATOM    418  C   ALA A 361      17.309   2.774  12.382  1.00 25.18           C  
ATOM    419  O   ALA A 361      16.850   3.828  11.935  1.00 27.61           O  
ATOM    420  CB  ALA A 361      19.654   2.732  13.221  1.00 20.73           C  
ATOM    421  N   LYS A 362      17.070   1.595  11.805  1.00 28.52           N  
ATOM    422  CA  LYS A 362      16.273   1.521  10.574  1.00 26.49           C  
ATOM    423  C   LYS A 362      14.843   1.961  10.835  1.00 29.07           C  
ATOM    424  O   LYS A 362      14.106   2.348   9.906  1.00 31.18           O  
ATOM    425  CB  LYS A 362      16.363   0.096  10.001  1.00 33.30           C  
ATOM    426  CG  LYS A 362      17.792  -0.290   9.624  1.00 35.74           C  
ATOM    427  CD  LYS A 362      17.811  -1.366   8.557  1.00 41.66           C  
ATOM    428  CE  LYS A 362      18.015  -2.740   9.169  1.00 46.72           C  
ATOM    429  NZ  LYS A 362      17.876  -3.837   8.171  1.00 71.88           N  
ATOM    430  N   ARG A 363      14.417   1.924  12.088  1.00 29.34           N  
ATOM    431  CA  ARG A 363      13.070   2.352  12.423  1.00 31.72           C  
ATOM    432  C   ARG A 363      13.030   3.787  12.925  1.00 31.23           C  
ATOM    433  O   ARG A 363      11.934   4.294  13.169  1.00 34.50           O  
ATOM    434  CB  ARG A 363      12.476   1.427  13.490  1.00 31.79           C  
ATOM    435  CG  ARG A 363      12.107   0.055  12.966  1.00 41.80           C  
ATOM    436  CD  ARG A 363      11.498  -0.814  14.056  1.00 47.11           C  
ATOM    437  NE  ARG A 363      10.136  -0.412  14.416  1.00 51.45           N  
ATOM    438  CZ  ARG A 363       9.292  -1.118  15.162  1.00 46.16           C  
ATOM    439  NH1 ARG A 363       9.653  -2.298  15.647  1.00 45.69           N  
ATOM    440  NH2 ARG A 363       8.066  -0.664  15.436  1.00 48.05           N  
ATOM    441  N   VAL A 364      14.162   4.456  13.097  1.00 30.95           N  
ATOM    442  CA  VAL A 364      14.135   5.892  13.388  1.00 28.74           C  
ATOM    443  C   VAL A 364      13.624   6.613  12.152  1.00 30.12           C  
ATOM    444  O   VAL A 364      14.236   6.426  11.093  1.00 29.15           O  
ATOM    445  CB  VAL A 364      15.527   6.394  13.790  1.00 26.74           C  
ATOM    446  CG1 VAL A 364      15.632   7.916  13.865  1.00 28.72           C  
ATOM    447  CG2 VAL A 364      15.901   5.796  15.142  1.00 30.43           C  
ATOM    448  N   PRO A 365      12.554   7.389  12.235  1.00 30.96           N  
ATOM    449  CA  PRO A 365      12.051   8.150  11.093  1.00 32.05           C  
ATOM    450  C   PRO A 365      13.146   8.958  10.405  1.00 31.06           C  
ATOM    451  O   PRO A 365      13.851   9.718  11.068  1.00 31.78           O  
ATOM    452  CB  PRO A 365      11.059   9.129  11.739  1.00 33.88           C  
ATOM    453  CG  PRO A 365      10.525   8.314  12.883  1.00 33.60           C  
ATOM    454  CD  PRO A 365      11.736   7.619  13.438  1.00 31.71           C  
ATOM    455  N   GLY A 366      13.228   8.750   9.083  1.00 34.14           N  
ATOM    456  CA  GLY A 366      14.182   9.432   8.232  1.00 33.38           C  
ATOM    457  C   GLY A 366      15.480   8.697   8.008  1.00 29.70           C  
ATOM    458  O   GLY A 366      16.163   8.937   7.004  1.00 32.91           O  
ATOM    459  N   PHE A 367      15.887   7.794   8.897  1.00 30.44           N  
ATOM    460  CA  PHE A 367      17.191   7.167   8.734  1.00 31.14           C  
ATOM    461  C   PHE A 367      17.315   6.386   7.437  1.00 31.80           C  
ATOM    462  O   PHE A 367      18.334   6.510   6.747  1.00 33.65           O  
ATOM    463  CB  PHE A 367      17.471   6.245   9.923  1.00 30.88           C  
ATOM    464  CG  PHE A 367      18.913   5.754   9.998  1.00 29.31           C  
ATOM    465  CD1 PHE A 367      19.932   6.593  10.425  1.00 28.01           C  
ATOM    466  CD2 PHE A 367      19.210   4.446   9.646  1.00 30.12           C  
ATOM    467  CE1 PHE A 367      21.238   6.137  10.491  1.00 27.16           C  
ATOM    468  CE2 PHE A 367      20.516   3.994   9.721  1.00 30.18           C  
ATOM    469  CZ  PHE A 367      21.525   4.820  10.170  1.00 28.71           C  
ATOM    470  N   VAL A 368      16.323   5.560   7.079  1.00 32.44           N  
ATOM    471  CA  VAL A 368      16.587   4.664   5.948  1.00 36.86           C  
ATOM    472  C   VAL A 368      16.412   5.399   4.632  1.00 33.45           C  
ATOM    473  O   VAL A 368      16.587   4.874   3.553  1.00 37.61           O  
ATOM    474  CB  VAL A 368      15.684   3.421   5.937  1.00 37.37           C  
ATOM    475  CG1 VAL A 368      15.980   2.579   7.173  1.00 34.88           C  
ATOM    476  CG2 VAL A 368      14.211   3.792   5.832  1.00 46.62           C  
ATOM    477  N   ASP A 369      16.042   6.675   4.731  1.00 33.68           N  
ATOM    478  CA  ASP A 369      15.949   7.417   3.470  1.00 31.73           C  
ATOM    479  C   ASP A 369      17.337   7.885   3.068  1.00 29.91           C  
ATOM    480  O   ASP A 369      17.564   8.351   1.960  1.00 36.87           O  
ATOM    481  CB  ASP A 369      14.972   8.583   3.606  1.00 35.98           C  
ATOM    482  CG  ASP A 369      13.535   8.131   3.756  1.00 42.90           C  
ATOM    483  OD1 ASP A 369      13.101   7.227   3.007  1.00 55.05           O  
ATOM    484  OD2 ASP A 369      12.835   8.674   4.648  1.00 57.50           O  
ATOM    485  N   LEU A 370      18.300   7.759   3.969  1.00 30.17           N  
ATOM    486  CA  LEU A 370      19.696   8.065   3.675  1.00 28.39           C  
ATOM    487  C   LEU A 370      20.359   7.012   2.808  1.00 30.85           C  
ATOM    488  O   LEU A 370      19.904   5.853   2.755  1.00 36.78           O  
ATOM    489  CB  LEU A 370      20.493   8.133   4.986  1.00 27.36           C  
ATOM    490  CG  LEU A 370      20.231   9.308   5.896  1.00 27.47           C  
ATOM    491  CD1 LEU A 370      21.027   9.198   7.193  1.00 25.95           C  
ATOM    492  CD2 LEU A 370      20.589  10.610   5.178  1.00 29.89           C  
ATOM    493  N   THR A 371      21.454   7.349   2.115  1.00 30.05           N  
ATOM    494  CA  THR A 371      22.226   6.299   1.433  1.00 32.45           C  
ATOM    495  C   THR A 371      22.829   5.305   2.409  1.00 29.20           C  
ATOM    496  O   THR A 371      23.004   5.564   3.623  1.00 29.41           O  
ATOM    497  CB  THR A 371      23.383   6.950   0.665  1.00 29.87           C  
ATOM    498  OG1 THR A 371      24.254   7.563   1.616  1.00 35.86           O  
ATOM    499  CG2 THR A 371      22.906   8.069  -0.261  1.00 27.82           C  
ATOM    500  N   LEU A 372      23.212   4.122   1.910  1.00 29.27           N  
ATOM    501  CA  LEU A 372      23.769   3.111   2.841  1.00 31.72           C  
ATOM    502  C   LEU A 372      25.087   3.606   3.412  1.00 30.23           C  
ATOM    503  O   LEU A 372      25.406   3.434   4.607  1.00 34.45           O  
ATOM    504  CB  LEU A 372      23.892   1.802   2.084  1.00 42.74           C  
ATOM    505  CG  LEU A 372      24.539   0.582   2.730  1.00 51.13           C  
ATOM    506  CD1 LEU A 372      23.775   0.104   3.947  1.00 56.38           C  
ATOM    507  CD2 LEU A 372      24.658  -0.526   1.677  1.00 56.15           C  
ATOM    508  N   HIS A 373      25.898   4.242   2.575  1.00 29.43           N  
ATOM    509  CA  HIS A 373      27.144   4.791   3.071  1.00 32.51           C  
ATOM    510  C   HIS A 373      26.943   5.736   4.255  1.00 29.56           C  
ATOM    511  O   HIS A 373      27.670   5.661   5.247  1.00 29.42           O  
ATOM    512  CB  HIS A 373      27.850   5.557   1.940  1.00 48.63           C  
ATOM    513  CG  HIS A 373      28.897   6.501   2.445  1.00 61.05           C  
ATOM    514  ND1 HIS A 373      30.119   6.069   2.910  1.00 67.14           N  
ATOM    515  CD2 HIS A 373      28.911   7.850   2.569  1.00 65.79           C  
ATOM    516  CE1 HIS A 373      30.841   7.109   3.298  1.00 70.79           C  
ATOM    517  NE2 HIS A 373      30.129   8.208   3.102  1.00 70.01           N  
ATOM    518  N   ASP A 374      25.945   6.619   4.124  1.00 27.61           N  
ATOM    519  CA  ASP A 374      25.744   7.608   5.183  1.00 27.09           C  
ATOM    520  C   ASP A 374      25.201   6.951   6.431  1.00 26.08           C  
ATOM    521  O   ASP A 374      25.554   7.330   7.542  1.00 25.07           O  
ATOM    522  CB  ASP A 374      24.803   8.717   4.715  1.00 30.61           C  
ATOM    523  CG  ASP A 374      25.493   9.695   3.784  1.00 35.74           C  
ATOM    524  OD1 ASP A 374      26.737   9.651   3.637  1.00 36.46           O  
ATOM    525  OD2 ASP A 374      24.785  10.552   3.188  1.00 38.73           O  
ATOM    526  N   GLN A 375      24.346   5.948   6.253  1.00 24.16           N  
ATOM    527  CA  GLN A 375      23.897   5.191   7.434  1.00 26.95           C  
ATOM    528  C   GLN A 375      25.063   4.565   8.160  1.00 26.96           C  
ATOM    529  O   GLN A 375      25.149   4.584   9.407  1.00 26.35           O  
ATOM    530  CB  GLN A 375      22.937   4.065   7.002  1.00 27.49           C  
ATOM    531  CG  GLN A 375      21.655   4.593   6.381  1.00 27.12           C  
ATOM    532  CD  GLN A 375      20.692   3.554   5.871  1.00 32.96           C  
ATOM    533  OE1 GLN A 375      20.510   2.497   6.467  1.00 47.81           O  
ATOM    534  NE2 GLN A 375      20.036   3.795   4.740  1.00 30.58           N  
ATOM    535  N   VAL A 376      25.981   3.964   7.415  1.00 27.42           N  
ATOM    536  CA  VAL A 376      27.149   3.334   8.047  1.00 27.07           C  
ATOM    537  C   VAL A 376      27.971   4.368   8.789  1.00 25.92           C  
ATOM    538  O   VAL A 376      28.381   4.164   9.948  1.00 29.22           O  
ATOM    539  CB  VAL A 376      28.066   2.615   7.038  1.00 27.45           C  
ATOM    540  CG1 VAL A 376      29.228   1.969   7.797  1.00 30.02           C  
ATOM    541  CG2 VAL A 376      27.350   1.573   6.217  1.00 33.67           C  
ATOM    542  N   HIS A 377      28.220   5.513   8.166  1.00 24.03           N  
ATOM    543  CA  HIS A 377      28.982   6.574   8.814  1.00 25.45           C  
ATOM    544  C   HIS A 377      28.384   7.053  10.123  1.00 23.04           C  
ATOM    545  O   HIS A 377      29.072   7.224  11.132  1.00 24.16           O  
ATOM    546  CB  HIS A 377      29.056   7.758   7.839  1.00 25.96           C  
ATOM    547  CG  HIS A 377      29.731   8.942   8.451  1.00 32.26           C  
ATOM    548  ND1 HIS A 377      31.098   9.020   8.570  1.00 36.60           N  
ATOM    549  CD2 HIS A 377      29.243  10.075   8.994  1.00 33.59           C  
ATOM    550  CE1 HIS A 377      31.416  10.168   9.158  1.00 39.00           C  
ATOM    551  NE2 HIS A 377      30.306  10.835   9.427  1.00 35.85           N  
ATOM    552  N   LEU A 378      27.072   7.304  10.134  1.00 23.60           N  
ATOM    553  CA  LEU A 378      26.410   7.789  11.339  1.00 22.79           C  
ATOM    554  C   LEU A 378      26.519   6.783  12.481  1.00 23.47           C  
ATOM    555  O   LEU A 378      26.864   7.176  13.610  1.00 22.30           O  
ATOM    556  CB  LEU A 378      24.933   8.113  11.057  1.00 22.72           C  
ATOM    557  CG  LEU A 378      24.647   9.381  10.239  1.00 21.59           C  
ATOM    558  CD1 LEU A 378      23.143   9.583  10.001  1.00 28.50           C  
ATOM    559  CD2 LEU A 378      25.238  10.622  10.877  1.00 25.33           C  
ATOM    560  N   LEU A 379      26.222   5.502  12.149  1.00 22.29           N  
ATOM    561  CA  LEU A 379      26.339   4.496  13.216  1.00 21.69           C  
ATOM    562  C   LEU A 379      27.782   4.311  13.634  1.00 22.59           C  
ATOM    563  O   LEU A 379      28.068   4.045  14.804  1.00 24.03           O  
ATOM    564  CB  LEU A 379      25.761   3.178  12.700  1.00 25.27           C  
ATOM    565  CG  LEU A 379      24.250   3.077  12.936  1.00 25.52           C  
ATOM    566  CD1 LEU A 379      23.600   1.994  12.088  1.00 32.95           C  
ATOM    567  CD2 LEU A 379      24.012   2.810  14.400  1.00 30.52           C  
ATOM    568  N   GLU A 380      28.742   4.440  12.706  1.00 24.55           N  
ATOM    569  CA  GLU A 380      30.141   4.241  13.113  1.00 23.20           C  
ATOM    570  C   GLU A 380      30.569   5.310  14.097  1.00 21.58           C  
ATOM    571  O   GLU A 380      31.358   5.096  15.018  1.00 24.93           O  
ATOM    572  CB  GLU A 380      31.115   4.236  11.922  1.00 27.72           C  
ATOM    573  CG  GLU A 380      32.549   4.048  12.395  1.00 32.37           C  
ATOM    574  CD  GLU A 380      33.519   3.628  11.328  1.00 38.90           C  
ATOM    575  OE1 GLU A 380      33.397   4.080  10.170  1.00 48.08           O  
ATOM    576  OE2 GLU A 380      34.431   2.840  11.667  1.00 51.42           O  
ATOM    577  N   CYS A 381      30.041   6.514  13.914  1.00 21.84           N  
ATOM    578  CA  CYS A 381      30.275   7.634  14.782  1.00 23.32           C  
ATOM    579  C   CYS A 381      29.567   7.562  16.121  1.00 23.72           C  
ATOM    580  O   CYS A 381      30.070   8.007  17.155  1.00 28.95           O  
ATOM    581  CB  CYS A 381      29.755   8.870  13.995  1.00 28.05           C  
ATOM    582  SG  CYS A 381      31.021   9.338  12.789  1.00 35.56           S  
ATOM    583  N   ALA A 382      28.366   6.994  16.129  1.00 22.67           N  
ATOM    584  CA  ALA A 382      27.531   7.143  17.318  1.00 20.96           C  
ATOM    585  C   ALA A 382      27.352   5.886  18.153  1.00 21.20           C  
ATOM    586  O   ALA A 382      26.740   6.004  19.217  1.00 20.69           O  
ATOM    587  CB  ALA A 382      26.162   7.654  16.861  1.00 22.56           C  
ATOM    588  N   TRP A 383      27.824   4.715  17.703  1.00 17.87           N  
ATOM    589  CA  TRP A 383      27.400   3.480  18.394  1.00 19.07           C  
ATOM    590  C   TRP A 383      27.758   3.486  19.863  1.00 17.36           C  
ATOM    591  O   TRP A 383      26.938   2.997  20.647  1.00 20.30           O  
ATOM    592  CB  TRP A 383      27.980   2.260  17.665  1.00 21.24           C  
ATOM    593  CG  TRP A 383      29.458   2.135  17.839  1.00 21.83           C  
ATOM    594  CD1 TRP A 383      30.409   2.655  17.035  1.00 25.84           C  
ATOM    595  CD2 TRP A 383      30.160   1.465  18.865  1.00 22.95           C  
ATOM    596  NE1 TRP A 383      31.673   2.358  17.479  1.00 24.79           N  
ATOM    597  CE2 TRP A 383      31.536   1.617  18.618  1.00 22.95           C  
ATOM    598  CE3 TRP A 383      29.698   0.741  19.974  1.00 24.27           C  
ATOM    599  CZ2 TRP A 383      32.508   1.069  19.444  1.00 26.25           C  
ATOM    600  CZ3 TRP A 383      30.677   0.203  20.794  1.00 24.66           C  
ATOM    601  CH2 TRP A 383      32.042   0.372  20.525  1.00 22.32           C  
ATOM    602  N   LEU A 384      28.929   4.019  20.256  1.00 17.25           N  
ATOM    603  CA  LEU A 384      29.212   3.932  21.700  1.00 17.83           C  
ATOM    604  C   LEU A 384      28.393   4.932  22.515  1.00 18.37           C  
ATOM    605  O   LEU A 384      27.946   4.624  23.643  1.00 20.25           O  
ATOM    606  CB  LEU A 384      30.719   4.024  21.942  1.00 19.40           C  
ATOM    607  CG  LEU A 384      31.161   3.833  23.402  1.00 21.08           C  
ATOM    608  CD1 LEU A 384      30.746   2.474  23.940  1.00 22.65           C  
ATOM    609  CD2 LEU A 384      32.672   4.028  23.541  1.00 22.89           C  
ATOM    610  N   GLU A 385      28.153   6.141  21.983  1.00 19.25           N  
ATOM    611  CA  GLU A 385      27.240   7.079  22.637  1.00 19.78           C  
ATOM    612  C   GLU A 385      25.864   6.432  22.826  1.00 19.27           C  
ATOM    613  O   GLU A 385      25.239   6.590  23.871  1.00 22.00           O  
ATOM    614  CB  GLU A 385      27.069   8.346  21.814  1.00 16.76           C  
ATOM    615  CG  GLU A 385      28.322   9.213  21.723  1.00 19.02           C  
ATOM    616  CD  GLU A 385      28.029  10.460  20.874  1.00 21.62           C  
ATOM    617  OE1 GLU A 385      27.572  11.458  21.473  1.00 29.24           O  
ATOM    618  OE2 GLU A 385      28.230  10.415  19.647  1.00 28.03           O  
ATOM    619  N   ILE A 386      25.415   5.716  21.792  1.00 18.43           N  
ATOM    620  CA  ILE A 386      24.089   5.069  21.845  1.00 19.37           C  
ATOM    621  C   ILE A 386      24.065   3.957  22.884  1.00 20.01           C  
ATOM    622  O   ILE A 386      23.134   3.909  23.704  1.00 20.46           O  
ATOM    623  CB  ILE A 386      23.649   4.571  20.470  1.00 17.60           C  
ATOM    624  CG1 ILE A 386      23.419   5.747  19.505  1.00 20.25           C  
ATOM    625  CG2 ILE A 386      22.413   3.690  20.550  1.00 21.95           C  
ATOM    626  CD1 ILE A 386      23.297   5.405  18.044  1.00 28.26           C  
ATOM    627  N   LEU A 387      25.053   3.061  22.931  1.00 20.45           N  
ATOM    628  CA  LEU A 387      25.108   2.097  24.048  1.00 21.72           C  
ATOM    629  C   LEU A 387      25.120   2.805  25.395  1.00 20.65           C  
ATOM    630  O   LEU A 387      24.414   2.426  26.332  1.00 21.92           O  
ATOM    631  CB  LEU A 387      26.393   1.275  23.959  1.00 20.16           C  
ATOM    632  CG  LEU A 387      26.435   0.256  22.809  1.00 21.43           C  
ATOM    633  CD1 LEU A 387      27.743  -0.522  22.856  1.00 23.50           C  
ATOM    634  CD2 LEU A 387      25.213  -0.641  22.826  1.00 20.04           C  
ATOM    635  N   MET A 388      25.962   3.831  25.542  1.00 20.16           N  
ATOM    636  CA  MET A 388      26.120   4.437  26.867  1.00 19.67           C  
ATOM    637  C   MET A 388      24.848   5.148  27.308  1.00 18.71           C  
ATOM    638  O   MET A 388      24.494   4.988  28.480  1.00 21.17           O  
ATOM    639  CB  MET A 388      27.296   5.409  26.850  1.00 18.62           C  
ATOM    640  CG  MET A 388      28.647   4.694  26.809  1.00 20.35           C  
ATOM    641  SD  MET A 388      29.955   5.943  26.742  1.00 22.97           S  
ATOM    642  CE  MET A 388      31.392   4.960  27.238  1.00 23.69           C  
ATOM    643  N   ILE A 389      24.156   5.889  26.410  1.00 20.85           N  
ATOM    644  CA  ILE A 389      22.933   6.550  26.914  1.00 21.28           C  
ATOM    645  C   ILE A 389      21.893   5.519  27.344  1.00 23.02           C  
ATOM    646  O   ILE A 389      21.107   5.645  28.295  1.00 24.78           O  
ATOM    647  CB  ILE A 389      22.344   7.550  25.889  1.00 20.43           C  
ATOM    648  CG1 ILE A 389      21.313   8.476  26.565  1.00 23.87           C  
ATOM    649  CG2 ILE A 389      21.759   6.879  24.661  1.00 19.56           C  
ATOM    650  CD1 ILE A 389      20.735   9.529  25.645  1.00 25.00           C  
ATOM    651  N   GLY A 390      21.856   4.382  26.626  1.00 20.76           N  
ATOM    652  CA  GLY A 390      20.955   3.295  27.003  1.00 21.91           C  
ATOM    653  C   GLY A 390      21.357   2.740  28.356  1.00 22.75           C  
ATOM    654  O   GLY A 390      20.481   2.465  29.187  1.00 24.30           O  
ATOM    655  N   LEU A 391      22.666   2.589  28.608  1.00 22.81           N  
ATOM    656  CA  LEU A 391      23.086   2.078  29.916  1.00 21.96           C  
ATOM    657  C   LEU A 391      22.712   2.998  31.066  1.00 23.39           C  
ATOM    658  O   LEU A 391      22.268   2.615  32.147  1.00 26.51           O  
ATOM    659  CB  LEU A 391      24.610   1.922  29.922  1.00 23.11           C  
ATOM    660  CG  LEU A 391      25.235   1.505  31.255  1.00 20.32           C  
ATOM    661  CD1 LEU A 391      24.711   0.166  31.720  1.00 21.80           C  
ATOM    662  CD2 LEU A 391      26.759   1.484  31.094  1.00 22.84           C  
ATOM    663  N   VAL A 392      22.928   4.305  30.842  1.00 22.40           N  
ATOM    664  CA  VAL A 392      22.609   5.272  31.906  1.00 21.57           C  
ATOM    665  C   VAL A 392      21.111   5.338  32.145  1.00 22.33           C  
ATOM    666  O   VAL A 392      20.632   5.497  33.281  1.00 26.89           O  
ATOM    667  CB  VAL A 392      23.185   6.662  31.549  1.00 23.37           C  
ATOM    668  CG1 VAL A 392      24.681   6.592  31.307  1.00 25.96           C  
ATOM    669  CG2 VAL A 392      22.490   7.176  30.307  1.00 33.90           C  
ATOM    670  N   TRP A 393      20.332   5.182  31.080  1.00 21.80           N  
ATOM    671  CA  TRP A 393      18.872   5.181  31.216  1.00 22.98           C  
ATOM    672  C   TRP A 393      18.410   3.986  32.048  1.00 25.54           C  
ATOM    673  O   TRP A 393      17.619   4.107  32.993  1.00 27.37           O  
ATOM    674  CB  TRP A 393      18.189   5.240  29.841  1.00 23.68           C  
ATOM    675  CG  TRP A 393      16.745   4.839  29.852  1.00 29.45           C  
ATOM    676  CD1 TRP A 393      16.181   3.667  29.417  1.00 36.03           C  
ATOM    677  CD2 TRP A 393      15.658   5.636  30.337  1.00 32.98           C  
ATOM    678  NE1 TRP A 393      14.823   3.694  29.606  1.00 40.03           N  
ATOM    679  CE2 TRP A 393      14.479   4.897  30.171  1.00 37.62           C  
ATOM    680  CE3 TRP A 393      15.610   6.914  30.900  1.00 30.00           C  
ATOM    681  CZ2 TRP A 393      13.245   5.415  30.556  1.00 36.22           C  
ATOM    682  CZ3 TRP A 393      14.389   7.435  31.285  1.00 30.53           C  
ATOM    683  CH2 TRP A 393      13.230   6.670  31.102  1.00 31.39           C  
ATOM    684  N   ARG A 394      18.898   2.779  31.740  1.00 24.12           N  
ATOM    685  CA  ARG A 394      18.360   1.674  32.544  1.00 29.43           C  
ATOM    686  C   ARG A 394      19.022   1.617  33.927  1.00 28.69           C  
ATOM    687  O   ARG A 394      18.574   0.854  34.803  1.00 31.08           O  
ATOM    688  CB  ARG A 394      18.458   0.377  31.770  1.00 36.04           C  
ATOM    689  CG  ARG A 394      19.764  -0.030  31.180  1.00 36.56           C  
ATOM    690  CD  ARG A 394      19.738  -1.435  30.562  1.00 33.26           C  
ATOM    691  NE  ARG A 394      21.104  -1.777  30.163  1.00 27.60           N  
ATOM    692  CZ  ARG A 394      21.718  -1.413  29.051  1.00 24.10           C  
ATOM    693  NH1 ARG A 394      21.150  -0.667  28.103  1.00 29.10           N  
ATOM    694  NH2 ARG A 394      22.966  -1.814  28.860  1.00 28.53           N  
ATOM    695  N   SER A 395      20.055   2.418  34.168  1.00 28.83           N  
ATOM    696  CA  SER A 395      20.682   2.507  35.490  1.00 28.27           C  
ATOM    697  C   SER A 395      20.058   3.565  36.380  1.00 28.43           C  
ATOM    698  O   SER A 395      20.399   3.671  37.575  1.00 30.07           O  
ATOM    699  CB  SER A 395      22.193   2.800  35.340  1.00 28.23           C  
ATOM    700  OG  SER A 395      22.847   1.791  34.603  1.00 25.44           O  
ATOM    701  N   MET A 396      19.163   4.379  35.850  1.00 30.03           N  
ATOM    702  CA  MET A 396      18.601   5.532  36.552  1.00 35.48           C  
ATOM    703  C   MET A 396      17.942   5.207  37.882  1.00 40.63           C  
ATOM    704  O   MET A 396      18.101   5.962  38.855  1.00 37.84           O  
ATOM    705  CB  MET A 396      17.584   6.202  35.634  1.00 36.92           C  
ATOM    706  CG  MET A 396      16.807   7.376  36.216  1.00 42.27           C  
ATOM    707  SD  MET A 396      16.366   8.399  34.769  1.00 61.59           S  
ATOM    708  CE  MET A 396      17.408   7.527  33.589  1.00 63.80           C  
ATOM    709  N   GLU A 397      17.206   4.096  37.907  1.00 40.81           N  
ATOM    710  CA  GLU A 397      16.509   3.752  39.146  1.00 48.20           C  
ATOM    711  C   GLU A 397      17.389   2.957  40.102  1.00 46.86           C  
ATOM    712  O   GLU A 397      16.911   2.374  41.075  1.00 47.16           O  
ATOM    713  CB  GLU A 397      15.240   2.967  38.814  1.00 53.66           C  
ATOM    714  CG  GLU A 397      14.196   3.664  37.951  1.00 59.91           C  
ATOM    715  CD  GLU A 397      12.904   2.876  37.821  1.00 63.00           C  
ATOM    716  OE1 GLU A 397      12.922   1.626  37.771  1.00 76.09           O  
ATOM    717  OE2 GLU A 397      11.817   3.500  37.766  1.00 74.69           O  
ATOM    718  N   HIS A 398      18.688   2.909  39.842  1.00 41.81           N  
ATOM    719  CA  HIS A 398      19.617   2.096  40.629  1.00 40.91           C  
ATOM    720  C   HIS A 398      20.807   2.913  41.100  1.00 40.59           C  
ATOM    721  O   HIS A 398      21.931   2.703  40.640  1.00 36.12           O  
ATOM    722  CB  HIS A 398      20.053   0.875  39.789  1.00 41.89           C  
ATOM    723  CG  HIS A 398      18.884   0.060  39.312  1.00 45.48           C  
ATOM    724  ND1 HIS A 398      18.219  -0.835  40.122  1.00 40.44           N  
ATOM    725  CD2 HIS A 398      18.251  -0.001  38.118  1.00 47.46           C  
ATOM    726  CE1 HIS A 398      17.240  -1.410  39.448  1.00 48.09           C  
ATOM    727  NE2 HIS A 398      17.237  -0.915  38.220  1.00 51.10           N  
ATOM    728  N   PRO A 399      20.576   3.864  42.004  1.00 40.70           N  
ATOM    729  CA  PRO A 399      21.624   4.771  42.506  1.00 41.38           C  
ATOM    730  C   PRO A 399      22.924   4.056  42.860  1.00 43.56           C  
ATOM    731  O   PRO A 399      22.913   3.031  43.539  1.00 38.76           O  
ATOM    732  CB  PRO A 399      20.977   5.367  43.753  1.00 46.56           C  
ATOM    733  CG  PRO A 399      19.516   5.400  43.415  1.00 46.68           C  
ATOM    734  CD  PRO A 399      19.265   4.143  42.628  1.00 44.58           C  
ATOM    735  N   GLY A 400      24.057   4.542  42.361  1.00 36.88           N  
ATOM    736  CA  GLY A 400      25.353   3.951  42.605  1.00 35.26           C  
ATOM    737  C   GLY A 400      25.709   2.729  41.790  1.00 37.30           C  
ATOM    738  O   GLY A 400      26.804   2.166  41.935  1.00 35.95           O  
ATOM    739  N   LYS A 401      24.815   2.264  40.901  1.00 36.57           N  
ATOM    740  CA  LYS A 401      25.122   1.053  40.158  1.00 35.40           C  
ATOM    741  C   LYS A 401      24.860   1.241  38.669  1.00 30.45           C  
ATOM    742  O   LYS A 401      24.043   2.057  38.270  1.00 34.45           O  
ATOM    743  CB  LYS A 401      24.324  -0.153  40.637  1.00 42.73           C  
ATOM    744  CG  LYS A 401      24.644  -0.570  42.068  1.00 48.41           C  
ATOM    745  CD  LYS A 401      23.450  -1.214  42.744  1.00 54.93           C  
ATOM    746  CE  LYS A 401      23.667  -1.276  44.249  1.00 65.78           C  
ATOM    747  NZ  LYS A 401      23.891  -2.669  44.740  1.00 79.76           N  
ATOM    748  N   LEU A 402      25.547   0.447  37.866  1.00 28.30           N  
ATOM    749  CA  LEU A 402      25.288   0.466  36.427  1.00 24.30           C  
ATOM    750  C   LEU A 402      24.597  -0.857  36.078  1.00 26.35           C  
ATOM    751  O   LEU A 402      25.186  -1.907  36.358  1.00 30.69           O  
ATOM    752  CB  LEU A 402      26.582   0.631  35.654  1.00 20.45           C  
ATOM    753  CG  LEU A 402      27.345   1.957  35.831  1.00 24.82           C  
ATOM    754  CD1 LEU A 402      28.720   1.916  35.169  1.00 27.79           C  
ATOM    755  CD2 LEU A 402      26.530   3.113  35.274  1.00 27.20           C  
ATOM    756  N   LEU A 403      23.415  -0.805  35.498  1.00 28.87           N  
ATOM    757  CA  LEU A 403      22.647  -1.962  35.097  1.00 24.80           C  
ATOM    758  C   LEU A 403      23.025  -2.344  33.664  1.00 25.73           C  
ATOM    759  O   LEU A 403      22.281  -2.030  32.727  1.00 28.12           O  
ATOM    760  CB  LEU A 403      21.142  -1.715  35.171  1.00 26.89           C  
ATOM    761  CG  LEU A 403      20.243  -2.948  35.155  1.00 29.95           C  
ATOM    762  CD1 LEU A 403      20.740  -3.935  36.202  1.00 37.27           C  
ATOM    763  CD2 LEU A 403      18.775  -2.648  35.443  1.00 37.86           C  
ATOM    764  N   PHE A 404      24.191  -2.992  33.564  1.00 26.19           N  
ATOM    765  CA  PHE A 404      24.613  -3.424  32.228  1.00 23.40           C  
ATOM    766  C   PHE A 404      23.584  -4.399  31.660  1.00 23.67           C  
ATOM    767  O   PHE A 404      23.231  -4.326  30.493  1.00 24.58           O  
ATOM    768  CB  PHE A 404      26.004  -4.056  32.250  1.00 21.93           C  
ATOM    769  CG  PHE A 404      27.100  -3.039  32.505  1.00 24.70           C  
ATOM    770  CD1 PHE A 404      27.661  -2.342  31.454  1.00 25.41           C  
ATOM    771  CD2 PHE A 404      27.563  -2.766  33.769  1.00 29.22           C  
ATOM    772  CE1 PHE A 404      28.640  -1.392  31.673  1.00 24.30           C  
ATOM    773  CE2 PHE A 404      28.548  -1.836  34.007  1.00 25.26           C  
ATOM    774  CZ  PHE A 404      29.100  -1.137  32.951  1.00 27.76           C  
ATOM    775  N   ALA A 405      23.094  -5.312  32.472  1.00 27.15           N  
ATOM    776  CA  ALA A 405      22.031  -6.240  32.122  1.00 26.69           C  
ATOM    777  C   ALA A 405      21.260  -6.554  33.395  1.00 26.19           C  
ATOM    778  O   ALA A 405      21.787  -6.310  34.495  1.00 35.00           O  
ATOM    779  CB  ALA A 405      22.619  -7.488  31.493  1.00 24.61           C  
ATOM    780  N   PRO A 406      20.046  -7.069  33.331  1.00 28.99           N  
ATOM    781  CA  PRO A 406      19.282  -7.408  34.542  1.00 31.96           C  
ATOM    782  C   PRO A 406      20.026  -8.354  35.473  1.00 32.37           C  
ATOM    783  O   PRO A 406      19.723  -8.280  36.665  1.00 32.80           O  
ATOM    784  CB  PRO A 406      18.011  -8.069  33.977  1.00 32.92           C  
ATOM    785  CG  PRO A 406      17.854  -7.350  32.666  1.00 32.46           C  
ATOM    786  CD  PRO A 406      19.263  -7.310  32.109  1.00 30.11           C  
ATOM    787  N   ASN A 407      20.924  -9.177  34.955  1.00 31.39           N  
ATOM    788  CA  ASN A 407      21.727 -10.091  35.748  1.00 35.32           C  
ATOM    789  C   ASN A 407      23.183  -9.640  35.831  1.00 35.37           C  
ATOM    790  O   ASN A 407      24.078 -10.453  36.069  1.00 38.39           O  
ATOM    791  CB  ASN A 407      21.720 -11.502  35.160  1.00 38.65           C  
ATOM    792  CG  ASN A 407      22.448 -11.518  33.827  1.00 40.55           C  
ATOM    793  OD1 ASN A 407      22.536 -10.503  33.126  1.00 32.78           O  
ATOM    794  ND2 ASN A 407      22.974 -12.696  33.475  1.00 45.66           N  
ATOM    795  N   LEU A 408      23.405  -8.349  35.629  1.00 28.95           N  
ATOM    796  CA  LEU A 408      24.772  -7.836  35.745  1.00 29.65           C  
ATOM    797  C   LEU A 408      24.704  -6.362  36.128  1.00 31.40           C  
ATOM    798  O   LEU A 408      24.765  -5.469  35.282  1.00 30.08           O  
ATOM    799  CB  LEU A 408      25.563  -8.109  34.462  1.00 27.81           C  
ATOM    800  CG  LEU A 408      27.066  -7.859  34.537  1.00 30.10           C  
ATOM    801  CD1 LEU A 408      27.773  -8.950  35.338  1.00 30.99           C  
ATOM    802  CD2 LEU A 408      27.678  -7.745  33.140  1.00 30.24           C  
ATOM    803  N   LEU A 409      24.564  -6.166  37.441  1.00 30.94           N  
ATOM    804  CA  LEU A 409      24.463  -4.866  38.107  1.00 34.67           C  
ATOM    805  C   LEU A 409      25.735  -4.605  38.905  1.00 34.06           C  
ATOM    806  O   LEU A 409      25.970  -5.304  39.897  1.00 42.10           O  
ATOM    807  CB  LEU A 409      23.222  -4.816  38.991  1.00 37.18           C  
ATOM    808  CG  LEU A 409      22.885  -3.511  39.700  1.00 35.48           C  
ATOM    809  CD1 LEU A 409      22.567  -2.374  38.750  1.00 37.96           C  
ATOM    810  CD2 LEU A 409      21.688  -3.728  40.629  1.00 34.12           C  
ATOM    811  N   LEU A 410      26.522  -3.639  38.470  1.00 33.95           N  
ATOM    812  CA  LEU A 410      27.857  -3.368  38.988  1.00 32.26           C  
ATOM    813  C   LEU A 410      27.967  -1.992  39.645  1.00 30.56           C  
ATOM    814  O   LEU A 410      27.469  -0.980  39.160  1.00 29.42           O  
ATOM    815  CB  LEU A 410      28.873  -3.502  37.835  1.00 34.05           C  
ATOM    816  CG  LEU A 410      28.947  -4.866  37.150  1.00 34.07           C  
ATOM    817  CD1 LEU A 410      29.985  -4.920  36.050  1.00 31.12           C  
ATOM    818  CD2 LEU A 410      29.257  -5.983  38.154  1.00 32.62           C  
ATOM    819  N   ASP A 411      28.632  -1.948  40.804  1.00 35.83           N  
ATOM    820  CA  ASP A 411      29.061  -0.715  41.444  1.00 34.86           C  
ATOM    821  C   ASP A 411      30.464  -0.300  41.012  1.00 31.03           C  
ATOM    822  O   ASP A 411      31.162  -0.958  40.252  1.00 31.38           O  
ATOM    823  CB  ASP A 411      29.023  -0.840  42.963  1.00 34.61           C  
ATOM    824  CG  ASP A 411      29.913  -1.891  43.587  1.00 37.94           C  
ATOM    825  OD1 ASP A 411      31.011  -2.158  43.057  1.00 35.21           O  
ATOM    826  OD2 ASP A 411      29.482  -2.454  44.626  1.00 47.15           O  
ATOM    827  N   ARG A 412      30.919   0.854  41.516  1.00 33.35           N  
ATOM    828  CA  ARG A 412      32.215   1.356  41.056  1.00 36.32           C  
ATOM    829  C   ARG A 412      33.346   0.465  41.527  1.00 35.40           C  
ATOM    830  O   ARG A 412      34.320   0.252  40.784  1.00 40.12           O  
ATOM    831  CB  ARG A 412      32.389   2.815  41.463  1.00 41.36           C  
ATOM    832  CG  ARG A 412      32.957   3.135  42.816  1.00 42.53           C  
ATOM    833  CD  ARG A 412      33.005   4.640  43.054  1.00 39.17           C  
ATOM    834  NE  ARG A 412      34.121   5.301  42.414  1.00 35.86           N  
ATOM    835  CZ  ARG A 412      35.395   5.378  42.727  1.00 37.83           C  
ATOM    836  NH1 ARG A 412      35.914   4.789  43.794  1.00 40.23           N  
ATOM    837  NH2 ARG A 412      36.203   6.072  41.935  1.00 35.81           N  
ATOM    838  N   ASN A 413      33.261  -0.100  42.722  1.00 41.48           N  
ATOM    839  CA  ASN A 413      34.377  -0.964  43.113  1.00 46.99           C  
ATOM    840  C   ASN A 413      34.496  -2.164  42.181  1.00 43.68           C  
ATOM    841  O   ASN A 413      35.620  -2.641  41.990  1.00 43.60           O  
ATOM    842  CB  ASN A 413      34.236  -1.372  44.587  1.00 57.95           C  
ATOM    843  CG  ASN A 413      35.068  -0.489  45.502  1.00 65.39           C  
ATOM    844  OD1 ASN A 413      35.503   0.612  45.169  1.00 81.69           O  
ATOM    845  ND2 ASN A 413      35.317  -0.955  46.727  1.00 72.73           N  
ATOM    846  N   GLN A 414      33.441  -2.671  41.560  1.00 39.99           N  
ATOM    847  CA  GLN A 414      33.539  -3.752  40.571  1.00 41.53           C  
ATOM    848  C   GLN A 414      34.195  -3.292  39.274  1.00 39.93           C  
ATOM    849  O   GLN A 414      34.633  -4.089  38.437  1.00 53.50           O  
ATOM    850  CB  GLN A 414      32.160  -4.405  40.308  1.00 37.51           C  
ATOM    851  CG  GLN A 414      31.674  -5.152  41.558  1.00 43.29           C  
ATOM    852  CD  GLN A 414      30.215  -5.541  41.533  1.00 47.46           C  
ATOM    853  OE1 GLN A 414      29.888  -6.735  41.444  1.00 55.79           O  
ATOM    854  NE2 GLN A 414      29.266  -4.611  41.607  1.00 43.12           N  
ATOM    855  N   GLY A 415      34.296  -1.976  39.063  1.00 43.51           N  
ATOM    856  CA  GLY A 415      34.912  -1.483  37.832  1.00 43.82           C  
ATOM    857  C   GLY A 415      36.414  -1.379  37.968  1.00 43.30           C  
ATOM    858  O   GLY A 415      37.191  -1.492  37.028  1.00 43.65           O  
ATOM    859  N   LYS A 416      36.882  -1.215  39.207  1.00 45.29           N  
ATOM    860  CA  LYS A 416      38.305  -1.182  39.526  1.00 46.98           C  
ATOM    861  C   LYS A 416      38.985  -2.472  39.082  1.00 49.13           C  
ATOM    862  O   LYS A 416      40.195  -2.485  38.844  1.00 52.27           O  
ATOM    863  CB  LYS A 416      38.528  -0.974  41.014  1.00 51.44           C  
ATOM    864  CG  LYS A 416      38.146   0.403  41.530  1.00 52.72           C  
ATOM    865  CD  LYS A 416      38.871   0.621  42.860  1.00 52.95           C  
ATOM    866  CE  LYS A 416      38.107   1.596  43.733  1.00 58.24           C  
ATOM    867  NZ  LYS A 416      37.959   1.074  45.128  1.00 65.59           N  
ATOM    868  N   CYS A 417      38.207  -3.534  38.960  1.00 53.98           N  
ATOM    869  CA  CYS A 417      38.475  -4.811  38.359  1.00 58.29           C  
ATOM    870  C   CYS A 417      39.249  -4.665  37.045  1.00 61.36           C  
ATOM    871  O   CYS A 417      39.991  -5.603  36.735  1.00 64.98           O  
ATOM    872  CB  CYS A 417      37.170  -5.584  38.107  1.00 63.25           C  
ATOM    873  SG  CYS A 417      36.370  -6.228  39.603  1.00122.75           S  
ATOM    874  N   VAL A 418      39.100  -3.573  36.313  1.00 59.15           N  
ATOM    875  CA  VAL A 418      39.814  -3.305  35.066  1.00 54.47           C  
ATOM    876  C   VAL A 418      40.568  -1.978  35.099  1.00 52.29           C  
ATOM    877  O   VAL A 418      40.032  -0.904  35.404  1.00 50.86           O  
ATOM    878  CB  VAL A 418      38.845  -3.317  33.871  1.00 52.25           C  
ATOM    879  CG1 VAL A 418      39.523  -2.962  32.566  1.00 54.83           C  
ATOM    880  CG2 VAL A 418      38.217  -4.711  33.805  1.00 69.27           C  
ATOM    881  N   GLU A 419      41.862  -2.102  34.783  1.00 51.38           N  
ATOM    882  CA  GLU A 419      42.712  -0.917  34.720  1.00 48.60           C  
ATOM    883  C   GLU A 419      42.074   0.138  33.808  1.00 43.54           C  
ATOM    884  O   GLU A 419      41.760  -0.114  32.641  1.00 42.98           O  
ATOM    885  CB  GLU A 419      44.110  -1.308  34.257  1.00 57.23           C  
ATOM    886  CG  GLU A 419      45.116  -0.178  34.143  1.00 67.50           C  
ATOM    887  CD  GLU A 419      45.985  -0.320  32.904  1.00 72.28           C  
ATOM    888  OE1 GLU A 419      45.743   0.420  31.923  1.00 76.50           O  
ATOM    889  OE2 GLU A 419      46.900  -1.175  32.932  1.00 78.91           O  
ATOM    890  N   GLY A 420      41.887   1.321  34.387  1.00 38.24           N  
ATOM    891  CA  GLY A 420      41.361   2.489  33.719  1.00 35.07           C  
ATOM    892  C   GLY A 420      39.860   2.460  33.572  1.00 33.27           C  
ATOM    893  O   GLY A 420      39.297   3.370  32.959  1.00 37.96           O  
ATOM    894  N   MET A 421      39.162   1.445  34.101  1.00 36.27           N  
ATOM    895  CA  MET A 421      37.721   1.420  33.846  1.00 34.40           C  
ATOM    896  C   MET A 421      36.948   2.206  34.891  1.00 33.95           C  
ATOM    897  O   MET A 421      35.886   2.763  34.606  1.00 34.30           O  
ATOM    898  CB  MET A 421      37.216  -0.026  33.736  1.00 34.77           C  
ATOM    899  CG  MET A 421      35.836  -0.104  33.098  1.00 36.96           C  
ATOM    900  SD  MET A 421      35.366  -1.743  32.535  1.00 42.89           S  
ATOM    901  CE  MET A 421      35.317  -2.680  34.060  1.00 68.88           C  
ATOM    902  N   VAL A 422      37.415   2.286  36.130  1.00 36.48           N  
ATOM    903  CA  VAL A 422      36.640   3.043  37.125  1.00 34.57           C  
ATOM    904  C   VAL A 422      36.435   4.501  36.721  1.00 36.39           C  
ATOM    905  O   VAL A 422      35.435   5.138  37.073  1.00 37.38           O  
ATOM    906  CB  VAL A 422      37.318   2.964  38.503  1.00 38.26           C  
ATOM    907  CG1 VAL A 422      38.416   4.020  38.603  1.00 34.51           C  
ATOM    908  CG2 VAL A 422      36.270   3.141  39.581  1.00 38.71           C  
ATOM    909  N   GLU A 423      37.347   5.070  35.950  1.00 36.49           N  
ATOM    910  CA  GLU A 423      37.161   6.442  35.460  1.00 36.29           C  
ATOM    911  C   GLU A 423      35.932   6.566  34.562  1.00 31.16           C  
ATOM    912  O   GLU A 423      35.178   7.543  34.642  1.00 29.35           O  
ATOM    913  CB  GLU A 423      38.435   6.900  34.725  1.00 40.94           C  
ATOM    914  CG  GLU A 423      39.523   7.337  35.695  1.00 45.73           C  
ATOM    915  CD  GLU A 423      40.216   6.217  36.441  1.00 49.12           C  
ATOM    916  OE1 GLU A 423      39.831   5.036  36.236  1.00 61.21           O  
ATOM    917  OE2 GLU A 423      41.140   6.504  37.239  1.00 51.94           O  
ATOM    918  N   ILE A 424      35.724   5.576  33.705  1.00 26.78           N  
ATOM    919  CA  ILE A 424      34.536   5.555  32.849  1.00 27.60           C  
ATOM    920  C   ILE A 424      33.267   5.265  33.644  1.00 24.12           C  
ATOM    921  O   ILE A 424      32.226   5.910  33.433  1.00 24.86           O  
ATOM    922  CB  ILE A 424      34.697   4.508  31.726  1.00 28.75           C  
ATOM    923  CG1 ILE A 424      36.034   4.525  30.986  1.00 29.81           C  
ATOM    924  CG2 ILE A 424      33.530   4.602  30.753  1.00 34.99           C  
ATOM    925  CD1 ILE A 424      36.357   5.704  30.107  1.00 32.02           C  
ATOM    926  N   PHE A 425      33.313   4.298  34.562  1.00 25.15           N  
ATOM    927  CA  PHE A 425      32.189   3.961  35.421  1.00 23.42           C  
ATOM    928  C   PHE A 425      31.725   5.225  36.139  1.00 25.73           C  
ATOM    929  O   PHE A 425      30.547   5.560  36.205  1.00 25.93           O  
ATOM    930  CB  PHE A 425      32.564   2.892  36.449  1.00 31.67           C  
ATOM    931  CG  PHE A 425      32.322   1.448  36.050  1.00 29.28           C  
ATOM    932  CD1 PHE A 425      31.874   0.526  36.973  1.00 34.19           C  
ATOM    933  CD2 PHE A 425      32.539   0.999  34.758  1.00 33.47           C  
ATOM    934  CE1 PHE A 425      31.655  -0.790  36.635  1.00 37.36           C  
ATOM    935  CE2 PHE A 425      32.332  -0.315  34.379  1.00 37.86           C  
ATOM    936  CZ  PHE A 425      31.889  -1.222  35.343  1.00 36.28           C  
ATOM    937  N   ASP A 426      32.669   5.996  36.685  1.00 29.80           N  
ATOM    938  CA  ASP A 426      32.296   7.180  37.450  1.00 30.75           C  
ATOM    939  C   ASP A 426      31.573   8.214  36.599  1.00 31.72           C  
ATOM    940  O   ASP A 426      30.661   8.910  37.084  1.00 30.37           O  
ATOM    941  CB  ASP A 426      33.553   7.772  38.090  1.00 30.32           C  
ATOM    942  CG  ASP A 426      33.955   7.061  39.365  1.00 31.55           C  
ATOM    943  OD1 ASP A 426      33.146   6.334  39.964  1.00 34.51           O  
ATOM    944  OD2 ASP A 426      35.117   7.256  39.778  1.00 44.93           O  
ATOM    945  N   MET A 427      31.990   8.314  35.332  1.00 27.92           N  
ATOM    946  CA  MET A 427      31.284   9.227  34.431  1.00 27.85           C  
ATOM    947  C   MET A 427      29.872   8.748  34.140  1.00 24.05           C  
ATOM    948  O   MET A 427      28.911   9.531  34.151  1.00 27.73           O  
ATOM    949  CB  MET A 427      32.055   9.411  33.126  1.00 27.81           C  
ATOM    950  CG  MET A 427      33.382  10.149  33.417  1.00 28.59           C  
ATOM    951  SD  MET A 427      34.126  10.666  31.854  1.00 36.12           S  
ATOM    952  CE  MET A 427      34.613   9.100  31.155  1.00 31.14           C  
ATOM    953  N   LEU A 428      29.742   7.462  33.894  1.00 23.66           N  
ATOM    954  CA  LEU A 428      28.401   6.920  33.594  1.00 25.78           C  
ATOM    955  C   LEU A 428      27.470   7.093  34.786  1.00 26.39           C  
ATOM    956  O   LEU A 428      26.301   7.475  34.695  1.00 26.59           O  
ATOM    957  CB  LEU A 428      28.519   5.451  33.187  1.00 23.47           C  
ATOM    958  CG  LEU A 428      29.235   5.202  31.854  1.00 22.94           C  
ATOM    959  CD1 LEU A 428      29.770   3.775  31.806  1.00 28.41           C  
ATOM    960  CD2 LEU A 428      28.313   5.517  30.676  1.00 23.84           C  
ATOM    961  N   LEU A 429      27.992   6.820  35.978  1.00 26.77           N  
ATOM    962  CA  LEU A 429      27.198   6.933  37.206  1.00 23.97           C  
ATOM    963  C   LEU A 429      26.713   8.349  37.450  1.00 26.26           C  
ATOM    964  O   LEU A 429      25.585   8.611  37.841  1.00 27.39           O  
ATOM    965  CB  LEU A 429      28.048   6.443  38.387  1.00 25.23           C  
ATOM    966  CG  LEU A 429      28.188   4.921  38.414  1.00 28.28           C  
ATOM    967  CD1 LEU A 429      29.325   4.527  39.337  1.00 34.91           C  
ATOM    968  CD2 LEU A 429      26.866   4.287  38.833  1.00 29.83           C  
ATOM    969  N   ALA A 430      27.602   9.305  37.206  1.00 28.52           N  
ATOM    970  CA  ALA A 430      27.227  10.707  37.328  1.00 28.11           C  
ATOM    971  C   ALA A 430      26.163  11.091  36.308  1.00 24.35           C  
ATOM    972  O   ALA A 430      25.295  11.900  36.649  1.00 28.02           O  
ATOM    973  CB  ALA A 430      28.468  11.581  37.200  1.00 27.88           C  
ATOM    974  N   THR A 431      26.219  10.551  35.085  1.00 24.99           N  
ATOM    975  CA  THR A 431      25.218  10.879  34.071  1.00 25.25           C  
ATOM    976  C   THR A 431      23.866  10.344  34.531  1.00 25.11           C  
ATOM    977  O   THR A 431      22.871  11.040  34.395  1.00 26.75           O  
ATOM    978  CB  THR A 431      25.583  10.305  32.699  1.00 26.31           C  
ATOM    979  OG1 THR A 431      26.949  10.672  32.400  1.00 28.02           O  
ATOM    980  CG2 THR A 431      24.677  10.869  31.612  1.00 24.60           C  
ATOM    981  N   SER A 432      23.874   9.124  35.055  1.00 26.92           N  
ATOM    982  CA  SER A 432      22.699   8.440  35.543  1.00 29.43           C  
ATOM    983  C   SER A 432      22.062   9.238  36.674  1.00 32.22           C  
ATOM    984  O   SER A 432      20.838   9.385  36.712  1.00 33.11           O  
ATOM    985  CB  SER A 432      23.067   7.034  36.033  1.00 30.66           C  
ATOM    986  OG  SER A 432      21.905   6.234  36.166  1.00 41.66           O  
ATOM    987  N   SER A 433      22.926   9.737  37.552  1.00 30.64           N  
ATOM    988  CA  SER A 433      22.431  10.592  38.656  1.00 34.67           C  
ATOM    989  C   SER A 433      21.853  11.879  38.073  1.00 32.84           C  
ATOM    990  O   SER A 433      20.831  12.395  38.545  1.00 38.00           O  
ATOM    991  CB  SER A 433      23.560  10.818  39.648  1.00 35.02           C  
ATOM    992  OG  SER A 433      23.409  11.932  40.496  1.00 55.24           O  
ATOM    993  N   ARG A 434      22.427  12.463  37.020  1.00 30.78           N  
ATOM    994  CA  ARG A 434      21.822  13.699  36.488  1.00 31.23           C  
ATOM    995  C   ARG A 434      20.449  13.436  35.878  1.00 27.49           C  
ATOM    996  O   ARG A 434      19.507  14.215  36.033  1.00 29.70           O  
ATOM    997  CB  ARG A 434      22.712  14.346  35.432  1.00 31.97           C  
ATOM    998  CG  ARG A 434      22.084  15.474  34.623  1.00 32.78           C  
ATOM    999  CD  ARG A 434      21.883  16.731  35.465  1.00 39.65           C  
ATOM   1000  NE  ARG A 434      21.525  17.868  34.598  1.00 39.65           N  
ATOM   1001  CZ  ARG A 434      20.903  18.953  35.036  1.00 36.55           C  
ATOM   1002  NH1 ARG A 434      20.591  19.013  36.333  1.00 37.25           N  
ATOM   1003  NH2 ARG A 434      20.602  19.952  34.201  1.00 33.94           N  
ATOM   1004  N   PHE A 435      20.374  12.318  35.135  1.00 27.31           N  
ATOM   1005  CA  PHE A 435      19.089  11.914  34.587  1.00 28.99           C  
ATOM   1006  C   PHE A 435      18.044  11.777  35.684  1.00 30.27           C  
ATOM   1007  O   PHE A 435      16.937  12.294  35.568  1.00 35.62           O  
ATOM   1008  CB  PHE A 435      19.253  10.610  33.810  1.00 29.44           C  
ATOM   1009  CG  PHE A 435      19.746  10.829  32.391  1.00 35.89           C  
ATOM   1010  CD1 PHE A 435      20.228   9.777  31.643  1.00 39.74           C  
ATOM   1011  CD2 PHE A 435      19.727  12.091  31.815  1.00 37.40           C  
ATOM   1012  CE1 PHE A 435      20.675   9.964  30.343  1.00 41.86           C  
ATOM   1013  CE2 PHE A 435      20.157  12.280  30.515  1.00 41.84           C  
ATOM   1014  CZ  PHE A 435      20.643  11.226  29.780  1.00 40.11           C  
ATOM   1015  N   ARG A 436      18.417  11.078  36.754  1.00 31.40           N  
ATOM   1016  CA  ARG A 436      17.462  10.857  37.846  1.00 40.12           C  
ATOM   1017  C   ARG A 436      17.047  12.184  38.445  1.00 42.76           C  
ATOM   1018  O   ARG A 436      15.908  12.469  38.827  1.00 45.25           O  
ATOM   1019  CB  ARG A 436      18.094   9.953  38.905  1.00 41.55           C  
ATOM   1020  CG  ARG A 436      17.265   9.456  40.055  1.00 45.97           C  
ATOM   1021  CD  ARG A 436      18.194   8.912  41.153  1.00 48.55           C  
ATOM   1022  NE  ARG A 436      19.285   8.164  40.571  1.00 55.73           N  
ATOM   1023  CZ  ARG A 436      20.582   8.109  40.757  1.00 52.71           C  
ATOM   1024  NH1 ARG A 436      21.191   8.857  41.657  1.00 52.70           N  
ATOM   1025  NH2 ARG A 436      21.334   7.281  40.028  1.00 50.62           N  
ATOM   1026  N   MET A 437      18.023  13.099  38.567  1.00 41.61           N  
ATOM   1027  CA  MET A 437      17.654  14.361  39.202  1.00 44.70           C  
ATOM   1028  C   MET A 437      16.762  15.190  38.287  1.00 42.60           C  
ATOM   1029  O   MET A 437      15.888  15.895  38.802  1.00 46.17           O  
ATOM   1030  CB  MET A 437      18.931  15.102  39.592  1.00 45.89           C  
ATOM   1031  CG  MET A 437      18.811  16.609  39.379  1.00 53.47           C  
ATOM   1032  SD  MET A 437      19.874  17.536  40.479  1.00124.05           S  
ATOM   1033  CE  MET A 437      19.687  19.198  39.836  1.00112.05           C  
ATOM   1034  N   MET A 438      16.962  15.125  36.965  1.00 41.04           N  
ATOM   1035  CA  MET A 438      16.085  15.822  36.056  1.00 39.23           C  
ATOM   1036  C   MET A 438      14.749  15.100  35.873  1.00 39.28           C  
ATOM   1037  O   MET A 438      13.871  15.628  35.177  1.00 35.47           O  
ATOM   1038  CB  MET A 438      16.665  15.913  34.636  1.00 39.40           C  
ATOM   1039  CG  MET A 438      17.824  16.877  34.465  1.00 51.86           C  
ATOM   1040  SD  MET A 438      18.490  16.768  32.779  1.00 40.00           S  
ATOM   1041  CE  MET A 438      17.149  17.601  31.906  1.00 40.80           C  
ATOM   1042  N   ASN A 439      14.605  13.906  36.433  1.00 36.93           N  
ATOM   1043  CA  ASN A 439      13.387  13.124  36.216  1.00 38.22           C  
ATOM   1044  C   ASN A 439      13.148  12.881  34.731  1.00 33.14           C  
ATOM   1045  O   ASN A 439      12.047  13.061  34.207  1.00 37.07           O  
ATOM   1046  CB  ASN A 439      12.163  13.817  36.832  1.00 44.45           C  
ATOM   1047  CG  ASN A 439      11.032  12.840  37.106  1.00 47.31           C  
ATOM   1048  OD1 ASN A 439      11.266  11.645  37.303  1.00 52.88           O  
ATOM   1049  ND2 ASN A 439       9.797  13.353  37.123  1.00 53.80           N  
ATOM   1050  N   LEU A 440      14.182  12.450  34.027  1.00 31.03           N  
ATOM   1051  CA  LEU A 440      14.029  12.248  32.577  1.00 29.67           C  
ATOM   1052  C   LEU A 440      12.966  11.197  32.291  1.00 31.35           C  
ATOM   1053  O   LEU A 440      12.916  10.223  33.043  1.00 36.59           O  
ATOM   1054  CB  LEU A 440      15.365  11.831  31.978  1.00 29.36           C  
ATOM   1055  CG  LEU A 440      15.365  11.434  30.495  1.00 31.04           C  
ATOM   1056  CD1 LEU A 440      15.092  12.635  29.614  1.00 30.79           C  
ATOM   1057  CD2 LEU A 440      16.683  10.758  30.157  1.00 33.84           C  
ATOM   1058  N   GLN A 441      12.161  11.409  31.269  1.00 31.02           N  
ATOM   1059  CA  GLN A 441      11.009  10.585  30.925  1.00 30.95           C  
ATOM   1060  C   GLN A 441      11.310   9.695  29.733  1.00 28.94           C  
ATOM   1061  O   GLN A 441      12.102  10.077  28.874  1.00 30.65           O  
ATOM   1062  CB  GLN A 441       9.780  11.460  30.626  1.00 35.33           C  
ATOM   1063  CG  GLN A 441       9.326  12.338  31.781  1.00 36.72           C  
ATOM   1064  CD  GLN A 441       8.967  11.519  33.015  1.00 45.51           C  
ATOM   1065  OE1 GLN A 441       8.188  10.574  32.882  1.00 60.25           O  
ATOM   1066  NE2 GLN A 441       9.492  11.828  34.198  1.00 45.38           N  
ATOM   1067  N   GLY A 442      10.682   8.530  29.661  1.00 29.42           N  
ATOM   1068  CA  GLY A 442      11.008   7.593  28.597  1.00 30.39           C  
ATOM   1069  C   GLY A 442      10.790   8.229  27.233  1.00 29.60           C  
ATOM   1070  O   GLY A 442      11.491   7.914  26.254  1.00 35.36           O  
ATOM   1071  N   GLU A 443       9.832   9.154  27.144  1.00 31.62           N  
ATOM   1072  CA  GLU A 443       9.555   9.783  25.844  1.00 31.43           C  
ATOM   1073  C   GLU A 443      10.694  10.703  25.437  1.00 27.65           C  
ATOM   1074  O   GLU A 443      11.092  10.808  24.278  1.00 37.36           O  
ATOM   1075  CB  GLU A 443       8.213  10.525  25.914  1.00 30.43           C  
ATOM   1076  CG  GLU A 443       7.051   9.550  25.977  1.00 37.24           C  
ATOM   1077  CD  GLU A 443       6.852   8.964  27.369  1.00 43.14           C  
ATOM   1078  OE1 GLU A 443       7.451   9.464  28.350  1.00 45.78           O  
ATOM   1079  OE2 GLU A 443       6.096   7.978  27.521  1.00 59.03           O  
ATOM   1080  N   GLU A 444      11.266  11.389  26.429  1.00 30.29           N  
ATOM   1081  CA  GLU A 444      12.378  12.294  26.191  1.00 29.51           C  
ATOM   1082  C   GLU A 444      13.634  11.497  25.828  1.00 28.12           C  
ATOM   1083  O   GLU A 444      14.327  11.888  24.894  1.00 30.07           O  
ATOM   1084  CB  GLU A 444      12.667  13.177  27.408  1.00 29.59           C  
ATOM   1085  CG  GLU A 444      11.487  14.023  27.840  1.00 30.32           C  
ATOM   1086  CD  GLU A 444      11.650  14.750  29.151  1.00 31.64           C  
ATOM   1087  OE1 GLU A 444      11.989  14.123  30.177  1.00 30.20           O  
ATOM   1088  OE2 GLU A 444      11.406  15.983  29.168  1.00 36.20           O  
ATOM   1089  N   PHE A 445      13.896  10.426  26.565  1.00 28.60           N  
ATOM   1090  CA  PHE A 445      15.008   9.524  26.266  1.00 24.80           C  
ATOM   1091  C   PHE A 445      15.041   9.055  24.819  1.00 26.97           C  
ATOM   1092  O   PHE A 445      16.110   9.088  24.189  1.00 24.21           O  
ATOM   1093  CB  PHE A 445      14.914   8.316  27.225  1.00 27.20           C  
ATOM   1094  CG  PHE A 445      15.811   7.168  26.803  1.00 26.79           C  
ATOM   1095  CD1 PHE A 445      17.186   7.268  26.914  1.00 27.18           C  
ATOM   1096  CD2 PHE A 445      15.266   6.006  26.307  1.00 32.11           C  
ATOM   1097  CE1 PHE A 445      17.977   6.210  26.534  1.00 25.79           C  
ATOM   1098  CE2 PHE A 445      16.041   4.935  25.891  1.00 27.84           C  
ATOM   1099  CZ  PHE A 445      17.414   5.063  25.991  1.00 28.32           C  
ATOM   1100  N   VAL A 446      13.914   8.592  24.253  1.00 26.00           N  
ATOM   1101  CA  VAL A 446      14.015   8.009  22.912  1.00 23.56           C  
ATOM   1102  C   VAL A 446      14.303   9.119  21.911  1.00 24.54           C  
ATOM   1103  O   VAL A 446      14.969   8.941  20.883  1.00 24.32           O  
ATOM   1104  CB  VAL A 446      12.758   7.195  22.554  1.00 26.25           C  
ATOM   1105  CG1 VAL A 446      12.610   6.020  23.519  1.00 27.68           C  
ATOM   1106  CG2 VAL A 446      11.486   8.021  22.612  1.00 26.68           C  
ATOM   1107  N   CYS A 447      13.826  10.332  22.230  1.00 27.24           N  
ATOM   1108  CA  CYS A 447      14.150  11.461  21.362  1.00 24.81           C  
ATOM   1109  C   CYS A 447      15.656  11.722  21.382  1.00 22.36           C  
ATOM   1110  O   CYS A 447      16.335  11.940  20.378  1.00 21.77           O  
ATOM   1111  CB  CYS A 447      13.363  12.688  21.803  1.00 24.62           C  
ATOM   1112  SG  CYS A 447      11.598  12.665  21.373  1.00 31.67           S  
ATOM   1113  N   LEU A 448      16.207  11.711  22.601  1.00 22.87           N  
ATOM   1114  CA  LEU A 448      17.632  12.033  22.720  1.00 22.20           C  
ATOM   1115  C   LEU A 448      18.474  10.975  22.019  1.00 20.81           C  
ATOM   1116  O   LEU A 448      19.461  11.339  21.340  1.00 22.71           O  
ATOM   1117  CB  LEU A 448      18.060  12.185  24.184  1.00 25.64           C  
ATOM   1118  CG  LEU A 448      17.402  13.300  24.996  1.00 24.26           C  
ATOM   1119  CD1 LEU A 448      17.779  13.212  26.460  1.00 24.69           C  
ATOM   1120  CD2 LEU A 448      17.815  14.654  24.411  1.00 34.49           C  
ATOM   1121  N   LYS A 449      18.085   9.696  22.147  1.00 23.82           N  
ATOM   1122  CA  LYS A 449      18.893   8.642  21.506  1.00 23.57           C  
ATOM   1123  C   LYS A 449      18.879   8.796  19.993  1.00 23.61           C  
ATOM   1124  O   LYS A 449      19.893   8.649  19.308  1.00 22.56           O  
ATOM   1125  CB  LYS A 449      18.386   7.249  21.922  1.00 25.69           C  
ATOM   1126  CG  LYS A 449      19.317   6.128  21.570  1.00 27.78           C  
ATOM   1127  CD  LYS A 449      18.990   4.822  22.285  1.00 29.29           C  
ATOM   1128  CE  LYS A 449      17.505   4.514  22.188  1.00 31.55           C  
ATOM   1129  NZ  LYS A 449      17.218   3.053  22.296  1.00 24.27           N  
ATOM   1130  N   SER A 450      17.696   9.110  19.450  1.00 23.86           N  
ATOM   1131  CA  SER A 450      17.650   9.399  18.006  1.00 22.95           C  
ATOM   1132  C   SER A 450      18.444  10.636  17.590  1.00 18.34           C  
ATOM   1133  O   SER A 450      19.038  10.640  16.473  1.00 23.87           O  
ATOM   1134  CB  SER A 450      16.168   9.510  17.601  1.00 26.25           C  
ATOM   1135  OG  SER A 450      15.572   8.232  17.787  1.00 33.19           O  
ATOM   1136  N   ILE A 451      18.487  11.682  18.391  1.00 19.75           N  
ATOM   1137  CA  ILE A 451      19.291  12.868  18.069  1.00 19.01           C  
ATOM   1138  C   ILE A 451      20.746  12.450  17.995  1.00 18.78           C  
ATOM   1139  O   ILE A 451      21.459  12.855  17.096  1.00 22.79           O  
ATOM   1140  CB  ILE A 451      19.028  13.968  19.095  1.00 19.50           C  
ATOM   1141  CG1 ILE A 451      17.600  14.527  18.920  1.00 20.58           C  
ATOM   1142  CG2 ILE A 451      20.022  15.118  19.059  1.00 22.42           C  
ATOM   1143  CD1 ILE A 451      17.168  15.405  20.079  1.00 22.20           C  
ATOM   1144  N   ILE A 452      21.201  11.643  18.956  1.00 19.91           N  
ATOM   1145  CA  ILE A 452      22.594  11.181  18.942  1.00 19.59           C  
ATOM   1146  C   ILE A 452      22.869  10.497  17.623  1.00 20.14           C  
ATOM   1147  O   ILE A 452      23.853  10.845  16.947  1.00 22.42           O  
ATOM   1148  CB  ILE A 452      22.897  10.260  20.134  1.00 20.60           C  
ATOM   1149  CG1 ILE A 452      22.935  11.011  21.473  1.00 22.28           C  
ATOM   1150  CG2 ILE A 452      24.174   9.485  19.949  1.00 21.10           C  
ATOM   1151  CD1 ILE A 452      23.093  10.162  22.709  1.00 20.20           C  
ATOM   1152  N   LEU A 453      22.008   9.585  17.216  1.00 17.92           N  
ATOM   1153  CA  LEU A 453      22.184   8.877  15.946  1.00 17.73           C  
ATOM   1154  C   LEU A 453      22.365   9.805  14.760  1.00 20.34           C  
ATOM   1155  O   LEU A 453      23.263   9.564  13.942  1.00 22.40           O  
ATOM   1156  CB  LEU A 453      21.003   7.924  15.675  1.00 21.60           C  
ATOM   1157  CG  LEU A 453      21.044   7.243  14.289  1.00 22.79           C  
ATOM   1158  CD1 LEU A 453      22.264   6.345  14.197  1.00 26.51           C  
ATOM   1159  CD2 LEU A 453      19.763   6.471  14.023  1.00 26.46           C  
ATOM   1160  N   LEU A 454      21.526  10.817  14.671  1.00 21.09           N  
ATOM   1161  CA  LEU A 454      21.524  11.683  13.490  1.00 22.67           C  
ATOM   1162  C   LEU A 454      22.574  12.781  13.568  1.00 22.41           C  
ATOM   1163  O   LEU A 454      23.074  13.220  12.504  1.00 24.55           O  
ATOM   1164  CB  LEU A 454      20.115  12.273  13.305  1.00 22.89           C  
ATOM   1165  CG  LEU A 454      19.064  11.213  12.917  1.00 24.15           C  
ATOM   1166  CD1 LEU A 454      17.656  11.747  12.983  1.00 26.89           C  
ATOM   1167  CD2 LEU A 454      19.338  10.678  11.509  1.00 29.44           C  
ATOM   1168  N   ASN A 455      22.911  13.210  14.776  1.00 20.13           N  
ATOM   1169  CA  ASN A 455      23.818  14.346  14.954  1.00 21.55           C  
ATOM   1170  C   ASN A 455      25.286  13.974  14.982  1.00 20.27           C  
ATOM   1171  O   ASN A 455      26.105  14.754  14.488  1.00 25.42           O  
ATOM   1172  CB  ASN A 455      23.529  15.099  16.259  1.00 23.12           C  
ATOM   1173  CG  ASN A 455      24.366  16.357  16.412  1.00 21.22           C  
ATOM   1174  OD1 ASN A 455      24.333  17.259  15.566  1.00 28.52           O  
ATOM   1175  ND2 ASN A 455      25.128  16.433  17.498  1.00 23.27           N  
ATOM   1176  N   SER A 456      25.669  12.856  15.583  1.00 24.48           N  
ATOM   1177  CA  SER A 456      27.081  12.740  15.963  1.00 25.74           C  
ATOM   1178  C   SER A 456      27.984  12.707  14.752  1.00 25.38           C  
ATOM   1179  O   SER A 456      29.100  13.246  14.849  1.00 34.40           O  
ATOM   1180  CB  SER A 456      27.283  11.557  16.922  1.00 25.92           C  
ATOM   1181  OG  SER A 456      26.586  11.908  18.144  1.00 32.49           O  
ATOM   1182  N   GLY A 457      27.504  12.161  13.626  1.00 22.04           N  
ATOM   1183  CA  GLY A 457      28.399  12.088  12.493  1.00 25.79           C  
ATOM   1184  C   GLY A 457      28.146  13.070  11.381  1.00 27.05           C  
ATOM   1185  O   GLY A 457      28.784  13.027  10.325  1.00 33.22           O  
ATOM   1186  N   VAL A 458      27.219  14.000  11.569  1.00 25.94           N  
ATOM   1187  CA  VAL A 458      26.780  14.779  10.425  1.00 27.86           C  
ATOM   1188  C   VAL A 458      27.776  15.844  10.003  1.00 34.13           C  
ATOM   1189  O   VAL A 458      27.624  16.278   8.861  1.00 40.26           O  
ATOM   1190  CB  VAL A 458      25.407  15.421  10.713  1.00 28.44           C  
ATOM   1191  CG1 VAL A 458      25.513  16.524  11.755  1.00 33.41           C  
ATOM   1192  CG2 VAL A 458      24.793  15.901   9.399  1.00 29.22           C  
ATOM   1193  N   TYR A 459      28.709  16.207  10.879  1.00 36.51           N  
ATOM   1194  CA  TYR A 459      29.714  17.216  10.555  1.00 40.72           C  
ATOM   1195  C   TYR A 459      30.971  16.592   9.967  1.00 40.09           C  
ATOM   1196  O   TYR A 459      31.929  17.297   9.635  1.00 42.40           O  
ATOM   1197  CB  TYR A 459      30.111  18.048  11.780  1.00 47.13           C  
ATOM   1198  CG  TYR A 459      29.059  19.012  12.279  1.00 57.44           C  
ATOM   1199  CD1 TYR A 459      27.762  18.922  11.819  1.00 60.92           C  
ATOM   1200  CD2 TYR A 459      29.335  20.015  13.199  1.00 59.63           C  
ATOM   1201  CE1 TYR A 459      26.754  19.766  12.232  1.00 64.31           C  
ATOM   1202  CE2 TYR A 459      28.341  20.878  13.637  1.00 64.41           C  
ATOM   1203  CZ  TYR A 459      27.057  20.751  13.147  1.00 64.95           C  
ATOM   1204  OH  TYR A 459      26.036  21.582  13.543  1.00 67.72           O  
ATOM   1205  N   THR A 460      31.026  15.269   9.826  1.00 38.74           N  
ATOM   1206  CA  THR A 460      32.291  14.716   9.344  1.00 40.83           C  
ATOM   1207  C   THR A 460      32.138  13.963   8.035  1.00 42.39           C  
ATOM   1208  O   THR A 460      33.076  13.272   7.642  1.00 48.71           O  
ATOM   1209  CB  THR A 460      32.912  13.762  10.375  1.00 37.75           C  
ATOM   1210  OG1 THR A 460      31.858  13.086  11.071  1.00 37.01           O  
ATOM   1211  CG2 THR A 460      33.708  14.551  11.406  1.00 47.87           C  
ATOM   1212  N   PHE A 461      30.983  14.088   7.370  1.00 41.00           N  
ATOM   1213  CA  PHE A 461      30.952  13.516   6.023  1.00 48.28           C  
ATOM   1214  C   PHE A 461      32.053  14.239   5.236  1.00 48.19           C  
ATOM   1215  O   PHE A 461      32.152  15.458   5.397  1.00 63.31           O  
ATOM   1216  CB  PHE A 461      29.595  13.657   5.355  1.00 48.62           C  
ATOM   1217  CG  PHE A 461      28.434  12.973   6.051  1.00 52.16           C  
ATOM   1218  CD1 PHE A 461      27.529  13.703   6.796  1.00 58.51           C  
ATOM   1219  CD2 PHE A 461      28.236  11.605   5.962  1.00 50.97           C  
ATOM   1220  CE1 PHE A 461      26.460  13.108   7.442  1.00 57.68           C  
ATOM   1221  CE2 PHE A 461      27.167  11.004   6.611  1.00 51.19           C  
ATOM   1222  CZ  PHE A 461      26.269  11.746   7.354  1.00 52.31           C  
ATOM   1223  N   LEU A 462      32.873  13.518   4.482  1.00 55.92           N  
ATOM   1224  CA  LEU A 462      33.952  14.156   3.742  1.00 62.08           C  
ATOM   1225  C   LEU A 462      33.379  15.244   2.833  1.00 66.45           C  
ATOM   1226  O   LEU A 462      33.471  16.448   3.032  1.00 86.19           O  
ATOM   1227  CB  LEU A 462      34.728  13.194   2.833  1.00 68.05           C  
ATOM   1228  CG  LEU A 462      34.606  11.689   3.074  1.00 67.55           C  
ATOM   1229  CD1 LEU A 462      35.070  10.873   1.874  1.00 67.51           C  
ATOM   1230  CD2 LEU A 462      35.385  11.293   4.327  1.00 83.60           C  
ATOM   1231  N   SER A 463      32.777  14.670   1.804  1.00 76.50           N  
ATOM   1232  CA  SER A 463      32.313  15.301   0.607  1.00 82.04           C  
ATOM   1233  C   SER A 463      31.365  16.473   0.854  1.00 79.43           C  
ATOM   1234  O   SER A 463      31.147  17.007   1.929  1.00 83.44           O  
ATOM   1235  CB  SER A 463      31.595  14.277  -0.291  1.00 84.76           C  
ATOM   1236  OG  SER A 463      32.444  13.862  -1.347  1.00 89.36           O  
ATOM   1237  N   SER A 464      30.823  16.814  -0.305  1.00 78.74           N  
ATOM   1238  CA  SER A 464      29.900  17.907  -0.535  1.00 76.75           C  
ATOM   1239  C   SER A 464      29.490  17.810  -1.998  1.00 66.52           C  
ATOM   1240  O   SER A 464      29.323  18.762  -2.741  1.00 64.26           O  
ATOM   1241  CB  SER A 464      30.521  19.250  -0.164  1.00 79.02           C  
ATOM   1242  OG  SER A 464      30.721  19.296   1.250  1.00 74.27           O  
ATOM   1243  N   THR A 465      29.357  16.526  -2.350  1.00 53.44           N  
ATOM   1244  CA  THR A 465      28.659  16.213  -3.595  1.00 49.24           C  
ATOM   1245  C   THR A 465      27.238  16.753  -3.462  1.00 45.08           C  
ATOM   1246  O   THR A 465      26.803  17.111  -2.345  1.00 43.71           O  
ATOM   1247  CB  THR A 465      28.607  14.701  -3.853  1.00 47.69           C  
ATOM   1248  OG1 THR A 465      27.988  14.083  -2.708  1.00 45.55           O  
ATOM   1249  CG2 THR A 465      29.998  14.112  -3.991  1.00 51.01           C  
ATOM   1250  N   LEU A 466      26.511  16.804  -4.571  1.00 42.38           N  
ATOM   1251  CA  LEU A 466      25.121  17.261  -4.463  1.00 42.32           C  
ATOM   1252  C   LEU A 466      24.319  16.330  -3.559  1.00 41.49           C  
ATOM   1253  O   LEU A 466      23.522  16.726  -2.703  1.00 44.20           O  
ATOM   1254  CB  LEU A 466      24.483  17.332  -5.840  1.00 42.60           C  
ATOM   1255  CG  LEU A 466      23.112  18.012  -5.904  1.00 44.33           C  
ATOM   1256  CD1 LEU A 466      23.180  19.397  -5.283  1.00 49.76           C  
ATOM   1257  CD2 LEU A 466      22.614  18.079  -7.337  1.00 49.53           C  
ATOM   1258  N   LYS A 467      24.548  15.031  -3.750  1.00 42.98           N  
ATOM   1259  CA  LYS A 467      23.926  14.015  -2.910  1.00 39.91           C  
ATOM   1260  C   LYS A 467      24.229  14.285  -1.441  1.00 35.92           C  
ATOM   1261  O   LYS A 467      23.326  14.239  -0.610  1.00 35.28           O  
ATOM   1262  CB  LYS A 467      24.430  12.642  -3.351  1.00 44.75           C  
ATOM   1263  CG  LYS A 467      23.668  11.456  -2.802  1.00 50.51           C  
ATOM   1264  CD  LYS A 467      24.252  10.154  -3.334  1.00 58.45           C  
ATOM   1265  CE  LYS A 467      23.241   9.025  -3.409  1.00 58.88           C  
ATOM   1266  NZ  LYS A 467      23.733   7.948  -4.321  1.00 58.92           N  
ATOM   1267  N   SER A 468      25.504  14.552  -1.153  1.00 36.01           N  
ATOM   1268  CA  SER A 468      25.901  14.747   0.241  1.00 36.53           C  
ATOM   1269  C   SER A 468      25.212  15.967   0.832  1.00 38.20           C  
ATOM   1270  O   SER A 468      24.761  15.988   1.987  1.00 36.87           O  
ATOM   1271  CB  SER A 468      27.416  14.925   0.327  1.00 41.11           C  
ATOM   1272  OG  SER A 468      27.792  15.372   1.613  1.00 54.36           O  
ATOM   1273  N   LEU A 469      25.118  17.034   0.039  1.00 36.32           N  
ATOM   1274  CA  LEU A 469      24.451  18.247   0.568  1.00 34.46           C  
ATOM   1275  C   LEU A 469      22.970  17.969   0.812  1.00 33.00           C  
ATOM   1276  O   LEU A 469      22.381  18.367   1.821  1.00 30.58           O  
ATOM   1277  CB  LEU A 469      24.703  19.429  -0.374  1.00 39.95           C  
ATOM   1278  CG  LEU A 469      26.148  19.767  -0.743  1.00 42.97           C  
ATOM   1279  CD1 LEU A 469      26.239  20.642  -1.987  1.00 42.17           C  
ATOM   1280  CD2 LEU A 469      26.871  20.457   0.416  1.00 51.86           C  
ATOM   1281  N   GLU A 470      22.305  17.233  -0.080  1.00 32.68           N  
ATOM   1282  CA  GLU A 470      20.928  16.800   0.125  1.00 31.54           C  
ATOM   1283  C   GLU A 470      20.811  15.967   1.394  1.00 32.68           C  
ATOM   1284  O   GLU A 470      19.869  16.168   2.170  1.00 31.85           O  
ATOM   1285  CB  GLU A 470      20.414  16.028  -1.092  1.00 34.08           C  
ATOM   1286  CG  GLU A 470      20.183  16.928  -2.295  1.00 38.34           C  
ATOM   1287  CD  GLU A 470      19.930  16.158  -3.589  1.00 45.36           C  
ATOM   1288  OE1 GLU A 470      20.128  14.922  -3.540  1.00 59.69           O  
ATOM   1289  OE2 GLU A 470      19.546  16.729  -4.640  1.00 51.38           O  
ATOM   1290  N   GLU A 471      21.737  15.039   1.641  1.00 32.15           N  
ATOM   1291  CA  GLU A 471      21.649  14.211   2.838  1.00 31.95           C  
ATOM   1292  C   GLU A 471      21.698  15.030   4.130  1.00 28.91           C  
ATOM   1293  O   GLU A 471      20.908  14.821   5.059  1.00 28.65           O  
ATOM   1294  CB  GLU A 471      22.788  13.180   2.869  1.00 34.17           C  
ATOM   1295  CG  GLU A 471      22.801  12.188   1.721  1.00 38.33           C  
ATOM   1296  CD  GLU A 471      22.053  10.909   2.040  1.00 36.75           C  
ATOM   1297  OE1 GLU A 471      22.647   9.960   2.592  1.00 32.82           O  
ATOM   1298  OE2 GLU A 471      20.833  10.880   1.716  1.00 43.74           O  
ATOM   1299  N   LYS A 472      22.661  15.956   4.180  1.00 30.59           N  
ATOM   1300  CA  LYS A 472      22.822  16.795   5.372  1.00 29.95           C  
ATOM   1301  C   LYS A 472      21.547  17.607   5.588  1.00 30.13           C  
ATOM   1302  O   LYS A 472      21.044  17.747   6.694  1.00 27.73           O  
ATOM   1303  CB  LYS A 472      23.993  17.773   5.272  1.00 38.35           C  
ATOM   1304  CG  LYS A 472      25.314  17.080   5.003  1.00 43.21           C  
ATOM   1305  CD  LYS A 472      26.482  17.914   5.474  1.00 49.16           C  
ATOM   1306  CE  LYS A 472      27.536  18.036   4.391  1.00 54.68           C  
ATOM   1307  NZ  LYS A 472      28.334  19.299   4.568  1.00 68.61           N  
ATOM   1308  N   ASP A 473      21.022  18.128   4.471  1.00 28.94           N  
ATOM   1309  CA  ASP A 473      19.783  18.882   4.634  1.00 30.03           C  
ATOM   1310  C   ASP A 473      18.663  18.058   5.261  1.00 27.79           C  
ATOM   1311  O   ASP A 473      18.021  18.488   6.214  1.00 28.81           O  
ATOM   1312  CB  ASP A 473      19.273  19.434   3.301  1.00 37.51           C  
ATOM   1313  CG  ASP A 473      18.147  20.415   3.614  1.00 41.57           C  
ATOM   1314  OD1 ASP A 473      18.326  21.292   4.488  1.00 51.07           O  
ATOM   1315  OD2 ASP A 473      17.100  20.256   2.966  1.00 48.96           O  
ATOM   1316  N   HIS A 474      18.429  16.885   4.704  1.00 27.35           N  
ATOM   1317  CA  HIS A 474      17.446  15.967   5.255  1.00 24.48           C  
ATOM   1318  C   HIS A 474      17.689  15.693   6.730  1.00 24.82           C  
ATOM   1319  O   HIS A 474      16.767  15.716   7.548  1.00 29.08           O  
ATOM   1320  CB  HIS A 474      17.505  14.627   4.515  1.00 30.84           C  
ATOM   1321  CG  HIS A 474      16.561  13.605   5.075  1.00 30.89           C  
ATOM   1322  ND1 HIS A 474      16.966  12.450   5.704  1.00 33.93           N  
ATOM   1323  CD2 HIS A 474      15.210  13.582   5.070  1.00 32.27           C  
ATOM   1324  CE1 HIS A 474      15.906  11.752   6.073  1.00 31.45           C  
ATOM   1325  NE2 HIS A 474      14.826  12.431   5.693  1.00 34.91           N  
ATOM   1326  N   ILE A 475      18.946  15.403   7.090  1.00 23.50           N  
ATOM   1327  CA  ILE A 475      19.186  15.121   8.512  1.00 25.22           C  
ATOM   1328  C   ILE A 475      18.815  16.300   9.402  1.00 25.38           C  
ATOM   1329  O   ILE A 475      18.243  16.167  10.491  1.00 25.68           O  
ATOM   1330  CB  ILE A 475      20.658  14.712   8.731  1.00 23.83           C  
ATOM   1331  CG1 ILE A 475      20.995  13.401   8.019  1.00 23.33           C  
ATOM   1332  CG2 ILE A 475      20.983  14.685  10.228  1.00 30.26           C  
ATOM   1333  CD1 ILE A 475      22.467  13.057   7.980  1.00 28.73           C  
ATOM   1334  N   HIS A 476      19.139  17.525   8.972  1.00 24.84           N  
ATOM   1335  CA  HIS A 476      18.852  18.670   9.826  1.00 28.96           C  
ATOM   1336  C   HIS A 476      17.353  18.855   9.973  1.00 27.77           C  
ATOM   1337  O   HIS A 476      16.830  19.223  11.021  1.00 27.90           O  
ATOM   1338  CB  HIS A 476      19.624  19.879   9.241  1.00 34.80           C  
ATOM   1339  CG  HIS A 476      21.042  19.832   9.773  1.00 40.40           C  
ATOM   1340  ND1 HIS A 476      22.172  19.881   9.006  1.00 42.84           N  
ATOM   1341  CD2 HIS A 476      21.482  19.733  11.068  1.00 39.81           C  
ATOM   1342  CE1 HIS A 476      23.242  19.819   9.782  1.00 43.43           C  
ATOM   1343  NE2 HIS A 476      22.851  19.729  11.043  1.00 41.01           N  
ATOM   1344  N   ARG A 477      16.646  18.538   8.884  1.00 32.93           N  
ATOM   1345  CA  ARG A 477      15.190  18.569   8.870  1.00 31.16           C  
ATOM   1346  C   ARG A 477      14.655  17.569   9.881  1.00 27.28           C  
ATOM   1347  O   ARG A 477      13.714  17.813  10.638  1.00 31.14           O  
ATOM   1348  CB  ARG A 477      14.671  18.299   7.445  1.00 39.40           C  
ATOM   1349  CG  ARG A 477      14.352  19.601   6.713  1.00 46.47           C  
ATOM   1350  CD  ARG A 477      13.520  19.336   5.460  1.00 53.91           C  
ATOM   1351  NE  ARG A 477      14.340  19.553   4.263  1.00 61.05           N  
ATOM   1352  CZ  ARG A 477      14.618  18.502   3.495  1.00 60.07           C  
ATOM   1353  NH1 ARG A 477      14.107  17.342   3.894  1.00 64.39           N  
ATOM   1354  NH2 ARG A 477      15.344  18.580   2.398  1.00 71.67           N  
ATOM   1355  N   VAL A 478      15.261  16.369   9.920  1.00 27.74           N  
ATOM   1356  CA  VAL A 478      14.721  15.400  10.885  1.00 28.13           C  
ATOM   1357  C   VAL A 478      15.081  15.825  12.298  1.00 25.05           C  
ATOM   1358  O   VAL A 478      14.270  15.714  13.205  1.00 26.67           O  
ATOM   1359  CB  VAL A 478      15.187  13.964  10.627  1.00 29.03           C  
ATOM   1360  CG1 VAL A 478      14.626  13.017  11.680  1.00 25.66           C  
ATOM   1361  CG2 VAL A 478      14.774  13.500   9.227  1.00 28.75           C  
ATOM   1362  N   LEU A 479      16.285  16.331  12.506  1.00 25.11           N  
ATOM   1363  CA  LEU A 479      16.614  16.785  13.856  1.00 23.38           C  
ATOM   1364  C   LEU A 479      15.658  17.877  14.314  1.00 22.90           C  
ATOM   1365  O   LEU A 479      15.285  17.929  15.511  1.00 24.53           O  
ATOM   1366  CB  LEU A 479      18.062  17.268  13.931  1.00 24.17           C  
ATOM   1367  CG  LEU A 479      19.158  16.193  13.876  1.00 23.58           C  
ATOM   1368  CD1 LEU A 479      20.476  16.863  13.518  1.00 29.30           C  
ATOM   1369  CD2 LEU A 479      19.258  15.428  15.170  1.00 24.18           C  
ATOM   1370  N   ASP A 480      15.252  18.760  13.396  1.00 25.67           N  
ATOM   1371  CA  ASP A 480      14.311  19.824  13.695  1.00 26.66           C  
ATOM   1372  C   ASP A 480      12.948  19.261  14.120  1.00 28.58           C  
ATOM   1373  O   ASP A 480      12.317  19.807  15.037  1.00 29.46           O  
ATOM   1374  CB  ASP A 480      14.062  20.786  12.515  1.00 27.86           C  
ATOM   1375  CG  ASP A 480      15.116  21.851  12.329  1.00 31.23           C  
ATOM   1376  OD1 ASP A 480      15.988  22.018  13.221  1.00 34.91           O  
ATOM   1377  OD2 ASP A 480      15.157  22.553  11.292  1.00 38.72           O  
ATOM   1378  N   LYS A 481      12.450  18.217  13.474  1.00 28.44           N  
ATOM   1379  CA  LYS A 481      11.185  17.639  13.920  1.00 29.18           C  
ATOM   1380  C   LYS A 481      11.339  16.990  15.284  1.00 31.64           C  
ATOM   1381  O   LYS A 481      10.453  17.008  16.146  1.00 29.46           O  
ATOM   1382  CB  LYS A 481      10.655  16.641  12.881  1.00 33.74           C  
ATOM   1383  CG  LYS A 481       9.669  15.618  13.418  1.00 38.69           C  
ATOM   1384  CD  LYS A 481       8.238  16.113  13.499  1.00 40.92           C  
ATOM   1385  CE  LYS A 481       8.061  17.376  12.667  1.00 37.22           C  
ATOM   1386  NZ  LYS A 481       7.280  17.101  11.428  1.00 47.76           N  
ATOM   1387  N   ILE A 482      12.508  16.375  15.539  1.00 29.44           N  
ATOM   1388  CA  ILE A 482      12.624  15.818  16.902  1.00 29.39           C  
ATOM   1389  C   ILE A 482      12.642  16.946  17.928  1.00 26.97           C  
ATOM   1390  O   ILE A 482      12.146  16.791  19.020  1.00 26.62           O  
ATOM   1391  CB  ILE A 482      13.862  14.937  17.077  1.00 27.93           C  
ATOM   1392  CG1 ILE A 482      13.919  13.787  16.074  1.00 27.92           C  
ATOM   1393  CG2 ILE A 482      13.919  14.461  18.532  1.00 28.04           C  
ATOM   1394  CD1 ILE A 482      15.168  12.946  16.040  1.00 30.21           C  
ATOM   1395  N   THR A 483      13.215  18.104  17.573  1.00 27.93           N  
ATOM   1396  CA  THR A 483      13.187  19.239  18.507  1.00 28.30           C  
ATOM   1397  C   THR A 483      11.720  19.592  18.771  1.00 26.04           C  
ATOM   1398  O   THR A 483      11.309  19.681  19.932  1.00 29.94           O  
ATOM   1399  CB  THR A 483      13.991  20.438  17.997  1.00 28.13           C  
ATOM   1400  OG1 THR A 483      15.367  20.040  17.837  1.00 27.80           O  
ATOM   1401  CG2 THR A 483      14.052  21.564  19.023  1.00 26.55           C  
ATOM   1402  N   ASP A 484      10.934  19.748  17.709  1.00 27.80           N  
ATOM   1403  CA  ASP A 484       9.518  20.033  17.864  1.00 32.18           C  
ATOM   1404  C   ASP A 484       8.789  19.016  18.743  1.00 31.87           C  
ATOM   1405  O   ASP A 484       7.834  19.370  19.436  1.00 35.03           O  
ATOM   1406  CB  ASP A 484       8.811  20.015  16.503  1.00 32.11           C  
ATOM   1407  CG  ASP A 484       9.282  21.102  15.564  1.00 37.53           C  
ATOM   1408  OD1 ASP A 484      10.056  22.004  15.960  1.00 33.53           O  
ATOM   1409  OD2 ASP A 484       8.867  21.039  14.388  1.00 44.54           O  
ATOM   1410  N   THR A 485       9.227  17.763  18.674  1.00 29.41           N  
ATOM   1411  CA  THR A 485       8.647  16.671  19.436  1.00 30.15           C  
ATOM   1412  C   THR A 485       8.948  16.770  20.933  1.00 27.70           C  
ATOM   1413  O   THR A 485       8.054  16.648  21.792  1.00 30.23           O  
ATOM   1414  CB  THR A 485       9.135  15.333  18.854  1.00 31.96           C  
ATOM   1415  OG1 THR A 485       8.639  15.188  17.501  1.00 33.14           O  
ATOM   1416  CG2 THR A 485       8.561  14.202  19.674  1.00 28.60           C  
ATOM   1417  N   LEU A 486      10.190  17.011  21.293  1.00 28.44           N  
ATOM   1418  CA  LEU A 486      10.603  17.283  22.654  1.00 27.64           C  
ATOM   1419  C   LEU A 486       9.841  18.486  23.222  1.00 30.13           C  
ATOM   1420  O   LEU A 486       9.404  18.497  24.378  1.00 37.94           O  
ATOM   1421  CB  LEU A 486      12.111  17.546  22.729  1.00 28.07           C  
ATOM   1422  CG  LEU A 486      13.021  16.309  22.759  1.00 28.70           C  
ATOM   1423  CD1 LEU A 486      14.496  16.691  22.668  1.00 28.33           C  
ATOM   1424  CD2 LEU A 486      12.778  15.447  24.001  1.00 29.88           C  
ATOM   1425  N   ILE A 487       9.657  19.547  22.432  1.00 34.19           N  
ATOM   1426  CA  ILE A 487       8.938  20.697  22.984  1.00 35.42           C  
ATOM   1427  C   ILE A 487       7.477  20.326  23.153  1.00 38.00           C  
ATOM   1428  O   ILE A 487       6.841  20.669  24.151  1.00 42.24           O  
ATOM   1429  CB  ILE A 487       9.095  21.935  22.077  1.00 33.92           C  
ATOM   1430  CG1 ILE A 487      10.517  22.522  22.100  1.00 35.23           C  
ATOM   1431  CG2 ILE A 487       8.060  22.998  22.374  1.00 31.30           C  
ATOM   1432  CD1 ILE A 487      10.878  23.275  23.352  1.00 33.92           C  
ATOM   1433  N   HIS A 488       6.939  19.594  22.166  1.00 34.17           N  
ATOM   1434  CA  HIS A 488       5.541  19.153  22.330  1.00 36.29           C  
ATOM   1435  C   HIS A 488       5.387  18.335  23.599  1.00 36.04           C  
ATOM   1436  O   HIS A 488       4.432  18.476  24.350  1.00 37.84           O  
ATOM   1437  CB  HIS A 488       5.094  18.324  21.141  1.00 40.86           C  
ATOM   1438  CG  HIS A 488       3.770  17.656  21.359  1.00 45.96           C  
ATOM   1439  ND1 HIS A 488       2.593  18.332  21.138  1.00 51.04           N  
ATOM   1440  CD2 HIS A 488       3.421  16.418  21.772  1.00 51.03           C  
ATOM   1441  CE1 HIS A 488       1.562  17.531  21.407  1.00 54.13           C  
ATOM   1442  NE2 HIS A 488       2.040  16.362  21.795  1.00 56.28           N  
ATOM   1443  N   LEU A 489       6.353  17.445  23.846  1.00 37.64           N  
ATOM   1444  CA  LEU A 489       6.210  16.567  25.007  1.00 35.55           C  
ATOM   1445  C   LEU A 489       6.145  17.388  26.279  1.00 35.51           C  
ATOM   1446  O   LEU A 489       5.413  17.153  27.230  1.00 44.65           O  
ATOM   1447  CB  LEU A 489       7.381  15.575  25.021  1.00 35.98           C  
ATOM   1448  CG  LEU A 489       7.300  14.432  23.998  1.00 34.71           C  
ATOM   1449  CD1 LEU A 489       8.652  13.757  23.785  1.00 31.90           C  
ATOM   1450  CD2 LEU A 489       6.240  13.440  24.456  1.00 34.34           C  
ATOM   1451  N   MET A 490       6.967  18.426  26.296  1.00 37.09           N  
ATOM   1452  CA  MET A 490       7.142  19.264  27.477  1.00 38.00           C  
ATOM   1453  C   MET A 490       5.917  20.132  27.729  1.00 38.07           C  
ATOM   1454  O   MET A 490       5.488  20.259  28.877  1.00 41.75           O  
ATOM   1455  CB  MET A 490       8.405  20.096  27.269  1.00 38.56           C  
ATOM   1456  CG  MET A 490       9.673  19.242  27.305  1.00 36.75           C  
ATOM   1457  SD  MET A 490      11.168  20.239  27.200  1.00 33.76           S  
ATOM   1458  CE  MET A 490      12.350  18.997  26.651  1.00 42.39           C  
ATOM   1459  N   ALA A 491       5.366  20.704  26.670  1.00 41.32           N  
ATOM   1460  CA  ALA A 491       4.120  21.456  26.676  1.00 42.09           C  
ATOM   1461  C   ALA A 491       2.973  20.584  27.175  1.00 36.19           C  
ATOM   1462  O   ALA A 491       2.193  20.997  28.042  1.00 41.61           O  
ATOM   1463  CB  ALA A 491       3.787  21.996  25.290  1.00 40.52           C  
ATOM   1464  N   LYS A 492       2.884  19.367  26.631  1.00 39.56           N  
ATOM   1465  CA  LYS A 492       1.826  18.434  27.039  1.00 40.24           C  
ATOM   1466  C   LYS A 492       1.874  18.190  28.547  1.00 39.17           C  
ATOM   1467  O   LYS A 492       0.843  18.013  29.182  1.00 46.74           O  
ATOM   1468  CB  LYS A 492       1.920  17.101  26.304  1.00 47.64           C  
ATOM   1469  CG  LYS A 492       1.693  15.883  27.186  1.00 62.92           C  
ATOM   1470  CD  LYS A 492       1.069  14.724  26.424  1.00 72.96           C  
ATOM   1471  CE  LYS A 492       1.968  14.182  25.329  1.00 76.01           C  
ATOM   1472  NZ  LYS A 492       2.467  12.812  25.634  1.00 79.58           N  
ATOM   1473  N   ALA A 493       3.069  18.189  29.098  1.00 41.67           N  
ATOM   1474  CA  ALA A 493       3.357  17.978  30.506  1.00 42.38           C  
ATOM   1475  C   ALA A 493       3.048  19.236  31.296  1.00 45.15           C  
ATOM   1476  O   ALA A 493       3.001  19.287  32.527  1.00 59.71           O  
ATOM   1477  CB  ALA A 493       4.810  17.526  30.628  1.00 39.55           C  
ATOM   1478  N   GLY A 494       2.795  20.335  30.576  1.00 48.83           N  
ATOM   1479  CA  GLY A 494       2.355  21.541  31.266  1.00 46.55           C  
ATOM   1480  C   GLY A 494       3.501  22.369  31.812  1.00 44.39           C  
ATOM   1481  O   GLY A 494       3.224  23.167  32.716  1.00 42.90           O  
ATOM   1482  N   LEU A 495       4.723  22.208  31.307  1.00 41.50           N  
ATOM   1483  CA  LEU A 495       5.781  23.149  31.684  1.00 37.73           C  
ATOM   1484  C   LEU A 495       5.468  24.484  30.997  1.00 38.87           C  
ATOM   1485  O   LEU A 495       4.882  24.547  29.902  1.00 41.57           O  
ATOM   1486  CB  LEU A 495       7.176  22.700  31.299  1.00 35.39           C  
ATOM   1487  CG  LEU A 495       7.739  21.337  31.646  1.00 31.91           C  
ATOM   1488  CD1 LEU A 495       9.195  21.206  31.191  1.00 30.30           C  
ATOM   1489  CD2 LEU A 495       7.662  21.062  33.129  1.00 47.21           C  
ATOM   1490  N   THR A 496       5.838  25.617  31.590  1.00 39.23           N  
ATOM   1491  CA  THR A 496       5.742  26.863  30.839  1.00 38.63           C  
ATOM   1492  C   THR A 496       6.728  26.945  29.669  1.00 40.15           C  
ATOM   1493  O   THR A 496       7.697  26.174  29.561  1.00 33.46           O  
ATOM   1494  CB  THR A 496       6.048  28.074  31.740  1.00 40.15           C  
ATOM   1495  OG1 THR A 496       7.400  27.951  32.167  1.00 38.38           O  
ATOM   1496  CG2 THR A 496       5.156  28.039  32.965  1.00 39.64           C  
ATOM   1497  N   LEU A 497       6.441  27.934  28.824  1.00 42.20           N  
ATOM   1498  CA  LEU A 497       7.283  28.268  27.685  1.00 43.87           C  
ATOM   1499  C   LEU A 497       8.739  28.340  28.125  1.00 39.45           C  
ATOM   1500  O   LEU A 497       9.666  27.743  27.577  1.00 43.44           O  
ATOM   1501  CB  LEU A 497       6.864  29.609  27.086  1.00 48.86           C  
ATOM   1502  CG  LEU A 497       6.818  29.743  25.567  1.00 44.94           C  
ATOM   1503  CD1 LEU A 497       6.709  28.376  24.894  1.00 46.14           C  
ATOM   1504  CD2 LEU A 497       5.665  30.641  25.140  1.00 43.16           C  
ATOM   1505  N   GLN A 498       8.934  29.120  29.187  1.00 37.26           N  
ATOM   1506  CA  GLN A 498      10.272  29.253  29.753  1.00 33.93           C  
ATOM   1507  C   GLN A 498      10.844  27.939  30.243  1.00 33.57           C  
ATOM   1508  O   GLN A 498      12.014  27.617  29.955  1.00 34.07           O  
ATOM   1509  CB  GLN A 498      10.234  30.278  30.911  1.00 36.22           C  
ATOM   1510  CG  GLN A 498      11.652  30.750  31.244  1.00 39.63           C  
ATOM   1511  CD  GLN A 498      11.705  31.608  32.480  1.00 40.68           C  
ATOM   1512  OE1 GLN A 498      10.785  31.519  33.298  1.00 43.22           O  
ATOM   1513  NE2 GLN A 498      12.745  32.415  32.599  1.00 35.15           N  
ATOM   1514  N   GLN A 499      10.079  27.139  30.989  1.00 33.09           N  
ATOM   1515  CA  GLN A 499      10.631  25.849  31.402  1.00 30.91           C  
ATOM   1516  C   GLN A 499      10.846  24.970  30.193  1.00 31.19           C  
ATOM   1517  O   GLN A 499      11.713  24.085  30.190  1.00 35.33           O  
ATOM   1518  CB  GLN A 499       9.708  25.138  32.413  1.00 29.93           C  
ATOM   1519  CG  GLN A 499       9.416  26.006  33.625  1.00 32.52           C  
ATOM   1520  CD  GLN A 499       8.333  25.500  34.545  1.00 35.53           C  
ATOM   1521  OE1 GLN A 499       7.333  24.908  34.124  1.00 45.70           O  
ATOM   1522  NE2 GLN A 499       8.513  25.727  35.842  1.00 43.12           N  
ATOM   1523  N   GLN A 500      10.094  25.122  29.098  1.00 34.89           N  
ATOM   1524  CA  GLN A 500      10.334  24.211  27.970  1.00 32.97           C  
ATOM   1525  C   GLN A 500      11.729  24.421  27.405  1.00 29.32           C  
ATOM   1526  O   GLN A 500      12.553  23.518  27.158  1.00 29.33           O  
ATOM   1527  CB  GLN A 500       9.309  24.440  26.864  1.00 33.44           C  
ATOM   1528  CG  GLN A 500       7.886  24.062  27.269  1.00 35.95           C  
ATOM   1529  CD  GLN A 500       6.836  24.594  26.315  1.00 38.10           C  
ATOM   1530  OE1 GLN A 500       7.018  24.556  25.090  1.00 42.61           O  
ATOM   1531  NE2 GLN A 500       5.718  25.083  26.850  1.00 40.05           N  
ATOM   1532  N   HIS A 501      12.012  25.718  27.169  1.00 29.89           N  
ATOM   1533  CA  HIS A 501      13.292  25.935  26.490  1.00 30.06           C  
ATOM   1534  C   HIS A 501      14.441  25.613  27.427  1.00 29.59           C  
ATOM   1535  O   HIS A 501      15.487  25.125  26.975  1.00 28.90           O  
ATOM   1536  CB  HIS A 501      13.315  27.345  25.939  1.00 34.51           C  
ATOM   1537  CG  HIS A 501      13.526  28.502  26.842  1.00 51.85           C  
ATOM   1538  ND1 HIS A 501      12.507  29.175  27.463  1.00 58.42           N  
ATOM   1539  CD2 HIS A 501      14.657  29.140  27.222  1.00 56.65           C  
ATOM   1540  CE1 HIS A 501      13.016  30.174  28.186  1.00 61.44           C  
ATOM   1541  NE2 HIS A 501      14.321  30.175  28.067  1.00 59.88           N  
ATOM   1542  N   GLN A 502      14.231  25.883  28.724  1.00 30.38           N  
ATOM   1543  CA  GLN A 502      15.289  25.557  29.667  1.00 26.23           C  
ATOM   1544  C   GLN A 502      15.504  24.051  29.708  1.00 25.05           C  
ATOM   1545  O   GLN A 502      16.664  23.626  29.733  1.00 26.03           O  
ATOM   1546  CB  GLN A 502      14.929  26.093  31.050  1.00 27.63           C  
ATOM   1547  CG  GLN A 502      15.173  27.587  31.205  1.00 28.19           C  
ATOM   1548  CD  GLN A 502      14.780  28.072  32.596  1.00 28.80           C  
ATOM   1549  OE1 GLN A 502      14.378  27.326  33.456  1.00 31.74           O  
ATOM   1550  NE2 GLN A 502      14.879  29.356  32.868  1.00 35.09           N  
ATOM   1551  N   ARG A 503      14.416  23.280  29.733  1.00 23.98           N  
ATOM   1552  CA  ARG A 503      14.592  21.825  29.791  1.00 23.99           C  
ATOM   1553  C   ARG A 503      15.168  21.289  28.491  1.00 21.39           C  
ATOM   1554  O   ARG A 503      16.014  20.396  28.489  1.00 25.04           O  
ATOM   1555  CB  ARG A 503      13.284  21.125  30.146  1.00 28.15           C  
ATOM   1556  CG  ARG A 503      13.515  19.678  30.542  1.00 26.76           C  
ATOM   1557  CD  ARG A 503      12.211  18.999  30.933  1.00 28.97           C  
ATOM   1558  NE  ARG A 503      12.326  17.540  31.075  1.00 33.74           N  
ATOM   1559  CZ  ARG A 503      12.830  17.004  32.181  1.00 35.19           C  
ATOM   1560  NH1 ARG A 503      13.233  17.793  33.178  1.00 29.86           N  
ATOM   1561  NH2 ARG A 503      12.924  15.680  32.283  1.00 36.82           N  
ATOM   1562  N   LEU A 504      14.753  21.829  27.347  1.00 23.58           N  
ATOM   1563  CA  LEU A 504      15.380  21.398  26.088  1.00 23.62           C  
ATOM   1564  C   LEU A 504      16.892  21.605  26.127  1.00 23.33           C  
ATOM   1565  O   LEU A 504      17.647  20.707  25.753  1.00 21.83           O  
ATOM   1566  CB  LEU A 504      14.753  22.161  24.930  1.00 23.46           C  
ATOM   1567  CG  LEU A 504      15.407  21.997  23.555  1.00 21.28           C  
ATOM   1568  CD1 LEU A 504      15.207  20.589  23.020  1.00 25.74           C  
ATOM   1569  CD2 LEU A 504      14.848  23.033  22.596  1.00 24.49           C  
ATOM   1570  N   ALA A 505      17.336  22.773  26.612  1.00 25.44           N  
ATOM   1571  CA  ALA A 505      18.780  23.039  26.687  1.00 22.30           C  
ATOM   1572  C   ALA A 505      19.447  22.098  27.688  1.00 22.14           C  
ATOM   1573  O   ALA A 505      20.514  21.531  27.385  1.00 23.08           O  
ATOM   1574  CB  ALA A 505      19.097  24.490  27.053  1.00 25.17           C  
ATOM   1575  N   GLN A 506      18.836  21.915  28.857  1.00 23.50           N  
ATOM   1576  CA  GLN A 506      19.422  20.971  29.813  1.00 22.64           C  
ATOM   1577  C   GLN A 506      19.607  19.590  29.193  1.00 21.79           C  
ATOM   1578  O   GLN A 506      20.668  18.972  29.400  1.00 22.22           O  
ATOM   1579  CB  GLN A 506      18.623  20.812  31.119  1.00 23.49           C  
ATOM   1580  CG  GLN A 506      18.569  22.041  31.989  1.00 26.35           C  
ATOM   1581  CD  GLN A 506      17.336  22.147  32.860  1.00 30.66           C  
ATOM   1582  OE1 GLN A 506      16.616  21.169  33.104  1.00 34.96           O  
ATOM   1583  NE2 GLN A 506      17.036  23.338  33.389  1.00 28.08           N  
ATOM   1584  N   LEU A 507      18.602  19.131  28.458  1.00 22.07           N  
ATOM   1585  CA  LEU A 507      18.722  17.812  27.796  1.00 24.34           C  
ATOM   1586  C   LEU A 507      19.811  17.742  26.745  1.00 21.60           C  
ATOM   1587  O   LEU A 507      20.594  16.781  26.662  1.00 24.42           O  
ATOM   1588  CB  LEU A 507      17.354  17.465  27.177  1.00 25.38           C  
ATOM   1589  CG  LEU A 507      16.306  17.141  28.256  1.00 32.09           C  
ATOM   1590  CD1 LEU A 507      14.940  16.921  27.621  1.00 30.65           C  
ATOM   1591  CD2 LEU A 507      16.736  15.945  29.084  1.00 33.15           C  
ATOM   1592  N   LEU A 508      19.905  18.778  25.908  1.00 18.95           N  
ATOM   1593  CA  LEU A 508      20.858  18.718  24.805  1.00 18.61           C  
ATOM   1594  C   LEU A 508      22.278  18.912  25.320  1.00 18.99           C  
ATOM   1595  O   LEU A 508      23.218  18.398  24.724  1.00 21.29           O  
ATOM   1596  CB  LEU A 508      20.490  19.756  23.743  1.00 19.73           C  
ATOM   1597  CG  LEU A 508      19.136  19.481  23.064  1.00 24.02           C  
ATOM   1598  CD1 LEU A 508      18.797  20.573  22.066  1.00 24.47           C  
ATOM   1599  CD2 LEU A 508      19.186  18.098  22.421  1.00 22.56           C  
ATOM   1600  N   LEU A 509      22.464  19.642  26.410  1.00 19.32           N  
ATOM   1601  CA  LEU A 509      23.808  19.784  26.947  1.00 19.72           C  
ATOM   1602  C   LEU A 509      24.304  18.466  27.541  1.00 19.58           C  
ATOM   1603  O   LEU A 509      25.498  18.176  27.552  1.00 20.97           O  
ATOM   1604  CB  LEU A 509      23.833  20.894  28.009  1.00 24.71           C  
ATOM   1605  CG  LEU A 509      23.760  22.313  27.438  1.00 24.44           C  
ATOM   1606  CD1 LEU A 509      23.883  23.315  28.572  1.00 32.33           C  
ATOM   1607  CD2 LEU A 509      24.839  22.505  26.379  1.00 26.33           C  
ATOM   1608  N   ILE A 510      23.429  17.601  28.059  1.00 21.16           N  
ATOM   1609  CA  ILE A 510      23.933  16.299  28.522  1.00 22.65           C  
ATOM   1610  C   ILE A 510      24.510  15.502  27.355  1.00 21.76           C  
ATOM   1611  O   ILE A 510      25.437  14.715  27.579  1.00 20.47           O  
ATOM   1612  CB  ILE A 510      22.862  15.456  29.218  1.00 30.51           C  
ATOM   1613  CG1 ILE A 510      22.557  15.903  30.645  1.00 36.25           C  
ATOM   1614  CG2 ILE A 510      23.278  13.986  29.204  1.00 33.97           C  
ATOM   1615  CD1 ILE A 510      21.282  15.342  31.252  1.00 44.91           C  
ATOM   1616  N   LEU A 511      23.971  15.751  26.146  1.00 21.30           N  
ATOM   1617  CA  LEU A 511      24.559  15.047  24.999  1.00 22.13           C  
ATOM   1618  C   LEU A 511      26.039  15.371  24.785  1.00 21.84           C  
ATOM   1619  O   LEU A 511      26.782  14.584  24.181  1.00 22.44           O  
ATOM   1620  CB  LEU A 511      23.796  15.301  23.677  1.00 24.04           C  
ATOM   1621  CG  LEU A 511      22.329  14.878  23.682  1.00 26.35           C  
ATOM   1622  CD1 LEU A 511      21.792  14.843  22.252  1.00 23.91           C  
ATOM   1623  CD2 LEU A 511      22.174  13.529  24.367  1.00 28.60           C  
ATOM   1624  N   SER A 512      26.501  16.515  25.251  1.00 21.02           N  
ATOM   1625  CA  SER A 512      27.918  16.831  25.126  1.00 21.92           C  
ATOM   1626  C   SER A 512      28.723  15.965  26.088  1.00 21.25           C  
ATOM   1627  O   SER A 512      29.853  15.547  25.756  1.00 19.42           O  
ATOM   1628  CB  SER A 512      28.086  18.333  25.387  1.00 32.69           C  
ATOM   1629  OG  SER A 512      29.307  18.554  26.047  1.00 43.71           O  
ATOM   1630  N   HIS A 513      28.163  15.693  27.275  1.00 20.09           N  
ATOM   1631  CA  HIS A 513      28.822  14.801  28.234  1.00 17.42           C  
ATOM   1632  C   HIS A 513      28.872  13.362  27.693  1.00 17.12           C  
ATOM   1633  O   HIS A 513      29.850  12.622  27.895  1.00 19.59           O  
ATOM   1634  CB  HIS A 513      28.091  14.891  29.556  1.00 18.49           C  
ATOM   1635  CG  HIS A 513      28.208  16.235  30.202  1.00 29.99           C  
ATOM   1636  ND1 HIS A 513      27.331  17.268  29.960  1.00 40.39           N  
ATOM   1637  CD2 HIS A 513      29.070  16.713  31.125  1.00 37.83           C  
ATOM   1638  CE1 HIS A 513      27.661  18.333  30.684  1.00 46.08           C  
ATOM   1639  NE2 HIS A 513      28.724  18.014  31.399  1.00 45.12           N  
ATOM   1640  N   ILE A 514      27.807  12.959  26.995  1.00 17.87           N  
ATOM   1641  CA  ILE A 514      27.767  11.599  26.462  1.00 17.75           C  
ATOM   1642  C   ILE A 514      28.816  11.441  25.370  1.00 16.25           C  
ATOM   1643  O   ILE A 514      29.483  10.398  25.304  1.00 18.87           O  
ATOM   1644  CB  ILE A 514      26.341  11.208  26.005  1.00 22.13           C  
ATOM   1645  CG1 ILE A 514      25.349  11.128  27.180  1.00 23.12           C  
ATOM   1646  CG2 ILE A 514      26.378   9.912  25.190  1.00 21.98           C  
ATOM   1647  CD1 ILE A 514      23.877  11.006  26.825  1.00 30.32           C  
ATOM   1648  N   ARG A 515      28.993  12.479  24.547  1.00 17.71           N  
ATOM   1649  CA  ARG A 515      30.079  12.470  23.566  1.00 17.73           C  
ATOM   1650  C   ARG A 515      31.426  12.316  24.250  1.00 17.57           C  
ATOM   1651  O   ARG A 515      32.263  11.518  23.835  1.00 18.78           O  
ATOM   1652  CB  ARG A 515      30.092  13.766  22.723  1.00 20.14           C  
ATOM   1653  CG  ARG A 515      31.207  13.783  21.675  1.00 22.89           C  
ATOM   1654  CD  ARG A 515      30.794  12.886  20.495  1.00 28.71           C  
ATOM   1655  NE  ARG A 515      29.894  13.695  19.674  1.00 33.99           N  
ATOM   1656  CZ  ARG A 515      30.039  13.893  18.380  1.00 33.46           C  
ATOM   1657  NH1 ARG A 515      31.050  13.298  17.795  1.00 37.26           N  
ATOM   1658  NH2 ARG A 515      29.181  14.654  17.720  1.00 43.66           N  
ATOM   1659  N   HIS A 516      31.656  13.091  25.298  1.00 18.70           N  
ATOM   1660  CA  HIS A 516      32.881  13.018  26.083  1.00 19.43           C  
ATOM   1661  C   HIS A 516      33.133  11.601  26.570  1.00 19.00           C  
ATOM   1662  O   HIS A 516      34.229  11.052  26.426  1.00 19.64           O  
ATOM   1663  CB  HIS A 516      32.754  13.991  27.275  1.00 21.57           C  
ATOM   1664  CG  HIS A 516      34.031  14.141  28.048  1.00 22.61           C  
ATOM   1665  ND1 HIS A 516      35.169  14.725  27.588  1.00 26.07           N  
ATOM   1666  CD2 HIS A 516      34.304  13.763  29.317  1.00 27.45           C  
ATOM   1667  CE1 HIS A 516      36.105  14.701  28.525  1.00 26.03           C  
ATOM   1668  NE2 HIS A 516      35.594  14.108  29.600  1.00 27.05           N  
ATOM   1669  N   MET A 517      32.086  10.994  27.150  1.00 20.31           N  
ATOM   1670  CA  MET A 517      32.270   9.615  27.657  1.00 17.96           C  
ATOM   1671  C   MET A 517      32.560   8.623  26.532  1.00 19.76           C  
ATOM   1672  O   MET A 517      33.341   7.690  26.740  1.00 21.42           O  
ATOM   1673  CB  MET A 517      31.062   9.124  28.466  1.00 19.92           C  
ATOM   1674  CG  MET A 517      30.782   9.962  29.692  1.00 18.42           C  
ATOM   1675  SD  MET A 517      29.545   9.142  30.717  1.00 24.00           S  
ATOM   1676  CE  MET A 517      28.100   9.333  29.661  1.00 26.02           C  
ATOM   1677  N   SER A 518      31.938   8.794  25.373  1.00 19.77           N  
ATOM   1678  CA  SER A 518      32.217   7.906  24.245  1.00 20.41           C  
ATOM   1679  C   SER A 518      33.665   8.055  23.796  1.00 20.89           C  
ATOM   1680  O   SER A 518      34.424   7.089  23.571  1.00 23.10           O  
ATOM   1681  CB  SER A 518      31.251   8.227  23.106  1.00 20.15           C  
ATOM   1682  OG  SER A 518      31.627   7.504  21.908  1.00 25.74           O  
ATOM   1683  N   ASN A 519      34.109   9.318  23.663  1.00 20.41           N  
ATOM   1684  CA  ASN A 519      35.508   9.512  23.255  1.00 21.48           C  
ATOM   1685  C   ASN A 519      36.494   8.918  24.248  1.00 20.51           C  
ATOM   1686  O   ASN A 519      37.450   8.263  23.857  1.00 25.39           O  
ATOM   1687  CB  ASN A 519      35.831  10.996  23.120  1.00 22.73           C  
ATOM   1688  CG  ASN A 519      35.180  11.619  21.897  1.00 26.22           C  
ATOM   1689  OD1 ASN A 519      35.066  10.991  20.852  1.00 41.22           O  
ATOM   1690  ND2 ASN A 519      34.772  12.866  22.025  1.00 28.61           N  
ATOM   1691  N   LYS A 520      36.264   9.147  25.539  1.00 21.29           N  
ATOM   1692  CA  LYS A 520      37.150   8.595  26.576  1.00 22.50           C  
ATOM   1693  C   LYS A 520      37.062   7.080  26.540  1.00 24.44           C  
ATOM   1694  O   LYS A 520      38.053   6.353  26.704  1.00 24.94           O  
ATOM   1695  CB  LYS A 520      36.788   9.181  27.937  1.00 23.41           C  
ATOM   1696  CG  LYS A 520      36.984  10.687  28.089  1.00 25.95           C  
ATOM   1697  CD  LYS A 520      38.390  11.094  27.676  1.00 34.54           C  
ATOM   1698  CE  LYS A 520      39.446  10.627  28.669  1.00 42.12           C  
ATOM   1699  NZ  LYS A 520      40.521  11.631  28.932  1.00 46.01           N  
ATOM   1700  N   GLY A 521      35.852   6.549  26.318  1.00 22.56           N  
ATOM   1701  CA  GLY A 521      35.744   5.084  26.310  1.00 24.81           C  
ATOM   1702  C   GLY A 521      36.388   4.482  25.068  1.00 25.03           C  
ATOM   1703  O   GLY A 521      36.952   3.390  25.082  1.00 25.92           O  
ATOM   1704  N   MET A 522      36.352   5.180  23.940  1.00 22.73           N  
ATOM   1705  CA  MET A 522      37.043   4.664  22.756  1.00 27.12           C  
ATOM   1706  C   MET A 522      38.548   4.633  23.000  1.00 28.91           C  
ATOM   1707  O   MET A 522      39.202   3.648  22.640  1.00 30.70           O  
ATOM   1708  CB  MET A 522      36.722   5.494  21.517  1.00 28.06           C  
ATOM   1709  CG  MET A 522      35.296   5.268  21.052  1.00 33.07           C  
ATOM   1710  SD  MET A 522      34.994   3.661  20.281  1.00 43.43           S  
ATOM   1711  CE  MET A 522      36.458   3.496  19.264  1.00 56.56           C  
ATOM   1712  N   GLU A 523      39.066   5.694  23.613  1.00 30.78           N  
ATOM   1713  CA  GLU A 523      40.461   5.740  24.018  1.00 32.28           C  
ATOM   1714  C   GLU A 523      40.818   4.574  24.946  1.00 32.61           C  
ATOM   1715  O   GLU A 523      41.852   3.918  24.791  1.00 38.30           O  
ATOM   1716  CB  GLU A 523      40.733   7.036  24.780  1.00 32.34           C  
ATOM   1717  CG  GLU A 523      41.462   8.143  24.062  1.00 43.42           C  
ATOM   1718  CD  GLU A 523      42.200   9.009  25.082  1.00 44.34           C  
ATOM   1719  OE1 GLU A 523      43.439   8.879  25.204  1.00 48.44           O  
ATOM   1720  OE2 GLU A 523      41.523   9.808  25.764  1.00 57.35           O  
ATOM   1721  N   HIS A 524      39.971   4.322  25.939  1.00 29.50           N  
ATOM   1722  CA  HIS A 524      40.243   3.256  26.895  1.00 31.83           C  
ATOM   1723  C   HIS A 524      40.130   1.906  26.210  1.00 33.01           C  
ATOM   1724  O   HIS A 524      40.945   0.995  26.376  1.00 34.40           O  
ATOM   1725  CB  HIS A 524      39.272   3.379  28.076  1.00 33.19           C  
ATOM   1726  CG  HIS A 524      39.462   2.295  29.101  1.00 31.79           C  
ATOM   1727  ND1 HIS A 524      38.535   1.321  29.359  1.00 37.59           N  
ATOM   1728  CD2 HIS A 524      40.483   2.012  29.930  1.00 30.78           C  
ATOM   1729  CE1 HIS A 524      38.941   0.490  30.290  1.00 34.95           C  
ATOM   1730  NE2 HIS A 524      40.146   0.899  30.664  1.00 33.75           N  
ATOM   1731  N   LEU A 525      39.083   1.754  25.392  1.00 33.21           N  
ATOM   1732  CA  LEU A 525      38.914   0.472  24.716  1.00 36.02           C  
ATOM   1733  C   LEU A 525      40.110   0.176  23.826  1.00 38.94           C  
ATOM   1734  O   LEU A 525      40.557  -0.972  23.843  1.00 45.37           O  
ATOM   1735  CB  LEU A 525      37.667   0.402  23.862  1.00 32.94           C  
ATOM   1736  CG  LEU A 525      36.341   0.321  24.616  1.00 32.99           C  
ATOM   1737  CD1 LEU A 525      35.191   0.407  23.624  1.00 31.54           C  
ATOM   1738  CD2 LEU A 525      36.263  -0.948  25.453  1.00 39.01           C  
ATOM   1739  N   TYR A 526      40.607   1.161  23.095  1.00 43.33           N  
ATOM   1740  CA  TYR A 526      41.763   0.927  22.224  1.00 54.37           C  
ATOM   1741  C   TYR A 526      43.038   0.690  23.009  1.00 61.06           C  
ATOM   1742  O   TYR A 526      44.042   1.391  22.865  1.00 70.13           O  
ATOM   1743  CB  TYR A 526      41.957   2.114  21.285  1.00 60.39           C  
ATOM   1744  CG  TYR A 526      41.002   2.195  20.120  1.00 77.49           C  
ATOM   1745  CD1 TYR A 526      41.227   3.129  19.114  1.00 84.46           C  
ATOM   1746  CD2 TYR A 526      39.888   1.371  20.001  1.00 82.52           C  
ATOM   1747  CE1 TYR A 526      40.371   3.228  18.036  1.00 88.50           C  
ATOM   1748  CE2 TYR A 526      39.024   1.460  18.926  1.00 84.80           C  
ATOM   1749  CZ  TYR A 526      39.275   2.397  17.945  1.00 88.52           C  
ATOM   1750  OH  TYR A 526      38.440   2.519  16.855  1.00 92.51           O  
ATOM   1751  N   SER A 527      43.068  -0.316  23.876  1.00 71.88           N  
ATOM   1752  CA  SER A 527      44.305  -0.602  24.600  1.00 78.85           C  
ATOM   1753  C   SER A 527      44.179  -1.956  25.295  1.00 78.63           C  
ATOM   1754  O   SER A 527      45.002  -2.302  26.130  1.00 79.88           O  
ATOM   1755  CB  SER A 527      44.651   0.487  25.609  1.00 78.03           C  
ATOM   1756  OG  SER A 527      43.563   0.803  26.454  1.00 71.82           O  
ATOM   1757  N   MET A 528      43.143  -2.695  24.921  1.00 87.49           N  
ATOM   1758  CA  MET A 528      42.929  -4.041  25.440  1.00100.18           C  
ATOM   1759  C   MET A 528      42.607  -5.007  24.303  1.00111.44           C  
ATOM   1760  O   MET A 528      43.081  -4.807  23.181  1.00113.26           O  
ATOM   1761  CB  MET A 528      41.825  -4.041  26.496  1.00106.02           C  
ATOM   1762  CG  MET A 528      42.332  -3.718  27.898  1.00113.52           C  
ATOM   1763  SD  MET A 528      41.126  -2.785  28.866  1.00131.05           S  
ATOM   1764  CE  MET A 528      40.742  -1.439  27.746  1.00133.12           C  
ATOM   1765  N   LYS A 529      41.819  -6.035  24.589  1.00119.31           N  
ATOM   1766  CA  LYS A 529      41.564  -7.119  23.652  1.00121.08           C  
ATOM   1767  C   LYS A 529      40.299  -6.936  22.815  1.00120.87           C  
ATOM   1768  O   LYS A 529      40.285  -7.361  21.653  1.00120.61           O  
ATOM   1769  CB  LYS A 529      41.475  -8.442  24.425  1.00123.36           C  
ATOM   1770  CG  LYS A 529      40.067  -8.878  24.785  1.00124.42           C  
ATOM   1771  CD  LYS A 529      40.010  -9.593  26.127  1.00125.43           C  
ATOM   1772  CE  LYS A 529      38.635  -9.444  26.765  1.00125.11           C  
ATOM   1773  NZ  LYS A 529      38.533 -10.185  28.053  1.00122.42           N  
ATOM   1774  N   CYS A 530      39.298  -6.332  23.405  1.00124.30           N  
ATOM   1775  CA  CYS A 530      37.948  -6.105  22.959  1.00122.62           C  
ATOM   1776  C   CYS A 530      37.599  -6.624  21.565  1.00117.98           C  
ATOM   1777  O   CYS A 530      36.880  -7.631  21.495  1.00 96.84           O  
ATOM   1778  CB  CYS A 530      37.622  -4.595  22.995  1.00125.36           C  
ATOM   1779  SG  CYS A 530      36.031  -4.377  23.837  1.00148.45           S  
ATOM   1780  N   LYS A 531      38.062  -5.963  20.517  1.00121.96           N  
ATOM   1781  CA  LYS A 531      37.896  -6.367  19.131  1.00122.93           C  
ATOM   1782  C   LYS A 531      38.183  -5.218  18.161  1.00113.62           C  
ATOM   1783  O   LYS A 531      37.874  -4.062  18.430  1.00105.57           O  
ATOM   1784  CB  LYS A 531      36.493  -6.904  18.826  1.00131.15           C  
ATOM   1785  CG  LYS A 531      36.452  -7.905  17.676  1.00138.63           C  
ATOM   1786  CD  LYS A 531      35.349  -7.562  16.689  1.00142.32           C  
ATOM   1787  CE  LYS A 531      35.118  -8.692  15.694  1.00146.04           C  
ATOM   1788  NZ  LYS A 531      33.691  -9.140  15.661  1.00151.77           N  
ATOM   1789  N   ASN A 532      38.778  -5.585  17.035  1.00106.18           N  
ATOM   1790  CA  ASN A 532      39.184  -4.675  15.971  1.00 99.42           C  
ATOM   1791  C   ASN A 532      39.633  -5.496  14.763  1.00 87.20           C  
ATOM   1792  O   ASN A 532      40.389  -5.070  13.892  1.00 86.08           O  
ATOM   1793  CB  ASN A 532      40.275  -3.721  16.451  1.00101.14           C  
ATOM   1794  CG  ASN A 532      40.368  -2.447  15.641  1.00 98.34           C  
ATOM   1795  OD1 ASN A 532      41.010  -1.471  16.049  1.00 98.58           O  
ATOM   1796  ND2 ASN A 532      39.730  -2.454  14.472  1.00 84.08           N  
ATOM   1797  N   VAL A 533      39.125  -6.727  14.749  1.00 78.12           N  
ATOM   1798  CA  VAL A 533      39.284  -7.628  13.615  1.00 80.89           C  
ATOM   1799  C   VAL A 533      38.183  -7.281  12.617  1.00 79.12           C  
ATOM   1800  O   VAL A 533      37.033  -7.113  13.033  1.00 87.75           O  
ATOM   1801  CB  VAL A 533      39.194  -9.112  13.989  1.00 80.91           C  
ATOM   1802  CG1 VAL A 533      39.207  -9.957  12.725  1.00 89.18           C  
ATOM   1803  CG2 VAL A 533      40.331  -9.505  14.921  1.00 66.32           C  
ATOM   1804  N   VAL A 534      38.530  -7.147  11.348  1.00 79.01           N  
ATOM   1805  CA  VAL A 534      37.581  -6.551  10.403  1.00 68.29           C  
ATOM   1806  C   VAL A 534      37.092  -5.215  10.976  1.00 69.31           C  
ATOM   1807  O   VAL A 534      36.412  -5.155  12.007  1.00 67.63           O  
ATOM   1808  CB  VAL A 534      36.404  -7.475  10.064  1.00 67.73           C  
ATOM   1809  CG1 VAL A 534      35.475  -6.792   9.069  1.00 58.21           C  
ATOM   1810  CG2 VAL A 534      36.903  -8.804   9.513  1.00 67.37           C  
ATOM   1811  N   PRO A 535      37.479  -4.146  10.281  1.00 63.05           N  
ATOM   1812  CA  PRO A 535      37.120  -2.785  10.688  1.00 61.39           C  
ATOM   1813  C   PRO A 535      35.609  -2.693  10.907  1.00 53.60           C  
ATOM   1814  O   PRO A 535      34.869  -3.437  10.253  1.00 46.54           O  
ATOM   1815  CB  PRO A 535      37.530  -1.907   9.507  1.00 63.49           C  
ATOM   1816  CG  PRO A 535      37.846  -2.852   8.399  1.00 66.54           C  
ATOM   1817  CD  PRO A 535      38.286  -4.141   9.047  1.00 68.05           C  
ATOM   1818  N   LEU A 536      35.229  -1.800  11.811  1.00 45.20           N  
ATOM   1819  CA  LEU A 536      33.839  -1.596  12.157  1.00 41.33           C  
ATOM   1820  C   LEU A 536      32.992  -1.270  10.929  1.00 36.62           C  
ATOM   1821  O   LEU A 536      31.892  -1.808  10.816  1.00 40.03           O  
ATOM   1822  CB  LEU A 536      33.672  -0.489  13.216  1.00 42.03           C  
ATOM   1823  CG  LEU A 536      32.251  -0.468  13.792  1.00 44.18           C  
ATOM   1824  CD1 LEU A 536      31.757  -1.905  13.920  1.00 43.08           C  
ATOM   1825  CD2 LEU A 536      32.173   0.243  15.131  1.00 43.65           C  
ATOM   1826  N   TYR A 537      33.464  -0.424  10.031  1.00 40.14           N  
ATOM   1827  CA  TYR A 537      32.709   0.009   8.861  1.00 45.36           C  
ATOM   1828  C   TYR A 537      32.124  -1.177   8.113  1.00 39.93           C  
ATOM   1829  O   TYR A 537      30.940  -1.227   7.803  1.00 46.31           O  
ATOM   1830  CB  TYR A 537      33.615   0.804   7.922  1.00 48.79           C  
ATOM   1831  CG  TYR A 537      32.908   1.512   6.796  1.00 51.15           C  
ATOM   1832  CD1 TYR A 537      32.795   0.914   5.546  1.00 50.01           C  
ATOM   1833  CD2 TYR A 537      32.347   2.779   6.963  1.00 54.35           C  
ATOM   1834  CE1 TYR A 537      32.147   1.559   4.504  1.00 54.28           C  
ATOM   1835  CE2 TYR A 537      31.697   3.429   5.921  1.00 58.11           C  
ATOM   1836  CZ  TYR A 537      31.598   2.811   4.690  1.00 56.11           C  
ATOM   1837  OH  TYR A 537      30.964   3.427   3.628  1.00 60.26           O  
ATOM   1838  N   ASP A 538      33.011  -2.143   7.861  1.00 42.91           N  
ATOM   1839  CA  ASP A 538      32.608  -3.288   7.043  1.00 44.29           C  
ATOM   1840  C   ASP A 538      31.568  -4.120   7.789  1.00 39.71           C  
ATOM   1841  O   ASP A 538      30.669  -4.599   7.093  1.00 46.91           O  
ATOM   1842  CB  ASP A 538      33.835  -4.100   6.638  1.00 47.58           C  
ATOM   1843  CG  ASP A 538      34.981  -3.252   6.109  1.00 48.16           C  
ATOM   1844  OD1 ASP A 538      34.750  -2.124   5.610  1.00 56.16           O  
ATOM   1845  OD2 ASP A 538      36.147  -3.704   6.184  1.00 56.15           O  
ATOM   1846  N   LEU A 539      31.662  -4.273   9.111  1.00 38.21           N  
ATOM   1847  CA  LEU A 539      30.718  -5.087   9.870  1.00 33.24           C  
ATOM   1848  C   LEU A 539      29.342  -4.420   9.859  1.00 30.44           C  
ATOM   1849  O   LEU A 539      28.283  -5.014   9.654  1.00 30.99           O  
ATOM   1850  CB  LEU A 539      31.201  -5.340  11.309  1.00 36.43           C  
ATOM   1851  CG  LEU A 539      30.171  -5.987  12.237  1.00 44.10           C  
ATOM   1852  CD1 LEU A 539      29.855  -7.401  11.752  1.00 42.96           C  
ATOM   1853  CD2 LEU A 539      30.573  -6.011  13.712  1.00 36.38           C  
ATOM   1854  N   LEU A 540      29.335  -3.113  10.078  1.00 29.30           N  
ATOM   1855  CA  LEU A 540      28.155  -2.274   9.973  1.00 29.54           C  
ATOM   1856  C   LEU A 540      27.573  -2.334   8.576  1.00 29.70           C  
ATOM   1857  O   LEU A 540      26.361  -2.393   8.382  1.00 34.55           O  
ATOM   1858  CB  LEU A 540      28.511  -0.819  10.292  1.00 25.85           C  
ATOM   1859  CG  LEU A 540      28.856  -0.602  11.766  1.00 25.83           C  
ATOM   1860  CD1 LEU A 540      29.346   0.814  12.005  1.00 33.27           C  
ATOM   1861  CD2 LEU A 540      27.633  -0.900  12.617  1.00 29.36           C  
ATOM   1862  N   LEU A 541      28.461  -2.318   7.584  1.00 38.14           N  
ATOM   1863  CA  LEU A 541      27.897  -2.314   6.223  1.00 44.00           C  
ATOM   1864  C   LEU A 541      27.161  -3.617   5.973  1.00 48.50           C  
ATOM   1865  O   LEU A 541      26.066  -3.691   5.402  1.00 49.70           O  
ATOM   1866  CB  LEU A 541      29.034  -2.047   5.247  1.00 44.14           C  
ATOM   1867  CG  LEU A 541      28.693  -2.010   3.764  1.00 45.34           C  
ATOM   1868  CD1 LEU A 541      27.940  -0.732   3.423  1.00 50.01           C  
ATOM   1869  CD2 LEU A 541      29.973  -2.157   2.949  1.00 54.00           C  
ATOM   1870  N   GLU A 542      27.748  -4.727   6.431  1.00 48.97           N  
ATOM   1871  CA  GLU A 542      27.116  -6.020   6.187  1.00 47.41           C  
ATOM   1872  C   GLU A 542      25.713  -6.099   6.783  1.00 45.19           C  
ATOM   1873  O   GLU A 542      24.824  -6.668   6.159  1.00 42.84           O  
ATOM   1874  CB  GLU A 542      27.930  -7.161   6.796  1.00 46.75           C  
ATOM   1875  CG  GLU A 542      29.068  -7.671   5.959  1.00 56.43           C  
ATOM   1876  CD  GLU A 542      28.634  -8.750   4.981  1.00 63.33           C  
ATOM   1877  OE1 GLU A 542      27.487  -9.237   5.047  1.00 62.34           O  
ATOM   1878  OE2 GLU A 542      29.495  -9.080   4.147  1.00 77.70           O  
ATOM   1879  N   MET A 543      25.587  -5.543   7.991  1.00 41.21           N  
ATOM   1880  CA  MET A 543      24.385  -5.567   8.792  1.00 42.04           C  
ATOM   1881  C   MET A 543      23.294  -4.681   8.207  1.00 39.04           C  
ATOM   1882  O   MET A 543      22.136  -5.098   8.132  1.00 42.43           O  
ATOM   1883  CB  MET A 543      24.726  -5.127  10.220  1.00 40.32           C  
ATOM   1884  CG  MET A 543      25.040  -6.304  11.123  1.00 39.10           C  
ATOM   1885  SD  MET A 543      25.323  -5.802  12.822  1.00 55.88           S  
ATOM   1886  CE  MET A 543      27.011  -5.252  12.753  1.00 56.11           C  
ATOM   1887  N   LEU A 544      23.726  -3.495   7.800  1.00 34.58           N  
ATOM   1888  CA  LEU A 544      22.848  -2.533   7.176  1.00 32.47           C  
ATOM   1889  C   LEU A 544      22.534  -2.867   5.721  1.00 32.74           C  
ATOM   1890  O   LEU A 544      21.401  -2.566   5.319  1.00 39.57           O  
ATOM   1891  CB  LEU A 544      23.495  -1.142   7.215  1.00 33.18           C  
ATOM   1892  CG  LEU A 544      23.380  -0.357   8.521  1.00 33.03           C  
ATOM   1893  CD1 LEU A 544      24.225   0.909   8.399  1.00 46.50           C  
ATOM   1894  CD2 LEU A 544      21.934  -0.035   8.853  1.00 41.41           C  
ATOM   1895  N   ASP A 545      23.470  -3.433   4.956  1.00 34.87           N  
ATOM   1896  CA  ASP A 545      23.238  -3.724   3.534  1.00 32.49           C  
ATOM   1897  C   ASP A 545      22.438  -5.020   3.415  1.00 33.96           C  
ATOM   1898  O   ASP A 545      22.939  -6.044   2.919  1.00 35.47           O  
ATOM   1899  CB  ASP A 545      24.535  -3.801   2.725  1.00 36.62           C  
ATOM   1900  CG  ASP A 545      24.399  -3.893   1.217  1.00 37.70           C  
ATOM   1901  OD1 ASP A 545      23.239  -3.712   0.762  1.00 33.04           O  
ATOM   1902  OD2 ASP A 545      25.354  -4.130   0.416  1.00 35.03           O  
ATOM   1903  N   ALA A 546      21.174  -5.029   3.847  1.00 35.75           N  
ATOM   1904  CA  ALA A 546      20.384  -6.258   3.822  1.00 39.70           C  
ATOM   1905  C   ALA A 546      19.629  -6.498   2.531  1.00 34.30           C  
ATOM   1906  O   ALA A 546      19.196  -5.634   1.768  1.00 38.45           O  
ATOM   1907  CB  ALA A 546      19.423  -6.250   5.020  1.00 43.16           C  
ATOM   1908  N   HIS A 547      19.442  -7.788   2.192  1.00 34.11           N  
ATOM   1909  CA  HIS A 547      18.589  -8.027   1.023  1.00 37.65           C  
ATOM   1910  C   HIS A 547      17.135  -7.928   1.486  1.00 37.79           C  
ATOM   1911  O   HIS A 547      16.894  -7.670   2.694  1.00 38.16           O  
ATOM   1912  CB  HIS A 547      18.950  -9.378   0.421  1.00 35.69           C  
ATOM   1913  CG  HIS A 547      18.858 -10.515   1.411  1.00 40.97           C  
ATOM   1914  ND1 HIS A 547      19.972 -11.246   1.771  1.00 45.38           N  
ATOM   1915  CD2 HIS A 547      17.848 -11.068   2.112  1.00 39.99           C  
ATOM   1916  CE1 HIS A 547      19.635 -12.189   2.653  1.00 46.19           C  
ATOM   1917  NE2 HIS A 547      18.334 -12.097   2.872  1.00 44.14           N  
ATOM   1918  N   ARG A 548      16.167  -8.165   0.604  1.00 39.67           N  
ATOM   1919  CA  ARG A 548      14.777  -8.148   1.034  1.00 43.21           C  
ATOM   1920  C   ARG A 548      14.149  -9.520   0.796  1.00 46.84           C  
ATOM   1921  O   ARG A 548      12.939  -9.635   0.596  1.00 62.55           O  
ATOM   1922  CB  ARG A 548      13.949  -7.100   0.299  1.00 46.89           C  
ATOM   1923  CG  ARG A 548      14.727  -5.913  -0.258  1.00 56.91           C  
ATOM   1924  CD  ARG A 548      13.797  -4.745  -0.541  1.00 60.96           C  
ATOM   1925  NE  ARG A 548      14.352  -3.701  -1.408  1.00 59.57           N  
ATOM   1926  CZ  ARG A 548      13.777  -2.501  -1.519  1.00 61.56           C  
ATOM   1927  NH1 ARG A 548      12.671  -2.230  -0.832  1.00 59.73           N  
ATOM   1928  NH2 ARG A 548      14.276  -1.556  -2.298  1.00 65.67           N  
ATOM   1929  N   LEU A 549      14.996 -10.548   0.815  1.00 45.92           N  
ATOM   1930  CA  LEU A 549      14.523 -11.901   0.538  1.00 49.75           C  
ATOM   1931  C   LEU A 549      13.718 -12.480   1.685  1.00 55.13           C  
ATOM   1932  O   LEU A 549      12.782 -13.268   1.519  1.00 58.90           O  
ATOM   1933  CB  LEU A 549      15.755 -12.759   0.200  1.00 49.55           C  
ATOM   1934  CG  LEU A 549      16.712 -12.079  -0.801  1.00 49.81           C  
ATOM   1935  CD1 LEU A 549      18.057 -12.791  -0.834  1.00 50.72           C  
ATOM   1936  CD2 LEU A 549      16.066 -12.004  -2.173  1.00 54.65           C  
ATOM   1937  N   HIS A 550      14.079 -12.084   2.905  1.00 53.24           N  
ATOM   1938  CA  HIS A 550      13.423 -12.593   4.097  1.00 48.99           C  
ATOM   1939  C   HIS A 550      12.164 -11.778   4.429  1.00 53.52           C  
ATOM   1940  O   HIS A 550      11.772 -11.805   5.610  1.00 48.15           O  
ATOM   1941  CB  HIS A 550      14.373 -12.617   5.302  1.00 53.15           C  
ATOM   1942  CG  HIS A 550      15.478 -13.624   5.153  1.00 54.62           C  
ATOM   1943  ND1 HIS A 550      16.451 -13.818   6.104  1.00 56.07           N  
ATOM   1944  CD2 HIS A 550      15.777 -14.487   4.155  1.00 55.80           C  
ATOM   1945  CE1 HIS A 550      17.293 -14.758   5.702  1.00 55.89           C  
ATOM   1946  NE2 HIS A 550      16.900 -15.188   4.524  1.00 54.57           N  
ATOM   1947  N   ALA A 551      11.622 -11.137   3.393  1.00 53.17           N  
ATOM   1948  CA  ALA A 551      10.368 -10.394   3.387  1.00 56.96           C  
ATOM   1949  C   ALA A 551       9.155 -11.308   3.578  1.00 58.69           C  
ATOM   1950  O   ALA A 551       8.426 -11.227   4.571  1.00 56.01           O  
ATOM   1951  CB  ALA A 551      10.179  -9.609   2.095  1.00 53.51           C  
TER    1952      ALA A 551                                                      
HETATM 1953  C1  AIT A 600      31.236  -0.323  28.913  1.00 25.53           C  
HETATM 1954  C2  AIT A 600      31.356  -1.721  28.289  1.00 24.30           C  
HETATM 1955  O3  AIT A 600      30.137  -2.473  28.544  1.00 27.73           O  
HETATM 1956  C4  AIT A 600      28.957  -1.955  28.101  1.00 25.08           C  
HETATM 1957  C5  AIT A 600      28.057  -2.972  27.751  1.00 25.27           C  
HETATM 1958  C6  AIT A 600      26.816  -2.612  27.291  1.00 25.43           C  
HETATM 1959  C7  AIT A 600      26.485  -1.249  27.158  1.00 25.83           C  
HETATM 1960  O8  AIT A 600      25.224  -1.018  26.753  1.00 26.15           O  
HETATM 1961  C9  AIT A 600      27.386  -0.250  27.554  1.00 24.23           C  
HETATM 1962  C10 AIT A 600      28.676  -0.587  27.984  1.00 25.53           C  
HETATM 1963  S11 AIT A 600      29.720   0.483  28.356  1.00 27.95           S  
HETATM 1964  C12 AIT A 600      32.545   0.383  28.630  1.00 29.08           C  
HETATM 1965  C13 AIT A 600      32.740   1.243  27.538  1.00 26.81           C  
HETATM 1966  C14 AIT A 600      33.997   1.825  27.360  1.00 28.07           C  
HETATM 1967  C15 AIT A 600      35.061   1.584  28.253  1.00 28.15           C  
HETATM 1968  O16 AIT A 600      36.277   2.150  28.098  1.00 33.27           O  
HETATM 1969  C17 AIT A 600      34.861   0.737  29.356  1.00 28.85           C  
HETATM 1970  C18 AIT A 600      33.591   0.175  29.528  1.00 31.63           C  
HETATM 1971  C19 AIT A 600      31.705  -1.873  26.820  1.00 23.13           C  
HETATM 1972  C20 AIT A 600      32.608  -2.871  26.435  1.00 27.18           C  
HETATM 1973  C21 AIT A 600      32.989  -3.136  25.101  1.00 25.79           C  
HETATM 1974  C22 AIT A 600      32.495  -2.305  24.090  1.00 26.92           C  
HETATM 1975  C23 AIT A 600      31.595  -1.290  24.458  1.00 25.23           C  
HETATM 1976  C24 AIT A 600      31.188  -1.092  25.767  1.00 26.27           C  
HETATM 1977  O25 AIT A 600      32.788  -2.467  22.787  1.00 30.80           O  
HETATM 1978  C26 AIT A 600      33.298  -3.729  22.321  1.00 36.45           C  
HETATM 1979  C27 AIT A 600      33.697  -3.668  20.822  1.00 37.69           C  
HETATM 1980  C28 AIT A 600      34.626  -4.843  20.606  1.00 44.72           C  
HETATM 1981  N29 AIT A 600      32.571  -3.881  19.896  1.00 39.44           N  
HETATM 1982  C30 AIT A 600      32.706  -3.184  18.588  1.00 40.02           C  
HETATM 1983  C31 AIT A 600      31.264  -2.908  18.105  1.00 39.85           C  
HETATM 1984  C32 AIT A 600      30.374  -3.451  19.222  1.00 36.66           C  
HETATM 1985  C33 AIT A 600      31.325  -3.359  20.448  1.00 38.92           C  
HETATM 1986  O   HOH A1001      21.367   1.544  23.799  1.00 22.52           O  
HETATM 1987  O   HOH A1002      20.856 -12.041  23.097  0.50 22.94           O  
HETATM 1988  O   HOH A1003      26.111   9.898  14.125  1.00 24.09           O  
HETATM 1989  O   HOH A1004      25.309  19.273  23.097  0.50 24.20           O  
HETATM 1990  O   HOH A1005      20.967   0.474  21.132  1.00 24.61           O  
HETATM 1991  O   HOH A1006      30.012   6.688  19.755  1.00 25.29           O  
HETATM 1992  O   HOH A1007      18.684   1.953  24.627  1.00 26.67           O  
HETATM 1993  O   HOH A1008      20.492 -11.140  20.481  1.00 28.31           O  
HETATM 1994  O   HOH A1009      22.629  -9.983  19.209  1.00 28.45           O  
HETATM 1995  O   HOH A1010      22.540  -0.041  25.703  1.00 28.65           O  
HETATM 1996  O   HOH A1011      13.539   4.445  20.218  1.00 28.96           O  
HETATM 1997  O   HOH A1012      18.673   1.723  20.503  1.00 30.20           O  
HETATM 1998  O   HOH A1013      25.215  14.140  19.128  1.00 30.62           O  
HETATM 1999  O   HOH A1014      15.213   6.759  19.915  1.00 31.74           O  
HETATM 2000  O   HOH A1015      27.872 -10.988  28.574  1.00 31.90           O  
HETATM 2001  O   HOH A1016      14.144   4.911   9.044  1.00 32.20           O  
HETATM 2002  O   HOH A1017      30.783  10.511  18.701  1.00 32.31           O  
HETATM 2003  O   HOH A1018      19.508  16.344  -7.196  1.00 33.23           O  
HETATM 2004  O   HOH A1019      22.054  19.472  31.762  1.00 33.28           O  
HETATM 2005  O   HOH A1020      16.301  21.867  15.819  1.00 33.54           O  
HETATM 2006  O   HOH A1021      32.998   8.970  20.071  1.00 33.57           O  
HETATM 2007  O   HOH A1022      13.694  20.652  33.874  1.00 33.79           O  
HETATM 2008  O   HOH A1023      23.048   4.813  38.445  1.00 33.94           O  
HETATM 2009  O   HOH A1024      28.295  -7.047  16.789  1.00 34.49           O  
HETATM 2010  O   HOH A1025      20.766  -2.205  21.063  1.00 34.62           O  
HETATM 2011  O   HOH A1026      30.310   9.285  39.811  1.00 34.64           O  
HETATM 2012  O   HOH A1027      20.644  20.408  13.973  1.00 34.82           O  
HETATM 2013  O   HOH A1028      16.247   2.796  35.737  1.00 35.29           O  
HETATM 2014  O   HOH A1029      12.335  23.004  32.851  1.00 35.47           O  
HETATM 2015  O   HOH A1030      39.833   0.779  37.137  1.00 35.95           O  
HETATM 2016  O   HOH A1031      20.510  -4.481  26.518  1.00 36.20           O  
HETATM 2017  O   HOH A1032      17.356  18.456  17.415  1.00 36.23           O  
HETATM 2018  O   HOH A1033      18.866  20.258  16.085  1.00 36.32           O  
HETATM 2019  O   HOH A1034      36.962   8.844  38.509  1.00 36.92           O  
HETATM 2020  O   HOH A1035      15.869  -3.324  17.995  1.00 37.33           O  
HETATM 2021  O   HOH A1036      24.923  19.352  31.518  1.00 37.41           O  
HETATM 2022  O   HOH A1037      21.049  -5.276  28.935  1.00 37.53           O  
HETATM 2023  O   HOH A1038      38.267   8.926  21.260  1.00 37.68           O  
HETATM 2024  O   HOH A1039      26.687  13.843  21.335  1.00 37.95           O  
HETATM 2025  O   HOH A1040      31.112   7.317  41.311  1.00 38.09           O  
HETATM 2026  O   HOH A1041      13.327  21.995   9.360  1.00 38.16           O  
HETATM 2027  O   HOH A1042      17.309  17.280   1.170  1.00 38.24           O  
HETATM 2028  O   HOH A1043      34.470   2.817  45.976  1.00 38.43           O  
HETATM 2029  O   HOH A1044      14.324  25.009  34.401  1.00 38.54           O  
HETATM 2030  O   HOH A1045      19.434  -0.095   5.668  1.00 39.28           O  
HETATM 2031  O   HOH A1046      28.763 -13.658  27.948  1.00 39.32           O  
HETATM 2032  O   HOH A1047      29.692   2.887  42.636  1.00 39.56           O  
HETATM 2033  O   HOH A1048      12.553  27.649  35.565  1.00 39.96           O  
HETATM 2034  O   HOH A1049      23.171  20.862   3.046  1.00 39.96           O  
HETATM 2035  O   HOH A1050      39.289   7.614  30.953  1.00 40.15           O  
HETATM 2036  O   HOH A1051      15.879  -6.116  17.321  1.00 40.17           O  
HETATM 2037  O   HOH A1052      20.132  -9.497   4.648  1.00 40.19           O  
HETATM 2038  O   HOH A1053      24.255   6.825  39.997  1.00 41.29           O  
HETATM 2039  O   HOH A1054      20.844  -2.892   1.125  1.00 41.43           O  
HETATM 2040  O   HOH A1055      14.860   4.035  33.627  1.00 42.16           O  
HETATM 2041  O   HOH A1056      13.927  -2.066  16.828  1.00 42.28           O  
HETATM 2042  O   HOH A1057      30.806  -6.621  17.313  1.00 42.49           O  
HETATM 2043  O   HOH A1058      36.106   9.820  36.056  1.00 42.83           O  
HETATM 2044  O   HOH A1059       5.313  24.712  22.989  1.00 43.03           O  
HETATM 2045  O   HOH A1060       2.186  23.591  28.902  1.00 43.42           O  
HETATM 2046  O   HOH A1061      31.264 -11.046  21.060  1.00 43.71           O  
HETATM 2047  O   HOH A1062      37.231  13.344  31.978  1.00 43.89           O  
HETATM 2048  O   HOH A1063      30.426  13.537  31.865  1.00 44.12           O  
HETATM 2049  O   HOH A1064      23.558 -13.647  39.074  1.00 44.43           O  
HETATM 2050  O   HOH A1065       6.151  26.791  21.531  1.00 44.58           O  
HETATM 2051  O   HOH A1066      26.441  19.416   9.130  1.00 44.71           O  
HETATM 2052  O   HOH A1067      30.100  14.802  12.825  1.00 44.82           O  
HETATM 2053  O   HOH A1068       8.838   1.611  24.214  1.00 45.28           O  
HETATM 2054  O   HOH A1069       9.940   3.753  11.769  1.00 45.36           O  
HETATM 2055  O   HOH A1070      26.227  -6.926  41.494  1.00 45.60           O  
HETATM 2056  O   HOH A1071      22.822 -11.128  39.969  1.00 45.67           O  
HETATM 2057  O   HOH A1072      12.611   0.551   8.246  1.00 45.76           O  
HETATM 2058  O   HOH A1073      18.549  -2.134  25.634  1.00 46.06           O  
HETATM 2059  O   HOH A1074      14.124  30.128  35.834  1.00 46.06           O  
HETATM 2060  O   HOH A1075       8.755  16.438  29.930  1.00 46.07           O  
HETATM 2061  O   HOH A1076       4.812  23.187  21.171  1.00 46.09           O  
HETATM 2062  O   HOH A1077      40.910   5.343  31.701  1.00 46.13           O  
HETATM 2063  O   HOH A1078      28.029 -15.997  39.199  1.00 46.27           O  
HETATM 2064  O   HOH A1079      22.262  -8.153   6.414  1.00 46.48           O  
HETATM 2065  O   HOH A1080      17.551  -6.627  37.611  1.00 46.73           O  
HETATM 2066  O   HOH A1081      15.998  -0.813  33.780  1.00 46.74           O  
HETATM 2067  O   HOH A1082      18.500  24.260  36.768  1.00 47.12           O  
HETATM 2068  O   HOH A1083      40.313   7.132  28.372  1.00 47.51           O  
HETATM 2069  O   HOH A1084       3.878   6.706  14.244  1.00 47.60           O  
HETATM 2070  O   HOH A1085      18.721  13.842  42.203  1.00 47.70           O  
HETATM 2071  O   HOH A1086      18.800  20.988  12.731  1.00 47.98           O  
HETATM 2072  O   HOH A1087      40.326   1.305  45.893  1.00 48.08           O  
HETATM 2073  O   HOH A1088      28.234  -5.627   1.843  1.00 48.14           O  
HETATM 2074  O   HOH A1089       6.682  21.558  18.832  1.00 48.46           O  
HETATM 2075  O   HOH A1090      22.474  17.503  38.994  1.00 48.62           O  
HETATM 2076  O   HOH A1091      34.029   3.154  16.065  1.00 48.71           O  
HETATM 2077  O   HOH A1092      35.108   2.573  13.851  1.00 48.87           O  
HETATM 2078  O   HOH A1093      14.084  -8.546  28.705  1.00 49.11           O  
HETATM 2079  O   HOH A1094      29.414   5.750  42.896  1.00 49.18           O  
HETATM 2080  O   HOH A1095      12.360  -2.186   9.998  1.00 49.24           O  
HETATM 2081  O   HOH A1096      11.012  29.606  24.639  1.00 49.26           O  
HETATM 2082  O   HOH A1097      37.934   5.355  16.683  1.00 49.37           O  
HETATM 2083  O   HOH A1098       9.836  20.722  11.395  1.00 49.42           O  
HETATM 2084  O   HOH A1099      38.840  -8.363  32.070  1.00 49.63           O  
HETATM 2085  O   HOH A1100      28.996 -11.727  21.739  1.00 49.82           O  
HETATM 2086  O   HOH A1101      18.896  22.018  35.795  1.00 50.13           O  
HETATM 2087  O   HOH A1102       2.890  25.929  25.135  1.00 50.27           O  
HETATM 2088  O   HOH A1103       2.780  12.629  23.097  1.00 50.38           O  
HETATM 2089  O   HOH A1104      42.336   5.363  29.658  1.00 50.44           O  
HETATM 2090  O   HOH A1105      32.122  13.914  14.840  1.00 50.48           O  
HETATM 2091  O   HOH A1106      20.588  -2.301  23.596  1.00 50.56           O  
HETATM 2092  O   HOH A1107      34.340 -11.439  24.794  1.00 50.77           O  
HETATM 2093  O   HOH A1108      24.725 -11.334  17.795  1.00 50.78           O  
HETATM 2094  O   HOH A1109      25.733  14.455  38.484  1.00 51.55           O  
HETATM 2095  O   HOH A1110      12.437  -4.356  14.011  1.00 51.68           O  
HETATM 2096  O   HOH A1111      25.223  21.522   3.844  1.00 51.69           O  
HETATM 2097  O   HOH A1112      11.798  20.181   9.965  1.00 51.70           O  
HETATM 2098  O   HOH A1113      14.245  -2.807  11.151  1.00 51.73           O  
HETATM 2099  O   HOH A1114      31.357  -5.699   4.723  1.00 51.76           O  
HETATM 2100  O   HOH A1115      10.459  27.846  23.097  0.50 51.85           O  
HETATM 2101  O   HOH A1116      20.603  21.877   6.331  1.00 51.99           O  
HETATM 2102  O   HOH A1117      30.267   2.355   0.856  1.00 52.05           O  
HETATM 2103  O   HOH A1118      31.699   9.867   5.275  1.00 52.09           O  
HETATM 2104  O   HOH A1119      35.951   0.726  10.882  1.00 52.48           O  
HETATM 2105  O   HOH A1120      32.132   3.937  46.588  1.00 52.63           O  
HETATM 2106  O   HOH A1121       4.173  18.169  11.506  1.00 52.74           O  
HETATM 2107  O   HOH A1122       7.360  13.631  28.608  1.00 52.76           O  
HETATM 2108  O   HOH A1123      20.412   1.479  44.047  1.00 52.91           O  
HETATM 2109  O   HOH A1124       4.137  -3.347  12.601  1.00 52.93           O  
HETATM 2110  O   HOH A1125      15.269  -1.542  36.776  1.00 52.97           O  
HETATM 2111  O   HOH A1126      24.769   6.196  45.577  1.00 53.09           O  
HETATM 2112  O   HOH A1127      35.762  17.592   6.239  1.00 53.46           O  
HETATM 2113  O   HOH A1128      11.642  11.365   5.740  1.00 53.46           O  
HETATM 2114  O   HOH A1129       7.717  31.336  32.691  1.00 53.48           O  
HETATM 2115  O   HOH A1130      26.530  -4.702  43.393  1.00 53.58           O  
HETATM 2116  O   HOH A1131      21.690 -15.083  33.891  1.00 53.72           O  
HETATM 2117  O   HOH A1132      12.805   1.849  26.207  1.00 53.92           O  
HETATM 2118  O   HOH A1133      13.533  -0.641  27.923  1.00 54.05           O  
HETATM 2119  O   HOH A1134       8.727   2.253  15.031  1.00 54.09           O  
HETATM 2120  O   HOH A1135      26.530   7.276  42.264  1.00 54.19           O  
HETATM 2121  O   HOH A1136      35.904  -1.146  17.235  1.00 54.42           O  
HETATM 2122  O   HOH A1137      34.245 -14.076  26.121  1.00 54.42           O  
HETATM 2123  O   HOH A1138      12.141  -2.986  24.744  1.00 54.55           O  
HETATM 2124  O   HOH A1139      22.731  20.430   5.832  1.00 54.64           O  
HETATM 2125  O   HOH A1140      27.473  -8.820  14.641  1.00 54.65           O  
HETATM 2126  O   HOH A1141      17.558   0.516  27.466  1.00 54.84           O  
HETATM 2127  O   HOH A1142      43.960   4.709  24.342  1.00 55.08           O  
HETATM 2128  O   HOH A1143      28.286  -1.630  46.721  1.00 55.12           O  
HETATM 2129  O   HOH A1144      20.232 -16.543  35.737  1.00 55.15           O  
HETATM 2130  O   HOH A1145      14.527  -9.528   3.645  1.00 55.17           O  
HETATM 2131  O   HOH A1146      34.248 -10.131  17.922  1.00 55.32           O  
HETATM 2132  O   HOH A1147      18.905  -4.465  22.493  1.00 55.49           O  
HETATM 2133  O   HOH A1148      33.167 -14.138  28.441  1.00 55.62           O  
HETATM 2134  O   HOH A1149      34.410 -14.840  30.903  1.00 56.01           O  
HETATM 2135  O   HOH A1150      21.572  15.844  45.125  1.00 56.10           O  
HETATM 2136  O   HOH A1151      17.018   0.190   4.141  1.00 56.12           O  
HETATM 2137  O   HOH A1152      30.681  11.187  15.233  1.00 56.19           O  
HETATM 2138  O   HOH A1153      38.209   5.425  45.815  1.00 56.27           O  
HETATM 2139  O   HOH A1154      28.129  11.184  -2.564  1.00 56.27           O  
HETATM 2140  O   HOH A1155      18.678 -12.040  37.239  1.00 56.85           O  
HETATM 2141  O   HOH A1156      35.280   9.187  41.896  1.00 56.85           O  
HETATM 2142  O   HOH A1157      31.914   9.619  43.484  1.00 56.98           O  
HETATM 2143  O   HOH A1158      35.992   4.163   8.512  1.00 57.07           O  
HETATM 2144  O   HOH A1159      30.779  -4.619  45.191  1.00 57.09           O  
HETATM 2145  O   HOH A1160      31.168   4.884   0.252  1.00 58.12           O  
HETATM 2146  O   HOH A1161      16.112  16.795  -1.148  1.00 58.34           O  
HETATM 2147  O   HOH A1162      35.868  -9.946  38.015  1.00 58.50           O  
HETATM 2148  O   HOH A1163      19.516  -6.448  11.054  1.00 58.62           O  
HETATM 2149  O   HOH A1164      32.835  18.349   4.937  1.00 58.67           O  
HETATM 2150  O   HOH A1165       9.608   0.529  11.406  1.00 59.12           O  
HETATM 2151  O   HOH A1166      38.004   5.602  13.149  1.00 59.19           O  
HETATM 2152  O   HOH A1167       2.651  17.649  15.073  1.00 59.45           O  
HETATM 2153  O   HOH A1168      27.089 -10.555  18.319  1.00 59.45           O  
HETATM 2154  O   HOH A1169      43.745  12.325  26.243  1.00 59.57           O  
HETATM 2155  O   HOH A1170      16.031  -5.912   4.665  1.00 60.48           O  
HETATM 2156  O   HOH A1171       3.948  10.739  24.708  1.00 60.82           O  
HETATM 2157  O   HOH A1172      25.064 -16.165  39.955  1.00 60.82           O  
HETATM 2158  O   HOH A1173      15.842  -4.468  33.104  1.00 61.07           O  
HETATM 2159  O   HOH A1174      34.954  13.752   6.408  1.00 61.46           O  
HETATM 2160  O   HOH A1175      28.807   9.497  45.025  1.00 61.68           O  
HETATM 2161  O   HOH A1176       9.622   7.387  31.660  1.00 62.52           O  
HETATM 2162  O   HOH A1177      11.810   6.145   7.794  1.00 62.64           O  
HETATM 2163  O   HOH A1178      29.821  -7.218  45.277  1.00 62.69           O  
HETATM 2164  O   HOH A1179      21.950  14.171  41.571  1.00 63.03           O  
HETATM 2165  O   HOH A1180      16.200  -5.425  35.631  1.00 63.24           O  
HETATM 2166  O   HOH A1181      24.519  11.875  43.553  1.00 63.38           O  
HETATM 2167  O   HOH A1182      30.004  16.316   6.821  1.00 63.76           O  
HETATM 2168  O   HOH A1183      11.459   3.767  26.875  1.00 63.94           O  
HETATM 2169  O   HOH A1184      12.373  20.936   2.237  1.00 64.10           O  
HETATM 2170  O   HOH A1185      25.794 -22.854  42.564  1.00 64.41           O  
HETATM 2171  O   HOH A1186      36.671   6.490   9.513  1.00 64.87           O  
HETATM 2172  O   HOH A1187      37.674  -0.307  12.784  1.00 65.04           O  
HETATM 2173  O   HOH A1188       5.147  25.086  35.354  1.00 66.87           O  
HETATM 2174  O   HOH A1189      34.240   5.796  16.309  1.00 66.88           O  
HETATM 2175  O   HOH A1190      11.123  28.737  39.107  1.00 66.95           O  
HETATM 2176  O   HOH A1191      42.501  -0.491  14.311  1.00 67.14           O  
CONECT 1953 1954 1963 1964                                                      
CONECT 1954 1953 1955 1971                                                      
CONECT 1955 1954 1956                                                           
CONECT 1956 1955 1957 1962                                                      
CONECT 1957 1956 1958                                                           
CONECT 1958 1957 1959                                                           
CONECT 1959 1958 1960 1961                                                      
CONECT 1960 1959                                                                
CONECT 1961 1959 1962                                                           
CONECT 1962 1956 1961 1963                                                      
CONECT 1963 1953 1962                                                           
CONECT 1964 1953 1965 1970                                                      
CONECT 1965 1964 1966                                                           
CONECT 1966 1965 1967                                                           
CONECT 1967 1966 1968 1969                                                      
CONECT 1968 1967                                                                
CONECT 1969 1967 1970                                                           
CONECT 1970 1964 1969                                                           
CONECT 1971 1954 1972 1976                                                      
CONECT 1972 1971 1973                                                           
CONECT 1973 1972 1974                                                           
CONECT 1974 1973 1975 1977                                                      
CONECT 1975 1974 1976                                                           
CONECT 1976 1971 1975                                                           
CONECT 1977 1974 1978                                                           
CONECT 1978 1977 1979                                                           
CONECT 1979 1978 1980 1981                                                      
CONECT 1980 1979                                                                
CONECT 1981 1979 1982 1985                                                      
CONECT 1982 1981 1983                                                           
CONECT 1983 1982 1984                                                           
CONECT 1984 1983 1985                                                           
CONECT 1985 1981 1984                                                           
MASTER      305    0    1   11    2    0    4    6 2175    1   33   20          
END                                                                             
