# Supplementary material for: Understanding mechanisms of Polygonatum sibiricum-derived exosome-like nanoparticles against breast cancer through an integrated metabolomics and network pharmacology analysis
Source: Front Chem. 2025 Jun 6;13:1559758. doi: 10.3389/fchem.2025.1559758 (PMC12179076; doi:10.3389/fchem.2025.1559758)
Supplement: Supplementary file 1 [file DataSheet1.zip › raw data/Fig.6/Gene/FGF2-4oee.pdb]

HEADER    PROTEIN BINDING                         13-JAN-14   4OEE              
TITLE     CRYSTAL STRUCTURE ANALYSIS OF FGF2-DISACCHARIDE (S3I2) COMPLEX        
COMPND    MOL_ID: 1;                                                            
COMPND   2 MOLECULE: FIBROBLAST GROWTH FACTOR 2;                                
COMPND   3 CHAIN: A;                                                            
COMPND   4 FRAGMENT: UNP RESIDUES 134-288;                                      
COMPND   5 SYNONYM: FGF-2, BASIC FIBROBLAST GROWTH FACTOR, BFGF, HEPARIN-BINDING
COMPND   6 GROWTH FACTOR 2, HBGF-2;                                             
COMPND   7 ENGINEERED: YES;                                                     
COMPND   8 MUTATION: YES                                                        
SOURCE    MOL_ID: 1;                                                            
SOURCE   2 ORGANISM_SCIENTIFIC: HOMO SAPIENS;                                   
SOURCE   3 ORGANISM_COMMON: HUMAN;                                              
SOURCE   4 ORGANISM_TAXID: 9606;                                                
SOURCE   5 GENE: FGF2, FGFB;                                                    
SOURCE   6 EXPRESSION_SYSTEM: ESCHERICHIA COLI;                                 
SOURCE   7 EXPRESSION_SYSTEM_TAXID: 511693;                                     
SOURCE   8 EXPRESSION_SYSTEM_STRAIN: BL21(RIPL);                                
SOURCE   9 EXPRESSION_SYSTEM_VECTOR_TYPE: PLASMID;                              
SOURCE  10 EXPRESSION_SYSTEM_PLASMID: PET32A                                    
KEYWDS    HEPARIN/HEPARIN SULFATE BINDING, PROTEIN BINDING                      
EXPDTA    X-RAY DIFFRACTION                                                     
AUTHOR    Y.C.LI,C.D.HSIAO                                                      
REVDAT   5   20-SEP-23 4OEE    1       HETSYN                                   
REVDAT   4   29-JUL-20 4OEE    1       COMPND REMARK SEQADV HETNAM              
REVDAT   4 2                   1       LINK   SITE   ATOM                       
REVDAT   3   04-APR-18 4OEE    1       REMARK                                   
REVDAT   2   10-SEP-14 4OEE    1       JRNL                                     
REVDAT   1   09-JUL-14 4OEE    0                                                
JRNL        AUTH   Y.C.LI,I.H.HO,C.C.KU,Y.Q.ZHONG,Y.P.HU,Z.G.CHEN,C.Y.CHEN,     
JRNL        AUTH 2 W.C.LIN,M.M.ZULUETA,S.C.HUNG,M.G.LIN,C.C.WANG,C.D.HSIAO      
JRNL        TITL   INTERACTIONS THAT INFLUENCE THE BINDING OF SYNTHETIC HEPARAN 
JRNL        TITL 2 SULFATE BASED DISACCHARIDES TO FIBROBLAST GROWTH FACTOR-2.   
JRNL        REF    ACS CHEM.BIOL.                V.   9  1712 2014              
JRNL        REFN                   ISSN 1554-8929                               
JRNL        PMID   24959968                                                     
JRNL        DOI    10.1021/CB500298Q                                            
REMARK   2                                                                      
REMARK   2 RESOLUTION.    1.50 ANGSTROMS.                                       
REMARK   3                                                                      
REMARK   3 REFINEMENT.                                                          
REMARK   3   PROGRAM     : PHENIX (PHENIX.REFINE: 1.8_1069)                     
REMARK   3   AUTHORS     : PAUL ADAMS,PAVEL AFONINE,VINCENT CHEN,IAN            
REMARK   3               : DAVIS,KRESHNA GOPAL,RALF GROSSE-KUNSTLEVE,           
REMARK   3               : LI-WEI HUNG,ROBERT IMMORMINO,TOM IOERGER,            
REMARK   3               : AIRLIE MCCOY,ERIK MCKEE,NIGEL MORIARTY,              
REMARK   3               : REETAL PAI,RANDY READ,JANE RICHARDSON,               
REMARK   3               : DAVID RICHARDSON,TOD ROMO,JIM SACCHETTINI,           
REMARK   3               : NICHOLAS SAUTER,JACOB SMITH,LAURENT                  
REMARK   3               : STORONI,TOM TERWILLIGER,PETER ZWART                  
REMARK   3                                                                      
REMARK   3    REFINEMENT TARGET : ML                                            
REMARK   3                                                                      
REMARK   3  DATA USED IN REFINEMENT.                                            
REMARK   3   RESOLUTION RANGE HIGH (ANGSTROMS) : 1.50                           
REMARK   3   RESOLUTION RANGE LOW  (ANGSTROMS) : 21.17                          
REMARK   3   MIN(FOBS/SIGMA_FOBS)              : 1.350                          
REMARK   3   COMPLETENESS FOR RANGE        (%) : 99.0                           
REMARK   3   NUMBER OF REFLECTIONS             : 23557                          
REMARK   3                                                                      
REMARK   3  FIT TO DATA USED IN REFINEMENT.                                     
REMARK   3   R VALUE     (WORKING + TEST SET) : 0.165                           
REMARK   3   R VALUE            (WORKING SET) : 0.163                           
REMARK   3   FREE R VALUE                     : 0.185                           
REMARK   3   FREE R VALUE TEST SET SIZE   (%) : 8.530                           
REMARK   3   FREE R VALUE TEST SET COUNT      : 2010                            
REMARK   3                                                                      
REMARK   3  FIT TO DATA USED IN REFINEMENT (IN BINS).                           
REMARK   3   BIN  RESOLUTION RANGE  COMPL.    NWORK NFREE   RWORK  RFREE        
REMARK   3     1 21.1725 -  3.6086    1.00     1592   146  0.1523 0.1605        
REMARK   3     2  3.6086 -  2.8665    1.00     1576   145  0.1669 0.1884        
REMARK   3     3  2.8665 -  2.5048    1.00     1545   149  0.1755 0.2146        
REMARK   3     4  2.5048 -  2.2761    1.00     1571   148  0.1739 0.1843        
REMARK   3     5  2.2761 -  2.1131    1.00     1540   144  0.1691 0.1808        
REMARK   3     6  2.1131 -  1.9886    1.00     1567   143  0.1609 0.1920        
REMARK   3     7  1.9886 -  1.8891    1.00     1536   139  0.1591 0.1794        
REMARK   3     8  1.8891 -  1.8069    1.00     1562   139  0.1582 0.2040        
REMARK   3     9  1.8069 -  1.7374    1.00     1554   147  0.1550 0.1883        
REMARK   3    10  1.7374 -  1.6775    1.00     1547   150  0.1601 0.1976        
REMARK   3    11  1.6775 -  1.6250    1.00     1515   135  0.1627 0.1771        
REMARK   3    12  1.6250 -  1.5786    1.00     1548   150  0.1550 0.1863        
REMARK   3    13  1.5786 -  1.5371    0.99     1523   152  0.1717 0.1831        
REMARK   3    14  1.5371 -  1.4996    0.89     1371   123  0.1724 0.1872        
REMARK   3                                                                      
REMARK   3  BULK SOLVENT MODELLING.                                             
REMARK   3   METHOD USED        : FLAT BULK SOLVENT MODEL                       
REMARK   3   SOLVENT RADIUS     : 1.11                                          
REMARK   3   SHRINKAGE RADIUS   : 0.90                                          
REMARK   3   K_SOL              : NULL                                          
REMARK   3   B_SOL              : NULL                                          
REMARK   3                                                                      
REMARK   3  ERROR ESTIMATES.                                                    
REMARK   3   COORDINATE ERROR (MAXIMUM-LIKELIHOOD BASED)     : 0.110            
REMARK   3   PHASE ERROR (DEGREES, MAXIMUM-LIKELIHOOD BASED) : 16.810           
REMARK   3                                                                      
REMARK   3  B VALUES.                                                           
REMARK   3   FROM WILSON PLOT           (A**2) : NULL                           
REMARK   3   MEAN B VALUE      (OVERALL, A**2) : NULL                           
REMARK   3   OVERALL ANISOTROPIC B VALUE.                                       
REMARK   3    B11 (A**2) : NULL                                                 
REMARK   3    B22 (A**2) : NULL                                                 
REMARK   3    B33 (A**2) : NULL                                                 
REMARK   3    B12 (A**2) : NULL                                                 
REMARK   3    B13 (A**2) : NULL                                                 
REMARK   3    B23 (A**2) : NULL                                                 
REMARK   3                                                                      
REMARK   3  TWINNING INFORMATION.                                               
REMARK   3   FRACTION: NULL                                                     
REMARK   3   OPERATOR: NULL                                                     
REMARK   3                                                                      
REMARK   3  DEVIATIONS FROM IDEAL VALUES.                                       
REMARK   3                 RMSD          COUNT                                  
REMARK   3   BOND      :  0.005           1132                                  
REMARK   3   ANGLE     :  1.104           1523                                  
REMARK   3   CHIRALITY :  0.074            160                                  
REMARK   3   PLANARITY :  0.005            191                                  
REMARK   3   DIHEDRAL  : 13.356            442                                  
REMARK   3                                                                      
REMARK   3  TLS DETAILS                                                         
REMARK   3   NUMBER OF TLS GROUPS  : NULL                                       
REMARK   3                                                                      
REMARK   3  NCS DETAILS                                                         
REMARK   3   NUMBER OF NCS GROUPS : NULL                                        
REMARK   3                                                                      
REMARK   3  OTHER REFINEMENT REMARKS: NULL                                      
REMARK   4                                                                      
REMARK   4 4OEE COMPLIES WITH FORMAT V. 3.30, 13-JUL-11                         
REMARK 100                                                                      
REMARK 100 THIS ENTRY HAS BEEN PROCESSED BY RCSB ON 13-JAN-14.                  
REMARK 100 THE DEPOSITION ID IS D_1000084387.                                   
REMARK 200                                                                      
REMARK 200 EXPERIMENTAL DETAILS                                                 
REMARK 200  EXPERIMENT TYPE                : X-RAY DIFFRACTION                  
REMARK 200  DATE OF DATA COLLECTION        : 01-MAR-13                          
REMARK 200  TEMPERATURE           (KELVIN) : 100                                
REMARK 200  PH                             : 4.2                                
REMARK 200  NUMBER OF CRYSTALS USED        : 1                                  
REMARK 200                                                                      
REMARK 200  SYNCHROTRON              (Y/N) : Y                                  
REMARK 200  RADIATION SOURCE               : NSRRC                              
REMARK 200  BEAMLINE                       : BL15A1                             
REMARK 200  X-RAY GENERATOR MODEL          : NULL                               
REMARK 200  MONOCHROMATIC OR LAUE    (M/L) : M                                  
REMARK 200  WAVELENGTH OR RANGE        (A) : 1.0                                
REMARK 200  MONOCHROMATOR                  : SI 111 CHANNEL                     
REMARK 200  OPTICS                         : NULL                               
REMARK 200                                                                      
REMARK 200  DETECTOR TYPE                  : CCD                                
REMARK 200  DETECTOR MANUFACTURER          : RAYONIX MX300HE                    
REMARK 200  INTENSITY-INTEGRATION SOFTWARE : HKL-2000                           
REMARK 200  DATA SCALING SOFTWARE          : HKL-2000                           
REMARK 200                                                                      
REMARK 200  NUMBER OF UNIQUE REFLECTIONS   : 23559                              
REMARK 200  RESOLUTION RANGE HIGH      (A) : 1.500                              
REMARK 200  RESOLUTION RANGE LOW       (A) : 30.000                             
REMARK 200  REJECTION CRITERIA  (SIGMA(I)) : 5.000                              
REMARK 200                                                                      
REMARK 200 OVERALL.                                                             
REMARK 200  COMPLETENESS FOR RANGE     (%) : 99.8                               
REMARK 200  DATA REDUNDANCY                : 7.300                              
REMARK 200  R MERGE                    (I) : 0.06200                            
REMARK 200  R SYM                      (I) : 0.06200                            
REMARK 200  <I/SIGMA(I)> FOR THE DATA SET  : 45.4000                            
REMARK 200                                                                      
REMARK 200 IN THE HIGHEST RESOLUTION SHELL.                                     
REMARK 200  HIGHEST RESOLUTION SHELL, RANGE HIGH (A) : 1.50                     
REMARK 200  HIGHEST RESOLUTION SHELL, RANGE LOW  (A) : 1.55                     
REMARK 200  COMPLETENESS FOR SHELL     (%) : 99.3                               
REMARK 200  DATA REDUNDANCY IN SHELL       : 7.30                               
REMARK 200  R MERGE FOR SHELL          (I) : 0.29300                            
REMARK 200  R SYM FOR SHELL            (I) : 0.29300                            
REMARK 200  <I/SIGMA(I)> FOR SHELL         : 9.800                              
REMARK 200                                                                      
REMARK 200 DIFFRACTION PROTOCOL: SINGLE WAVELENGTH                              
REMARK 200 METHOD USED TO DETERMINE THE STRUCTURE: MOLECULAR REPLACEMENT        
REMARK 200 SOFTWARE USED: PHASER                                                
REMARK 200 STARTING MODEL: PDB ENTRY 1BFC                                       
REMARK 200                                                                      
REMARK 200 REMARK: NULL                                                         
REMARK 280                                                                      
REMARK 280 CRYSTAL                                                              
REMARK 280 SOLVENT CONTENT, VS   (%): 43.52                                     
REMARK 280 MATTHEWS COEFFICIENT, VM (ANGSTROMS**3/DA): 2.18                     
REMARK 280                                                                      
REMARK 280 CRYSTALLIZATION CONDITIONS: 40% POLYETHYLENE GLYCOL 600 AND 100 MM   
REMARK 280  NA2HPO4/CITRIC ACID, PH 4.2, VAPOR DIFFUSION, HANGING DROP,         
REMARK 280  TEMPERATURE 299K                                                    
REMARK 290                                                                      
REMARK 290 CRYSTALLOGRAPHIC SYMMETRY                                            
REMARK 290 SYMMETRY OPERATORS FOR SPACE GROUP: C 1 2 1                          
REMARK 290                                                                      
REMARK 290      SYMOP   SYMMETRY                                                
REMARK 290     NNNMMM   OPERATOR                                                
REMARK 290       1555   X,Y,Z                                                   
REMARK 290       2555   -X,Y,-Z                                                 
REMARK 290       3555   X+1/2,Y+1/2,Z                                           
REMARK 290       4555   -X+1/2,Y+1/2,-Z                                         
REMARK 290                                                                      
REMARK 290     WHERE NNN -> OPERATOR NUMBER                                     
REMARK 290           MMM -> TRANSLATION VECTOR                                  
REMARK 290                                                                      
REMARK 290 CRYSTALLOGRAPHIC SYMMETRY TRANSFORMATIONS                            
REMARK 290 THE FOLLOWING TRANSFORMATIONS OPERATE ON THE ATOM/HETATM             
REMARK 290 RECORDS IN THIS ENTRY TO PRODUCE CRYSTALLOGRAPHICALLY                
REMARK 290 RELATED MOLECULES.                                                   
REMARK 290   SMTRY1   1  1.000000  0.000000  0.000000        0.00000            
REMARK 290   SMTRY2   1  0.000000  1.000000  0.000000        0.00000            
REMARK 290   SMTRY3   1  0.000000  0.000000  1.000000        0.00000            
REMARK 290   SMTRY1   2 -1.000000  0.000000  0.000000        0.00000            
REMARK 290   SMTRY2   2  0.000000  1.000000  0.000000        0.00000            
REMARK 290   SMTRY3   2  0.000000  0.000000 -1.000000        0.00000            
REMARK 290   SMTRY1   3  1.000000  0.000000  0.000000       42.22050            
REMARK 290   SMTRY2   3  0.000000  1.000000  0.000000       29.06800            
REMARK 290   SMTRY3   3  0.000000  0.000000  1.000000        0.00000            
REMARK 290   SMTRY1   4 -1.000000  0.000000  0.000000       42.22050            
REMARK 290   SMTRY2   4  0.000000  1.000000  0.000000       29.06800            
REMARK 290   SMTRY3   4  0.000000  0.000000 -1.000000        0.00000            
REMARK 290                                                                      
REMARK 290 REMARK: NULL                                                         
REMARK 300                                                                      
REMARK 300 BIOMOLECULE: 1                                                       
REMARK 300 SEE REMARK 350 FOR THE AUTHOR PROVIDED AND/OR PROGRAM                
REMARK 300 GENERATED ASSEMBLY INFORMATION FOR THE STRUCTURE IN                  
REMARK 300 THIS ENTRY. THE REMARK MAY ALSO PROVIDE INFORMATION ON               
REMARK 300 BURIED SURFACE AREA.                                                 
REMARK 350                                                                      
REMARK 350 COORDINATES FOR A COMPLETE MULTIMER REPRESENTING THE KNOWN           
REMARK 350 BIOLOGICALLY SIGNIFICANT OLIGOMERIZATION STATE OF THE                
REMARK 350 MOLECULE CAN BE GENERATED BY APPLYING BIOMT TRANSFORMATIONS          
REMARK 350 GIVEN BELOW.  BOTH NON-CRYSTALLOGRAPHIC AND                          
REMARK 350 CRYSTALLOGRAPHIC OPERATIONS ARE GIVEN.                               
REMARK 350                                                                      
REMARK 350 BIOMOLECULE: 1                                                       
REMARK 350 AUTHOR DETERMINED BIOLOGICAL UNIT: MONOMERIC                         
REMARK 350 SOFTWARE DETERMINED QUATERNARY STRUCTURE: MONOMERIC                  
REMARK 350 SOFTWARE USED: PISA                                                  
REMARK 350 APPLY THE FOLLOWING TO CHAINS: A, B                                  
REMARK 350   BIOMT1   1  1.000000  0.000000  0.000000        0.00000            
REMARK 350   BIOMT2   1  0.000000  1.000000  0.000000        0.00000            
REMARK 350   BIOMT3   1  0.000000  0.000000  1.000000        0.00000            
REMARK 465                                                                      
REMARK 465 MISSING RESIDUES                                                     
REMARK 465 THE FOLLOWING RESIDUES WERE NOT LOCATED IN THE                       
REMARK 465 EXPERIMENT. (M=MODEL NUMBER; RES=RESIDUE NAME; C=CHAIN               
REMARK 465 IDENTIFIER; SSSEQ=SEQUENCE NUMBER; I=INSERTION CODE.)                
REMARK 465                                                                      
REMARK 465   M RES C SSSEQI                                                     
REMARK 465     MET A    -8                                                      
REMARK 465     ALA A    -7                                                      
REMARK 465     ALA A    -6                                                      
REMARK 465     GLY A    -5                                                      
REMARK 465     SER A    -4                                                      
REMARK 465     ILE A    -3                                                      
REMARK 465     THR A    -2                                                      
REMARK 465     THR A    -1                                                      
REMARK 465     LEU A     0                                                      
REMARK 465     PRO A     1                                                      
REMARK 465     ALA A     2                                                      
REMARK 465     LEU A     3                                                      
REMARK 465     PRO A     4                                                      
REMARK 465     GLU A     5                                                      
REMARK 465     ASP A     6                                                      
REMARK 465     GLY A     7                                                      
REMARK 465     GLY A     8                                                      
REMARK 465     SER A     9                                                      
REMARK 465     GLY A    10                                                      
REMARK 465     ALA A    11                                                      
REMARK 465     ALA A   144                                                      
REMARK 465     LYS A   145                                                      
REMARK 465     SER A   146                                                      
REMARK 500                                                                      
REMARK 500 GEOMETRY AND STEREOCHEMISTRY                                         
REMARK 500 SUBTOPIC: TORSION ANGLES                                             
REMARK 500                                                                      
REMARK 500 TORSION ANGLES OUTSIDE THE EXPECTED RAMACHANDRAN REGIONS:            
REMARK 500 (M=MODEL NUMBER; RES=RESIDUE NAME; C=CHAIN IDENTIFIER;               
REMARK 500 SSEQ=SEQUENCE NUMBER; I=INSERTION CODE).                             
REMARK 500                                                                      
REMARK 500 STANDARD TABLE:                                                      
REMARK 500 FORMAT:(10X,I3,1X,A3,1X,A1,I4,A1,4X,F7.2,3X,F7.2)                    
REMARK 500                                                                      
REMARK 500 EXPECTED VALUES: GJ KLEYWEGT AND TA JONES (1996). PHI/PSI-           
REMARK 500 CHOLOGY: RAMACHANDRAN REVISITED. STRUCTURE 4, 1395 - 1400            
REMARK 500                                                                      
REMARK 500  M RES CSSEQI        PSI       PHI                                   
REMARK 500    ASP A  41     -157.51   -153.62                                   
REMARK 500                                                                      
REMARK 500 REMARK: NULL                                                         
REMARK 900                                                                      
REMARK 900 RELATED ENTRIES                                                      
REMARK 900 RELATED ID: 4OEF   RELATED DB: PDB                                   
REMARK 900 RELATED ID: 4OEG   RELATED DB: PDB                                   
DBREF  4OEE A   -8   146  UNP    P09038   FGF2_HUMAN     134    288             
SEQADV 4OEE SER A   69  UNP  P09038    CYS   211 ENGINEERED MUTATION            
SEQADV 4OEE SER A   87  UNP  P09038    CYS   229 ENGINEERED MUTATION            
SEQRES   1 A  155  MET ALA ALA GLY SER ILE THR THR LEU PRO ALA LEU PRO          
SEQRES   2 A  155  GLU ASP GLY GLY SER GLY ALA PHE PRO PRO GLY HIS PHE          
SEQRES   3 A  155  LYS ASP PRO LYS ARG LEU TYR CYS LYS ASN GLY GLY PHE          
SEQRES   4 A  155  PHE LEU ARG ILE HIS PRO ASP GLY ARG VAL ASP GLY VAL          
SEQRES   5 A  155  ARG GLU LYS SER ASP PRO HIS ILE LYS LEU GLN LEU GLN          
SEQRES   6 A  155  ALA GLU GLU ARG GLY VAL VAL SER ILE LYS GLY VAL SER          
SEQRES   7 A  155  ALA ASN ARG TYR LEU ALA MET LYS GLU ASP GLY ARG LEU          
SEQRES   8 A  155  LEU ALA SER LYS SER VAL THR ASP GLU CYS PHE PHE PHE          
SEQRES   9 A  155  GLU ARG LEU GLU SER ASN ASN TYR ASN THR TYR ARG SER          
SEQRES  10 A  155  ARG LYS TYR THR SER TRP TYR VAL ALA LEU LYS ARG THR          
SEQRES  11 A  155  GLY GLN TYR LYS LEU GLY SER LYS THR GLY PRO GLY GLN          
SEQRES  12 A  155  LYS ALA ILE LEU PHE LEU PRO MET SER ALA LYS SER              
HET    IDY  B   1      18                                                       
HET    GNX  B   2      19                                                       
HETNAM     IDY 1-O-METHYL-2-O-SULFO-ALPHA-L-IDOPYRANURONIC ACID                 
HETNAM     GNX 2-DEOXY-3-O-SULFO-2-(SULFOAMINO)-ALPHA-D-GLUCOPYRANOSE           
HETSYN     IDY METHYL 2-O-SULFO-ALPHA-L-IDOPYRANOSIDURONIC ACID; 1-O-           
HETSYN   2 IDY  METHYL-2-O-SULFO-ALPHA-L-IDURONIC ACID; 1-O-METHYL-2-           
HETSYN   3 IDY  O-SULFO-L-IDURONIC ACID; 1-O-METHYL-2-O-SULFO-IDURONIC          
HETSYN   4 IDY  ACID                                                            
HETSYN     GNX 2-DEOXY-3-O-SULFO-2-(SULFOAMINO)-ALPHA-D-GLUCOSE; 2-             
HETSYN   2 GNX  DEOXY-3-O-SULFO-2-(SULFOAMINO)-D-GLUCOSE; 2-DEOXY-3-O-          
HETSYN   3 GNX  SULFO-2-(SULFOAMINO)-GLUCOSE                                    
FORMUL   2  IDY    C7 H12 O10 S                                                 
FORMUL   2  GNX    C6 H13 N O11 S2                                              
FORMUL   3  HOH   *107(H2 O)                                                    
HELIX    1   1 PRO A   13  ASP A   19  1                                   7    
HELIX    2   2 THR A   89  CYS A   92  5                                   4    
HELIX    3   3 LEU A  126  THR A  130  5                                   5    
HELIX    4   4 GLN A  134  ILE A  137  5                                   4    
SHEET    1   A 2 ARG A  22  CYS A  25  0                                        
SHEET    2   A 2 PHE A 139  MET A 142 -1  O  MET A 142   N  ARG A  22           
SHEET    1   B 2 PHE A  31  ILE A  34  0                                        
SHEET    2   B 2 VAL A  40  VAL A  43 -1  O  VAL A  43   N  PHE A  31           
SHEET    1   C 4 LEU A  53  GLU A  59  0                                        
SHEET    2   C 4 VAL A  62  GLY A  67 -1  O  LYS A  66   N  GLN A  54           
SHEET    3   C 4 ARG A  72  MET A  76 -1  O  LEU A  74   N  ILE A  65           
SHEET    4   C 4 LEU A  82  SER A  85 -1  O  SER A  85   N  TYR A  73           
SHEET    1   D 4 LEU A  53  GLU A  59  0                                        
SHEET    2   D 4 VAL A  62  GLY A  67 -1  O  LYS A  66   N  GLN A  54           
SHEET    3   D 4 PHE A  94  LEU A  98 -1  O  PHE A  94   N  VAL A  63           
SHEET    4   D 4 ASN A 104  SER A 108 -1  O  ARG A 107   N  PHE A  95           
LINK         O4  IDY B   1                 C1  GNX B   2     1555   1555  1.43  
CRYST1   84.441   58.136   32.395  90.00 109.10  90.00 C 1 2 1       4          
ORIGX1      1.000000  0.000000  0.000000        0.00000                         
ORIGX2      0.000000  1.000000  0.000000        0.00000                         
ORIGX3      0.000000  0.000000  1.000000        0.00000                         
SCALE1      0.011843  0.000000  0.004101        0.00000                         
SCALE2      0.000000  0.017201  0.000000        0.00000                         
SCALE3      0.000000  0.000000  0.032667        0.00000                         
ATOM      1  N   PHE A  12      -8.926 -25.813  18.243  1.00 19.01           N  
ATOM      2  CA  PHE A  12      -9.267 -24.633  19.032  1.00 13.56           C  
ATOM      3  C   PHE A  12      -9.487 -24.991  20.502  1.00 17.04           C  
ATOM      4  O   PHE A  12     -10.186 -25.959  20.816  1.00 17.54           O  
ATOM      5  CB  PHE A  12     -10.507 -23.933  18.448  1.00 14.41           C  
ATOM      6  CG  PHE A  12     -10.282 -23.332  17.078  1.00 11.89           C  
ATOM      7  CD1 PHE A  12      -9.657 -22.096  16.940  1.00 12.69           C  
ATOM      8  CD2 PHE A  12     -10.695 -23.995  15.935  1.00 13.43           C  
ATOM      9  CE1 PHE A  12      -9.440 -21.540  15.685  1.00 12.92           C  
ATOM     10  CE2 PHE A  12     -10.478 -23.446  14.673  1.00 11.44           C  
ATOM     11  CZ  PHE A  12      -9.853 -22.216  14.546  1.00 10.67           C  
ATOM     12  N   PRO A  13      -8.897 -24.202  21.408  1.00 15.92           N  
ATOM     13  CA  PRO A  13      -9.007 -24.427  22.854  1.00 18.57           C  
ATOM     14  C   PRO A  13     -10.418 -24.115  23.369  1.00 16.27           C  
ATOM     15  O   PRO A  13     -11.152 -23.378  22.711  1.00 13.74           O  
ATOM     16  CB  PRO A  13      -7.990 -23.443  23.430  1.00 19.13           C  
ATOM     17  CG  PRO A  13      -7.941 -22.331  22.432  1.00 20.53           C  
ATOM     18  CD  PRO A  13      -8.127 -22.983  21.093  1.00 16.42           C  
ATOM     19  N   PRO A  14     -10.800 -24.683  24.527  1.00 16.30           N  
ATOM     20  CA  PRO A  14     -12.148 -24.508  25.084  1.00 15.20           C  
ATOM     21  C   PRO A  14     -12.587 -23.046  25.193  1.00 14.54           C  
ATOM     22  O   PRO A  14     -13.757 -22.740  24.920  1.00 13.22           O  
ATOM     23  CB  PRO A  14     -12.024 -25.127  26.479  1.00 18.40           C  
ATOM     24  CG  PRO A  14     -10.974 -26.169  26.316  1.00 22.81           C  
ATOM     25  CD  PRO A  14      -9.973 -25.569  25.366  1.00 21.55           C  
ATOM     26  N   GLY A  15     -11.664 -22.162  25.563  1.00 13.36           N  
ATOM     27  CA  GLY A  15     -11.976 -20.753  25.750  1.00 13.85           C  
ATOM     28  C   GLY A  15     -12.466 -20.065  24.487  1.00 13.80           C  
ATOM     29  O   GLY A  15     -13.201 -19.075  24.537  1.00 13.52           O  
ATOM     30  N   HIS A  16     -12.047 -20.593  23.343  1.00 11.94           N  
ATOM     31  CA  HIS A  16     -12.467 -20.072  22.050  1.00  9.95           C  
ATOM     32  C   HIS A  16     -13.990 -20.155  21.903  1.00 10.63           C  
ATOM     33  O   HIS A  16     -14.620 -19.270  21.312  1.00 12.03           O  
ATOM     34  CB  HIS A  16     -11.744 -20.853  20.947  1.00 11.39           C  
ATOM     35  CG  HIS A  16     -12.299 -20.649  19.574  1.00  8.92           C  
ATOM     36  ND1 HIS A  16     -12.057 -19.514  18.831  1.00 11.43           N  
ATOM     37  CD2 HIS A  16     -13.060 -21.455  18.795  1.00 13.33           C  
ATOM     38  CE1 HIS A  16     -12.656 -19.624  17.658  1.00 11.49           C  
ATOM     39  NE2 HIS A  16     -13.274 -20.791  17.614  1.00 11.39           N  
ATOM     40  N   PHE A  17     -14.584 -21.198  22.476  1.00 10.50           N  
ATOM     41  CA  PHE A  17     -16.023 -21.380  22.414  1.00 11.73           C  
ATOM     42  C   PHE A  17     -16.744 -20.756  23.611  1.00 14.52           C  
ATOM     43  O   PHE A  17     -17.840 -20.210  23.466  1.00 15.87           O  
ATOM     44  CB  PHE A  17     -16.359 -22.866  22.299  1.00 10.29           C  
ATOM     45  CG  PHE A  17     -15.703 -23.541  21.127  1.00 11.79           C  
ATOM     46  CD1 PHE A  17     -14.564 -24.308  21.305  1.00 12.63           C  
ATOM     47  CD2 PHE A  17     -16.216 -23.401  19.848  1.00 11.92           C  
ATOM     48  CE1 PHE A  17     -13.953 -24.935  20.236  1.00 13.67           C  
ATOM     49  CE2 PHE A  17     -15.600 -24.026  18.766  1.00 10.43           C  
ATOM     50  CZ  PHE A  17     -14.473 -24.791  18.963  1.00 11.00           C  
ATOM     51  N   LYS A  18     -16.125 -20.819  24.786  1.00 10.63           N  
ATOM     52  CA  LYS A  18     -16.770 -20.349  26.009  1.00 12.82           C  
ATOM     53  C   LYS A  18     -17.005 -18.838  26.021  1.00 12.02           C  
ATOM     54  O   LYS A  18     -18.082 -18.366  26.399  1.00 16.46           O  
ATOM     55  CB  LYS A  18     -15.946 -20.767  27.232  1.00 11.58           C  
ATOM     56  CG  LYS A  18     -16.604 -20.419  28.558  1.00 11.38           C  
ATOM     57  CD  LYS A  18     -15.736 -20.813  29.737  1.00 12.98           C  
ATOM     58  CE  LYS A  18     -16.405 -20.424  31.041  1.00 13.38           C  
ATOM     59  NZ  LYS A  18     -15.597 -20.863  32.206  1.00 19.25           N  
ATOM     60  N   ASP A  19     -15.987 -18.087  25.626  1.00 11.52           N  
ATOM     61  CA  ASP A  19     -16.014 -16.629  25.671  1.00 12.94           C  
ATOM     62  C   ASP A  19     -16.719 -16.072  24.430  1.00 11.97           C  
ATOM     63  O   ASP A  19     -16.391 -16.457  23.308  1.00 11.91           O  
ATOM     64  CB  ASP A  19     -14.564 -16.122  25.739  1.00 13.89           C  
ATOM     65  CG  ASP A  19     -14.443 -14.605  25.604  1.00 20.52           C  
ATOM     66  OD1 ASP A  19     -15.156 -13.878  26.332  1.00 22.44           O  
ATOM     67  OD2 ASP A  19     -13.619 -14.137  24.779  1.00 23.79           O  
ATOM     68  N   PRO A  20     -17.706 -15.172  24.617  1.00  8.89           N  
ATOM     69  CA  PRO A  20     -18.301 -14.519  23.443  1.00  7.64           C  
ATOM     70  C   PRO A  20     -17.247 -13.768  22.633  1.00  8.81           C  
ATOM     71  O   PRO A  20     -16.283 -13.246  23.201  1.00 12.37           O  
ATOM     72  CB  PRO A  20     -19.311 -13.540  24.060  1.00 10.48           C  
ATOM     73  CG  PRO A  20     -19.687 -14.205  25.367  1.00 11.11           C  
ATOM     74  CD  PRO A  20     -18.393 -14.789  25.863  1.00 10.30           C  
ATOM     75  N   LYS A  21     -17.426 -13.729  21.318  1.00  7.49           N  
ATOM     76  CA  LYS A  21     -16.428 -13.151  20.426  1.00  8.90           C  
ATOM     77  C   LYS A  21     -17.044 -12.105  19.516  1.00  8.20           C  
ATOM     78  O   LYS A  21     -18.229 -12.191  19.170  1.00 11.46           O  
ATOM     79  CB  LYS A  21     -15.829 -14.237  19.528  1.00  8.63           C  
ATOM     80  CG  LYS A  21     -15.142 -15.385  20.241  1.00  8.34           C  
ATOM     81  CD  LYS A  21     -13.885 -14.908  20.958  1.00 10.26           C  
ATOM     82  CE  LYS A  21     -13.095 -16.082  21.521  1.00 12.50           C  
ATOM     83  NZ  LYS A  21     -13.758 -16.647  22.708  1.00 16.25           N  
ATOM     84  N   ARG A  22     -16.225 -11.135  19.114  1.00  9.67           N  
ATOM     85  CA  ARG A  22     -16.535 -10.299  17.960  1.00  8.95           C  
ATOM     86  C   ARG A  22     -15.729 -10.874  16.802  1.00  8.91           C  
ATOM     87  O   ARG A  22     -14.562 -11.213  16.980  1.00 11.18           O  
ATOM     88  CB  ARG A  22     -16.093  -8.847  18.198  1.00 11.01           C  
ATOM     89  CG  ARG A  22     -16.623  -8.199  19.471  1.00 15.72           C  
ATOM     90  CD  ARG A  22     -16.148  -6.750  19.600  1.00 20.05           C  
ATOM     91  NE  ARG A  22     -14.698  -6.600  19.463  1.00 25.86           N  
ATOM     92  CZ  ARG A  22     -13.931  -5.939  20.326  1.00 25.66           C  
ATOM     93  NH1 ARG A  22     -14.476  -5.375  21.394  1.00 19.61           N  
ATOM     94  NH2 ARG A  22     -12.622  -5.845  20.125  1.00 29.27           N  
ATOM     95  N   LEU A  23     -16.333 -11.008  15.628  1.00  5.68           N  
ATOM     96  CA  LEU A  23     -15.601 -11.542  14.473  1.00  6.03           C  
ATOM     97  C   LEU A  23     -15.166 -10.394  13.575  1.00  6.98           C  
ATOM     98  O   LEU A  23     -15.972  -9.827  12.842  1.00  7.21           O  
ATOM     99  CB  LEU A  23     -16.436 -12.572  13.695  1.00  7.09           C  
ATOM    100  CG  LEU A  23     -16.618 -13.949  14.355  1.00  9.18           C  
ATOM    101  CD1 LEU A  23     -17.499 -14.870  13.520  1.00  8.44           C  
ATOM    102  CD2 LEU A  23     -15.286 -14.606  14.614  1.00 12.95           C  
ATOM    103  N   TYR A  24     -13.881 -10.057  13.648  1.00  5.67           N  
ATOM    104  CA  TYR A  24     -13.319  -8.917  12.934  1.00  6.16           C  
ATOM    105  C   TYR A  24     -12.872  -9.338  11.533  1.00  5.83           C  
ATOM    106  O   TYR A  24     -11.941 -10.126  11.381  1.00  6.80           O  
ATOM    107  CB  TYR A  24     -12.135  -8.367  13.735  1.00  6.62           C  
ATOM    108  CG  TYR A  24     -11.357  -7.265  13.055  1.00  7.59           C  
ATOM    109  CD1 TYR A  24     -11.753  -5.935  13.166  1.00  8.76           C  
ATOM    110  CD2 TYR A  24     -10.207  -7.556  12.328  1.00  8.63           C  
ATOM    111  CE1 TYR A  24     -11.025  -4.925  12.558  1.00  7.84           C  
ATOM    112  CE2 TYR A  24      -9.477  -6.562  11.716  1.00  9.30           C  
ATOM    113  CZ  TYR A  24      -9.891  -5.254  11.827  1.00 10.54           C  
ATOM    114  OH  TYR A  24      -9.157  -4.263  11.213  1.00 13.76           O  
ATOM    115  N   CYS A  25     -13.532  -8.816  10.503  1.00  6.13           N  
ATOM    116  CA  CYS A  25     -13.208  -9.220   9.142  1.00  6.14           C  
ATOM    117  C   CYS A  25     -12.012  -8.460   8.611  1.00  6.88           C  
ATOM    118  O   CYS A  25     -11.987  -7.226   8.663  1.00  7.60           O  
ATOM    119  CB  CYS A  25     -14.415  -9.007   8.216  1.00  6.81           C  
ATOM    120  SG  CYS A  25     -14.197  -9.656   6.525  1.00  7.57           S  
ATOM    121  N   LYS A  26     -11.031  -9.192   8.082  1.00  8.19           N  
ATOM    122  CA  LYS A  26      -9.830  -8.566   7.540  1.00  9.57           C  
ATOM    123  C   LYS A  26     -10.145  -7.623   6.383  1.00  9.73           C  
ATOM    124  O   LYS A  26      -9.398  -6.670   6.126  1.00  9.59           O  
ATOM    125  CB  LYS A  26      -8.801  -9.619   7.105  1.00 10.11           C  
ATOM    126  CG  LYS A  26      -7.359  -9.079   7.123  1.00 14.81           C  
ATOM    127  CD  LYS A  26      -6.301 -10.175   7.053  1.00 21.49           C  
ATOM    128  CE  LYS A  26      -4.900  -9.593   7.241  1.00 27.04           C  
ATOM    129  NZ  LYS A  26      -3.854 -10.638   7.507  1.00 30.07           N  
ATOM    130  N   ASN A  27     -11.258  -7.884   5.702  1.00  7.50           N  
ATOM    131  CA  ASN A  27     -11.638  -7.108   4.527  1.00  6.67           C  
ATOM    132  C   ASN A  27     -12.344  -5.805   4.899  1.00 13.02           C  
ATOM    133  O   ASN A  27     -13.556  -5.693   4.754  1.00 19.96           O  
ATOM    134  CB  ASN A  27     -12.564  -7.959   3.660  1.00  7.22           C  
ATOM    135  CG  ASN A  27     -12.562  -7.541   2.213  1.00  9.12           C  
ATOM    136  OD1 ASN A  27     -11.548  -7.059   1.695  1.00 10.58           O  
ATOM    137  ND2 ASN A  27     -13.683  -7.762   1.534  1.00  7.97           N  
ATOM    138  N   GLY A  28     -11.591  -4.827   5.395  1.00  9.41           N  
ATOM    139  CA  GLY A  28     -12.163  -3.532   5.713  1.00 10.64           C  
ATOM    140  C   GLY A  28     -12.294  -3.265   7.197  1.00 11.16           C  
ATOM    141  O   GLY A  28     -12.584  -2.140   7.611  1.00 12.81           O  
ATOM    142  N   GLY A  29     -12.103  -4.295   8.009  1.00  8.64           N  
ATOM    143  CA  GLY A  29     -12.164  -4.127   9.448  1.00  8.76           C  
ATOM    144  C   GLY A  29     -13.573  -4.050  10.000  1.00 10.36           C  
ATOM    145  O   GLY A  29     -13.816  -3.400  11.017  1.00 13.54           O  
ATOM    146  N   PHE A  30     -14.509  -4.714   9.334  1.00  7.75           N  
ATOM    147  CA  PHE A  30     -15.891  -4.750   9.800  1.00  6.46           C  
ATOM    148  C   PHE A  30     -16.124  -5.940  10.714  1.00  7.34           C  
ATOM    149  O   PHE A  30     -15.698  -7.054  10.400  1.00  8.24           O  
ATOM    150  CB  PHE A  30     -16.846  -4.895   8.618  1.00  8.22           C  
ATOM    151  CG  PHE A  30     -16.849  -3.728   7.689  1.00  9.19           C  
ATOM    152  CD1 PHE A  30     -16.093  -3.751   6.531  1.00 10.64           C  
ATOM    153  CD2 PHE A  30     -17.631  -2.618   7.956  1.00  9.67           C  
ATOM    154  CE1 PHE A  30     -16.109  -2.673   5.665  1.00 12.34           C  
ATOM    155  CE2 PHE A  30     -17.647  -1.537   7.100  1.00 11.06           C  
ATOM    156  CZ  PHE A  30     -16.883  -1.567   5.950  1.00 12.22           C  
ATOM    157  N   PHE A  31     -16.829  -5.714  11.822  1.00  6.99           N  
ATOM    158  CA  PHE A  31     -17.268  -6.814  12.680  1.00  7.16           C  
ATOM    159  C   PHE A  31     -18.561  -7.384  12.130  1.00  6.26           C  
ATOM    160  O   PHE A  31     -19.435  -6.633  11.684  1.00  8.32           O  
ATOM    161  CB  PHE A  31     -17.521  -6.325  14.108  1.00  6.92           C  
ATOM    162  CG  PHE A  31     -16.302  -5.793  14.799  1.00  6.94           C  
ATOM    163  CD1 PHE A  31     -15.339  -6.661  15.283  1.00  8.26           C  
ATOM    164  CD2 PHE A  31     -16.130  -4.424  14.980  1.00  8.12           C  
ATOM    165  CE1 PHE A  31     -14.218  -6.178  15.928  1.00 10.65           C  
ATOM    166  CE2 PHE A  31     -15.011  -3.931  15.624  1.00  9.81           C  
ATOM    167  CZ  PHE A  31     -14.049  -4.809  16.096  1.00 10.71           C  
ATOM    168  N   LEU A  32     -18.682  -8.711  12.140  1.00  5.89           N  
ATOM    169  CA  LEU A  32     -19.914  -9.364  11.701  1.00  5.75           C  
ATOM    170  C   LEU A  32     -21.059  -9.028  12.643  1.00  5.60           C  
ATOM    171  O   LEU A  32     -20.924  -9.152  13.862  1.00  7.16           O  
ATOM    172  CB  LEU A  32     -19.724 -10.885  11.604  1.00  6.30           C  
ATOM    173  CG  LEU A  32     -20.880 -11.713  11.039  1.00  6.60           C  
ATOM    174  CD1 LEU A  32     -21.132 -11.349   9.591  1.00  9.00           C  
ATOM    175  CD2 LEU A  32     -20.574 -13.192  11.183  1.00  8.39           C  
ATOM    176  N   ARG A  33     -22.178  -8.589  12.067  1.00  6.68           N  
ATOM    177  CA  ARG A  33     -23.308  -8.084  12.844  1.00  6.29           C  
ATOM    178  C   ARG A  33     -24.587  -8.845  12.508  1.00  5.99           C  
ATOM    179  O   ARG A  33     -24.996  -8.924  11.345  1.00  7.34           O  
ATOM    180  CB  ARG A  33     -23.481  -6.581  12.592  1.00  5.91           C  
ATOM    181  CG  ARG A  33     -24.594  -5.954  13.427  1.00  7.78           C  
ATOM    182  CD  ARG A  33     -24.528  -4.423  13.445  1.00  6.92           C  
ATOM    183  NE  ARG A  33     -24.770  -3.835  12.124  1.00  7.54           N  
ATOM    184  CZ  ARG A  33     -24.956  -2.535  11.920  1.00  8.69           C  
ATOM    185  NH1 ARG A  33     -24.926  -1.696  12.944  1.00  9.89           N  
ATOM    186  NH2 ARG A  33     -25.180  -2.075  10.696  1.00 12.48           N  
ATOM    187  N   ILE A  34     -25.203  -9.420  13.538  1.00  5.80           N  
ATOM    188  CA  ILE A  34     -26.414 -10.221  13.384  1.00  6.42           C  
ATOM    189  C   ILE A  34     -27.574  -9.541  14.105  1.00  6.35           C  
ATOM    190  O   ILE A  34     -27.474  -9.228  15.293  1.00  6.98           O  
ATOM    191  CB  ILE A  34     -26.205 -11.641  13.935  1.00  5.83           C  
ATOM    192  CG1 ILE A  34     -25.053 -12.320  13.188  1.00  8.52           C  
ATOM    193  CG2 ILE A  34     -27.496 -12.446  13.859  1.00  7.07           C  
ATOM    194  CD1 ILE A  34     -24.718 -13.718  13.670  1.00  7.79           C  
ATOM    195  N   HIS A  35     -28.665  -9.329  13.374  1.00  7.66           N  
ATOM    196  CA  HIS A  35     -29.790  -8.518  13.836  1.00  8.21           C  
ATOM    197  C   HIS A  35     -30.989  -9.363  14.249  1.00  8.18           C  
ATOM    198  O   HIS A  35     -31.202 -10.447  13.719  1.00  8.65           O  
ATOM    199  CB  HIS A  35     -30.226  -7.554  12.728  1.00  9.23           C  
ATOM    200  CG  HIS A  35     -29.164  -6.583  12.314  1.00  9.53           C  
ATOM    201  ND1 HIS A  35     -28.974  -5.371  12.944  1.00 10.47           N  
ATOM    202  CD2 HIS A  35     -28.232  -6.649  11.334  1.00 10.16           C  
ATOM    203  CE1 HIS A  35     -27.974  -4.729  12.362  1.00 11.71           C  
ATOM    204  NE2 HIS A  35     -27.510  -5.482  11.379  1.00 11.41           N  
ATOM    205  N   PRO A  36     -31.797  -8.855  15.197  1.00  9.12           N  
ATOM    206  CA  PRO A  36     -32.963  -9.607  15.677  1.00 10.46           C  
ATOM    207  C   PRO A  36     -34.045  -9.843  14.622  1.00 10.81           C  
ATOM    208  O   PRO A  36     -34.896 -10.706  14.842  1.00 14.61           O  
ATOM    209  CB  PRO A  36     -33.506  -8.726  16.813  1.00 10.74           C  
ATOM    210  CG  PRO A  36     -32.960  -7.380  16.560  1.00 10.44           C  
ATOM    211  CD  PRO A  36     -31.604  -7.604  15.949  1.00  9.96           C  
ATOM    212  N   ASP A  37     -34.028  -9.109  13.514  1.00  9.57           N  
ATOM    213  CA  ASP A  37     -34.968  -9.379  12.432  1.00 11.21           C  
ATOM    214  C   ASP A  37     -34.441 -10.407  11.432  1.00 12.93           C  
ATOM    215  O   ASP A  37     -35.137 -10.759  10.476  1.00 15.50           O  
ATOM    216  CB  ASP A  37     -35.386  -8.089  11.716  1.00 11.56           C  
ATOM    217  CG  ASP A  37     -34.218  -7.347  11.083  1.00 16.04           C  
ATOM    218  OD1 ASP A  37     -33.074  -7.833  11.113  1.00 12.97           O  
ATOM    219  OD2 ASP A  37     -34.457  -6.253  10.527  1.00 23.01           O  
ATOM    220  N   GLY A  38     -33.216 -10.884  11.645  1.00  9.56           N  
ATOM    221  CA  GLY A  38     -32.643 -11.868  10.742  1.00 13.66           C  
ATOM    222  C   GLY A  38     -31.627 -11.336   9.748  1.00 10.92           C  
ATOM    223  O   GLY A  38     -30.980 -12.126   9.054  1.00 12.33           O  
ATOM    224  N   ARG A  39     -31.494 -10.010   9.658  1.00  8.93           N  
ATOM    225  CA  ARG A  39     -30.514  -9.402   8.756  1.00  9.47           C  
ATOM    226  C   ARG A  39     -29.093  -9.595   9.262  1.00  8.33           C  
ATOM    227  O   ARG A  39     -28.852  -9.661  10.468  1.00  8.11           O  
ATOM    228  CB  ARG A  39     -30.757  -7.900   8.612  1.00 14.79           C  
ATOM    229  CG  ARG A  39     -31.973  -7.512   7.811  1.00 22.44           C  
ATOM    230  CD  ARG A  39     -32.172  -5.994   7.857  1.00 21.14           C  
ATOM    231  NE  ARG A  39     -32.418  -5.521   9.217  1.00 25.57           N  
ATOM    232  CZ  ARG A  39     -31.597  -4.731   9.901  1.00 23.50           C  
ATOM    233  NH1 ARG A  39     -30.469  -4.298   9.349  1.00 24.05           N  
ATOM    234  NH2 ARG A  39     -31.910  -4.366  11.135  1.00 18.97           N  
ATOM    235  N   VAL A  40     -28.152  -9.665   8.325  1.00  7.52           N  
ATOM    236  CA  VAL A  40     -26.727  -9.783   8.626  1.00  6.88           C  
ATOM    237  C   VAL A  40     -25.941  -8.763   7.805  1.00  7.57           C  
ATOM    238  O   VAL A  40     -26.161  -8.619   6.598  1.00  9.02           O  
ATOM    239  CB  VAL A  40     -26.201 -11.202   8.305  1.00  6.99           C  
ATOM    240  CG1 VAL A  40     -24.695 -11.301   8.532  1.00 10.22           C  
ATOM    241  CG2 VAL A  40     -26.936 -12.242   9.124  1.00  9.29           C  
ATOM    242  N   ASP A  41     -25.041  -8.040   8.460  1.00  7.25           N  
ATOM    243  CA  ASP A  41     -24.141  -7.124   7.765  1.00  8.36           C  
ATOM    244  C   ASP A  41     -22.867  -6.952   8.582  1.00  6.53           C  
ATOM    245  O   ASP A  41     -22.540  -7.817   9.407  1.00  7.50           O  
ATOM    246  CB  ASP A  41     -24.831  -5.781   7.437  1.00  8.32           C  
ATOM    247  CG  ASP A  41     -25.203  -4.974   8.673  1.00  9.56           C  
ATOM    248  OD1 ASP A  41     -25.072  -5.470   9.810  1.00  8.62           O  
ATOM    249  OD2 ASP A  41     -25.637  -3.811   8.491  1.00 15.02           O  
ATOM    250  N   GLY A  42     -22.155  -5.850   8.367  1.00  8.48           N  
ATOM    251  CA  GLY A  42     -20.939  -5.562   9.108  1.00  7.06           C  
ATOM    252  C   GLY A  42     -20.908  -4.118   9.565  1.00  7.88           C  
ATOM    253  O   GLY A  42     -21.540  -3.251   8.960  1.00 11.14           O  
ATOM    254  N   VAL A  43     -20.168  -3.860  10.638  1.00  6.60           N  
ATOM    255  CA  VAL A  43     -20.022  -2.509  11.156  1.00  7.91           C  
ATOM    256  C   VAL A  43     -18.647  -2.370  11.804  1.00  8.56           C  
ATOM    257  O   VAL A  43     -18.121  -3.333  12.381  1.00  8.18           O  
ATOM    258  CB  VAL A  43     -21.156  -2.182  12.159  1.00  8.15           C  
ATOM    259  CG1 VAL A  43     -20.935  -2.898  13.486  1.00  9.29           C  
ATOM    260  CG2 VAL A  43     -21.291  -0.678  12.361  1.00 12.16           C  
ATOM    261  N   ARG A  44     -18.058  -1.180  11.714  1.00  8.40           N  
ATOM    262  CA  ARG A  44     -16.718  -0.979  12.252  1.00  7.44           C  
ATOM    263  C   ARG A  44     -16.696  -0.636  13.744  1.00  9.44           C  
ATOM    264  O   ARG A  44     -15.677  -0.800  14.411  1.00 11.87           O  
ATOM    265  CB  ARG A  44     -15.970   0.094  11.460  1.00 10.29           C  
ATOM    266  CG  ARG A  44     -15.631  -0.329  10.040  1.00 11.97           C  
ATOM    267  CD  ARG A  44     -14.717   0.700   9.383  1.00 14.90           C  
ATOM    268  NE  ARG A  44     -14.079   0.176   8.176  1.00 16.74           N  
ATOM    269  CZ  ARG A  44     -14.262   0.661   6.950  1.00 19.65           C  
ATOM    270  NH1 ARG A  44     -15.066   1.700   6.758  1.00 20.59           N  
ATOM    271  NH2 ARG A  44     -13.627   0.112   5.917  1.00 15.75           N  
ATOM    272  N   GLU A  45     -17.829  -0.180  14.263  1.00  9.02           N  
ATOM    273  CA  GLU A  45     -17.938   0.258  15.658  1.00  8.24           C  
ATOM    274  C   GLU A  45     -17.937  -0.909  16.652  1.00  8.81           C  
ATOM    275  O   GLU A  45     -18.847  -1.739  16.654  1.00  8.21           O  
ATOM    276  CB  GLU A  45     -19.207   1.101  15.824  1.00  9.57           C  
ATOM    277  CG  GLU A  45     -19.511   1.486  17.265  1.00  8.74           C  
ATOM    278  CD  GLU A  45     -18.347   2.163  17.953  1.00 11.99           C  
ATOM    279  OE1 GLU A  45     -18.103   1.860  19.139  1.00 10.66           O  
ATOM    280  OE2 GLU A  45     -17.676   3.005  17.317  1.00 15.51           O  
ATOM    281  N   LYS A  46     -16.924  -0.950  17.518  1.00  8.90           N  
ATOM    282  CA  LYS A  46     -16.717  -2.100  18.397  1.00  9.41           C  
ATOM    283  C   LYS A  46     -17.746  -2.240  19.526  1.00 10.15           C  
ATOM    284  O   LYS A  46     -17.882  -3.314  20.109  1.00  9.79           O  
ATOM    285  CB  LYS A  46     -15.293  -2.091  18.973  1.00 14.46           C  
ATOM    286  CG  LYS A  46     -15.021  -0.976  19.951  1.00 15.78           C  
ATOM    287  CD  LYS A  46     -13.528  -0.838  20.234  1.00 23.59           C  
ATOM    288  CE  LYS A  46     -13.289   0.076  21.426  1.00 27.91           C  
ATOM    289  NZ  LYS A  46     -14.191   1.261  21.401  1.00 33.08           N  
ATOM    290  N   SER A  47     -18.470  -1.166  19.831  1.00  8.30           N  
ATOM    291  CA  SER A  47     -19.477  -1.206  20.894  1.00  8.13           C  
ATOM    292  C   SER A  47     -20.888  -1.504  20.376  1.00  8.16           C  
ATOM    293  O   SER A  47     -21.848  -1.514  21.154  1.00 10.65           O  
ATOM    294  CB  SER A  47     -19.471   0.102  21.695  1.00  8.85           C  
ATOM    295  OG  SER A  47     -20.036   1.162  20.937  1.00  9.35           O  
ATOM    296  N   ASP A  48     -21.027  -1.733  19.069  1.00  7.32           N  
ATOM    297  CA  ASP A  48     -22.344  -2.042  18.513  1.00  6.25           C  
ATOM    298  C   ASP A  48     -22.948  -3.241  19.252  1.00  7.77           C  
ATOM    299  O   ASP A  48     -22.270  -4.251  19.457  1.00  8.17           O  
ATOM    300  CB  ASP A  48     -22.238  -2.332  17.015  1.00  7.14           C  
ATOM    301  CG  ASP A  48     -23.590  -2.565  16.373  1.00  8.99           C  
ATOM    302  OD1 ASP A  48     -24.175  -3.645  16.603  1.00  8.13           O  
ATOM    303  OD2 ASP A  48     -24.061  -1.677  15.625  1.00  9.23           O  
ATOM    304  N   PRO A  49     -24.222  -3.139  19.665  1.00  7.19           N  
ATOM    305  CA  PRO A  49     -24.766  -4.200  20.524  1.00  8.80           C  
ATOM    306  C   PRO A  49     -25.017  -5.534  19.818  1.00  8.26           C  
ATOM    307  O   PRO A  49     -25.241  -6.543  20.489  1.00 10.65           O  
ATOM    308  CB  PRO A  49     -26.084  -3.606  21.051  1.00 10.73           C  
ATOM    309  CG  PRO A  49     -26.434  -2.517  20.092  1.00 11.24           C  
ATOM    310  CD  PRO A  49     -25.131  -1.982  19.553  1.00  8.14           C  
ATOM    311  N   HIS A  50     -24.958  -5.561  18.492  1.00  6.59           N  
ATOM    312  CA  HIS A  50     -25.300  -6.778  17.767  1.00  6.28           C  
ATOM    313  C   HIS A  50     -24.118  -7.502  17.140  1.00  6.48           C  
ATOM    314  O   HIS A  50     -24.309  -8.370  16.281  1.00  7.03           O  
ATOM    315  CB  HIS A  50     -26.376  -6.473  16.722  1.00  7.11           C  
ATOM    316  CG  HIS A  50     -27.670  -6.041  17.332  1.00  9.08           C  
ATOM    317  ND1 HIS A  50     -28.096  -4.730  17.332  1.00 11.60           N  
ATOM    318  CD2 HIS A  50     -28.605  -6.744  18.016  1.00 11.20           C  
ATOM    319  CE1 HIS A  50     -29.253  -4.649  17.971  1.00 11.29           C  
ATOM    320  NE2 HIS A  50     -29.579  -5.854  18.397  1.00 12.05           N  
ATOM    321  N   ILE A  51     -22.910  -7.162  17.586  1.00  6.84           N  
ATOM    322  CA  ILE A  51     -21.692  -7.839  17.125  1.00  6.22           C  
ATOM    323  C   ILE A  51     -21.095  -8.822  18.145  1.00  6.03           C  
ATOM    324  O   ILE A  51     -20.083  -9.469  17.870  1.00  7.63           O  
ATOM    325  CB  ILE A  51     -20.588  -6.840  16.658  1.00  5.63           C  
ATOM    326  CG1 ILE A  51     -20.052  -6.031  17.834  1.00  5.51           C  
ATOM    327  CG2 ILE A  51     -21.108  -5.941  15.539  1.00  6.61           C  
ATOM    328  CD1 ILE A  51     -18.766  -5.276  17.520  1.00  7.61           C  
ATOM    329  N   LYS A  52     -21.711  -8.942  19.316  1.00  6.53           N  
ATOM    330  CA  LYS A  52     -21.276  -9.956  20.267  1.00  5.94           C  
ATOM    331  C   LYS A  52     -21.853 -11.297  19.854  1.00  6.51           C  
ATOM    332  O   LYS A  52     -23.075 -11.482  19.852  1.00  6.00           O  
ATOM    333  CB  LYS A  52     -21.700  -9.621  21.700  1.00  6.16           C  
ATOM    334  CG  LYS A  52     -21.236 -10.667  22.700  1.00  6.58           C  
ATOM    335  CD  LYS A  52     -21.811 -10.421  24.092  1.00  9.51           C  
ATOM    336  CE  LYS A  52     -21.348  -9.091  24.681  1.00 11.88           C  
ATOM    337  NZ  LYS A  52     -19.864  -9.013  24.838  1.00 13.31           N  
ATOM    338  N   LEU A  53     -20.976 -12.231  19.492  1.00  6.84           N  
ATOM    339  CA  LEU A  53     -21.404 -13.525  18.992  1.00  7.29           C  
ATOM    340  C   LEU A  53     -20.970 -14.656  19.909  1.00  8.18           C  
ATOM    341  O   LEU A  53     -20.023 -14.527  20.686  1.00  9.46           O  
ATOM    342  CB  LEU A  53     -20.833 -13.757  17.592  1.00  8.22           C  
ATOM    343  CG  LEU A  53     -20.919 -12.585  16.618  1.00  7.57           C  
ATOM    344  CD1 LEU A  53     -20.275 -12.953  15.285  1.00  9.37           C  
ATOM    345  CD2 LEU A  53     -22.359 -12.158  16.401  1.00  7.78           C  
ATOM    346  N   GLN A  54     -21.669 -15.773  19.812  1.00  8.01           N  
ATOM    347  CA  GLN A  54     -21.285 -16.968  20.543  1.00  8.75           C  
ATOM    348  C   GLN A  54     -20.972 -18.062  19.540  1.00  9.35           C  
ATOM    349  O   GLN A  54     -21.832 -18.436  18.735  1.00  9.44           O  
ATOM    350  CB  GLN A  54     -22.416 -17.415  21.464  1.00 10.61           C  
ATOM    351  CG  GLN A  54     -22.085 -18.655  22.275  1.00 13.28           C  
ATOM    352  CD  GLN A  54     -20.910 -18.435  23.216  1.00 20.79           C  
ATOM    353  OE1 GLN A  54     -20.781 -17.378  23.842  1.00 23.53           O  
ATOM    354  NE2 GLN A  54     -20.040 -19.428  23.310  1.00 21.80           N  
ATOM    355  N   LEU A  55     -19.736 -18.547  19.566  1.00  8.42           N  
ATOM    356  CA  LEU A  55     -19.356 -19.723  18.790  1.00  8.46           C  
ATOM    357  C   LEU A  55     -19.700 -20.977  19.586  1.00 10.64           C  
ATOM    358  O   LEU A  55     -19.382 -21.072  20.774  1.00 13.30           O  
ATOM    359  CB  LEU A  55     -17.857 -19.707  18.479  1.00 10.23           C  
ATOM    360  CG  LEU A  55     -17.294 -18.864  17.327  1.00 20.93           C  
ATOM    361  CD1 LEU A  55     -18.229 -17.757  16.860  1.00 18.11           C  
ATOM    362  CD2 LEU A  55     -15.921 -18.307  17.674  1.00 13.99           C  
ATOM    363  N   GLN A  56     -20.364 -21.932  18.945  1.00  7.60           N  
ATOM    364  CA  GLN A  56     -20.726 -23.170  19.614  1.00  9.93           C  
ATOM    365  C   GLN A  56     -20.142 -24.337  18.853  1.00  9.30           C  
ATOM    366  O   GLN A  56     -20.323 -24.450  17.649  1.00  8.71           O  
ATOM    367  CB  GLN A  56     -22.246 -23.299  19.689  1.00 12.34           C  
ATOM    368  CG  GLN A  56     -22.741 -24.582  20.345  1.00 18.57           C  
ATOM    369  CD  GLN A  56     -24.196 -24.479  20.773  1.00 21.77           C  
ATOM    370  OE1 GLN A  56     -24.493 -24.067  21.896  1.00 26.30           O  
ATOM    371  NE2 GLN A  56     -25.113 -24.844  19.876  1.00 25.18           N  
ATOM    372  N   ALA A  57     -19.423 -25.198  19.557  1.00  8.09           N  
ATOM    373  CA  ALA A  57     -18.858 -26.385  18.934  1.00  9.97           C  
ATOM    374  C   ALA A  57     -19.978 -27.392  18.693  1.00  9.85           C  
ATOM    375  O   ALA A  57     -20.476 -28.000  19.637  1.00 16.11           O  
ATOM    376  CB  ALA A  57     -17.786 -26.987  19.830  1.00 11.35           C  
ATOM    377  N   GLU A  58     -20.391 -27.544  17.444  1.00  9.53           N  
ATOM    378  CA  GLU A  58     -21.462 -28.476  17.109  1.00 10.67           C  
ATOM    379  C   GLU A  58     -20.887 -29.869  16.916  1.00 10.21           C  
ATOM    380  O   GLU A  58     -21.466 -30.855  17.367  1.00 11.14           O  
ATOM    381  CB  GLU A  58     -22.212 -28.024  15.850  1.00  9.82           C  
ATOM    382  CG  GLU A  58     -22.935 -26.680  16.008  1.00 11.74           C  
ATOM    383  CD  GLU A  58     -24.176 -26.769  16.884  1.00 15.21           C  
ATOM    384  OE1 GLU A  58     -24.668 -27.892  17.134  1.00 15.18           O  
ATOM    385  OE2 GLU A  58     -24.664 -25.709  17.325  1.00 14.16           O  
ATOM    386  N   GLU A  59     -19.750 -29.944  16.234  1.00  9.29           N  
ATOM    387  CA  GLU A  59     -18.986 -31.177  16.113  1.00  9.56           C  
ATOM    388  C   GLU A  59     -17.529 -30.785  16.021  1.00 10.64           C  
ATOM    389  O   GLU A  59     -17.211 -29.601  15.966  1.00  9.97           O  
ATOM    390  CB  GLU A  59     -19.366 -31.945  14.850  1.00 10.42           C  
ATOM    391  CG  GLU A  59     -20.843 -32.267  14.669  1.00 10.55           C  
ATOM    392  CD  GLU A  59     -21.404 -33.233  15.700  1.00 11.31           C  
ATOM    393  OE1 GLU A  59     -20.626 -33.881  16.433  1.00 12.90           O  
ATOM    394  OE2 GLU A  59     -22.647 -33.325  15.775  1.00 11.92           O  
ATOM    395  N   ARG A  60     -16.640 -31.770  15.976  1.00 12.16           N  
ATOM    396  CA  ARG A  60     -15.230 -31.472  15.789  1.00 13.91           C  
ATOM    397  C   ARG A  60     -15.045 -30.714  14.474  1.00 11.03           C  
ATOM    398  O   ARG A  60     -15.399 -31.214  13.404  1.00 14.07           O  
ATOM    399  CB  ARG A  60     -14.404 -32.758  15.793  1.00 18.72           C  
ATOM    400  CG  ARG A  60     -13.013 -32.583  16.376  1.00 30.32           C  
ATOM    401  CD  ARG A  60     -11.950 -33.003  15.380  1.00 37.58           C  
ATOM    402  NE  ARG A  60     -11.901 -34.452  15.211  1.00 43.38           N  
ATOM    403  CZ  ARG A  60     -10.976 -35.236  15.755  1.00 45.35           C  
ATOM    404  NH1 ARG A  60     -10.011 -34.712  16.500  1.00 45.32           N  
ATOM    405  NH2 ARG A  60     -11.011 -36.544  15.546  1.00 45.39           N  
ATOM    406  N   GLY A  61     -14.533 -29.486  14.569  1.00 10.24           N  
ATOM    407  CA  GLY A  61     -14.305 -28.665  13.392  1.00 10.41           C  
ATOM    408  C   GLY A  61     -15.527 -27.970  12.807  1.00  8.88           C  
ATOM    409  O   GLY A  61     -15.424 -27.329  11.755  1.00  7.93           O  
ATOM    410  N   VAL A  62     -16.673 -28.104  13.471  1.00  7.77           N  
ATOM    411  CA  VAL A  62     -17.929 -27.533  12.988  1.00  7.43           C  
ATOM    412  C   VAL A  62     -18.570 -26.662  14.059  1.00  7.32           C  
ATOM    413  O   VAL A  62     -18.702 -27.074  15.215  1.00  8.11           O  
ATOM    414  CB  VAL A  62     -18.931 -28.640  12.580  1.00  7.13           C  
ATOM    415  CG1 VAL A  62     -20.196 -28.011  11.995  1.00  8.69           C  
ATOM    416  CG2 VAL A  62     -18.300 -29.607  11.577  1.00  9.81           C  
ATOM    417  N   VAL A  63     -18.961 -25.451  13.681  1.00  6.27           N  
ATOM    418  CA  VAL A  63     -19.581 -24.520  14.620  1.00  8.08           C  
ATOM    419  C   VAL A  63     -20.918 -23.963  14.138  1.00  7.51           C  
ATOM    420  O   VAL A  63     -21.252 -24.021  12.954  1.00  7.44           O  
ATOM    421  CB  VAL A  63     -18.680 -23.303  14.924  1.00  8.79           C  
ATOM    422  CG1 VAL A  63     -17.328 -23.742  15.468  1.00  9.87           C  
ATOM    423  CG2 VAL A  63     -18.520 -22.412  13.680  1.00  8.32           C  
ATOM    424  N   SER A  64     -21.677 -23.425  15.088  1.00  7.45           N  
ATOM    425  CA  SER A  64     -22.742 -22.480  14.781  1.00  6.49           C  
ATOM    426  C   SER A  64     -22.307 -21.138  15.355  1.00  6.64           C  
ATOM    427  O   SER A  64     -21.464 -21.077  16.265  1.00  6.61           O  
ATOM    428  CB  SER A  64     -24.090 -22.927  15.360  1.00  8.89           C  
ATOM    429  OG  SER A  64     -24.038 -23.099  16.766  1.00  9.05           O  
ATOM    430  N   ILE A  65     -22.870 -20.071  14.807  1.00  6.22           N  
ATOM    431  CA  ILE A  65     -22.492 -18.708  15.163  1.00  6.74           C  
ATOM    432  C   ILE A  65     -23.749 -17.954  15.555  1.00  6.78           C  
ATOM    433  O   ILE A  65     -24.600 -17.672  14.713  1.00  7.02           O  
ATOM    434  CB  ILE A  65     -21.804 -18.006  13.982  1.00  6.42           C  
ATOM    435  CG1 ILE A  65     -20.558 -18.795  13.542  1.00  8.25           C  
ATOM    436  CG2 ILE A  65     -21.457 -16.573  14.350  1.00  8.45           C  
ATOM    437  CD1 ILE A  65     -19.933 -18.306  12.247  1.00 12.48           C  
ATOM    438  N   LYS A  66     -23.883 -17.650  16.840  1.00  7.52           N  
ATOM    439  CA  LYS A  66     -25.103 -17.019  17.335  1.00  5.97           C  
ATOM    440  C   LYS A  66     -24.895 -15.542  17.639  1.00  7.25           C  
ATOM    441  O   LYS A  66     -23.954 -15.173  18.339  1.00  8.68           O  
ATOM    442  CB  LYS A  66     -25.571 -17.728  18.605  1.00  8.49           C  
ATOM    443  CG  LYS A  66     -26.947 -17.304  19.091  1.00  9.05           C  
ATOM    444  CD  LYS A  66     -27.244 -17.945  20.427  1.00 11.95           C  
ATOM    445  CE  LYS A  66     -28.701 -17.821  20.789  1.00 17.82           C  
ATOM    446  NZ  LYS A  66     -28.872 -18.012  22.262  1.00 22.11           N  
ATOM    447  N   GLY A  67     -25.778 -14.697  17.125  1.00  6.30           N  
ATOM    448  CA  GLY A  67     -25.824 -13.312  17.568  1.00  6.21           C  
ATOM    449  C   GLY A  67     -26.502 -13.265  18.924  1.00  7.12           C  
ATOM    450  O   GLY A  67     -27.675 -13.605  19.030  1.00  8.26           O  
ATOM    451  N   VAL A  68     -25.771 -12.876  19.963  1.00  6.50           N  
ATOM    452  CA  VAL A  68     -26.294 -12.988  21.325  1.00  6.93           C  
ATOM    453  C   VAL A  68     -27.515 -12.101  21.549  1.00  8.46           C  
ATOM    454  O   VAL A  68     -28.550 -12.564  22.029  1.00  8.12           O  
ATOM    455  CB  VAL A  68     -25.216 -12.698  22.385  1.00  5.77           C  
ATOM    456  CG1 VAL A  68     -25.824 -12.709  23.782  1.00  7.69           C  
ATOM    457  CG2 VAL A  68     -24.081 -13.720  22.283  1.00  8.80           C  
ATOM    458  N   SER A  69     -27.405 -10.828  21.186  1.00  7.92           N  
ATOM    459  CA  SER A  69     -28.528  -9.912  21.346  1.00  8.95           C  
ATOM    460  C   SER A  69     -29.696 -10.298  20.440  1.00  8.87           C  
ATOM    461  O   SER A  69     -30.858 -10.261  20.851  1.00  9.89           O  
ATOM    462  CB  SER A  69     -28.088  -8.479  21.063  1.00 10.25           C  
ATOM    463  OG  SER A  69     -29.174  -7.597  21.251  1.00 12.35           O  
ATOM    464  N   ALA A  70     -29.385 -10.672  19.203  1.00  7.11           N  
ATOM    465  CA  ALA A  70     -30.409 -11.022  18.234  1.00  7.64           C  
ATOM    466  C   ALA A  70     -31.147 -12.303  18.596  1.00  7.63           C  
ATOM    467  O   ALA A  70     -32.297 -12.493  18.188  1.00  8.64           O  
ATOM    468  CB  ALA A  70     -29.789 -11.170  16.851  1.00  7.54           C  
ATOM    469  N   ASN A  71     -30.462 -13.191  19.314  1.00  7.92           N  
ATOM    470  CA  ASN A  71     -30.986 -14.515  19.642  1.00  8.02           C  
ATOM    471  C   ASN A  71     -31.272 -15.304  18.372  1.00  8.48           C  
ATOM    472  O   ASN A  71     -32.291 -15.997  18.269  1.00 10.04           O  
ATOM    473  CB  ASN A  71     -32.252 -14.404  20.508  1.00  8.86           C  
ATOM    474  CG  ASN A  71     -32.311 -15.452  21.594  1.00 11.11           C  
ATOM    475  OD1 ASN A  71     -31.393 -16.264  21.756  1.00 11.54           O  
ATOM    476  ND2 ASN A  71     -33.395 -15.442  22.350  1.00 15.34           N  
ATOM    477  N   ARG A  72     -30.361 -15.193  17.407  1.00  7.43           N  
ATOM    478  CA  ARG A  72     -30.491 -15.876  16.121  1.00  7.10           C  
ATOM    479  C   ARG A  72     -29.138 -16.398  15.667  1.00  7.37           C  
ATOM    480  O   ARG A  72     -28.100 -15.830  16.026  1.00  9.48           O  
ATOM    481  CB  ARG A  72     -31.049 -14.930  15.057  1.00  7.60           C  
ATOM    482  CG  ARG A  72     -32.518 -14.582  15.228  1.00  9.16           C  
ATOM    483  CD  ARG A  72     -32.955 -13.617  14.133  1.00 12.30           C  
ATOM    484  NE  ARG A  72     -34.394 -13.389  14.158  1.00 15.96           N  
ATOM    485  CZ  ARG A  72     -35.273 -14.095  13.456  1.00 17.10           C  
ATOM    486  NH1 ARG A  72     -34.862 -15.070  12.656  1.00 17.93           N  
ATOM    487  NH2 ARG A  72     -36.569 -13.828  13.548  1.00 19.06           N  
ATOM    488  N   TYR A  73     -29.160 -17.461  14.864  1.00  6.77           N  
ATOM    489  CA  TYR A  73     -27.951 -18.126  14.394  1.00  7.23           C  
ATOM    490  C   TYR A  73     -27.707 -17.840  12.930  1.00  6.65           C  
ATOM    491  O   TYR A  73     -28.633 -17.896  12.117  1.00  8.28           O  
ATOM    492  CB  TYR A  73     -28.091 -19.636  14.571  1.00  7.93           C  
ATOM    493  CG  TYR A  73     -28.333 -20.077  15.995  1.00  7.19           C  
ATOM    494  CD1 TYR A  73     -29.617 -20.168  16.500  1.00  9.07           C  
ATOM    495  CD2 TYR A  73     -27.271 -20.410  16.827  1.00  7.68           C  
ATOM    496  CE1 TYR A  73     -29.837 -20.578  17.804  1.00 11.38           C  
ATOM    497  CE2 TYR A  73     -27.475 -20.816  18.131  1.00  7.01           C  
ATOM    498  CZ  TYR A  73     -28.763 -20.903  18.609  1.00  9.66           C  
ATOM    499  OH  TYR A  73     -28.988 -21.313  19.899  1.00 13.31           O  
ATOM    500  N   LEU A  74     -26.449 -17.577  12.593  1.00  5.66           N  
ATOM    501  CA  LEU A  74     -26.064 -17.295  11.218  1.00  7.39           C  
ATOM    502  C   LEU A  74     -26.419 -18.455  10.298  1.00  6.20           C  
ATOM    503  O   LEU A  74     -26.115 -19.609  10.598  1.00  6.15           O  
ATOM    504  CB  LEU A  74     -24.562 -17.045  11.148  1.00  6.99           C  
ATOM    505  CG  LEU A  74     -24.061 -16.538   9.805  1.00  7.92           C  
ATOM    506  CD1 LEU A  74     -24.555 -15.126   9.567  1.00  9.95           C  
ATOM    507  CD2 LEU A  74     -22.562 -16.589   9.780  1.00  8.94           C  
ATOM    508  N   ALA A  75     -27.053 -18.141   9.173  1.00  6.79           N  
ATOM    509  CA  ALA A  75     -27.406 -19.157   8.187  1.00  7.09           C  
ATOM    510  C   ALA A  75     -26.983 -18.717   6.797  1.00  7.34           C  
ATOM    511  O   ALA A  75     -27.117 -17.543   6.442  1.00  7.42           O  
ATOM    512  CB  ALA A  75     -28.914 -19.426   8.221  1.00 10.98           C  
ATOM    513  N   MET A  76     -26.476 -19.648   6.000  1.00  6.97           N  
ATOM    514  CA  MET A  76     -26.312 -19.367   4.580  1.00  6.79           C  
ATOM    515  C   MET A  76     -27.409 -20.072   3.810  1.00  9.50           C  
ATOM    516  O   MET A  76     -27.654 -21.266   4.001  1.00  8.95           O  
ATOM    517  CB  MET A  76     -24.933 -19.765   4.059  1.00 12.27           C  
ATOM    518  CG  MET A  76     -24.669 -19.252   2.636  1.00 14.25           C  
ATOM    519  SD  MET A  76     -23.100 -19.814   1.995  1.00 18.30           S  
ATOM    520  CE  MET A  76     -22.021 -18.758   2.957  1.00 10.98           C  
ATOM    521  N   LYS A  77     -28.071 -19.313   2.948  1.00  9.44           N  
ATOM    522  CA  LYS A  77     -29.187 -19.810   2.152  1.00 11.13           C  
ATOM    523  C   LYS A  77     -28.724 -20.367   0.812  1.00 12.14           C  
ATOM    524  O   LYS A  77     -27.580 -20.164   0.406  1.00 10.22           O  
ATOM    525  CB  LYS A  77     -30.184 -18.679   1.908  1.00 12.62           C  
ATOM    526  CG  LYS A  77     -30.647 -17.997   3.176  1.00 17.05           C  
ATOM    527  CD  LYS A  77     -31.313 -18.992   4.118  1.00 20.85           C  
ATOM    528  CE  LYS A  77     -32.629 -19.504   3.549  1.00 20.93           C  
ATOM    529  NZ  LYS A  77     -33.330 -20.418   4.503  1.00 25.73           N  
ATOM    530  N   GLU A  78     -29.622 -21.064   0.115  1.00 14.94           N  
ATOM    531  CA  GLU A  78     -29.231 -21.792  -1.090  1.00 15.45           C  
ATOM    532  C   GLU A  78     -28.858 -20.884  -2.255  1.00 14.89           C  
ATOM    533  O   GLU A  78     -28.264 -21.343  -3.233  1.00 18.90           O  
ATOM    534  CB  GLU A  78     -30.315 -22.789  -1.519  1.00 20.88           C  
ATOM    535  CG  GLU A  78     -31.587 -22.157  -2.041  1.00 24.20           C  
ATOM    536  CD  GLU A  78     -32.589 -23.193  -2.518  1.00 38.75           C  
ATOM    537  OE1 GLU A  78     -32.279 -24.403  -2.447  1.00 41.24           O  
ATOM    538  OE2 GLU A  78     -33.685 -22.795  -2.963  1.00 43.49           O  
ATOM    539  N   ASP A  79     -29.196 -19.602  -2.148  1.00 13.11           N  
ATOM    540  CA  ASP A  79     -28.805 -18.642  -3.173  1.00 15.91           C  
ATOM    541  C   ASP A  79     -27.591 -17.817  -2.751  1.00 18.01           C  
ATOM    542  O   ASP A  79     -27.196 -16.881  -3.444  1.00 19.25           O  
ATOM    543  CB  ASP A  79     -29.980 -17.744  -3.569  1.00 19.71           C  
ATOM    544  CG  ASP A  79     -30.448 -16.842  -2.444  1.00 21.52           C  
ATOM    545  OD1 ASP A  79     -29.974 -16.972  -1.292  1.00 18.22           O  
ATOM    546  OD2 ASP A  79     -31.319 -15.990  -2.712  1.00 26.93           O  
ATOM    547  N   GLY A  80     -27.007 -18.165  -1.610  1.00 12.39           N  
ATOM    548  CA  GLY A  80     -25.781 -17.529  -1.162  1.00 11.10           C  
ATOM    549  C   GLY A  80     -25.972 -16.372  -0.198  1.00 11.42           C  
ATOM    550  O   GLY A  80     -25.001 -15.797   0.278  1.00 10.90           O  
ATOM    551  N   ARG A  81     -27.218 -16.025   0.100  1.00 10.92           N  
ATOM    552  CA  ARG A  81     -27.471 -14.931   1.030  1.00 10.15           C  
ATOM    553  C   ARG A  81     -27.178 -15.360   2.461  1.00  9.64           C  
ATOM    554  O   ARG A  81     -27.284 -16.541   2.805  1.00  8.47           O  
ATOM    555  CB  ARG A  81     -28.920 -14.457   0.931  1.00 15.21           C  
ATOM    556  CG  ARG A  81     -29.279 -13.791  -0.398  1.00 20.65           C  
ATOM    557  CD  ARG A  81     -30.621 -13.088  -0.281  1.00 26.76           C  
ATOM    558  NE  ARG A  81     -31.481 -13.779   0.674  1.00 34.42           N  
ATOM    559  CZ  ARG A  81     -32.296 -14.779   0.356  1.00 32.95           C  
ATOM    560  NH1 ARG A  81     -32.372 -15.195  -0.897  1.00 38.34           N  
ATOM    561  NH2 ARG A  81     -33.043 -15.358   1.285  1.00 31.33           N  
ATOM    562  N   LEU A  82     -26.813 -14.388   3.290  1.00  9.50           N  
ATOM    563  CA  LEU A  82     -26.648 -14.614   4.721  1.00  7.83           C  
ATOM    564  C   LEU A  82     -27.871 -14.073   5.444  1.00 11.32           C  
ATOM    565  O   LEU A  82     -28.310 -12.955   5.199  1.00 13.49           O  
ATOM    566  CB  LEU A  82     -25.395 -13.905   5.233  1.00 11.97           C  
ATOM    567  CG  LEU A  82     -24.150 -14.666   5.694  1.00 21.65           C  
ATOM    568  CD1 LEU A  82     -23.899 -15.932   4.870  1.00 12.28           C  
ATOM    569  CD2 LEU A  82     -22.930 -13.750   5.701  1.00 12.05           C  
ATOM    570  N   LEU A  83     -28.441 -14.872   6.330  1.00  9.43           N  
ATOM    571  CA  LEU A  83     -29.468 -14.363   7.223  1.00 10.88           C  
ATOM    572  C   LEU A  83     -29.249 -15.002   8.577  1.00 10.46           C  
ATOM    573  O   LEU A  83     -28.217 -15.627   8.806  1.00 11.21           O  
ATOM    574  CB  LEU A  83     -30.883 -14.610   6.685  1.00 15.77           C  
ATOM    575  CG  LEU A  83     -31.324 -15.952   6.107  1.00 20.78           C  
ATOM    576  CD1 LEU A  83     -31.570 -16.988   7.199  1.00 23.73           C  
ATOM    577  CD2 LEU A  83     -32.576 -15.754   5.242  1.00 25.40           C  
ATOM    578  N   ALA A  84     -30.186 -14.827   9.491  1.00  9.76           N  
ATOM    579  CA  ALA A  84     -30.029 -15.475  10.781  1.00 10.47           C  
ATOM    580  C   ALA A  84     -31.357 -16.065  11.230  1.00  9.86           C  
ATOM    581  O   ALA A  84     -32.393 -15.411  11.141  1.00 11.36           O  
ATOM    582  CB  ALA A  84     -29.486 -14.507  11.796  1.00 10.36           C  
ATOM    583  N   SER A  85     -31.309 -17.313  11.694  1.00  8.49           N  
ATOM    584  CA  SER A  85     -32.511 -18.074  12.045  1.00  9.01           C  
ATOM    585  C   SER A  85     -32.701 -18.263  13.544  1.00 10.02           C  
ATOM    586  O   SER A  85     -31.746 -18.224  14.311  1.00  9.54           O  
ATOM    587  CB  SER A  85     -32.462 -19.446  11.379  1.00 15.55           C  
ATOM    588  OG  SER A  85     -31.240 -20.080  11.650  1.00 23.45           O  
ATOM    589  N   LYS A  86     -33.939 -18.493  13.968  1.00 12.15           N  
ATOM    590  CA  LYS A  86     -34.198 -18.726  15.384  1.00 12.86           C  
ATOM    591  C   LYS A  86     -33.637 -20.054  15.883  1.00 10.43           C  
ATOM    592  O   LYS A  86     -33.325 -20.194  17.063  1.00 13.52           O  
ATOM    593  CB  LYS A  86     -35.693 -18.652  15.676  1.00 15.74           C  
ATOM    594  CG  LYS A  86     -36.262 -17.262  15.520  1.00 18.01           C  
ATOM    595  CD  LYS A  86     -37.737 -17.235  15.872  1.00 23.26           C  
ATOM    596  CE  LYS A  86     -38.275 -15.811  15.878  1.00 29.38           C  
ATOM    597  NZ  LYS A  86     -39.741 -15.771  16.153  1.00 37.17           N  
ATOM    598  N   SER A  87     -33.507 -21.024  14.981  1.00 12.13           N  
ATOM    599  CA  SER A  87     -33.029 -22.353  15.351  1.00 12.19           C  
ATOM    600  C   SER A  87     -31.762 -22.709  14.584  1.00 10.03           C  
ATOM    601  O   SER A  87     -31.476 -22.111  13.543  1.00  9.59           O  
ATOM    602  CB  SER A  87     -34.113 -23.396  15.075  1.00 16.85           C  
ATOM    603  OG  SER A  87     -35.234 -23.186  15.915  1.00 27.72           O  
ATOM    604  N   VAL A  88     -31.018 -23.694  15.086  1.00 10.23           N  
ATOM    605  CA  VAL A  88     -29.799 -24.142  14.418  1.00  7.59           C  
ATOM    606  C   VAL A  88     -30.148 -25.157  13.329  1.00  7.66           C  
ATOM    607  O   VAL A  88     -30.034 -26.376  13.509  1.00  8.57           O  
ATOM    608  CB  VAL A  88     -28.767 -24.728  15.410  1.00  8.75           C  
ATOM    609  CG1 VAL A  88     -27.443 -25.029  14.709  1.00 10.68           C  
ATOM    610  CG2 VAL A  88     -28.565 -23.764  16.574  1.00 12.01           C  
ATOM    611  N   THR A  89     -30.593 -24.640  12.191  1.00  7.09           N  
ATOM    612  CA  THR A  89     -30.954 -25.500  11.067  1.00  6.27           C  
ATOM    613  C   THR A  89     -29.706 -26.010  10.366  1.00  7.86           C  
ATOM    614  O   THR A  89     -28.593 -25.581  10.681  1.00  7.26           O  
ATOM    615  CB  THR A  89     -31.791 -24.745  10.033  1.00  6.86           C  
ATOM    616  OG1 THR A  89     -30.955 -23.791   9.361  1.00  9.00           O  
ATOM    617  CG2 THR A  89     -32.965 -24.044  10.703  1.00  7.74           C  
ATOM    618  N   ASP A  90     -29.887 -26.905   9.394  1.00  8.69           N  
ATOM    619  CA  ASP A  90     -28.737 -27.421   8.657  1.00  8.50           C  
ATOM    620  C   ASP A  90     -27.983 -26.327   7.887  1.00  8.29           C  
ATOM    621  O   ASP A  90     -26.830 -26.517   7.515  1.00 11.05           O  
ATOM    622  CB  ASP A  90     -29.101 -28.629   7.772  1.00 12.01           C  
ATOM    623  CG  ASP A  90     -30.132 -28.312   6.712  1.00 11.59           C  
ATOM    624  OD1 ASP A  90     -30.674 -27.194   6.686  1.00 13.12           O  
ATOM    625  OD2 ASP A  90     -30.415 -29.216   5.888  1.00 16.00           O  
ATOM    626  N   GLU A  91     -28.615 -25.170   7.699  1.00  6.43           N  
ATOM    627  CA  GLU A  91     -27.949 -24.032   7.062  1.00  7.55           C  
ATOM    628  C   GLU A  91     -27.074 -23.233   8.019  1.00  5.70           C  
ATOM    629  O   GLU A  91     -26.408 -22.288   7.592  1.00  6.58           O  
ATOM    630  CB  GLU A  91     -28.982 -23.109   6.412  1.00  7.85           C  
ATOM    631  CG  GLU A  91     -29.689 -23.834   5.275  1.00  9.56           C  
ATOM    632  CD  GLU A  91     -30.648 -22.966   4.502  1.00 16.37           C  
ATOM    633  OE1 GLU A  91     -31.385 -22.192   5.137  1.00 17.33           O  
ATOM    634  OE2 GLU A  91     -30.665 -23.075   3.256  1.00 18.17           O  
ATOM    635  N   CYS A  92     -27.052 -23.621   9.292  1.00  6.08           N  
ATOM    636  CA  CYS A  92     -26.358 -22.857  10.327  1.00  5.38           C  
ATOM    637  C   CYS A  92     -25.087 -23.537  10.816  1.00  6.12           C  
ATOM    638  O   CYS A  92     -24.510 -23.124  11.824  1.00  7.06           O  
ATOM    639  CB  CYS A  92     -27.294 -22.602  11.513  1.00  7.39           C  
ATOM    640  SG  CYS A  92     -28.785 -21.672  11.107  1.00  8.83           S  
ATOM    641  N   PHE A  93     -24.657 -24.580  10.110  1.00  6.29           N  
ATOM    642  CA  PHE A  93     -23.432 -25.299  10.453  1.00  6.17           C  
ATOM    643  C   PHE A  93     -22.302 -24.891   9.520  1.00  5.85           C  
ATOM    644  O   PHE A  93     -22.477 -24.892   8.289  1.00  6.82           O  
ATOM    645  CB  PHE A  93     -23.642 -26.817  10.356  1.00  6.99           C  
ATOM    646  CG  PHE A  93     -24.560 -27.385  11.411  1.00  7.66           C  
ATOM    647  CD1 PHE A  93     -25.938 -27.224  11.326  1.00  9.74           C  
ATOM    648  CD2 PHE A  93     -24.042 -28.127  12.454  1.00 11.23           C  
ATOM    649  CE1 PHE A  93     -26.777 -27.765  12.291  1.00  9.39           C  
ATOM    650  CE2 PHE A  93     -24.874 -28.677  13.415  1.00 13.14           C  
ATOM    651  CZ  PHE A  93     -26.236 -28.486  13.340  1.00  9.28           C  
ATOM    652  N   PHE A  94     -21.151 -24.557  10.102  1.00  5.43           N  
ATOM    653  CA  PHE A  94     -19.985 -24.125   9.325  1.00  6.52           C  
ATOM    654  C   PHE A  94     -18.699 -24.829   9.745  1.00  6.14           C  
ATOM    655  O   PHE A  94     -18.422 -24.977  10.929  1.00  7.40           O  
ATOM    656  CB  PHE A  94     -19.780 -22.607   9.467  1.00  7.22           C  
ATOM    657  CG  PHE A  94     -20.954 -21.799   8.997  1.00  6.34           C  
ATOM    658  CD1 PHE A  94     -21.970 -21.445   9.876  1.00  7.09           C  
ATOM    659  CD2 PHE A  94     -21.065 -21.427   7.665  1.00  6.70           C  
ATOM    660  CE1 PHE A  94     -23.075 -20.718   9.427  1.00  6.60           C  
ATOM    661  CE2 PHE A  94     -22.159 -20.702   7.221  1.00  6.22           C  
ATOM    662  CZ  PHE A  94     -23.159 -20.351   8.109  1.00  6.85           C  
ATOM    663  N   PHE A  95     -17.894 -25.230   8.769  1.00  7.08           N  
ATOM    664  CA  PHE A  95     -16.544 -25.690   9.061  1.00  6.60           C  
ATOM    665  C   PHE A  95     -15.689 -24.502   9.454  1.00  6.82           C  
ATOM    666  O   PHE A  95     -15.586 -23.531   8.692  1.00  7.26           O  
ATOM    667  CB  PHE A  95     -15.932 -26.352   7.828  1.00  8.07           C  
ATOM    668  CG  PHE A  95     -16.680 -27.560   7.353  1.00  8.83           C  
ATOM    669  CD1 PHE A  95     -16.728 -28.706   8.130  1.00 11.52           C  
ATOM    670  CD2 PHE A  95     -17.312 -27.561   6.121  1.00  8.33           C  
ATOM    671  CE1 PHE A  95     -17.419 -29.827   7.697  1.00  9.89           C  
ATOM    672  CE2 PHE A  95     -17.989 -28.680   5.682  1.00 10.97           C  
ATOM    673  CZ  PHE A  95     -18.045 -29.807   6.468  1.00 10.50           C  
ATOM    674  N   GLU A  96     -15.100 -24.560  10.646  1.00  5.39           N  
ATOM    675  CA  GLU A  96     -14.237 -23.492  11.134  1.00  6.74           C  
ATOM    676  C   GLU A  96     -12.789 -23.913  10.935  1.00  7.27           C  
ATOM    677  O   GLU A  96     -12.375 -24.981  11.395  1.00  9.21           O  
ATOM    678  CB  GLU A  96     -14.516 -23.188  12.614  1.00  8.29           C  
ATOM    679  CG  GLU A  96     -13.616 -22.090  13.200  1.00  9.91           C  
ATOM    680  CD  GLU A  96     -13.927 -21.771  14.656  1.00  9.27           C  
ATOM    681  OE1 GLU A  96     -13.988 -20.577  15.002  1.00 11.14           O  
ATOM    682  OE2 GLU A  96     -14.083 -22.707  15.463  1.00 11.32           O  
ATOM    683  N   ARG A  97     -12.020 -23.082  10.243  1.00  7.13           N  
ATOM    684  CA  ARG A  97     -10.633 -23.416   9.934  1.00  8.06           C  
ATOM    685  C   ARG A  97      -9.707 -22.245  10.209  1.00  9.35           C  
ATOM    686  O   ARG A  97     -10.077 -21.084  10.012  1.00 10.12           O  
ATOM    687  CB  ARG A  97     -10.514 -23.833   8.471  1.00 11.39           C  
ATOM    688  CG  ARG A  97      -9.171 -24.417   8.085  1.00 20.40           C  
ATOM    689  CD  ARG A  97      -9.221 -24.954   6.654  1.00 20.43           C  
ATOM    690  NE  ARG A  97      -7.894 -25.061   6.054  1.00 27.46           N  
ATOM    691  CZ  ARG A  97      -7.220 -24.025   5.569  1.00 29.20           C  
ATOM    692  NH1 ARG A  97      -7.745 -22.809   5.633  1.00 28.82           N  
ATOM    693  NH2 ARG A  97      -6.017 -24.196   5.037  1.00 34.72           N  
ATOM    694  N   LEU A  98      -8.500 -22.552  10.666  1.00  9.89           N  
ATOM    695  CA  LEU A  98      -7.487 -21.537  10.912  1.00  9.18           C  
ATOM    696  C   LEU A  98      -6.709 -21.292   9.624  1.00 10.47           C  
ATOM    697  O   LEU A  98      -6.216 -22.239   9.010  1.00 13.29           O  
ATOM    698  CB  LEU A  98      -6.544 -22.031  12.011  1.00  7.62           C  
ATOM    699  CG  LEU A  98      -5.496 -21.049  12.546  1.00  9.53           C  
ATOM    700  CD1 LEU A  98      -6.135 -19.955  13.371  1.00 12.27           C  
ATOM    701  CD2 LEU A  98      -4.470 -21.813  13.376  1.00 12.89           C  
ATOM    702  N   GLU A  99      -6.616 -20.035   9.194  1.00  8.91           N  
ATOM    703  CA  GLU A  99      -5.808 -19.708   8.019  1.00 10.43           C  
ATOM    704  C   GLU A  99      -4.425 -19.150   8.372  1.00 14.32           C  
ATOM    705  O   GLU A  99      -4.052 -19.098   9.544  1.00 10.96           O  
ATOM    706  CB  GLU A  99      -6.554 -18.755   7.075  1.00 15.61           C  
ATOM    707  CG  GLU A  99      -7.097 -19.419   5.799  1.00 16.55           C  
ATOM    708  CD  GLU A  99      -6.018 -19.750   4.768  1.00 21.46           C  
ATOM    709  OE1 GLU A  99      -4.819 -19.492   5.018  1.00 20.17           O  
ATOM    710  OE2 GLU A  99      -6.379 -20.274   3.692  1.00 17.97           O  
ATOM    711  N   SER A 100      -3.692 -18.734   7.338  1.00 15.12           N  
ATOM    712  CA  SER A 100      -2.270 -18.374   7.409  1.00 20.41           C  
ATOM    713  C   SER A 100      -1.835 -17.295   8.404  1.00 17.74           C  
ATOM    714  O   SER A 100      -0.727 -17.381   8.940  1.00 19.52           O  
ATOM    715  CB  SER A 100      -1.754 -17.999   6.011  1.00 23.34           C  
ATOM    716  OG  SER A 100      -1.602 -19.147   5.203  1.00 30.70           O  
ATOM    717  N   ASN A 101      -2.658 -16.270   8.622  1.00 14.52           N  
ATOM    718  CA  ASN A 101      -2.333 -15.257   9.632  1.00 14.93           C  
ATOM    719  C   ASN A 101      -3.235 -15.299  10.848  1.00 11.23           C  
ATOM    720  O   ASN A 101      -3.544 -14.276  11.455  1.00 13.04           O  
ATOM    721  CB  ASN A 101      -2.326 -13.847   9.047  1.00 21.97           C  
ATOM    722  CG  ASN A 101      -1.119 -13.588   8.206  1.00 19.49           C  
ATOM    723  OD1 ASN A 101      -1.228 -13.339   7.005  1.00 31.15           O  
ATOM    724  ND2 ASN A 101       0.055 -13.654   8.826  1.00 18.64           N  
ATOM    725  N   ASN A 102      -3.662 -16.509  11.190  1.00  9.69           N  
ATOM    726  CA  ASN A 102      -4.419 -16.757  12.405  1.00  9.32           C  
ATOM    727  C   ASN A 102      -5.814 -16.154  12.410  1.00  7.70           C  
ATOM    728  O   ASN A 102      -6.446 -16.074  13.458  1.00  9.14           O  
ATOM    729  CB  ASN A 102      -3.638 -16.344  13.661  1.00 10.68           C  
ATOM    730  CG  ASN A 102      -2.690 -17.423  14.136  1.00 11.28           C  
ATOM    731  OD1 ASN A 102      -2.059 -18.117  13.330  1.00 14.27           O  
ATOM    732  ND2 ASN A 102      -2.590 -17.580  15.450  1.00  8.54           N  
ATOM    733  N   TYR A 103      -6.298 -15.756  11.232  1.00  6.90           N  
ATOM    734  CA  TYR A 103      -7.717 -15.456  11.074  1.00  7.26           C  
ATOM    735  C   TYR A 103      -8.422 -16.768  10.768  1.00  8.07           C  
ATOM    736  O   TYR A 103      -7.797 -17.718  10.296  1.00  8.90           O  
ATOM    737  CB  TYR A 103      -7.947 -14.462   9.935  1.00  7.62           C  
ATOM    738  CG  TYR A 103      -7.691 -13.004  10.281  1.00  7.24           C  
ATOM    739  CD1 TYR A 103      -6.448 -12.575  10.741  1.00 10.56           C  
ATOM    740  CD2 TYR A 103      -8.688 -12.053  10.125  1.00  6.24           C  
ATOM    741  CE1 TYR A 103      -6.216 -11.230  11.033  1.00  9.15           C  
ATOM    742  CE2 TYR A 103      -8.467 -10.720  10.420  1.00  8.14           C  
ATOM    743  CZ  TYR A 103      -7.235 -10.316  10.875  1.00  9.62           C  
ATOM    744  OH  TYR A 103      -7.026  -8.979  11.158  1.00 10.35           O  
ATOM    745  N   ASN A 104      -9.716 -16.830  11.056  1.00  6.47           N  
ATOM    746  CA  ASN A 104     -10.505 -18.023  10.769  1.00  6.75           C  
ATOM    747  C   ASN A 104     -11.382 -17.875   9.538  1.00  7.21           C  
ATOM    748  O   ASN A 104     -11.768 -16.772   9.171  1.00  6.70           O  
ATOM    749  CB  ASN A 104     -11.418 -18.366  11.950  1.00  6.24           C  
ATOM    750  CG  ASN A 104     -10.668 -18.855  13.164  1.00 11.54           C  
ATOM    751  OD1 ASN A 104      -9.464 -19.114  13.120  1.00 11.81           O  
ATOM    752  ND2 ASN A 104     -11.391 -19.000  14.269  1.00 12.53           N  
ATOM    753  N   THR A 105     -11.705 -19.005   8.921  1.00  5.41           N  
ATOM    754  CA  THR A 105     -12.730 -19.062   7.884  1.00  5.84           C  
ATOM    755  C   THR A 105     -13.891 -19.948   8.312  1.00  6.88           C  
ATOM    756  O   THR A 105     -13.732 -20.854   9.147  1.00  6.28           O  
ATOM    757  CB  THR A 105     -12.174 -19.557   6.550  1.00  5.64           C  
ATOM    758  OG1 THR A 105     -11.735 -20.912   6.696  1.00  7.99           O  
ATOM    759  CG2 THR A 105     -10.999 -18.699   6.123  1.00  8.49           C  
ATOM    760  N   TYR A 106     -15.057 -19.680   7.727  1.00  6.08           N  
ATOM    761  CA  TYR A 106     -16.305 -20.389   8.030  1.00  5.61           C  
ATOM    762  C   TYR A 106     -16.971 -20.803   6.731  1.00  5.57           C  
ATOM    763  O   TYR A 106     -17.507 -19.967   6.001  1.00  7.52           O  
ATOM    764  CB  TYR A 106     -17.234 -19.513   8.876  1.00  6.75           C  
ATOM    765  CG  TYR A 106     -16.577 -19.149  10.176  1.00  6.55           C  
ATOM    766  CD1 TYR A 106     -16.640 -20.009  11.259  1.00  5.87           C  
ATOM    767  CD2 TYR A 106     -15.814 -17.992  10.297  1.00  7.46           C  
ATOM    768  CE1 TYR A 106     -15.994 -19.720  12.444  1.00  7.56           C  
ATOM    769  CE2 TYR A 106     -15.168 -17.689  11.482  1.00  8.32           C  
ATOM    770  CZ  TYR A 106     -15.262 -18.564  12.545  1.00  7.70           C  
ATOM    771  OH  TYR A 106     -14.620 -18.277  13.725  1.00  9.04           O  
ATOM    772  N   ARG A 107     -16.884 -22.095   6.432  1.00  5.95           N  
ATOM    773  CA  ARG A 107     -17.367 -22.652   5.173  1.00  5.10           C  
ATOM    774  C   ARG A 107     -18.666 -23.417   5.422  1.00  5.54           C  
ATOM    775  O   ARG A 107     -18.755 -24.226   6.349  1.00  7.55           O  
ATOM    776  CB  ARG A 107     -16.293 -23.567   4.578  1.00  7.48           C  
ATOM    777  CG  ARG A 107     -16.612 -24.113   3.180  1.00  8.75           C  
ATOM    778  CD  ARG A 107     -15.385 -24.787   2.551  1.00  9.86           C  
ATOM    779  NE  ARG A 107     -14.837 -25.873   3.366  1.00 10.74           N  
ATOM    780  CZ  ARG A 107     -15.210 -27.147   3.283  1.00 11.27           C  
ATOM    781  NH1 ARG A 107     -16.153 -27.521   2.428  1.00 14.45           N  
ATOM    782  NH2 ARG A 107     -14.636 -28.056   4.065  1.00 12.99           N  
ATOM    783  N   SER A 108     -19.686 -23.142   4.617  1.00  7.28           N  
ATOM    784  CA  SER A 108     -20.978 -23.804   4.797  1.00  6.91           C  
ATOM    785  C   SER A 108     -20.880 -25.324   4.714  1.00  6.73           C  
ATOM    786  O   SER A 108     -20.288 -25.865   3.785  1.00  7.64           O  
ATOM    787  CB  SER A 108     -21.985 -23.291   3.762  1.00  8.04           C  
ATOM    788  OG  SER A 108     -23.228 -23.963   3.903  1.00  8.65           O  
ATOM    789  N   ARG A 109     -21.473 -26.008   5.690  1.00  7.85           N  
ATOM    790  CA  ARG A 109     -21.527 -27.466   5.684  1.00  8.02           C  
ATOM    791  C   ARG A 109     -22.529 -27.944   4.632  1.00  9.94           C  
ATOM    792  O   ARG A 109     -22.461 -29.086   4.155  1.00 10.53           O  
ATOM    793  CB  ARG A 109     -21.922 -27.971   7.079  1.00  8.24           C  
ATOM    794  CG  ARG A 109     -21.838 -29.480   7.256  1.00  9.00           C  
ATOM    795  CD  ARG A 109     -22.314 -29.876   8.652  1.00 11.85           C  
ATOM    796  NE  ARG A 109     -22.279 -31.324   8.842  1.00 10.44           N  
ATOM    797  CZ  ARG A 109     -23.183 -32.160   8.343  1.00 10.78           C  
ATOM    798  NH1 ARG A 109     -24.195 -31.696   7.625  1.00 10.92           N  
ATOM    799  NH2 ARG A 109     -23.072 -33.461   8.559  1.00 13.06           N  
ATOM    800  N   LYS A 110     -23.457 -27.065   4.271  1.00  8.38           N  
ATOM    801  CA  LYS A 110     -24.520 -27.412   3.332  1.00  8.34           C  
ATOM    802  C   LYS A 110     -24.173 -27.037   1.893  1.00 11.07           C  
ATOM    803  O   LYS A 110     -24.441 -27.792   0.952  1.00 11.33           O  
ATOM    804  CB  LYS A 110     -25.836 -26.741   3.749  1.00 11.19           C  
ATOM    805  CG  LYS A 110     -27.050 -27.280   3.002  1.00 13.98           C  
ATOM    806  CD  LYS A 110     -28.370 -26.797   3.579  1.00 13.56           C  
ATOM    807  CE  LYS A 110     -29.543 -27.438   2.840  1.00 15.69           C  
ATOM    808  NZ  LYS A 110     -30.867 -27.021   3.391  1.00 26.88           N  
ATOM    809  N   TYR A 111     -23.583 -25.860   1.723  1.00  9.41           N  
ATOM    810  CA  TYR A 111     -23.183 -25.382   0.410  1.00  9.27           C  
ATOM    811  C   TYR A 111     -21.672 -25.268   0.467  1.00  9.59           C  
ATOM    812  O   TYR A 111     -21.119 -24.207   0.759  1.00  9.65           O  
ATOM    813  CB  TYR A 111     -23.885 -24.056   0.095  1.00 10.22           C  
ATOM    814  CG  TYR A 111     -25.369 -24.138   0.367  1.00  9.44           C  
ATOM    815  CD1 TYR A 111     -26.191 -24.904  -0.445  1.00 11.47           C  
ATOM    816  CD2 TYR A 111     -25.940 -23.488   1.457  1.00  8.82           C  
ATOM    817  CE1 TYR A 111     -27.539 -25.009  -0.191  1.00 12.46           C  
ATOM    818  CE2 TYR A 111     -27.293 -23.589   1.720  1.00 10.58           C  
ATOM    819  CZ  TYR A 111     -28.088 -24.354   0.890  1.00 12.33           C  
ATOM    820  OH  TYR A 111     -29.441 -24.474   1.135  1.00 14.43           O  
ATOM    821  N   THR A 112     -21.013 -26.389   0.193  1.00  9.29           N  
ATOM    822  CA  THR A 112     -19.644 -26.620   0.642  1.00  9.75           C  
ATOM    823  C   THR A 112     -18.545 -25.838  -0.073  1.00 10.25           C  
ATOM    824  O   THR A 112     -17.392 -25.917   0.331  1.00 11.58           O  
ATOM    825  CB  THR A 112     -19.300 -28.117   0.603  1.00 10.14           C  
ATOM    826  OG1 THR A 112     -19.620 -28.642  -0.692  1.00 13.06           O  
ATOM    827  CG2 THR A 112     -20.108 -28.861   1.641  1.00 12.60           C  
ATOM    828  N   SER A 113     -18.895 -25.102  -1.126  1.00 10.51           N  
ATOM    829  CA  SER A 113     -17.930 -24.234  -1.797  1.00 10.15           C  
ATOM    830  C   SER A 113     -18.045 -22.773  -1.350  1.00 10.25           C  
ATOM    831  O   SER A 113     -17.291 -21.916  -1.820  1.00 12.02           O  
ATOM    832  CB  SER A 113     -18.089 -24.309  -3.319  1.00 11.71           C  
ATOM    833  OG  SER A 113     -17.813 -25.607  -3.807  1.00 17.14           O  
ATOM    834  N   TRP A 114     -18.976 -22.489  -0.440  1.00  9.44           N  
ATOM    835  CA  TRP A 114     -19.305 -21.109  -0.081  1.00  9.33           C  
ATOM    836  C   TRP A 114     -18.911 -20.754   1.350  1.00  6.88           C  
ATOM    837  O   TRP A 114     -19.039 -21.577   2.262  1.00  8.52           O  
ATOM    838  CB  TRP A 114     -20.799 -20.865  -0.275  1.00  9.25           C  
ATOM    839  CG  TRP A 114     -21.284 -21.045  -1.685  1.00  9.31           C  
ATOM    840  CD1 TRP A 114     -20.526 -21.216  -2.804  1.00 12.15           C  
ATOM    841  CD2 TRP A 114     -22.647 -21.051  -2.115  1.00 10.27           C  
ATOM    842  NE1 TRP A 114     -21.339 -21.343  -3.912  1.00 14.42           N  
ATOM    843  CE2 TRP A 114     -22.644 -21.246  -3.512  1.00 13.76           C  
ATOM    844  CE3 TRP A 114     -23.870 -20.925  -1.451  1.00 11.94           C  
ATOM    845  CZ2 TRP A 114     -23.821 -21.304  -4.261  1.00 15.38           C  
ATOM    846  CZ3 TRP A 114     -25.041 -20.986  -2.197  1.00 13.56           C  
ATOM    847  CH2 TRP A 114     -25.004 -21.167  -3.587  1.00 13.50           C  
ATOM    848  N   TYR A 115     -18.429 -19.527   1.533  1.00  5.68           N  
ATOM    849  CA  TYR A 115     -17.947 -19.060   2.837  1.00  6.38           C  
ATOM    850  C   TYR A 115     -18.735 -17.875   3.345  1.00  6.06           C  
ATOM    851  O   TYR A 115     -19.241 -17.074   2.561  1.00  6.99           O  
ATOM    852  CB  TYR A 115     -16.501 -18.585   2.717  1.00  6.94           C  
ATOM    853  CG  TYR A 115     -15.489 -19.650   2.383  1.00  6.77           C  
ATOM    854  CD1 TYR A 115     -15.232 -20.008   1.060  1.00  7.90           C  
ATOM    855  CD2 TYR A 115     -14.767 -20.276   3.380  1.00  6.91           C  
ATOM    856  CE1 TYR A 115     -14.294 -20.985   0.758  1.00  8.99           C  
ATOM    857  CE2 TYR A 115     -13.828 -21.249   3.082  1.00  9.12           C  
ATOM    858  CZ  TYR A 115     -13.593 -21.592   1.780  1.00 10.03           C  
ATOM    859  OH  TYR A 115     -12.654 -22.562   1.500  1.00 12.86           O  
ATOM    860  N   VAL A 116     -18.813 -17.750   4.666  1.00  6.24           N  
ATOM    861  CA  VAL A 116     -19.260 -16.507   5.289  1.00  5.78           C  
ATOM    862  C   VAL A 116     -18.264 -15.418   4.915  1.00  5.76           C  
ATOM    863  O   VAL A 116     -17.050 -15.639   5.005  1.00  6.47           O  
ATOM    864  CB  VAL A 116     -19.275 -16.655   6.819  1.00  4.54           C  
ATOM    865  CG1 VAL A 116     -19.634 -15.325   7.493  1.00  5.90           C  
ATOM    866  CG2 VAL A 116     -20.229 -17.785   7.221  1.00  6.76           C  
ATOM    867  N   ALA A 117     -18.744 -14.246   4.508  1.00  4.96           N  
ATOM    868  CA  ALA A 117     -17.832 -13.211   4.027  1.00  4.96           C  
ATOM    869  C   ALA A 117     -18.452 -11.827   4.073  1.00  5.31           C  
ATOM    870  O   ALA A 117     -19.665 -11.684   3.892  1.00  6.94           O  
ATOM    871  CB  ALA A 117     -17.406 -13.527   2.603  1.00  7.44           C  
ATOM    872  N   LEU A 118     -17.609 -10.818   4.301  1.00  5.09           N  
ATOM    873  CA  LEU A 118     -18.030  -9.413   4.230  1.00  5.36           C  
ATOM    874  C   LEU A 118     -17.248  -8.691   3.153  1.00  6.72           C  
ATOM    875  O   LEU A 118     -16.033  -8.885   3.021  1.00  6.05           O  
ATOM    876  CB  LEU A 118     -17.830  -8.689   5.566  1.00  6.75           C  
ATOM    877  CG  LEU A 118     -18.721  -9.148   6.715  1.00  7.09           C  
ATOM    878  CD1 LEU A 118     -18.401  -8.361   7.978  1.00  7.49           C  
ATOM    879  CD2 LEU A 118     -20.187  -8.992   6.364  1.00  8.47           C  
ATOM    880  N   LYS A 119     -17.954  -7.867   2.380  1.00  7.52           N  
ATOM    881  CA  LYS A 119     -17.329  -7.002   1.385  1.00  7.86           C  
ATOM    882  C   LYS A 119     -16.748  -5.753   2.042  1.00  7.83           C  
ATOM    883  O   LYS A 119     -17.099  -5.407   3.176  1.00  8.18           O  
ATOM    884  CB  LYS A 119     -18.363  -6.584   0.344  1.00  9.07           C  
ATOM    885  CG  LYS A 119     -18.976  -7.765  -0.364  1.00  8.63           C  
ATOM    886  CD  LYS A 119     -19.800  -7.368  -1.578  1.00 12.83           C  
ATOM    887  CE  LYS A 119     -21.081  -6.682  -1.210  1.00 15.68           C  
ATOM    888  NZ  LYS A 119     -21.842  -6.342  -2.456  1.00 23.42           N  
ATOM    889  N   ARG A 120     -15.876  -5.067   1.312  1.00  7.99           N  
ATOM    890  CA  ARG A 120     -15.306  -3.793   1.763  1.00 10.68           C  
ATOM    891  C   ARG A 120     -16.357  -2.695   1.944  1.00 10.17           C  
ATOM    892  O   ARG A 120     -16.080  -1.659   2.556  1.00 10.72           O  
ATOM    893  CB  ARG A 120     -14.228  -3.311   0.781  1.00 11.77           C  
ATOM    894  CG  ARG A 120     -12.950  -4.141   0.793  1.00 15.34           C  
ATOM    895  CD  ARG A 120     -12.021  -3.715   1.920  1.00 19.97           C  
ATOM    896  NE  ARG A 120     -11.529  -2.356   1.709  1.00 23.29           N  
ATOM    897  CZ  ARG A 120     -10.474  -2.050   0.958  1.00 28.43           C  
ATOM    898  NH1 ARG A 120      -9.792  -3.006   0.342  1.00 26.60           N  
ATOM    899  NH2 ARG A 120     -10.101  -0.785   0.819  1.00 31.34           N  
ATOM    900  N   THR A 121     -17.555  -2.925   1.414  1.00  8.41           N  
ATOM    901  CA  THR A 121     -18.659  -1.980   1.561  1.00  9.45           C  
ATOM    902  C   THR A 121     -19.349  -2.134   2.909  1.00  9.61           C  
ATOM    903  O   THR A 121     -20.129  -1.269   3.303  1.00 11.89           O  
ATOM    904  CB  THR A 121     -19.727  -2.190   0.486  1.00 11.68           C  
ATOM    905  OG1 THR A 121     -20.271  -3.509   0.627  1.00 11.43           O  
ATOM    906  CG2 THR A 121     -19.146  -2.023  -0.911  1.00 12.92           C  
ATOM    907  N   GLY A 122     -19.087  -3.241   3.603  1.00  8.54           N  
ATOM    908  CA  GLY A 122     -19.723  -3.502   4.881  1.00 11.17           C  
ATOM    909  C   GLY A 122     -20.937  -4.409   4.786  1.00 10.13           C  
ATOM    910  O   GLY A 122     -21.517  -4.789   5.805  1.00 12.37           O  
ATOM    911  N   GLN A 123     -21.336  -4.760   3.570  1.00 10.08           N  
ATOM    912  CA  GLN A 123     -22.430  -5.706   3.376  1.00 10.24           C  
ATOM    913  C   GLN A 123     -21.865  -7.100   3.177  1.00  8.61           C  
ATOM    914  O   GLN A 123     -20.714  -7.244   2.770  1.00  9.44           O  
ATOM    915  CB  GLN A 123     -23.248  -5.312   2.146  1.00 12.40           C  
ATOM    916  CG  GLN A 123     -23.778  -3.886   2.189  1.00 16.66           C  
ATOM    917  CD  GLN A 123     -25.016  -3.739   3.044  1.00 30.15           C  
ATOM    918  OE1 GLN A 123     -25.037  -4.142   4.207  1.00 31.02           O  
ATOM    919  NE2 GLN A 123     -26.064  -3.157   2.469  1.00 37.22           N  
ATOM    920  N   TYR A 124     -22.666  -8.132   3.428  1.00  7.73           N  
ATOM    921  CA  TYR A 124     -22.169  -9.491   3.207  1.00  8.21           C  
ATOM    922  C   TYR A 124     -21.868  -9.731   1.723  1.00  8.79           C  
ATOM    923  O   TYR A 124     -22.483  -9.112   0.837  1.00  9.26           O  
ATOM    924  CB  TYR A 124     -23.099 -10.576   3.805  1.00  8.06           C  
ATOM    925  CG  TYR A 124     -24.421 -10.767   3.090  1.00 10.10           C  
ATOM    926  CD1 TYR A 124     -24.494 -11.456   1.885  1.00 11.89           C  
ATOM    927  CD2 TYR A 124     -25.596 -10.280   3.636  1.00 13.41           C  
ATOM    928  CE1 TYR A 124     -25.693 -11.621   1.228  1.00 13.71           C  
ATOM    929  CE2 TYR A 124     -26.800 -10.446   2.993  1.00 15.20           C  
ATOM    930  CZ  TYR A 124     -26.844 -11.118   1.794  1.00 16.69           C  
ATOM    931  OH  TYR A 124     -28.048 -11.281   1.152  1.00 24.21           O  
ATOM    932  N   LYS A 125     -20.907 -10.612   1.455  1.00  7.83           N  
ATOM    933  CA  LYS A 125     -20.618 -11.039   0.090  1.00  8.14           C  
ATOM    934  C   LYS A 125     -21.397 -12.315  -0.196  1.00  6.85           C  
ATOM    935  O   LYS A 125     -21.359 -13.255   0.586  1.00  7.42           O  
ATOM    936  CB  LYS A 125     -19.114 -11.285  -0.075  1.00  7.24           C  
ATOM    937  CG  LYS A 125     -18.622 -11.347  -1.523  1.00  7.06           C  
ATOM    938  CD  LYS A 125     -17.099 -11.311  -1.556  1.00  7.14           C  
ATOM    939  CE  LYS A 125     -16.588 -11.071  -2.967  1.00  8.60           C  
ATOM    940  NZ  LYS A 125     -15.112 -10.900  -2.935  1.00  7.42           N  
ATOM    941  N   LEU A 126     -22.128 -12.342  -1.307  1.00  8.03           N  
ATOM    942  CA  LEU A 126     -22.902 -13.525  -1.680  1.00  8.40           C  
ATOM    943  C   LEU A 126     -22.008 -14.762  -1.641  1.00  9.01           C  
ATOM    944  O   LEU A 126     -20.871 -14.733  -2.119  1.00  8.71           O  
ATOM    945  CB  LEU A 126     -23.484 -13.337  -3.082  1.00 11.89           C  
ATOM    946  CG  LEU A 126     -24.689 -14.179  -3.488  1.00 14.70           C  
ATOM    947  CD1 LEU A 126     -25.926 -13.743  -2.694  1.00 11.57           C  
ATOM    948  CD2 LEU A 126     -24.946 -14.048  -4.990  1.00 17.96           C  
ATOM    949  N   GLY A 127     -22.511 -15.841  -1.047  1.00  9.81           N  
ATOM    950  CA  GLY A 127     -21.739 -17.060  -0.882  1.00 10.12           C  
ATOM    951  C   GLY A 127     -21.089 -17.548  -2.162  1.00  8.00           C  
ATOM    952  O   GLY A 127     -19.932 -17.967  -2.160  1.00  8.68           O  
ATOM    953  N   SER A 128     -21.826 -17.478  -3.264  1.00  9.87           N  
ATOM    954  CA  SER A 128     -21.334 -17.983  -4.544  1.00 10.38           C  
ATOM    955  C   SER A 128     -20.192 -17.148  -5.126  1.00 10.82           C  
ATOM    956  O   SER A 128     -19.505 -17.597  -6.050  1.00 12.20           O  
ATOM    957  CB  SER A 128     -22.482 -18.074  -5.550  1.00 14.00           C  
ATOM    958  OG  SER A 128     -23.158 -16.842  -5.639  1.00 15.14           O  
ATOM    959  N   LYS A 129     -19.997 -15.943  -4.594  1.00  8.34           N  
ATOM    960  CA  LYS A 129     -18.912 -15.068  -5.038  1.00  8.72           C  
ATOM    961  C   LYS A 129     -17.687 -15.150  -4.134  1.00 10.52           C  
ATOM    962  O   LYS A 129     -16.743 -14.372  -4.297  1.00 12.50           O  
ATOM    963  CB  LYS A 129     -19.378 -13.608  -5.108  1.00  9.22           C  
ATOM    964  CG  LYS A 129     -20.491 -13.335  -6.112  1.00  9.27           C  
ATOM    965  CD  LYS A 129     -20.773 -11.836  -6.234  1.00 12.08           C  
ATOM    966  CE  LYS A 129     -21.938 -11.567  -7.160  1.00 21.15           C  
ATOM    967  NZ  LYS A 129     -22.133 -10.103  -7.369  1.00 20.95           N  
ATOM    968  N   THR A 130     -17.702 -16.068  -3.172  1.00  8.20           N  
ATOM    969  CA  THR A 130     -16.557 -16.229  -2.280  1.00 10.18           C  
ATOM    970  C   THR A 130     -15.580 -17.272  -2.803  1.00  9.38           C  
ATOM    971  O   THR A 130     -15.865 -17.975  -3.773  1.00 10.86           O  
ATOM    972  CB  THR A 130     -16.982 -16.581  -0.833  1.00  8.94           C  
ATOM    973  OG1 THR A 130     -17.605 -17.874  -0.802  1.00  8.17           O  
ATOM    974  CG2 THR A 130     -17.943 -15.521  -0.303  1.00  8.55           C  
ATOM    975  N   GLY A 131     -14.424 -17.362  -2.160  1.00  8.55           N  
ATOM    976  CA  GLY A 131     -13.405 -18.322  -2.540  1.00 11.07           C  
ATOM    977  C   GLY A 131     -12.353 -18.411  -1.456  1.00  8.92           C  
ATOM    978  O   GLY A 131     -12.241 -17.512  -0.624  1.00  8.51           O  
ATOM    979  N   PRO A 132     -11.553 -19.487  -1.466  1.00  8.89           N  
ATOM    980  CA  PRO A 132     -10.643 -19.773  -0.347  1.00  9.11           C  
ATOM    981  C   PRO A 132      -9.508 -18.766  -0.164  1.00  7.16           C  
ATOM    982  O   PRO A 132      -8.952 -18.684   0.943  1.00  9.10           O  
ATOM    983  CB  PRO A 132     -10.058 -21.142  -0.716  1.00  9.78           C  
ATOM    984  CG  PRO A 132     -10.231 -21.237  -2.199  1.00 12.28           C  
ATOM    985  CD  PRO A 132     -11.533 -20.557  -2.477  1.00 11.91           C  
ATOM    986  N   GLY A 133      -9.175 -18.010  -1.205  1.00  8.24           N  
ATOM    987  CA  GLY A 133      -8.082 -17.061  -1.134  1.00  8.61           C  
ATOM    988  C   GLY A 133      -8.497 -15.606  -1.003  1.00  9.53           C  
ATOM    989  O   GLY A 133      -7.670 -14.702  -1.128  1.00 10.40           O  
ATOM    990  N   GLN A 134      -9.779 -15.369  -0.745  1.00  6.82           N  
ATOM    991  CA  GLN A 134     -10.267 -14.002  -0.601  1.00  8.46           C  
ATOM    992  C   GLN A 134     -10.064 -13.427   0.802  1.00  8.12           C  
ATOM    993  O   GLN A 134     -10.140 -14.140   1.811  1.00  8.15           O  
ATOM    994  CB  GLN A 134     -11.752 -13.920  -0.976  1.00  6.83           C  
ATOM    995  CG  GLN A 134     -12.047 -14.219  -2.442  1.00  5.96           C  
ATOM    996  CD  GLN A 134     -13.509 -14.035  -2.796  1.00  6.82           C  
ATOM    997  OE1 GLN A 134     -14.287 -13.474  -2.016  1.00  9.08           O  
ATOM    998  NE2 GLN A 134     -13.892 -14.511  -3.975  1.00  9.33           N  
ATOM    999  N   LYS A 135      -9.840 -12.122   0.866  1.00  6.86           N  
ATOM   1000  CA  LYS A 135      -9.735 -11.437   2.148  1.00  6.95           C  
ATOM   1001  C   LYS A 135     -11.107 -11.398   2.841  1.00  7.13           C  
ATOM   1002  O   LYS A 135     -11.198 -11.379   4.074  1.00  7.21           O  
ATOM   1003  CB  LYS A 135      -9.174 -10.022   1.938  1.00  9.86           C  
ATOM   1004  CG  LYS A 135      -8.721  -9.316   3.201  1.00 12.50           C  
ATOM   1005  CD  LYS A 135      -8.078  -7.960   2.906  1.00 17.46           C  
ATOM   1006  CE  LYS A 135      -6.662  -8.117   2.373  1.00 21.49           C  
ATOM   1007  NZ  LYS A 135      -5.986  -6.803   2.168  1.00 27.58           N  
ATOM   1008  N   ALA A 136     -12.170 -11.424   2.038  1.00  6.19           N  
ATOM   1009  CA  ALA A 136     -13.536 -11.286   2.545  1.00  5.35           C  
ATOM   1010  C   ALA A 136     -13.960 -12.385   3.515  1.00  6.94           C  
ATOM   1011  O   ALA A 136     -14.875 -12.187   4.322  1.00  5.98           O  
ATOM   1012  CB  ALA A 136     -14.521 -11.202   1.381  1.00  7.42           C  
ATOM   1013  N   ILE A 137     -13.302 -13.538   3.428  1.00  6.57           N  
ATOM   1014  CA  ILE A 137     -13.696 -14.705   4.223  1.00  5.51           C  
ATOM   1015  C   ILE A 137     -12.926 -14.850   5.536  1.00  5.59           C  
ATOM   1016  O   ILE A 137     -13.140 -15.817   6.282  1.00  6.30           O  
ATOM   1017  CB  ILE A 137     -13.549 -16.028   3.421  1.00  5.44           C  
ATOM   1018  CG1 ILE A 137     -12.075 -16.414   3.240  1.00  5.54           C  
ATOM   1019  CG2 ILE A 137     -14.278 -15.926   2.072  1.00  6.46           C  
ATOM   1020  CD1 ILE A 137     -11.884 -17.818   2.720  1.00  7.66           C  
ATOM   1021  N   LEU A 138     -12.017 -13.917   5.804  1.00  5.46           N  
ATOM   1022  CA  LEU A 138     -11.110 -14.036   6.956  1.00  5.37           C  
ATOM   1023  C   LEU A 138     -11.635 -13.240   8.148  1.00  5.80           C  
ATOM   1024  O   LEU A 138     -11.859 -12.028   8.041  1.00  5.87           O  
ATOM   1025  CB  LEU A 138      -9.716 -13.521   6.578  1.00  6.60           C  
ATOM   1026  CG  LEU A 138      -9.013 -14.298   5.463  1.00  5.84           C  
ATOM   1027  CD1 LEU A 138      -7.756 -13.557   5.022  1.00  7.19           C  
ATOM   1028  CD2 LEU A 138      -8.670 -15.700   5.939  1.00  8.86           C  
ATOM   1029  N   PHE A 139     -11.822 -13.912   9.283  1.00  5.77           N  
ATOM   1030  CA  PHE A 139     -12.333 -13.275  10.504  1.00  5.75           C  
ATOM   1031  C   PHE A 139     -11.471 -13.613  11.721  1.00  5.80           C  
ATOM   1032  O   PHE A 139     -11.235 -14.788  12.023  1.00  6.92           O  
ATOM   1033  CB  PHE A 139     -13.770 -13.719  10.810  1.00  7.01           C  
ATOM   1034  CG  PHE A 139     -14.772 -13.337   9.762  1.00  5.52           C  
ATOM   1035  CD1 PHE A 139     -14.956 -14.125   8.641  1.00  6.23           C  
ATOM   1036  CD2 PHE A 139     -15.536 -12.188   9.902  1.00  6.55           C  
ATOM   1037  CE1 PHE A 139     -15.887 -13.778   7.668  1.00  6.07           C  
ATOM   1038  CE2 PHE A 139     -16.472 -11.836   8.947  1.00  5.61           C  
ATOM   1039  CZ  PHE A 139     -16.645 -12.627   7.811  1.00  5.86           C  
ATOM   1040  N   LEU A 140     -11.042 -12.582  12.444  1.00  5.83           N  
ATOM   1041  CA  LEU A 140     -10.297 -12.770  13.686  1.00  6.06           C  
ATOM   1042  C   LEU A 140     -11.272 -12.713  14.856  1.00  6.84           C  
ATOM   1043  O   LEU A 140     -11.936 -11.704  15.070  1.00  8.34           O  
ATOM   1044  CB  LEU A 140      -9.232 -11.680  13.827  1.00  6.55           C  
ATOM   1045  CG  LEU A 140      -8.318 -11.760  15.048  1.00  7.32           C  
ATOM   1046  CD1 LEU A 140      -7.406 -12.953  14.911  1.00  7.89           C  
ATOM   1047  CD2 LEU A 140      -7.505 -10.487  15.221  1.00  9.12           C  
ATOM   1048  N   PRO A 141     -11.376 -13.804  15.621  1.00  8.06           N  
ATOM   1049  CA  PRO A 141     -12.246 -13.733  16.797  1.00  7.98           C  
ATOM   1050  C   PRO A 141     -11.575 -12.880  17.866  1.00  9.05           C  
ATOM   1051  O   PRO A 141     -10.423 -13.121  18.208  1.00 16.60           O  
ATOM   1052  CB  PRO A 141     -12.348 -15.196  17.257  1.00  9.54           C  
ATOM   1053  CG  PRO A 141     -11.898 -16.018  16.082  1.00 12.09           C  
ATOM   1054  CD  PRO A 141     -10.859 -15.159  15.390  1.00  7.74           C  
ATOM   1055  N   MET A 142     -12.261 -11.861  18.353  1.00  9.35           N  
ATOM   1056  CA  MET A 142     -11.680 -11.001  19.365  1.00 10.21           C  
ATOM   1057  C   MET A 142     -12.570 -11.009  20.597  1.00 12.42           C  
ATOM   1058  O   MET A 142     -13.776 -11.225  20.497  1.00 13.42           O  
ATOM   1059  CB  MET A 142     -11.546  -9.580  18.818  1.00 11.68           C  
ATOM   1060  CG  MET A 142     -10.736  -9.487  17.531  1.00  9.68           C  
ATOM   1061  SD  MET A 142     -10.505  -7.785  16.993  1.00 14.36           S  
ATOM   1062  CE  MET A 142      -9.484  -7.194  18.325  1.00 15.11           C  
ATOM   1063  N   SER A 143     -11.988 -10.775  21.769  1.00 12.23           N  
ATOM   1064  CA  SER A 143     -12.775 -10.792  22.998  1.00 16.53           C  
ATOM   1065  C   SER A 143     -13.617  -9.530  23.132  1.00 23.26           C  
ATOM   1066  O   SER A 143     -13.621  -8.686  22.239  1.00 19.48           O  
ATOM   1067  CB  SER A 143     -11.872 -10.942  24.218  1.00 21.46           C  
ATOM   1068  OG  SER A 143     -12.650 -11.173  25.378  1.00 25.45           O  
TER    1069      SER A 143                                                      
HETATM 1070  S   IDY B   1     -11.480 -10.256  -1.897  1.00  8.59           S  
HETATM 1071  C1  IDY B   1      -8.915  -8.089  -2.031  1.00 12.04           C  
HETATM 1072  O1  IDY B   1      -7.938  -7.604  -1.116  1.00 13.15           O  
HETATM 1073  C2  IDY B   1     -10.319  -7.998  -1.442  1.00 10.43           C  
HETATM 1074  O2  IDY B   1     -11.200  -8.788  -2.247  1.00  8.67           O  
HETATM 1075  C3  IDY B   1     -10.859  -6.573  -1.370  1.00 10.78           C  
HETATM 1076  O3  IDY B   1     -10.247  -5.901  -0.260  1.00 11.86           O  
HETATM 1077  C4  IDY B   1     -10.621  -5.790  -2.659  1.00  9.38           C  
HETATM 1078  O4  IDY B   1     -11.561  -6.256  -3.640  1.00  9.24           O  
HETATM 1079  C5  IDY B   1      -9.189  -5.983  -3.152  1.00  8.86           C  
HETATM 1080  O5  IDY B   1      -8.867  -7.367  -3.260  1.00 10.45           O  
HETATM 1081  C6  IDY B   1      -9.025  -5.428  -4.536  1.00 12.83           C  
HETATM 1082  C7  IDY B   1      -6.541  -7.728  -1.477  1.00 12.83           C  
HETATM 1083  O6A IDY B   1      -9.005  -4.185  -4.668  1.00 16.98           O  
HETATM 1084  O6B IDY B   1      -8.908  -6.231  -5.493  1.00 14.63           O  
HETATM 1085  OS1 IDY B   1     -12.332 -10.762  -2.976  1.00  9.54           O  
HETATM 1086  OS2 IDY B   1     -12.122 -10.294  -0.569  1.00 11.56           O  
HETATM 1087  OS3 IDY B   1     -10.194 -10.972  -1.857  1.00  9.18           O  
HETATM 1088  N2  GNX B   2     -14.133  -7.392  -3.183  1.00  8.29           N  
HETATM 1089  C1  GNX B   2     -12.742  -5.458  -3.738  1.00  9.11           C  
HETATM 1090  S1  GNX B   2     -15.080  -7.252  -1.973  1.00  8.29           S  
HETATM 1091  C2  GNX B   2     -13.963  -6.293  -4.152  1.00  9.21           C  
HETATM 1092  C3  GNX B   2     -13.760  -6.893  -5.547  1.00  8.00           C  
HETATM 1093  O3  GNX B   2     -14.984  -7.498  -5.986  1.00  8.53           O  
HETATM 1094  C4  GNX B   2     -13.358  -5.798  -6.541  1.00  8.40           C  
HETATM 1095  O4  GNX B   2     -12.960  -6.395  -7.784  1.00  9.05           O  
HETATM 1096  C5  GNX B   2     -12.205  -4.958  -6.001  1.00  9.62           C  
HETATM 1097  O5  GNX B   2     -12.548  -4.430  -4.720  1.00  9.24           O  
HETATM 1098  C6  GNX B   2     -11.852  -3.802  -6.937  1.00 11.55           C  
HETATM 1099  O6  GNX B   2     -12.951  -2.888  -6.975  1.00 15.02           O  
HETATM 1100  O12 GNX B   2     -16.490  -9.293  -6.439  1.00  9.80           O  
HETATM 1101  S12 GNX B   2     -15.051  -8.961  -6.438  1.00  8.41           S  
HETATM 1102  O1S GNX B   2     -16.417  -6.901  -2.479  1.00  9.27           O  
HETATM 1103  O22 GNX B   2     -14.467  -9.048  -7.787  1.00  9.75           O  
HETATM 1104  O2S GNX B   2     -15.082  -8.546  -1.265  1.00  9.73           O  
HETATM 1105  O32 GNX B   2     -14.302  -9.778  -5.476  1.00  9.19           O  
HETATM 1106  O3S GNX B   2     -14.576  -6.206  -1.068  1.00 10.11           O  
HETATM 1107  O   HOH A 301     -24.835 -20.581  12.863  1.00  6.45           O  
HETATM 1108  O   HOH A 302     -15.334 -17.347   6.282  1.00  6.93           O  
HETATM 1109  O   HOH A 303     -18.771  -9.702  15.472  1.00  7.54           O  
HETATM 1110  O   HOH A 304     -22.285  -9.884  -3.241  1.00  9.60           O  
HETATM 1111  O   HOH A 305     -26.809 -10.189  17.927  1.00  7.66           O  
HETATM 1112  O   HOH A 306     -19.245   0.856   9.759  1.00 12.33           O  
HETATM 1113  O   HOH A 307     -24.974  -9.509  19.858  1.00  7.59           O  
HETATM 1114  O   HOH A 308      -5.120 -15.073   8.183  1.00 12.09           O  
HETATM 1115  O   HOH A 309     -13.537 -22.980   6.832  1.00  8.69           O  
HETATM 1116  O   HOH A 310     -21.091 -14.865   2.888  1.00  7.13           O  
HETATM 1117  O   HOH A 311      -8.327 -16.314   2.368  1.00 10.45           O  
HETATM 1118  O   HOH A 312     -15.998 -26.985  16.675  1.00 13.04           O  
HETATM 1119  O   HOH A 313     -18.003 -17.863  21.731  1.00 12.92           O  
HETATM 1120  O   HOH A 314     -12.924 -25.120   5.173  1.00 13.57           O  
HETATM 1121  O   HOH A 315     -25.230  -7.127   4.335  1.00 10.53           O  
HETATM 1122  O   HOH A 316     -26.940  -2.743  15.757  1.00 11.64           O  
HETATM 1123  O   HOH A 317     -17.913 -34.325  16.739  1.00 14.84           O  
HETATM 1124  O   HOH A 318     -19.229 -25.034  22.437  1.00 15.79           O  
HETATM 1125  O   HOH A 319     -23.839 -20.735  18.440  1.00 12.82           O  
HETATM 1126  O   HOH A 320     -24.512 -30.642  16.896  1.00 12.60           O  
HETATM 1127  O   HOH A 321     -14.069 -25.414  15.436  1.00 11.61           O  
HETATM 1128  O   HOH A 322     -23.225   0.881  15.082  1.00  9.93           O  
HETATM 1129  O   HOH A 323     -25.467 -29.010   7.210  1.00 14.37           O  
HETATM 1130  O   HOH A 324     -22.903 -16.452  25.065  1.00 18.13           O  
HETATM 1131  O   HOH A 325     -18.981 -11.082  26.639  1.00 15.29           O  
HETATM 1132  O   HOH A 326     -13.336  -1.768  13.116  1.00 18.23           O  
HETATM 1133  O   HOH A 327     -25.316   1.179  13.187  1.00 12.54           O  
HETATM 1134  O   HOH A 328      -8.672 -20.668   2.883  1.00 16.71           O  
HETATM 1135  O   HOH A 329     -28.704 -15.265  22.439  1.00 14.74           O  
HETATM 1136  O   HOH A 330     -18.051  -8.165  -4.424  1.00 13.59           O  
HETATM 1137  O   HOH A 331     -21.431 -24.747  -2.534  1.00 16.55           O  
HETATM 1138  O   HOH A 332      -2.686 -11.714  12.001  1.00 15.32           O  
HETATM 1139  O   HOH A 333     -10.122 -21.973   4.761  1.00 18.71           O  
HETATM 1140  O   HOH A 334     -24.649 -25.070   6.782  1.00 20.67           O  
HETATM 1141  O   HOH A 335      -4.554  -8.451  12.122  1.00 22.30           O  
HETATM 1142  O   HOH A 336       0.032 -17.271  11.354  1.00 15.58           O  
HETATM 1143  O   HOH A 337     -29.237 -10.441   5.691  1.00 15.35           O  
HETATM 1144  O   HOH A 338     -14.473   0.533  16.847  1.00 20.15           O  
HETATM 1145  O   HOH A 339     -20.771 -31.233   4.283  1.00 17.09           O  
HETATM 1146  O   HOH A 340     -36.064 -18.377  11.605  1.00 25.69           O  
HETATM 1147  O   HOH A 341     -31.566  -7.628  19.550  1.00 16.62           O  
HETATM 1148  O   HOH A 342     -32.207 -21.878   1.519  1.00 26.13           O  
HETATM 1149  O   HOH A 343      -9.999 -17.743  -3.941  1.00 17.20           O  
HETATM 1150  O   HOH A 344     -14.821 -30.955  10.641  1.00 20.02           O  
HETATM 1151  O   HOH A 345      -7.464  -5.143   0.626  1.00 24.14           O  
HETATM 1152  O   HOH A 346     -33.183 -18.473  19.139  1.00 16.76           O  
HETATM 1153  O   HOH A 347     -16.784 -33.395  12.625  1.00 23.79           O  
HETATM 1154  O   HOH A 348     -24.976  -7.988   0.069  1.00 22.01           O  
HETATM 1155  O   HOH A 349     -22.499  -3.589  -0.910  1.00 23.38           O  
HETATM 1156  O   HOH A 350      -8.292 -25.285  11.731  1.00 18.41           O  
HETATM 1157  O   HOH A 351     -30.490  -7.460  23.772  1.00 23.09           O  
HETATM 1158  O   HOH A 352     -11.198 -23.845   3.416  1.00 18.47           O  
HETATM 1159  O   HOH A 353     -16.979  -4.224  -2.287  1.00 20.95           O  
HETATM 1160  O   HOH A 354     -13.553  -0.845   3.273  1.00 19.12           O  
HETATM 1161  O   HOH A 355     -35.483 -21.590  12.444  1.00 26.16           O  
HETATM 1162  O   HOH A 356     -32.833 -29.944   5.250  1.00 20.08           O  
HETATM 1163  O   HOH A 357     -20.141 -32.854   6.559  1.00 22.52           O  
HETATM 1164  O   HOH A 358      -8.978 -22.144  26.957  1.00 29.61           O  
HETATM 1165  O   HOH A 359     -35.837 -25.557  17.452  1.00 23.95           O  
HETATM 1166  O   HOH A 360     -25.864 -17.296  -5.800  1.00 23.69           O  
HETATM 1167  O   HOH A 361     -14.516 -28.631  17.961  1.00 24.75           O  
HETATM 1168  O   HOH A 362     -16.573 -30.515   2.511  1.00 22.60           O  
HETATM 1169  O   HOH A 363     -19.687   1.341   2.095  1.00 14.35           O  
HETATM 1170  O   HOH A 364     -32.220 -21.784   8.158  1.00 21.55           O  
HETATM 1171  O   HOH A 365     -24.705 -20.778  21.009  1.00 23.74           O  
HETATM 1172  O   HOH A 366     -35.428 -13.237  21.756  1.00 23.93           O  
HETATM 1173  O   HOH A 367      -9.488  -1.896  11.756  1.00 29.24           O  
HETATM 1174  O   HOH A 368     -26.489 -29.612   0.610  1.00 18.49           O  
HETATM 1175  O   HOH A 369     -21.411  -0.578   8.360  1.00 23.41           O  
HETATM 1176  O   HOH A 370     -12.242 -27.727   5.517  1.00 26.98           O  
HETATM 1177  O   HOH A 371      -5.779 -16.081   2.552  1.00 22.87           O  
HETATM 1178  O   HOH A 372     -30.091 -10.219   1.615  1.00 29.72           O  
HETATM 1179  O   HOH A 373     -15.388  -2.220  -2.649  1.00 23.17           O  
HETATM 1180  O   HOH A 374     -10.905  -7.513  21.760  1.00 23.29           O  
HETATM 1181  O   HOH A 375     -15.709 -15.069  28.810  1.00 22.24           O  
HETATM 1182  O   HOH A 376     -17.816 -19.962  -4.546  1.00 23.80           O  
HETATM 1183  O   HOH A 377      -8.008 -23.298   1.692  1.00 26.70           O  
HETATM 1184  O   HOH A 378     -11.774 -26.368  13.649  1.00 23.04           O  
HETATM 1185  O   HOH A 379     -33.518 -26.007   6.314  1.00 26.00           O  
HETATM 1186  O   HOH A 380      -7.565 -23.820  -0.876  1.00 31.44           O  
HETATM 1187  O   HOH A 381     -15.697 -24.565  25.675  1.00 24.37           O  
HETATM 1188  O   HOH A 382     -12.090  -0.970  16.947  1.00 28.54           O  
HETATM 1189  O   HOH A 383     -26.657 -16.929  23.857  1.00 21.51           O  
HETATM 1190  O   HOH A 384     -22.260 -33.469   3.924  1.00 28.24           O  
HETATM 1191  O   HOH A 385     -19.105  -6.866  22.359  1.00 20.48           O  
HETATM 1192  O   HOH A 386      -5.925 -24.938   9.247  1.00 26.07           O  
HETATM 1193  O   HOH A 387     -20.341 -22.122  23.006  1.00 25.10           O  
HETATM 1194  O   HOH A 388      -8.994  -4.159   3.754  1.00 27.03           O  
HETATM 1195  O   HOH A 389     -33.701 -26.946  18.200  1.00 15.45           O  
HETATM 1196  O   HOH A 390     -34.081 -10.630  20.129  1.00 29.52           O  
HETATM 1197  O   HOH A 391      -1.992 -19.980  11.096  1.00 13.02           O  
HETATM 1198  O   HOH A 392     -17.129  -5.481  -6.642  1.00 23.29           O  
HETATM 1199  O   HOH A 393     -30.934 -26.297  -0.410  1.00 31.40           O  
HETATM 1200  O   HOH A 394     -19.232 -27.675  -3.181  1.00 23.51           O  
HETATM 1201  O   HOH A 395     -29.041 -28.472  -0.639  1.00 22.09           O  
HETATM 1202  O   HOH A 396     -27.924 -24.154  20.478  1.00 23.54           O  
HETATM 1203  O   HOH A 397     -16.786   0.996   2.035  1.00 20.98           O  
HETATM 1204  O   HOH A 398     -27.225 -23.946  23.365  1.00 30.64           O  
HETATM 1205  O   HOH A 399     -16.315   2.501  21.048  1.00 26.17           O  
HETATM 1206  O   HOH A 400     -24.588  -5.831  -1.217  1.00 27.37           O  
HETATM 1207  O   HOH A 401     -13.042 -23.778  -1.129  1.00 27.82           O  
HETATM 1208  O   HOH A 402     -16.732 -11.582  27.316  1.00 27.37           O  
HETATM 1209  O   HOH A 403     -14.460 -22.675  -2.671  1.00 28.45           O  
HETATM 1210  O   HOH A 404     -17.176   2.985   8.815  1.00 27.97           O  
HETATM 1211  O   HOH A 405     -29.036 -26.512  19.193  1.00 19.83           O  
HETATM 1212  O   HOH A 406     -16.697 -26.374  23.398  1.00 25.07           O  
HETATM 1213  O   HOH A 407     -30.482  -8.864   3.521  1.00 33.83           O  
CONECT 1070 1074 1085 1086 1087                                                 
CONECT 1071 1072 1073 1080                                                      
CONECT 1072 1071 1082                                                           
CONECT 1073 1071 1074 1075                                                      
CONECT 1074 1070 1073                                                           
CONECT 1075 1073 1076 1077                                                      
CONECT 1076 1075                                                                
CONECT 1077 1075 1078 1079                                                      
CONECT 1078 1077 1089                                                           
CONECT 1079 1077 1080 1081                                                      
CONECT 1080 1071 1079                                                           
CONECT 1081 1079 1083 1084                                                      
CONECT 1082 1072                                                                
CONECT 1083 1081                                                                
CONECT 1084 1081                                                                
CONECT 1085 1070                                                                
CONECT 1086 1070                                                                
CONECT 1087 1070                                                                
CONECT 1088 1090 1091                                                           
CONECT 1089 1078 1091 1097                                                      
CONECT 1090 1088 1102 1104 1106                                                 
CONECT 1091 1088 1089 1092                                                      
CONECT 1092 1091 1093 1094                                                      
CONECT 1093 1092 1101                                                           
CONECT 1094 1092 1095 1096                                                      
CONECT 1095 1094                                                                
CONECT 1096 1094 1097 1098                                                      
CONECT 1097 1089 1096                                                           
CONECT 1098 1096 1099                                                           
CONECT 1099 1098                                                                
CONECT 1100 1101                                                                
CONECT 1101 1093 1100 1103 1105                                                 
CONECT 1102 1090                                                                
CONECT 1103 1101                                                                
CONECT 1104 1090                                                                
CONECT 1105 1101                                                                
CONECT 1106 1090                                                                
MASTER      255    0    2    4   12    0    0    6 1212    1   37   12          
END                                                                             
