# Supplementary material for: Understanding mechanisms of Polygonatum sibiricum-derived exosome-like nanoparticles against breast cancer through an integrated metabolomics and network pharmacology analysis
Source: Front Chem. 2025 Jun 6;13:1559758. doi: 10.3389/fchem.2025.1559758 (PMC12179076; doi:10.3389/fchem.2025.1559758)
Supplement: Supplementary file 1 [file DataSheet1.zip › raw data/Fig.6/Gene/PPARG-3b1m.pdb]

HEADER    TRANSCRIPTION                           05-JUL-11   3B1M              
TITLE     CRYSTAL STRUCTURE OF THE PPARGAMMA-LBD COMPLEXED WITH A CERCOSPORAMIDE
TITLE    2 DERIVATIVE MODULATOR CERCO-A                                         
COMPND    MOL_ID: 1;                                                            
COMPND   2 MOLECULE: PEROXISOME PROLIFERATOR-ACTIVATED RECEPTOR GAMMA;          
COMPND   3 CHAIN: A;                                                            
COMPND   4 FRAGMENT: LIGAND BINDING DOMAIN, UNP RESIDUES 234-505;               
COMPND   5 SYNONYM: PPAR-GAMMA, NUCLEAR RECEPTOR SUBFAMILY 1 GROUP C MEMBER 3;  
COMPND   6 ENGINEERED: YES;                                                     
COMPND   7 MOL_ID: 2;                                                           
COMPND   8 MOLECULE: PEROXISOME PROLIFERATOR-ACTIVATED RECEPTOR GAMMA           
COMPND   9 COACTIVATOR 1-ALPHA;                                                 
COMPND  10 CHAIN: B;                                                            
COMPND  11 FRAGMENT: PEPTIDE CONTAINING LXXLL BOX, UNP RESIDUES 136-154;        
COMPND  12 SYNONYM: PGC-1-ALPHA, PPAR-GAMMA COACTIVATOR 1-ALPHA, PPARGC-1-ALPHA,
COMPND  13 LIGAND EFFECT MODULATOR 6;                                           
COMPND  14 ENGINEERED: YES                                                      
SOURCE    MOL_ID: 1;                                                            
SOURCE   2 ORGANISM_SCIENTIFIC: HOMO SAPIENS;                                   
SOURCE   3 ORGANISM_COMMON: HUMAN;                                              
SOURCE   4 ORGANISM_TAXID: 9606;                                                
SOURCE   5 GENE: PPARG, NR1C3;                                                  
SOURCE   6 EXPRESSION_SYSTEM: ESCHERICHIA COLI;                                 
SOURCE   7 EXPRESSION_SYSTEM_TAXID: 562;                                        
SOURCE   8 EXPRESSION_SYSTEM_VECTOR_TYPE: PLASMID;                              
SOURCE   9 EXPRESSION_SYSTEM_PLASMID: PQE-30;                                   
SOURCE  10 MOL_ID: 2;                                                           
SOURCE  11 SYNTHETIC: YES;                                                      
SOURCE  12 ORGANISM_SCIENTIFIC: HOMO SAPIENS;                                   
SOURCE  13 ORGANISM_COMMON: HUMAN;                                              
SOURCE  14 ORGANISM_TAXID: 9606;                                                
SOURCE  15 OTHER_DETAILS: THIS SEQUENCE OCCURS NATURALLY IN HUMANS.             
KEYWDS    TRANSCRIPTION                                                         
EXPDTA    X-RAY DIFFRACTION                                                     
AUTHOR    Y.MATSUI,H.HIROYUKI                                                   
REVDAT   2   01-NOV-23 3B1M    1       REMARK SEQADV                            
REVDAT   1   24-AUG-11 3B1M    0                                                
JRNL        AUTH   K.WAKABAYASHI,S.HAYASHI,Y.MATSUI,T.MATSUMOTO,A.FURUKAWA,     
JRNL        AUTH 2 M.KUROHA,N.TANAKA,T.INABA,S.KANDA,J.TANAKA,R.OKUYAMA,        
JRNL        AUTH 3 S.WAKIMOTO,T.OGATA,K.ARAKI,J.OHSUMI                          
JRNL        TITL   PHARMACOLOGY AND IN VITRO PROFILING OF A NOVEL PEROXISOME    
JRNL        TITL 2 PROLIFERATOR-ACTIVATED RECEPTOR GAMMA LIGAND, CERCO-A        
JRNL        REF    BIOL.PHARM.BULL.              V.  34  1094 2011              
JRNL        REFN                   ISSN 0918-6158                               
JRNL        PMID   21720019                                                     
JRNL        DOI    10.1248/BPB.34.1094                                          
REMARK   2                                                                      
REMARK   2 RESOLUTION.    1.60 ANGSTROMS.                                       
REMARK   3                                                                      
REMARK   3 REFINEMENT.                                                          
REMARK   3   PROGRAM     : CNS                                                  
REMARK   3   AUTHORS     : BRUNGER,ADAMS,CLORE,DELANO,GROS,GROSSE-              
REMARK   3               : KUNSTLEVE,JIANG,KUSZEWSKI,NILGES,PANNU,              
REMARK   3               : READ,RICE,SIMONSON,WARREN                            
REMARK   3                                                                      
REMARK   3  REFINEMENT TARGET : ENGH & HUBER                                    
REMARK   3                                                                      
REMARK   3  DATA USED IN REFINEMENT.                                            
REMARK   3   RESOLUTION RANGE HIGH (ANGSTROMS) : 1.60                           
REMARK   3   RESOLUTION RANGE LOW  (ANGSTROMS) : 19.00                          
REMARK   3   DATA CUTOFF            (SIGMA(F)) : 0.000                          
REMARK   3   DATA CUTOFF HIGH         (ABS(F)) : 867084.520                     
REMARK   3   DATA CUTOFF LOW          (ABS(F)) : 0.0000                         
REMARK   3   COMPLETENESS (WORKING+TEST)   (%) : 99.3                           
REMARK   3   NUMBER OF REFLECTIONS             : 36852                          
REMARK   3                                                                      
REMARK   3  FIT TO DATA USED IN REFINEMENT.                                     
REMARK   3   CROSS-VALIDATION METHOD          : THROUGHOUT                      
REMARK   3   FREE R VALUE TEST SET SELECTION  : RANDOM                          
REMARK   3   R VALUE            (WORKING SET) : 0.217                           
REMARK   3   FREE R VALUE                     : 0.244                           
REMARK   3   FREE R VALUE TEST SET SIZE   (%) : 10.000                          
REMARK   3   FREE R VALUE TEST SET COUNT      : 3682                            
REMARK   3   ESTIMATED ERROR OF FREE R VALUE  : 0.004                           
REMARK   3                                                                      
REMARK   3  FIT IN THE HIGHEST RESOLUTION BIN.                                  
REMARK   3   TOTAL NUMBER OF BINS USED           : 6                            
REMARK   3   BIN RESOLUTION RANGE HIGH       (A) : 1.60                         
REMARK   3   BIN RESOLUTION RANGE LOW        (A) : 1.70                         
REMARK   3   BIN COMPLETENESS (WORKING+TEST) (%) : 97.30                        
REMARK   3   REFLECTIONS IN BIN    (WORKING SET) : 5402                         
REMARK   3   BIN R VALUE           (WORKING SET) : 0.3310                       
REMARK   3   BIN FREE R VALUE                    : 0.3520                       
REMARK   3   BIN FREE R VALUE TEST SET SIZE  (%) : 9.70                         
REMARK   3   BIN FREE R VALUE TEST SET COUNT     : 579                          
REMARK   3   ESTIMATED ERROR OF BIN FREE R VALUE : 0.015                        
REMARK   3                                                                      
REMARK   3  NUMBER OF NON-HYDROGEN ATOMS USED IN REFINEMENT.                    
REMARK   3   PROTEIN ATOMS            : 2166                                    
REMARK   3   NUCLEIC ACID ATOMS       : 0                                       
REMARK   3   HETEROGEN ATOMS          : 38                                      
REMARK   3   SOLVENT ATOMS            : 278                                     
REMARK   3                                                                      
REMARK   3  B VALUES.                                                           
REMARK   3   FROM WILSON PLOT           (A**2) : 22.80                          
REMARK   3   MEAN B VALUE      (OVERALL, A**2) : 22.80                          
REMARK   3   OVERALL ANISOTROPIC B VALUE.                                       
REMARK   3    B11 (A**2) : 3.72000                                              
REMARK   3    B22 (A**2) : -1.26000                                             
REMARK   3    B33 (A**2) : -2.46000                                             
REMARK   3    B12 (A**2) : 0.00000                                              
REMARK   3    B13 (A**2) : -1.57000                                             
REMARK   3    B23 (A**2) : 0.00000                                              
REMARK   3                                                                      
REMARK   3  ESTIMATED COORDINATE ERROR.                                         
REMARK   3   ESD FROM LUZZATI PLOT        (A) : 0.20                            
REMARK   3   ESD FROM SIGMAA              (A) : 0.07                            
REMARK   3   LOW RESOLUTION CUTOFF        (A) : 5.00                            
REMARK   3                                                                      
REMARK   3  CROSS-VALIDATED ESTIMATED COORDINATE ERROR.                         
REMARK   3   ESD FROM C-V LUZZATI PLOT    (A) : 0.24                            
REMARK   3   ESD FROM C-V SIGMAA          (A) : 0.08                            
REMARK   3                                                                      
REMARK   3  RMS DEVIATIONS FROM IDEAL VALUES.                                   
REMARK   3   BOND LENGTHS                 (A) : 0.005                           
REMARK   3   BOND ANGLES            (DEGREES) : 1.000                           
REMARK   3   DIHEDRAL ANGLES        (DEGREES) : 18.30                           
REMARK   3   IMPROPER ANGLES        (DEGREES) : 0.720                           
REMARK   3                                                                      
REMARK   3  ISOTROPIC THERMAL MODEL : RESTRAINED                                
REMARK   3                                                                      
REMARK   3  ISOTROPIC THERMAL FACTOR RESTRAINTS.    RMS    SIGMA                
REMARK   3   MAIN-CHAIN BOND              (A**2) : 1.170 ; 1.500                
REMARK   3   MAIN-CHAIN ANGLE             (A**2) : 1.880 ; 2.000                
REMARK   3   SIDE-CHAIN BOND              (A**2) : 1.970 ; 2.000                
REMARK   3   SIDE-CHAIN ANGLE             (A**2) : 2.980 ; 2.500                
REMARK   3                                                                      
REMARK   3  BULK SOLVENT MODELING.                                              
REMARK   3   METHOD USED : FLAT MODEL                                           
REMARK   3   KSOL        : 0.40                                                 
REMARK   3   BSOL        : 49.06                                                
REMARK   3                                                                      
REMARK   3  NCS MODEL : NULL                                                    
REMARK   3                                                                      
REMARK   3  NCS RESTRAINTS.                         RMS   SIGMA/WEIGHT          
REMARK   3   GROUP  1  POSITIONAL            (A) : NULL  ; NULL                 
REMARK   3   GROUP  1  B-FACTOR           (A**2) : NULL  ; NULL                 
REMARK   3                                                                      
REMARK   3  PARAMETER FILE  1  : PROTEIN_REP.PARAM                              
REMARK   3  PARAMETER FILE  2  : WATER.PARAM                                    
REMARK   3  PARAMETER FILE  3  : CRC.PARAM                                      
REMARK   3  PARAMETER FILE  4  : NULL                                           
REMARK   3  TOPOLOGY FILE  1   : PROTEIN.TOP                                    
REMARK   3  TOPOLOGY FILE  2   : WATER.TOP                                      
REMARK   3  TOPOLOGY FILE  3   : CRC.TOP                                        
REMARK   3  TOPOLOGY FILE  4   : NULL                                           
REMARK   3                                                                      
REMARK   3  OTHER REFINEMENT REMARKS: BULK SOLVENT MODEL USED                   
REMARK   4                                                                      
REMARK   4 3B1M COMPLIES WITH FORMAT V. 3.30, 13-JUL-11                         
REMARK 100                                                                      
REMARK 100 THIS ENTRY HAS BEEN PROCESSED BY PDBJ ON 14-JUL-11.                  
REMARK 100 THE DEPOSITION ID IS D_1000029964.                                   
REMARK 200                                                                      
REMARK 200 EXPERIMENTAL DETAILS                                                 
REMARK 200  EXPERIMENT TYPE                : X-RAY DIFFRACTION                  
REMARK 200  DATE OF DATA COLLECTION        : 28-JUN-05                          
REMARK 200  TEMPERATURE           (KELVIN) : 93                                 
REMARK 200  PH                             : 8.5                                
REMARK 200  NUMBER OF CRYSTALS USED        : 1                                  
REMARK 200                                                                      
REMARK 200  SYNCHROTRON              (Y/N) : N                                  
REMARK 200  RADIATION SOURCE               : ROTATING ANODE                     
REMARK 200  BEAMLINE                       : NULL                               
REMARK 200  X-RAY GENERATOR MODEL          : RIGAKU FR-E DW                     
REMARK 200  MONOCHROMATIC OR LAUE    (M/L) : M                                  
REMARK 200  WAVELENGTH OR RANGE        (A) : 1.5418                             
REMARK 200  MONOCHROMATOR                  : NULL                               
REMARK 200  OPTICS                         : NULL                               
REMARK 200                                                                      
REMARK 200  DETECTOR TYPE                  : IMAGE PLATE                        
REMARK 200  DETECTOR MANUFACTURER          : RIGAKU RAXIS VII                   
REMARK 200  INTENSITY-INTEGRATION SOFTWARE : HKL-2000                           
REMARK 200  DATA SCALING SOFTWARE          : HKL-2000                           
REMARK 200                                                                      
REMARK 200  NUMBER OF UNIQUE REFLECTIONS   : 36868                              
REMARK 200  RESOLUTION RANGE HIGH      (A) : 1.600                              
REMARK 200  RESOLUTION RANGE LOW       (A) : 50.000                             
REMARK 200  REJECTION CRITERIA  (SIGMA(I)) : NULL                               
REMARK 200                                                                      
REMARK 200 OVERALL.                                                             
REMARK 200  COMPLETENESS FOR RANGE     (%) : 99.4                               
REMARK 200  DATA REDUNDANCY                : NULL                               
REMARK 200  R MERGE                    (I) : NULL                               
REMARK 200  R SYM                      (I) : 0.05500                            
REMARK 200  <I/SIGMA(I)> FOR THE DATA SET  : NULL                               
REMARK 200                                                                      
REMARK 200 IN THE HIGHEST RESOLUTION SHELL.                                     
REMARK 200  HIGHEST RESOLUTION SHELL, RANGE HIGH (A) : 1.60                     
REMARK 200  HIGHEST RESOLUTION SHELL, RANGE LOW  (A) : 1.66                     
REMARK 200  COMPLETENESS FOR SHELL     (%) : 96.2                               
REMARK 200  DATA REDUNDANCY IN SHELL       : NULL                               
REMARK 200  R MERGE FOR SHELL          (I) : NULL                               
REMARK 200  R SYM FOR SHELL            (I) : 0.25500                            
REMARK 200  <I/SIGMA(I)> FOR SHELL         : 4.250                              
REMARK 200                                                                      
REMARK 200 DIFFRACTION PROTOCOL: SINGLE WAVELENGTH                              
REMARK 200 METHOD USED TO DETERMINE THE STRUCTURE: MOLECULAR REPLACEMENT        
REMARK 200 SOFTWARE USED: CNS                                                   
REMARK 200 STARTING MODEL: PDB ENTRY 3LMP                                       
REMARK 200                                                                      
REMARK 200 REMARK: NULL                                                         
REMARK 280                                                                      
REMARK 280 CRYSTAL                                                              
REMARK 280 SOLVENT CONTENT, VS   (%): 40.25                                     
REMARK 280 MATTHEWS COEFFICIENT, VM (ANGSTROMS**3/DA): 2.06                     
REMARK 280                                                                      
REMARK 280 CRYSTALLIZATION CONDITIONS: PEG 4000, SODIUM THIOCYANATE, TRIS       
REMARK 280  -HYDROCHLORIDE, PH 8.5, VAPOR DIFFUSION, HANGING DROP,              
REMARK 280  TEMPERATURE 295K                                                    
REMARK 290                                                                      
REMARK 290 CRYSTALLOGRAPHIC SYMMETRY                                            
REMARK 290 SYMMETRY OPERATORS FOR SPACE GROUP: P 1 21 1                         
REMARK 290                                                                      
REMARK 290      SYMOP   SYMMETRY                                                
REMARK 290     NNNMMM   OPERATOR                                                
REMARK 290       1555   X,Y,Z                                                   
REMARK 290       2555   -X,Y+1/2,-Z                                             
REMARK 290                                                                      
REMARK 290     WHERE NNN -> OPERATOR NUMBER                                     
REMARK 290           MMM -> TRANSLATION VECTOR                                  
REMARK 290                                                                      
REMARK 290 CRYSTALLOGRAPHIC SYMMETRY TRANSFORMATIONS                            
REMARK 290 THE FOLLOWING TRANSFORMATIONS OPERATE ON THE ATOM/HETATM             
REMARK 290 RECORDS IN THIS ENTRY TO PRODUCE CRYSTALLOGRAPHICALLY                
REMARK 290 RELATED MOLECULES.                                                   
REMARK 290   SMTRY1   1  1.000000  0.000000  0.000000        0.00000            
REMARK 290   SMTRY2   1  0.000000  1.000000  0.000000        0.00000            
REMARK 290   SMTRY3   1  0.000000  0.000000  1.000000        0.00000            
REMARK 290   SMTRY1   2 -1.000000  0.000000  0.000000        0.00000            
REMARK 290   SMTRY2   2  0.000000  1.000000  0.000000       27.31100            
REMARK 290   SMTRY3   2  0.000000  0.000000 -1.000000        0.00000            
REMARK 290                                                                      
REMARK 290 REMARK: NULL                                                         
REMARK 300                                                                      
REMARK 300 BIOMOLECULE: 1                                                       
REMARK 300 SEE REMARK 350 FOR THE AUTHOR PROVIDED AND/OR PROGRAM                
REMARK 300 GENERATED ASSEMBLY INFORMATION FOR THE STRUCTURE IN                  
REMARK 300 THIS ENTRY. THE REMARK MAY ALSO PROVIDE INFORMATION ON               
REMARK 300 BURIED SURFACE AREA.                                                 
REMARK 350                                                                      
REMARK 350 COORDINATES FOR A COMPLETE MULTIMER REPRESENTING THE KNOWN           
REMARK 350 BIOLOGICALLY SIGNIFICANT OLIGOMERIZATION STATE OF THE                
REMARK 350 MOLECULE CAN BE GENERATED BY APPLYING BIOMT TRANSFORMATIONS          
REMARK 350 GIVEN BELOW.  BOTH NON-CRYSTALLOGRAPHIC AND                          
REMARK 350 CRYSTALLOGRAPHIC OPERATIONS ARE GIVEN.                               
REMARK 350                                                                      
REMARK 350 BIOMOLECULE: 1                                                       
REMARK 350 AUTHOR DETERMINED BIOLOGICAL UNIT: DIMERIC                           
REMARK 350 SOFTWARE DETERMINED QUATERNARY STRUCTURE: DIMERIC                    
REMARK 350 SOFTWARE USED: PISA                                                  
REMARK 350 TOTAL BURIED SURFACE AREA: 1020 ANGSTROM**2                          
REMARK 350 SURFACE AREA OF THE COMPLEX: 13370 ANGSTROM**2                       
REMARK 350 CHANGE IN SOLVENT FREE ENERGY: -9.0 KCAL/MOL                         
REMARK 350 APPLY THE FOLLOWING TO CHAINS: A, B                                  
REMARK 350   BIOMT1   1  1.000000  0.000000  0.000000        0.00000            
REMARK 350   BIOMT2   1  0.000000  1.000000  0.000000        0.00000            
REMARK 350   BIOMT3   1  0.000000  0.000000  1.000000        0.00000            
REMARK 465                                                                      
REMARK 465 MISSING RESIDUES                                                     
REMARK 465 THE FOLLOWING RESIDUES WERE NOT LOCATED IN THE                       
REMARK 465 EXPERIMENT. (M=MODEL NUMBER; RES=RESIDUE NAME; C=CHAIN               
REMARK 465 IDENTIFIER; SSSEQ=SEQUENCE NUMBER; I=INSERTION CODE.)                
REMARK 465                                                                      
REMARK 465   M RES C SSSEQI                                                     
REMARK 465     MET A   195                                                      
REMARK 465     ARG A   196                                                      
REMARK 465     GLY A   197                                                      
REMARK 465     SER A   198                                                      
REMARK 465     HIS A   199                                                      
REMARK 465     HIS A   200                                                      
REMARK 465     HIS A   201                                                      
REMARK 465     HIS A   202                                                      
REMARK 465     HIS A   203                                                      
REMARK 465     HIS A   204                                                      
REMARK 465     GLY A   205                                                      
REMARK 465     LYS A   263                                                      
REMARK 465     PHE A   264                                                      
REMARK 465     LYS A   265                                                      
REMARK 465     HIS A   266                                                      
REMARK 465     ILE A   267                                                      
REMARK 465     THR A   268                                                      
REMARK 465     PRO A   269                                                      
REMARK 465     LEU A   270                                                      
REMARK 465     GLN A   271                                                      
REMARK 465     GLU A   272                                                      
REMARK 465     GLN A   273                                                      
REMARK 465     SER A   274                                                      
REMARK 465     GLN B     1                                                      
REMARK 465     GLU B     2                                                      
REMARK 465     ALA B     3                                                      
REMARK 465     GLU B     4                                                      
REMARK 465     GLU B     5                                                      
REMARK 465     ALA B    17                                                      
REMARK 465     ASN B    18                                                      
REMARK 465     THR B    19                                                      
REMARK 500                                                                      
REMARK 500 GEOMETRY AND STEREOCHEMISTRY                                         
REMARK 500 SUBTOPIC: TORSION ANGLES                                             
REMARK 500                                                                      
REMARK 500 TORSION ANGLES OUTSIDE THE EXPECTED RAMACHANDRAN REGIONS:            
REMARK 500 (M=MODEL NUMBER; RES=RESIDUE NAME; C=CHAIN IDENTIFIER;               
REMARK 500 SSEQ=SEQUENCE NUMBER; I=INSERTION CODE).                             
REMARK 500                                                                      
REMARK 500 STANDARD TABLE:                                                      
REMARK 500 FORMAT:(10X,I3,1X,A3,1X,A1,I4,A1,4X,F7.2,3X,F7.2)                    
REMARK 500                                                                      
REMARK 500 EXPECTED VALUES: GJ KLEYWEGT AND TA JONES (1996). PHI/PSI-           
REMARK 500 CHOLOGY: RAMACHANDRAN REVISITED. STRUCTURE 4, 1395 - 1400            
REMARK 500                                                                      
REMARK 500  M RES CSSEQI        PSI       PHI                                   
REMARK 500    LYS A 240       45.85   -104.43                                   
REMARK 500    PRO A 359       32.03    -93.96                                   
REMARK 500                                                                      
REMARK 500 REMARK: NULL                                                         
REMARK 800                                                                      
REMARK 800 SITE                                                                 
REMARK 800 SITE_IDENTIFIER: AC1                                                 
REMARK 800 EVIDENCE_CODE: SOFTWARE                                              
REMARK 800 SITE_DESCRIPTION: BINDING SITE FOR RESIDUE KRC A 1                   
REMARK 900                                                                      
REMARK 900 RELATED ENTRIES                                                      
REMARK 900 RELATED ID: 3LMP   RELATED DB: PDB                                   
DBREF  3B1M A  206   477  UNP    P37231   PPARG_HUMAN    234    505             
DBREF  3B1M B    1    19  UNP    Q9UBK2   PRGC1_HUMAN    136    154             
SEQADV 3B1M MET A  195  UNP  P37231              EXPRESSION TAG                 
SEQADV 3B1M ARG A  196  UNP  P37231              EXPRESSION TAG                 
SEQADV 3B1M GLY A  197  UNP  P37231              EXPRESSION TAG                 
SEQADV 3B1M SER A  198  UNP  P37231              EXPRESSION TAG                 
SEQADV 3B1M HIS A  199  UNP  P37231              EXPRESSION TAG                 
SEQADV 3B1M HIS A  200  UNP  P37231              EXPRESSION TAG                 
SEQADV 3B1M HIS A  201  UNP  P37231              EXPRESSION TAG                 
SEQADV 3B1M HIS A  202  UNP  P37231              EXPRESSION TAG                 
SEQADV 3B1M HIS A  203  UNP  P37231              EXPRESSION TAG                 
SEQADV 3B1M HIS A  204  UNP  P37231              EXPRESSION TAG                 
SEQADV 3B1M GLY A  205  UNP  P37231              EXPRESSION TAG                 
SEQRES   1 A  283  MET ARG GLY SER HIS HIS HIS HIS HIS HIS GLY PRO GLU          
SEQRES   2 A  283  SER ALA ASP LEU ARG ALA LEU ALA LYS HIS LEU TYR ASP          
SEQRES   3 A  283  SER TYR ILE LYS SER PHE PRO LEU THR LYS ALA LYS ALA          
SEQRES   4 A  283  ARG ALA ILE LEU THR GLY LYS THR THR ASP LYS SER PRO          
SEQRES   5 A  283  PHE VAL ILE TYR ASP MET ASN SER LEU MET MET GLY GLU          
SEQRES   6 A  283  ASP LYS ILE LYS PHE LYS HIS ILE THR PRO LEU GLN GLU          
SEQRES   7 A  283  GLN SER LYS GLU VAL ALA ILE ARG ILE PHE GLN GLY CYS          
SEQRES   8 A  283  GLN PHE ARG SER VAL GLU ALA VAL GLN GLU ILE THR GLU          
SEQRES   9 A  283  TYR ALA LYS SER ILE PRO GLY PHE VAL ASN LEU ASP LEU          
SEQRES  10 A  283  ASN ASP GLN VAL THR LEU LEU LYS TYR GLY VAL HIS GLU          
SEQRES  11 A  283  ILE ILE TYR THR MET LEU ALA SER LEU MET ASN LYS ASP          
SEQRES  12 A  283  GLY VAL LEU ILE SER GLU GLY GLN GLY PHE MET THR ARG          
SEQRES  13 A  283  GLU PHE LEU LYS SER LEU ARG LYS PRO PHE GLY ASP PHE          
SEQRES  14 A  283  MET GLU PRO LYS PHE GLU PHE ALA VAL LYS PHE ASN ALA          
SEQRES  15 A  283  LEU GLU LEU ASP ASP SER ASP LEU ALA ILE PHE ILE ALA          
SEQRES  16 A  283  VAL ILE ILE LEU SER GLY ASP ARG PRO GLY LEU LEU ASN          
SEQRES  17 A  283  VAL LYS PRO ILE GLU ASP ILE GLN ASP ASN LEU LEU GLN          
SEQRES  18 A  283  ALA LEU GLU LEU GLN LEU LYS LEU ASN HIS PRO GLU SER          
SEQRES  19 A  283  SER GLN LEU PHE ALA LYS LEU LEU GLN LYS MET THR ASP          
SEQRES  20 A  283  LEU ARG GLN ILE VAL THR GLU HIS VAL GLN LEU LEU GLN          
SEQRES  21 A  283  VAL ILE LYS LYS THR GLU THR ASP MET SER LEU HIS PRO          
SEQRES  22 A  283  LEU LEU GLN GLU ILE TYR LYS ASP LEU TYR                      
SEQRES   1 B   19  GLN GLU ALA GLU GLU PRO SER LEU LEU LYS LYS LEU LEU          
SEQRES   2 B   19  LEU ALA PRO ALA ASN THR                                      
HET    KRC  A   1      38                                                       
HETNAM     KRC (9AS)-8-ACETYL-N-[(2-ETHYLNAPHTHALEN-1-YL)METHYL]-1,7-           
HETNAM   2 KRC  DIHYDROXY-3-METHOXY-9A-METHYL-9-OXO-9,9A-                       
HETNAM   3 KRC  DIHYDRODIBENZO[B,D]FURAN-4-CARBOXAMIDE                          
FORMUL   3  KRC    C30 H27 N O7                                                 
FORMUL   4  HOH   *278(H2 O)                                                    
HELIX    1   1 PRO A  206  PHE A  226  1                                  21    
HELIX    2   2 THR A  229  THR A  238  1                                  10    
HELIX    3   3 ASP A  251  GLY A  258  1                                   8    
HELIX    4   4 GLU A  276  LYS A  301  1                                  26    
HELIX    5   5 GLY A  305  LEU A  309  5                                   5    
HELIX    6   6 ASP A  310  LEU A  333  1                                  24    
HELIX    7   7 ARG A  350  SER A  355  1                                   6    
HELIX    8   8 PHE A  360  ALA A  376  1                                  17    
HELIX    9   9 ASP A  380  LEU A  393  1                                  14    
HELIX   10  10 ASN A  402  HIS A  425  1                                  24    
HELIX   11  11 GLN A  430  GLU A  460  1                                  31    
HELIX   12  12 HIS A  466  LYS A  474  1                                   9    
HELIX   13  13 SER B    7  ALA B   15  1                                   9    
SHEET    1   A 4 PHE A 247  ILE A 249  0                                        
SHEET    2   A 4 GLY A 346  THR A 349  1  O  PHE A 347   N  ILE A 249           
SHEET    3   A 4 GLY A 338  ILE A 341 -1  N  VAL A 339   O  MET A 348           
SHEET    4   A 4 MET A 334  ASN A 335 -1  N  ASN A 335   O  GLY A 338           
CISPEP   1 LYS A  358    PRO A  359          0        -0.22                     
SITE     1 AC1 15 HOH A  38  HOH A  53  ILE A 262  GLY A 284                    
SITE     2 AC1 15 CYS A 285  PHE A 287  ARG A 288  SER A 289                    
SITE     3 AC1 15 LEU A 330  MET A 334  ILE A 341  SER A 342                    
SITE     4 AC1 15 LEU A 353  LYS A 367  HOH A 490                               
CRYST1   38.946   54.622   66.782  90.00  92.21  90.00 P 1 21 1      2          
ORIGX1      1.000000  0.000000  0.000000        0.00000                         
ORIGX2      0.000000  1.000000  0.000000        0.00000                         
ORIGX3      0.000000  0.000000  1.000000        0.00000                         
SCALE1      0.025677  0.000000  0.000993        0.00000                         
SCALE2      0.000000  0.018308  0.000000        0.00000                         
SCALE3      0.000000  0.000000  0.014985        0.00000                         
ATOM      1  N   PRO A 206      20.125  51.367  17.556  1.00 32.96           N  
ATOM      2  CA  PRO A 206      18.659  51.307  17.372  1.00 30.88           C  
ATOM      3  C   PRO A 206      17.905  51.678  18.646  1.00 28.09           C  
ATOM      4  O   PRO A 206      18.496  51.780  19.724  1.00 26.01           O  
ATOM      5  CB  PRO A 206      18.326  49.888  16.936  1.00 31.35           C  
ATOM      6  CG  PRO A 206      19.491  49.110  17.527  1.00 34.49           C  
ATOM      7  CD  PRO A 206      20.707  50.031  17.339  1.00 34.00           C  
ATOM      8  N   GLU A 207      16.599  51.876  18.512  1.00 26.33           N  
ATOM      9  CA  GLU A 207      15.756  52.242  19.643  1.00 23.78           C  
ATOM     10  C   GLU A 207      15.779  51.188  20.746  1.00 19.99           C  
ATOM     11  O   GLU A 207      15.904  51.521  21.924  1.00 18.34           O  
ATOM     12  CB  GLU A 207      14.317  52.462  19.172  1.00 27.55           C  
ATOM     13  CG  GLU A 207      14.156  53.639  18.223  1.00 32.21           C  
ATOM     14  CD  GLU A 207      12.717  53.857  17.806  1.00 35.17           C  
ATOM     15  OE1 GLU A 207      11.859  54.041  18.696  1.00 37.12           O  
ATOM     16  OE2 GLU A 207      12.442  53.845  16.587  1.00 37.03           O  
ATOM     17  N   SER A 208      15.651  49.922  20.368  1.00 16.71           N  
ATOM     18  CA  SER A 208      15.659  48.841  21.349  1.00 14.08           C  
ATOM     19  C   SER A 208      16.983  48.774  22.095  1.00 12.90           C  
ATOM     20  O   SER A 208      17.005  48.548  23.305  1.00 11.82           O  
ATOM     21  CB  SER A 208      15.379  47.503  20.669  1.00 17.35           C  
ATOM     22  OG  SER A 208      14.041  47.459  20.201  1.00 23.02           O  
ATOM     23  N   ALA A 209      18.089  48.965  21.380  1.00 14.09           N  
ATOM     24  CA  ALA A 209      19.394  48.929  22.027  1.00 12.20           C  
ATOM     25  C   ALA A 209      19.464  50.014  23.091  1.00 12.20           C  
ATOM     26  O   ALA A 209      19.981  49.785  24.188  1.00 12.58           O  
ATOM     27  CB  ALA A 209      20.503  49.128  21.004  1.00 12.43           C  
ATOM     28  N   ASP A 210      18.943  51.196  22.767  1.00 12.59           N  
ATOM     29  CA  ASP A 210      18.947  52.300  23.716  1.00 13.50           C  
ATOM     30  C   ASP A 210      18.072  51.988  24.924  1.00 11.00           C  
ATOM     31  O   ASP A 210      18.392  52.385  26.040  1.00 12.40           O  
ATOM     32  CB  ASP A 210      18.475  53.597  23.050  1.00 16.43           C  
ATOM     33  CG  ASP A 210      19.448  54.098  21.998  1.00 22.75           C  
ATOM     34  OD1 ASP A 210      20.657  53.805  22.110  1.00 24.14           O  
ATOM     35  OD2 ASP A 210      19.004  54.798  21.064  1.00 27.11           O  
ATOM     36  N   LEU A 211      16.974  51.265  24.708  1.00  9.87           N  
ATOM     37  CA  LEU A 211      16.105  50.906  25.822  1.00  9.74           C  
ATOM     38  C   LEU A 211      16.820  49.932  26.761  1.00 10.50           C  
ATOM     39  O   LEU A 211      16.601  49.960  27.974  1.00  9.09           O  
ATOM     40  CB  LEU A 211      14.792  50.304  25.304  1.00 11.11           C  
ATOM     41  CG  LEU A 211      13.879  51.290  24.562  1.00 12.01           C  
ATOM     42  CD1 LEU A 211      12.711  50.555  23.908  1.00 14.12           C  
ATOM     43  CD2 LEU A 211      13.372  52.332  25.558  1.00 12.08           C  
ATOM     44  N   ARG A 212      17.678  49.076  26.205  1.00  9.41           N  
ATOM     45  CA  ARG A 212      18.427  48.127  27.024  1.00  9.09           C  
ATOM     46  C   ARG A 212      19.518  48.879  27.784  1.00  9.26           C  
ATOM     47  O   ARG A 212      19.810  48.554  28.927  1.00 10.33           O  
ATOM     48  CB  ARG A 212      19.055  47.010  26.169  1.00  9.65           C  
ATOM     49  CG  ARG A 212      18.038  46.114  25.469  1.00  9.67           C  
ATOM     50  CD  ARG A 212      16.950  45.642  26.422  1.00  8.47           C  
ATOM     51  NE  ARG A 212      17.417  44.635  27.371  1.00  8.18           N  
ATOM     52  CZ  ARG A 212      16.928  44.499  28.591  1.00  8.72           C  
ATOM     53  NH1 ARG A 212      15.968  45.318  29.022  1.00  8.92           N  
ATOM     54  NH2 ARG A 212      17.368  43.527  29.382  1.00  9.51           N  
ATOM     55  N   ALA A 213      20.105  49.894  27.154  1.00 10.96           N  
ATOM     56  CA  ALA A 213      21.141  50.678  27.817  1.00 11.24           C  
ATOM     57  C   ALA A 213      20.504  51.445  28.971  1.00 11.38           C  
ATOM     58  O   ALA A 213      21.108  51.586  30.030  1.00 12.01           O  
ATOM     59  CB  ALA A 213      21.795  51.647  26.827  1.00 11.79           C  
ATOM     60  N   LEU A 214      19.280  51.931  28.762  1.00 10.11           N  
ATOM     61  CA  LEU A 214      18.571  52.654  29.807  1.00  9.55           C  
ATOM     62  C   LEU A 214      18.270  51.694  30.955  1.00 10.39           C  
ATOM     63  O   LEU A 214      18.455  52.036  32.122  1.00 11.36           O  
ATOM     64  CB  LEU A 214      17.270  53.255  29.259  1.00  9.32           C  
ATOM     65  CG  LEU A 214      16.333  53.929  30.265  1.00 10.23           C  
ATOM     66  CD1 LEU A 214      17.052  55.051  31.002  1.00 13.63           C  
ATOM     67  CD2 LEU A 214      15.121  54.466  29.523  1.00 10.29           C  
ATOM     68  N   ALA A 215      17.809  50.488  30.623  1.00  9.99           N  
ATOM     69  CA  ALA A 215      17.511  49.494  31.647  1.00 10.18           C  
ATOM     70  C   ALA A 215      18.751  49.198  32.488  1.00  9.55           C  
ATOM     71  O   ALA A 215      18.669  49.100  33.710  1.00  9.88           O  
ATOM     72  CB  ALA A 215      16.989  48.209  31.004  1.00 11.54           C  
ATOM     73  N   LYS A 216      19.901  49.067  31.825  1.00 10.48           N  
ATOM     74  CA  LYS A 216      21.148  48.782  32.526  1.00 11.77           C  
ATOM     75  C   LYS A 216      21.570  49.962  33.399  1.00 10.33           C  
ATOM     76  O   LYS A 216      22.035  49.777  34.524  1.00 11.77           O  
ATOM     77  CB  LYS A 216      22.258  48.440  31.523  1.00 10.82           C  
ATOM     78  CG  LYS A 216      23.627  48.236  32.170  1.00 15.58           C  
ATOM     79  CD  LYS A 216      23.584  47.209  33.296  1.00 16.45           C  
ATOM     80  CE  LYS A 216      23.452  45.789  32.785  1.00 17.37           C  
ATOM     81  NZ  LYS A 216      23.312  44.816  33.912  1.00 19.15           N  
ATOM     82  N   HIS A 217      21.406  51.171  32.878  1.00 11.61           N  
ATOM     83  CA  HIS A 217      21.749  52.362  33.636  1.00 12.56           C  
ATOM     84  C   HIS A 217      20.933  52.390  34.921  1.00 12.17           C  
ATOM     85  O   HIS A 217      21.459  52.618  36.003  1.00 12.20           O  
ATOM     86  CB  HIS A 217      21.436  53.615  32.832  1.00 12.60           C  
ATOM     87  CG  HIS A 217      21.456  54.861  33.654  1.00 15.73           C  
ATOM     88  ND1 HIS A 217      22.624  55.414  34.131  1.00 18.64           N  
ATOM     89  CD2 HIS A 217      20.450  55.627  34.139  1.00 16.15           C  
ATOM     90  CE1 HIS A 217      22.335  56.468  34.875  1.00 19.13           C  
ATOM     91  NE2 HIS A 217      21.023  56.618  34.896  1.00 17.94           N  
ATOM     92  N   LEU A 218      19.626  52.173  34.794  1.00 10.20           N  
ATOM     93  CA  LEU A 218      18.772  52.175  35.969  1.00  8.63           C  
ATOM     94  C   LEU A 218      19.177  51.084  36.954  1.00  8.93           C  
ATOM     95  O   LEU A 218      19.223  51.322  38.160  1.00 10.32           O  
ATOM     96  CB  LEU A 218      17.302  52.031  35.552  1.00  9.82           C  
ATOM     97  CG  LEU A 218      16.788  53.215  34.730  1.00  9.90           C  
ATOM     98  CD1 LEU A 218      15.422  52.865  34.158  1.00 10.12           C  
ATOM     99  CD2 LEU A 218      16.726  54.471  35.603  1.00 10.18           C  
ATOM    100  N   TYR A 219      19.496  49.888  36.453  1.00  9.57           N  
ATOM    101  CA  TYR A 219      19.920  48.814  37.341  1.00 10.87           C  
ATOM    102  C   TYR A 219      21.200  49.205  38.080  1.00 11.00           C  
ATOM    103  O   TYR A 219      21.295  49.038  39.291  1.00 11.77           O  
ATOM    104  CB  TYR A 219      20.178  47.518  36.566  1.00 11.68           C  
ATOM    105  CG  TYR A 219      20.787  46.432  37.429  1.00 13.18           C  
ATOM    106  CD1 TYR A 219      20.017  45.738  38.361  1.00 14.73           C  
ATOM    107  CD2 TYR A 219      22.147  46.136  37.346  1.00 14.77           C  
ATOM    108  CE1 TYR A 219      20.587  44.774  39.191  1.00 16.92           C  
ATOM    109  CE2 TYR A 219      22.726  45.178  38.170  1.00 16.80           C  
ATOM    110  CZ  TYR A 219      21.943  44.503  39.088  1.00 16.96           C  
ATOM    111  OH  TYR A 219      22.518  43.566  39.916  1.00 21.43           O  
ATOM    112  N   ASP A 220      22.188  49.717  37.351  1.00 12.18           N  
ATOM    113  CA  ASP A 220      23.438  50.100  37.992  1.00 12.33           C  
ATOM    114  C   ASP A 220      23.221  51.188  39.047  1.00 13.30           C  
ATOM    115  O   ASP A 220      23.849  51.163  40.111  1.00 12.39           O  
ATOM    116  CB  ASP A 220      24.459  50.558  36.944  1.00 14.29           C  
ATOM    117  CG  ASP A 220      24.990  49.405  36.099  1.00 14.99           C  
ATOM    118  OD1 ASP A 220      24.943  48.246  36.563  1.00 16.58           O  
ATOM    119  OD2 ASP A 220      25.473  49.664  34.976  1.00 17.99           O  
ATOM    120  N   SER A 221      22.316  52.122  38.764  1.00 12.28           N  
ATOM    121  CA  SER A 221      22.007  53.211  39.695  1.00 12.76           C  
ATOM    122  C   SER A 221      21.295  52.640  40.913  1.00 12.60           C  
ATOM    123  O   SER A 221      21.512  53.070  42.046  1.00 14.56           O  
ATOM    124  CB  SER A 221      21.105  54.250  39.027  1.00 14.38           C  
ATOM    125  OG  SER A 221      21.709  54.792  37.866  1.00 23.38           O  
ATOM    126  N   TYR A 222      20.424  51.670  40.653  1.00 11.42           N  
ATOM    127  CA  TYR A 222      19.659  50.989  41.684  1.00 11.16           C  
ATOM    128  C   TYR A 222      20.622  50.308  42.661  1.00 12.42           C  
ATOM    129  O   TYR A 222      20.477  50.427  43.874  1.00 12.53           O  
ATOM    130  CB  TYR A 222      18.754  49.972  40.985  1.00 11.78           C  
ATOM    131  CG  TYR A 222      17.981  49.018  41.852  1.00 10.85           C  
ATOM    132  CD1 TYR A 222      16.633  49.243  42.147  1.00 11.63           C  
ATOM    133  CD2 TYR A 222      18.558  47.826  42.279  1.00 11.66           C  
ATOM    134  CE1 TYR A 222      15.880  48.288  42.831  1.00 12.04           C  
ATOM    135  CE2 TYR A 222      17.817  46.872  42.964  1.00 11.57           C  
ATOM    136  CZ  TYR A 222      16.478  47.102  43.230  1.00 12.80           C  
ATOM    137  OH  TYR A 222      15.734  46.115  43.831  1.00 14.94           O  
ATOM    138  N   ILE A 223      21.617  49.609  42.123  1.00 12.69           N  
ATOM    139  CA  ILE A 223      22.599  48.927  42.958  1.00 15.84           C  
ATOM    140  C   ILE A 223      23.400  49.917  43.809  1.00 16.46           C  
ATOM    141  O   ILE A 223      23.759  49.620  44.947  1.00 19.31           O  
ATOM    142  CB  ILE A 223      23.560  48.085  42.091  1.00 16.70           C  
ATOM    143  CG1 ILE A 223      22.775  46.970  41.392  1.00 17.49           C  
ATOM    144  CG2 ILE A 223      24.661  47.481  42.957  1.00 18.98           C  
ATOM    145  CD1 ILE A 223      22.063  46.039  42.348  1.00 17.44           C  
ATOM    146  N   LYS A 224      23.663  51.098  43.266  1.00 17.31           N  
ATOM    147  CA  LYS A 224      24.421  52.115  43.993  1.00 18.26           C  
ATOM    148  C   LYS A 224      23.589  52.814  45.072  1.00 18.42           C  
ATOM    149  O   LYS A 224      24.117  53.230  46.105  1.00 19.49           O  
ATOM    150  CB  LYS A 224      24.950  53.159  43.009  1.00 20.01           C  
ATOM    151  CG  LYS A 224      25.866  54.200  43.631  1.00 24.09           C  
ATOM    152  CD  LYS A 224      26.336  55.204  42.593  1.00 28.57           C  
ATOM    153  CE  LYS A 224      27.341  56.177  43.179  1.00 30.43           C  
ATOM    154  NZ  LYS A 224      26.786  56.944  44.318  1.00 32.67           N  
ATOM    155  N   SER A 225      22.286  52.924  44.837  1.00 16.24           N  
ATOM    156  CA  SER A 225      21.386  53.611  45.762  1.00 14.99           C  
ATOM    157  C   SER A 225      20.768  52.765  46.868  1.00 15.17           C  
ATOM    158  O   SER A 225      20.454  53.275  47.947  1.00 15.73           O  
ATOM    159  CB  SER A 225      20.239  54.264  44.978  1.00 13.42           C  
ATOM    160  OG  SER A 225      20.719  55.092  43.936  1.00 17.59           O  
ATOM    161  N   PHE A 226      20.581  51.481  46.594  1.00 14.90           N  
ATOM    162  CA  PHE A 226      19.951  50.579  47.547  1.00 16.17           C  
ATOM    163  C   PHE A 226      20.871  49.456  48.017  1.00 18.38           C  
ATOM    164  O   PHE A 226      21.107  48.489  47.293  1.00 17.82           O  
ATOM    165  CB  PHE A 226      18.687  49.990  46.912  1.00 15.47           C  
ATOM    166  CG  PHE A 226      17.707  51.030  46.430  1.00 14.47           C  
ATOM    167  CD1 PHE A 226      17.057  51.866  47.332  1.00 15.43           C  
ATOM    168  CD2 PHE A 226      17.433  51.174  45.072  1.00 14.41           C  
ATOM    169  CE1 PHE A 226      16.149  52.827  46.891  1.00 16.11           C  
ATOM    170  CE2 PHE A 226      16.526  52.132  44.622  1.00 14.76           C  
ATOM    171  CZ  PHE A 226      15.883  52.959  45.535  1.00 13.51           C  
ATOM    172  N   PRO A 227      21.387  49.568  49.251  1.00 20.04           N  
ATOM    173  CA  PRO A 227      22.289  48.580  49.854  1.00 22.95           C  
ATOM    174  C   PRO A 227      21.803  47.131  49.816  1.00 23.33           C  
ATOM    175  O   PRO A 227      22.528  46.247  49.362  1.00 25.61           O  
ATOM    176  CB  PRO A 227      22.450  49.093  51.281  1.00 22.20           C  
ATOM    177  CG  PRO A 227      22.368  50.572  51.105  1.00 23.39           C  
ATOM    178  CD  PRO A 227      21.196  50.714  50.159  1.00 20.92           C  
ATOM    179  N   LEU A 228      20.589  46.880  50.301  1.00 23.65           N  
ATOM    180  CA  LEU A 228      20.059  45.520  50.306  1.00 23.57           C  
ATOM    181  C   LEU A 228      19.117  45.275  49.133  1.00 21.58           C  
ATOM    182  O   LEU A 228      17.954  45.680  49.142  1.00 22.18           O  
ATOM    183  CB  LEU A 228      19.347  45.214  51.632  1.00 26.42           C  
ATOM    184  CG  LEU A 228      18.835  43.779  51.844  1.00 27.79           C  
ATOM    185  CD1 LEU A 228      19.956  42.770  51.642  1.00 23.79           C  
ATOM    186  CD2 LEU A 228      18.262  43.650  53.248  1.00 29.57           C  
ATOM    187  N   THR A 229      19.652  44.607  48.123  1.00 20.37           N  
ATOM    188  CA  THR A 229      18.918  44.272  46.912  1.00 19.43           C  
ATOM    189  C   THR A 229      18.092  43.020  47.151  1.00 16.66           C  
ATOM    190  O   THR A 229      18.265  42.334  48.160  1.00 16.84           O  
ATOM    191  CB  THR A 229      19.889  43.989  45.762  1.00 19.85           C  
ATOM    192  OG1 THR A 229      20.743  42.897  46.131  1.00 21.13           O  
ATOM    193  CG2 THR A 229      20.739  45.218  45.467  1.00 23.12           C  
ATOM    194  N   LYS A 230      17.188  42.721  46.223  1.00 15.08           N  
ATOM    195  CA  LYS A 230      16.368  41.531  46.357  1.00 15.90           C  
ATOM    196  C   LYS A 230      17.247  40.295  46.221  1.00 16.36           C  
ATOM    197  O   LYS A 230      17.002  39.281  46.874  1.00 17.06           O  
ATOM    198  CB  LYS A 230      15.262  41.508  45.295  1.00 12.59           C  
ATOM    199  CG  LYS A 230      14.338  40.312  45.433  1.00 13.13           C  
ATOM    200  CD  LYS A 230      13.116  40.439  44.540  1.00 13.06           C  
ATOM    201  CE  LYS A 230      12.229  39.217  44.674  1.00 14.25           C  
ATOM    202  NZ  LYS A 230      11.013  39.305  43.803  1.00 12.77           N  
ATOM    203  N   ALA A 231      18.278  40.381  45.377  1.00 16.33           N  
ATOM    204  CA  ALA A 231      19.182  39.251  45.184  1.00 17.61           C  
ATOM    205  C   ALA A 231      19.875  38.918  46.501  1.00 18.23           C  
ATOM    206  O   ALA A 231      19.947  37.754  46.892  1.00 20.61           O  
ATOM    207  CB  ALA A 231      20.220  39.575  44.117  1.00 19.49           C  
ATOM    208  N   LYS A 232      20.387  39.942  47.175  1.00 19.36           N  
ATOM    209  CA  LYS A 232      21.062  39.741  48.453  1.00 21.28           C  
ATOM    210  C   LYS A 232      20.068  39.273  49.506  1.00 21.07           C  
ATOM    211  O   LYS A 232      20.380  38.406  50.320  1.00 20.73           O  
ATOM    212  CB  LYS A 232      21.736  41.036  48.916  1.00 23.09           C  
ATOM    213  CG  LYS A 232      22.956  41.414  48.092  1.00 26.80           C  
ATOM    214  CD  LYS A 232      23.574  42.727  48.552  1.00 29.11           C  
ATOM    215  CE  LYS A 232      24.868  43.004  47.800  1.00 30.39           C  
ATOM    216  NZ  LYS A 232      25.498  44.286  48.223  1.00 33.00           N  
ATOM    217  N   ALA A 233      18.866  39.838  49.476  1.00 20.53           N  
ATOM    218  CA  ALA A 233      17.835  39.480  50.444  1.00 20.72           C  
ATOM    219  C   ALA A 233      17.358  38.032  50.323  1.00 22.82           C  
ATOM    220  O   ALA A 233      17.247  37.329  51.328  1.00 23.23           O  
ATOM    221  CB  ALA A 233      16.649  40.431  50.318  1.00 19.12           C  
ATOM    222  N   ARG A 234      17.077  37.578  49.104  1.00 24.01           N  
ATOM    223  CA  ARG A 234      16.604  36.209  48.927  1.00 25.63           C  
ATOM    224  C   ARG A 234      17.712  35.210  49.251  1.00 26.09           C  
ATOM    225  O   ARG A 234      17.437  34.084  49.660  1.00 28.16           O  
ATOM    226  CB  ARG A 234      16.099  35.975  47.497  1.00 25.12           C  
ATOM    227  CG  ARG A 234      15.188  37.069  46.934  1.00 26.37           C  
ATOM    228  CD  ARG A 234      14.130  37.568  47.918  1.00 25.83           C  
ATOM    229  NE  ARG A 234      13.051  36.615  48.172  1.00 27.21           N  
ATOM    230  CZ  ARG A 234      11.955  36.910  48.869  1.00 28.73           C  
ATOM    231  NH1 ARG A 234      11.801  38.128  49.377  1.00 26.13           N  
ATOM    232  NH2 ARG A 234      11.013  35.994  49.062  1.00 28.13           N  
ATOM    233  N   ALA A 235      18.961  35.624  49.068  1.00 27.11           N  
ATOM    234  CA  ALA A 235      20.102  34.759  49.356  1.00 29.77           C  
ATOM    235  C   ALA A 235      20.165  34.501  50.856  1.00 30.22           C  
ATOM    236  O   ALA A 235      20.680  33.475  51.301  1.00 30.95           O  
ATOM    237  CB  ALA A 235      21.389  35.415  48.886  1.00 30.60           C  
ATOM    238  N   ILE A 236      19.639  35.444  51.630  1.00 30.50           N  
ATOM    239  CA  ILE A 236      19.622  35.323  53.083  1.00 30.77           C  
ATOM    240  C   ILE A 236      18.390  34.541  53.526  1.00 31.31           C  
ATOM    241  O   ILE A 236      18.488  33.628  54.347  1.00 31.97           O  
ATOM    242  CB  ILE A 236      19.603  36.716  53.759  1.00 30.31           C  
ATOM    243  CG1 ILE A 236      20.885  37.477  53.413  1.00 30.08           C  
ATOM    244  CG2 ILE A 236      19.459  36.565  55.271  1.00 30.03           C  
ATOM    245  CD1 ILE A 236      20.903  38.911  53.899  1.00 31.15           C  
ATOM    246  N   LEU A 237      17.233  34.901  52.975  1.00 31.68           N  
ATOM    247  CA  LEU A 237      15.977  34.239  53.309  1.00 32.35           C  
ATOM    248  C   LEU A 237      16.019  32.743  53.022  1.00 34.77           C  
ATOM    249  O   LEU A 237      15.623  31.933  53.860  1.00 35.05           O  
ATOM    250  CB  LEU A 237      14.817  34.880  52.537  1.00 31.13           C  
ATOM    251  CG  LEU A 237      14.467  36.322  52.923  1.00 29.27           C  
ATOM    252  CD1 LEU A 237      13.380  36.850  52.003  1.00 27.57           C  
ATOM    253  CD2 LEU A 237      14.008  36.367  54.374  1.00 28.87           C  
ATOM    254  N   THR A 238      16.496  32.381  51.835  1.00 36.42           N  
ATOM    255  CA  THR A 238      16.587  30.978  51.452  1.00 38.33           C  
ATOM    256  C   THR A 238      17.717  30.295  52.217  1.00 39.64           C  
ATOM    257  O   THR A 238      17.667  29.094  52.476  1.00 40.78           O  
ATOM    258  CB  THR A 238      16.840  30.825  49.938  1.00 37.59           C  
ATOM    259  OG1 THR A 238      18.059  31.490  49.583  1.00 37.92           O  
ATOM    260  CG2 THR A 238      15.690  31.425  49.147  1.00 38.03           C  
ATOM    261  N   GLY A 239      18.736  31.071  52.573  1.00 40.69           N  
ATOM    262  CA  GLY A 239      19.858  30.528  53.316  1.00 42.25           C  
ATOM    263  C   GLY A 239      20.995  30.021  52.451  1.00 43.47           C  
ATOM    264  O   GLY A 239      21.701  29.088  52.832  1.00 43.59           O  
ATOM    265  N   LYS A 240      21.181  30.633  51.286  1.00 43.97           N  
ATOM    266  CA  LYS A 240      22.248  30.222  50.385  1.00 45.13           C  
ATOM    267  C   LYS A 240      23.419  31.201  50.407  1.00 45.77           C  
ATOM    268  O   LYS A 240      23.941  31.587  49.362  1.00 46.89           O  
ATOM    269  CB  LYS A 240      21.706  30.070  48.959  1.00 44.83           C  
ATOM    270  CG  LYS A 240      21.026  31.308  48.397  1.00 45.32           C  
ATOM    271  CD  LYS A 240      20.380  31.005  47.049  1.00 44.44           C  
ATOM    272  CE  LYS A 240      19.711  32.237  46.455  1.00 44.46           C  
ATOM    273  NZ  LYS A 240      20.695  33.300  46.114  1.00 43.25           N  
ATOM    274  N   THR A 241      23.828  31.594  51.610  1.00 46.33           N  
ATOM    275  CA  THR A 241      24.941  32.522  51.787  1.00 46.82           C  
ATOM    276  C   THR A 241      25.952  31.982  52.792  1.00 47.49           C  
ATOM    277  O   THR A 241      25.737  30.932  53.399  1.00 47.57           O  
ATOM    278  CB  THR A 241      24.451  33.902  52.273  1.00 46.59           C  
ATOM    279  OG1 THR A 241      23.546  33.731  53.372  1.00 46.71           O  
ATOM    280  CG2 THR A 241      23.751  34.645  51.148  1.00 46.40           C  
ATOM    281  N   THR A 242      27.054  32.706  52.966  1.00 48.52           N  
ATOM    282  CA  THR A 242      28.105  32.297  53.892  1.00 49.28           C  
ATOM    283  C   THR A 242      28.185  33.219  55.107  1.00 49.30           C  
ATOM    284  O   THR A 242      28.588  32.797  56.191  1.00 49.39           O  
ATOM    285  CB  THR A 242      29.480  32.287  53.196  1.00 49.84           C  
ATOM    286  OG1 THR A 242      29.411  31.485  52.010  1.00 51.70           O  
ATOM    287  CG2 THR A 242      30.542  31.713  54.124  1.00 50.09           C  
ATOM    288  N   ASP A 243      27.800  34.478  54.922  1.00 49.19           N  
ATOM    289  CA  ASP A 243      27.839  35.453  56.007  1.00 49.05           C  
ATOM    290  C   ASP A 243      26.975  35.034  57.194  1.00 48.19           C  
ATOM    291  O   ASP A 243      26.158  34.118  57.091  1.00 47.95           O  
ATOM    292  CB  ASP A 243      27.386  36.826  55.502  1.00 49.65           C  
ATOM    293  CG  ASP A 243      26.021  36.784  54.850  1.00 50.56           C  
ATOM    294  OD1 ASP A 243      25.910  36.230  53.734  1.00 51.60           O  
ATOM    295  OD2 ASP A 243      25.056  37.298  55.455  1.00 50.75           O  
ATOM    296  N   LYS A 244      27.164  35.716  58.321  1.00 47.07           N  
ATOM    297  CA  LYS A 244      26.415  35.430  59.540  1.00 45.74           C  
ATOM    298  C   LYS A 244      24.907  35.525  59.310  1.00 44.10           C  
ATOM    299  O   LYS A 244      24.407  36.542  58.827  1.00 44.89           O  
ATOM    300  CB  LYS A 244      26.824  36.409  60.646  1.00 46.67           C  
ATOM    301  CG  LYS A 244      26.116  36.182  61.974  1.00 46.63           C  
ATOM    302  CD  LYS A 244      26.420  37.296  62.972  1.00 47.15           C  
ATOM    303  CE  LYS A 244      27.903  37.370  63.303  1.00 47.87           C  
ATOM    304  NZ  LYS A 244      28.194  38.431  64.309  1.00 48.99           N  
ATOM    305  N   SER A 245      24.189  34.464  59.664  1.00 41.53           N  
ATOM    306  CA  SER A 245      22.740  34.428  59.500  1.00 38.43           C  
ATOM    307  C   SER A 245      22.070  35.456  60.408  1.00 35.33           C  
ATOM    308  O   SER A 245      22.636  35.868  61.420  1.00 35.96           O  
ATOM    309  CB  SER A 245      22.207  33.032  59.824  1.00 38.95           C  
ATOM    310  OG  SER A 245      22.467  32.690  61.172  1.00 40.73           O  
ATOM    311  N   PRO A 246      20.846  35.880  60.057  1.00 32.06           N  
ATOM    312  CA  PRO A 246      20.111  36.867  60.853  1.00 29.98           C  
ATOM    313  C   PRO A 246      19.571  36.343  62.180  1.00 27.96           C  
ATOM    314  O   PRO A 246      19.230  35.166  62.307  1.00 28.10           O  
ATOM    315  CB  PRO A 246      18.994  37.298  59.910  1.00 30.19           C  
ATOM    316  CG  PRO A 246      18.700  36.037  59.168  1.00 30.69           C  
ATOM    317  CD  PRO A 246      20.085  35.515  58.849  1.00 31.04           C  
ATOM    318  N   PHE A 247      19.499  37.232  63.165  1.00 25.49           N  
ATOM    319  CA  PHE A 247      18.976  36.884  64.480  1.00 24.76           C  
ATOM    320  C   PHE A 247      17.455  36.928  64.375  1.00 23.78           C  
ATOM    321  O   PHE A 247      16.888  37.922  63.923  1.00 23.32           O  
ATOM    322  CB  PHE A 247      19.447  37.892  65.528  1.00 23.21           C  
ATOM    323  CG  PHE A 247      19.110  37.498  66.938  1.00 24.65           C  
ATOM    324  CD1 PHE A 247      19.887  36.566  67.616  1.00 25.61           C  
ATOM    325  CD2 PHE A 247      18.005  38.044  67.580  1.00 25.19           C  
ATOM    326  CE1 PHE A 247      19.569  36.181  68.917  1.00 25.56           C  
ATOM    327  CE2 PHE A 247      17.676  37.666  68.882  1.00 26.36           C  
ATOM    328  CZ  PHE A 247      18.461  36.733  69.550  1.00 26.10           C  
ATOM    329  N   VAL A 248      16.795  35.853  64.792  1.00 22.29           N  
ATOM    330  CA  VAL A 248      15.341  35.776  64.708  1.00 23.18           C  
ATOM    331  C   VAL A 248      14.600  36.333  65.920  1.00 24.04           C  
ATOM    332  O   VAL A 248      14.863  35.947  67.059  1.00 24.97           O  
ATOM    333  CB  VAL A 248      14.884  34.318  64.477  1.00 22.73           C  
ATOM    334  CG1 VAL A 248      13.363  34.244  64.403  1.00 22.71           C  
ATOM    335  CG2 VAL A 248      15.501  33.785  63.197  1.00 25.07           C  
ATOM    336  N   ILE A 249      13.672  37.248  65.658  1.00 23.40           N  
ATOM    337  CA  ILE A 249      12.857  37.861  66.701  1.00 22.98           C  
ATOM    338  C   ILE A 249      11.418  37.432  66.447  1.00 23.57           C  
ATOM    339  O   ILE A 249      10.810  37.835  65.456  1.00 23.26           O  
ATOM    340  CB  ILE A 249      12.954  39.402  66.653  1.00 22.63           C  
ATOM    341  CG1 ILE A 249      14.385  39.833  66.980  1.00 22.81           C  
ATOM    342  CG2 ILE A 249      11.957  40.028  67.627  1.00 22.83           C  
ATOM    343  CD1 ILE A 249      14.614  41.322  66.891  1.00 24.67           C  
ATOM    344  N   TYR A 250      10.878  36.612  67.343  1.00 25.31           N  
ATOM    345  CA  TYR A 250       9.520  36.102  67.188  1.00 27.20           C  
ATOM    346  C   TYR A 250       8.623  36.357  68.394  1.00 28.15           C  
ATOM    347  O   TYR A 250       7.457  35.957  68.404  1.00 28.50           O  
ATOM    348  CB  TYR A 250       9.579  34.601  66.901  1.00 28.43           C  
ATOM    349  CG  TYR A 250      10.302  33.810  67.969  1.00 30.59           C  
ATOM    350  CD1 TYR A 250       9.621  33.315  69.081  1.00 32.04           C  
ATOM    351  CD2 TYR A 250      11.674  33.576  67.880  1.00 31.11           C  
ATOM    352  CE1 TYR A 250      10.289  32.604  70.077  1.00 32.67           C  
ATOM    353  CE2 TYR A 250      12.352  32.869  68.871  1.00 32.86           C  
ATOM    354  CZ  TYR A 250      11.653  32.386  69.966  1.00 33.03           C  
ATOM    355  OH  TYR A 250      12.318  31.683  70.945  1.00 33.81           O  
ATOM    356  N   ASP A 251       9.169  37.018  69.410  1.00 28.57           N  
ATOM    357  CA  ASP A 251       8.403  37.321  70.612  1.00 29.59           C  
ATOM    358  C   ASP A 251       9.105  38.382  71.451  1.00 28.96           C  
ATOM    359  O   ASP A 251      10.195  38.839  71.106  1.00 28.09           O  
ATOM    360  CB  ASP A 251       8.186  36.045  71.434  1.00 31.00           C  
ATOM    361  CG  ASP A 251       9.456  35.550  72.106  1.00 32.43           C  
ATOM    362  OD1 ASP A 251      10.527  35.558  71.464  1.00 33.45           O  
ATOM    363  OD2 ASP A 251       9.378  35.136  73.281  1.00 35.37           O  
ATOM    364  N   MET A 252       8.471  38.771  72.553  1.00 28.28           N  
ATOM    365  CA  MET A 252       9.016  39.787  73.444  1.00 28.93           C  
ATOM    366  C   MET A 252      10.408  39.435  73.956  1.00 27.09           C  
ATOM    367  O   MET A 252      11.300  40.284  73.994  1.00 27.17           O  
ATOM    368  CB  MET A 252       8.082  39.989  74.638  1.00 30.96           C  
ATOM    369  CG  MET A 252       6.664  40.367  74.268  1.00 34.87           C  
ATOM    370  SD  MET A 252       6.584  41.820  73.218  1.00 38.86           S  
ATOM    371  CE  MET A 252       4.993  41.555  72.418  1.00 37.41           C  
ATOM    372  N   ASN A 253      10.588  38.179  74.348  1.00 26.75           N  
ATOM    373  CA  ASN A 253      11.866  37.729  74.878  1.00 26.01           C  
ATOM    374  C   ASN A 253      12.995  37.788  73.853  1.00 24.42           C  
ATOM    375  O   ASN A 253      14.075  38.297  74.153  1.00 24.51           O  
ATOM    376  CB  ASN A 253      11.727  36.309  75.437  1.00 27.99           C  
ATOM    377  CG  ASN A 253      12.928  35.889  76.264  1.00 28.88           C  
ATOM    378  OD1 ASN A 253      13.906  35.361  75.738  1.00 31.88           O  
ATOM    379  ND2 ASN A 253      12.862  36.138  77.567  1.00 30.61           N  
ATOM    380  N   SER A 254      12.748  37.280  72.647  1.00 22.82           N  
ATOM    381  CA  SER A 254      13.770  37.295  71.605  1.00 22.43           C  
ATOM    382  C   SER A 254      14.089  38.722  71.165  1.00 21.93           C  
ATOM    383  O   SER A 254      15.208  39.011  70.743  1.00 21.47           O  
ATOM    384  CB  SER A 254      13.328  36.453  70.399  1.00 21.84           C  
ATOM    385  OG  SER A 254      12.049  36.838  69.927  1.00 23.05           O  
ATOM    386  N   LEU A 255      13.106  39.612  71.265  1.00 21.71           N  
ATOM    387  CA  LEU A 255      13.314  41.007  70.891  1.00 23.20           C  
ATOM    388  C   LEU A 255      14.313  41.636  71.856  1.00 23.83           C  
ATOM    389  O   LEU A 255      15.250  42.319  71.445  1.00 23.70           O  
ATOM    390  CB  LEU A 255      11.991  41.776  70.942  1.00 23.47           C  
ATOM    391  CG  LEU A 255      12.066  43.285  70.691  1.00 24.44           C  
ATOM    392  CD1 LEU A 255      12.662  43.560  69.318  1.00 26.82           C  
ATOM    393  CD2 LEU A 255      10.672  43.885  70.800  1.00 25.77           C  
ATOM    394  N   MET A 256      14.107  41.393  73.145  1.00 24.33           N  
ATOM    395  CA  MET A 256      14.990  41.932  74.171  1.00 25.63           C  
ATOM    396  C   MET A 256      16.427  41.473  73.939  1.00 24.92           C  
ATOM    397  O   MET A 256      17.361  42.272  73.991  1.00 24.68           O  
ATOM    398  CB  MET A 256      14.513  41.480  75.555  1.00 26.20           C  
ATOM    399  CG  MET A 256      15.458  41.820  76.700  1.00 27.64           C  
ATOM    400  SD  MET A 256      14.833  41.244  78.297  1.00 28.73           S  
ATOM    401  CE  MET A 256      15.214  39.502  78.213  1.00 30.27           C  
ATOM    402  N   MET A 257      16.591  40.182  73.671  1.00 25.15           N  
ATOM    403  CA  MET A 257      17.905  39.592  73.443  1.00 25.33           C  
ATOM    404  C   MET A 257      18.625  40.136  72.215  1.00 26.38           C  
ATOM    405  O   MET A 257      19.837  40.348  72.244  1.00 26.99           O  
ATOM    406  CB  MET A 257      17.778  38.074  73.295  1.00 24.55           C  
ATOM    407  CG  MET A 257      17.156  37.374  74.478  1.00 23.93           C  
ATOM    408  SD  MET A 257      18.206  37.433  75.933  1.00 23.03           S  
ATOM    409  CE  MET A 257      17.211  36.492  77.086  1.00 23.35           C  
ATOM    410  N   GLY A 258      17.879  40.361  71.139  1.00 27.56           N  
ATOM    411  CA  GLY A 258      18.492  40.837  69.911  1.00 29.24           C  
ATOM    412  C   GLY A 258      18.594  42.329  69.668  1.00 32.36           C  
ATOM    413  O   GLY A 258      18.888  42.740  68.547  1.00 32.33           O  
ATOM    414  N   GLU A 259      18.371  43.148  70.690  1.00 34.73           N  
ATOM    415  CA  GLU A 259      18.454  44.593  70.501  1.00 37.21           C  
ATOM    416  C   GLU A 259      19.801  45.048  69.952  1.00 38.23           C  
ATOM    417  O   GLU A 259      19.867  45.989  69.161  1.00 38.60           O  
ATOM    418  CB  GLU A 259      18.162  45.334  71.807  1.00 39.00           C  
ATOM    419  CG  GLU A 259      16.698  45.333  72.204  1.00 42.37           C  
ATOM    420  CD  GLU A 259      16.338  46.519  73.074  1.00 45.17           C  
ATOM    421  OE1 GLU A 259      17.000  46.718  74.115  1.00 46.63           O  
ATOM    422  OE2 GLU A 259      15.394  47.256  72.717  1.00 45.97           O  
ATOM    423  N   ASP A 260      20.873  44.382  70.368  1.00 38.97           N  
ATOM    424  CA  ASP A 260      22.213  44.734  69.905  1.00 40.09           C  
ATOM    425  C   ASP A 260      22.489  44.211  68.501  1.00 39.54           C  
ATOM    426  O   ASP A 260      23.312  44.770  67.775  1.00 40.32           O  
ATOM    427  CB  ASP A 260      23.263  44.193  70.877  1.00 41.67           C  
ATOM    428  CG  ASP A 260      23.357  45.015  72.146  1.00 43.68           C  
ATOM    429  OD1 ASP A 260      22.298  45.373  72.703  1.00 44.89           O  
ATOM    430  OD2 ASP A 260      24.489  45.300  72.591  1.00 45.21           O  
ATOM    431  N   LYS A 261      21.800  43.140  68.122  1.00 38.64           N  
ATOM    432  CA  LYS A 261      21.970  42.549  66.800  1.00 38.13           C  
ATOM    433  C   LYS A 261      21.258  43.370  65.728  1.00 37.25           C  
ATOM    434  O   LYS A 261      21.617  43.312  64.552  1.00 37.55           O  
ATOM    435  CB  LYS A 261      21.427  41.118  66.783  1.00 38.81           C  
ATOM    436  CG  LYS A 261      22.296  40.090  67.499  1.00 39.61           C  
ATOM    437  CD  LYS A 261      23.626  39.898  66.791  1.00 39.43           C  
ATOM    438  CE  LYS A 261      24.356  38.671  67.303  1.00 40.66           C  
ATOM    439  NZ  LYS A 261      24.595  38.718  68.766  1.00 41.61           N  
ATOM    440  N   ILE A 262      20.247  44.131  66.137  1.00 35.84           N  
ATOM    441  CA  ILE A 262      19.486  44.951  65.202  1.00 33.82           C  
ATOM    442  C   ILE A 262      19.666  46.441  65.472  1.00 34.25           C  
ATOM    443  O   ILE A 262      19.304  47.279  64.644  1.00 32.12           O  
ATOM    444  CB  ILE A 262      17.979  44.621  65.269  1.00 33.27           C  
ATOM    445  CG1 ILE A 262      17.424  44.982  66.649  1.00 32.05           C  
ATOM    446  CG2 ILE A 262      17.761  43.145  64.975  1.00 32.70           C  
ATOM    447  CD1 ILE A 262      15.924  44.800  66.780  1.00 31.30           C  
ATOM    448  N   LYS A 275       9.894  52.732  76.603  1.00 39.62           N  
ATOM    449  CA  LYS A 275       8.739  52.635  75.717  1.00 38.33           C  
ATOM    450  C   LYS A 275       8.309  51.179  75.553  1.00 37.30           C  
ATOM    451  O   LYS A 275       9.142  50.274  75.559  1.00 36.97           O  
ATOM    452  CB  LYS A 275       9.077  53.228  74.346  1.00 39.50           C  
ATOM    453  CG  LYS A 275       9.545  54.676  74.389  1.00 41.10           C  
ATOM    454  CD  LYS A 275       8.477  55.597  74.968  1.00 42.54           C  
ATOM    455  CE  LYS A 275       7.232  55.625  74.095  1.00 43.49           C  
ATOM    456  NZ  LYS A 275       6.148  56.457  74.690  1.00 43.94           N  
ATOM    457  N   GLU A 276       7.007  50.959  75.405  1.00 36.00           N  
ATOM    458  CA  GLU A 276       6.485  49.610  75.239  1.00 35.67           C  
ATOM    459  C   GLU A 276       6.878  49.048  73.874  1.00 34.10           C  
ATOM    460  O   GLU A 276       7.210  49.798  72.955  1.00 34.07           O  
ATOM    461  CB  GLU A 276       4.962  49.607  75.388  1.00 36.97           C  
ATOM    462  CG  GLU A 276       4.218  50.282  74.252  1.00 38.61           C  
ATOM    463  CD  GLU A 276       2.722  50.325  74.485  1.00 40.10           C  
ATOM    464  OE1 GLU A 276       2.277  51.089  75.367  1.00 40.82           O  
ATOM    465  OE2 GLU A 276       1.989  49.589  73.791  1.00 40.26           O  
ATOM    466  N   VAL A 277       6.833  47.726  73.752  1.00 32.73           N  
ATOM    467  CA  VAL A 277       7.199  47.039  72.518  1.00 31.26           C  
ATOM    468  C   VAL A 277       6.541  47.602  71.261  1.00 29.63           C  
ATOM    469  O   VAL A 277       7.231  47.972  70.311  1.00 28.67           O  
ATOM    470  CB  VAL A 277       6.871  45.534  72.611  1.00 30.83           C  
ATOM    471  CG1 VAL A 277       7.343  44.815  71.354  1.00 31.05           C  
ATOM    472  CG2 VAL A 277       7.538  44.940  73.839  1.00 32.44           C  
ATOM    473  N   ALA A 278       5.212  47.661  71.253  1.00 28.97           N  
ATOM    474  CA  ALA A 278       4.475  48.168  70.098  1.00 28.82           C  
ATOM    475  C   ALA A 278       5.023  49.506  69.607  1.00 28.37           C  
ATOM    476  O   ALA A 278       5.331  49.666  68.423  1.00 27.91           O  
ATOM    477  CB  ALA A 278       2.995  48.302  70.441  1.00 30.16           C  
ATOM    478  N   ILE A 279       5.144  50.464  70.519  1.00 26.93           N  
ATOM    479  CA  ILE A 279       5.651  51.789  70.176  1.00 26.92           C  
ATOM    480  C   ILE A 279       7.088  51.701  69.681  1.00 25.85           C  
ATOM    481  O   ILE A 279       7.463  52.349  68.702  1.00 24.58           O  
ATOM    482  CB  ILE A 279       5.629  52.734  71.395  1.00 28.21           C  
ATOM    483  CG1 ILE A 279       4.227  52.772  72.008  1.00 30.40           C  
ATOM    484  CG2 ILE A 279       6.081  54.130  70.977  1.00 28.30           C  
ATOM    485  CD1 ILE A 279       3.152  53.285  71.081  1.00 32.03           C  
ATOM    486  N   ARG A 280       7.887  50.896  70.376  1.00 25.50           N  
ATOM    487  CA  ARG A 280       9.292  50.708  70.043  1.00 25.68           C  
ATOM    488  C   ARG A 280       9.465  50.182  68.621  1.00 24.71           C  
ATOM    489  O   ARG A 280      10.303  50.675  67.865  1.00 23.22           O  
ATOM    490  CB  ARG A 280       9.928  49.740  71.047  1.00 29.32           C  
ATOM    491  CG  ARG A 280      11.421  49.529  70.880  1.00 33.34           C  
ATOM    492  CD  ARG A 280      11.983  48.701  72.034  1.00 38.07           C  
ATOM    493  NE  ARG A 280      11.861  49.399  73.312  1.00 41.14           N  
ATOM    494  CZ  ARG A 280      12.191  48.875  74.490  1.00 42.89           C  
ATOM    495  NH1 ARG A 280      12.660  47.637  74.563  1.00 43.95           N  
ATOM    496  NH2 ARG A 280      12.057  49.593  75.596  1.00 43.07           N  
ATOM    497  N   ILE A 281       8.665  49.182  68.263  1.00 22.91           N  
ATOM    498  CA  ILE A 281       8.727  48.594  66.929  1.00 23.00           C  
ATOM    499  C   ILE A 281       8.298  49.615  65.879  1.00 22.26           C  
ATOM    500  O   ILE A 281       8.915  49.729  64.818  1.00 22.17           O  
ATOM    501  CB  ILE A 281       7.811  47.353  66.834  1.00 22.54           C  
ATOM    502  CG1 ILE A 281       8.264  46.296  67.847  1.00 24.50           C  
ATOM    503  CG2 ILE A 281       7.831  46.793  65.418  1.00 23.06           C  
ATOM    504  CD1 ILE A 281       9.673  45.800  67.628  1.00 25.29           C  
ATOM    505  N   PHE A 282       7.241  50.360  66.181  1.00 22.12           N  
ATOM    506  CA  PHE A 282       6.739  51.373  65.261  1.00 22.98           C  
ATOM    507  C   PHE A 282       7.815  52.417  64.981  1.00 23.17           C  
ATOM    508  O   PHE A 282       8.049  52.786  63.832  1.00 22.90           O  
ATOM    509  CB  PHE A 282       5.505  52.056  65.850  1.00 22.98           C  
ATOM    510  CG  PHE A 282       4.876  53.058  64.928  1.00 23.84           C  
ATOM    511  CD1 PHE A 282       4.302  52.650  63.729  1.00 24.95           C  
ATOM    512  CD2 PHE A 282       4.865  54.410  65.252  1.00 25.47           C  
ATOM    513  CE1 PHE A 282       3.724  53.573  62.865  1.00 25.60           C  
ATOM    514  CE2 PHE A 282       4.288  55.344  64.391  1.00 26.04           C  
ATOM    515  CZ  PHE A 282       3.718  54.922  63.196  1.00 25.66           C  
ATOM    516  N   GLN A 283       8.468  52.890  66.037  1.00 23.01           N  
ATOM    517  CA  GLN A 283       9.523  53.884  65.897  1.00 24.40           C  
ATOM    518  C   GLN A 283      10.658  53.321  65.048  1.00 23.94           C  
ATOM    519  O   GLN A 283      11.322  54.055  64.315  1.00 23.06           O  
ATOM    520  CB  GLN A 283      10.044  54.288  67.278  1.00 27.16           C  
ATOM    521  CG  GLN A 283       8.980  54.918  68.164  1.00 30.61           C  
ATOM    522  CD  GLN A 283       8.478  56.243  67.625  1.00 33.38           C  
ATOM    523  OE1 GLN A 283       7.408  56.718  68.009  1.00 35.21           O  
ATOM    524  NE2 GLN A 283       9.256  56.856  66.739  1.00 34.60           N  
ATOM    525  N   GLY A 284      10.870  52.013  65.152  1.00 22.32           N  
ATOM    526  CA  GLY A 284      11.912  51.369  64.375  1.00 21.74           C  
ATOM    527  C   GLY A 284      11.571  51.464  62.903  1.00 21.28           C  
ATOM    528  O   GLY A 284      12.428  51.780  62.077  1.00 21.10           O  
ATOM    529  N   CYS A 285      10.313  51.200  62.572  1.00 19.54           N  
ATOM    530  CA  CYS A 285       9.878  51.275  61.184  1.00 20.77           C  
ATOM    531  C   CYS A 285      10.024  52.703  60.658  1.00 21.15           C  
ATOM    532  O   CYS A 285      10.396  52.903  59.503  1.00 20.09           O  
ATOM    533  CB  CYS A 285       8.425  50.809  61.045  1.00 19.06           C  
ATOM    534  SG  CYS A 285       8.170  49.032  61.306  1.00 20.66           S  
ATOM    535  N   GLN A 286       9.738  53.694  61.503  1.00 21.96           N  
ATOM    536  CA  GLN A 286       9.861  55.090  61.088  1.00 21.93           C  
ATOM    537  C   GLN A 286      11.299  55.430  60.724  1.00 22.32           C  
ATOM    538  O   GLN A 286      11.547  56.085  59.713  1.00 21.23           O  
ATOM    539  CB  GLN A 286       9.389  56.047  62.187  1.00 23.92           C  
ATOM    540  CG  GLN A 286       7.885  56.100  62.384  1.00 27.08           C  
ATOM    541  CD  GLN A 286       7.438  57.357  63.111  1.00 30.17           C  
ATOM    542  OE1 GLN A 286       6.295  57.455  63.558  1.00 33.60           O  
ATOM    543  NE2 GLN A 286       8.338  58.329  63.225  1.00 28.97           N  
ATOM    544  N   PHE A 287      12.242  54.989  61.552  1.00 22.26           N  
ATOM    545  CA  PHE A 287      13.655  55.249  61.300  1.00 23.39           C  
ATOM    546  C   PHE A 287      14.085  54.652  59.963  1.00 20.55           C  
ATOM    547  O   PHE A 287      14.789  55.296  59.185  1.00 20.81           O  
ATOM    548  CB  PHE A 287      14.518  54.672  62.427  1.00 26.93           C  
ATOM    549  CG  PHE A 287      14.608  55.559  63.643  1.00 32.08           C  
ATOM    550  CD1 PHE A 287      13.460  56.010  64.287  1.00 34.29           C  
ATOM    551  CD2 PHE A 287      15.848  55.932  64.151  1.00 33.90           C  
ATOM    552  CE1 PHE A 287      13.546  56.821  65.421  1.00 35.69           C  
ATOM    553  CE2 PHE A 287      15.947  56.742  65.283  1.00 35.54           C  
ATOM    554  CZ  PHE A 287      14.793  57.187  65.918  1.00 36.26           C  
ATOM    555  N   ARG A 288      13.663  53.420  59.697  1.00 18.26           N  
ATOM    556  CA  ARG A 288      14.015  52.774  58.442  1.00 16.88           C  
ATOM    557  C   ARG A 288      13.339  53.488  57.271  1.00 16.94           C  
ATOM    558  O   ARG A 288      13.928  53.628  56.198  1.00 16.65           O  
ATOM    559  CB  ARG A 288      13.614  51.294  58.468  1.00 16.27           C  
ATOM    560  CG  ARG A 288      13.738  50.593  57.121  1.00 17.10           C  
ATOM    561  CD  ARG A 288      15.118  50.804  56.490  1.00 17.94           C  
ATOM    562  NE  ARG A 288      15.148  50.354  55.101  1.00 20.01           N  
ATOM    563  CZ  ARG A 288      15.985  50.821  54.178  1.00 20.99           C  
ATOM    564  NH1 ARG A 288      16.871  51.758  54.490  1.00 20.42           N  
ATOM    565  NH2 ARG A 288      15.930  50.354  52.938  1.00 21.18           N  
ATOM    566  N   SER A 289      12.105  53.938  57.477  1.00 16.66           N  
ATOM    567  CA  SER A 289      11.382  54.654  56.430  1.00 16.33           C  
ATOM    568  C   SER A 289      12.133  55.926  56.045  1.00 15.74           C  
ATOM    569  O   SER A 289      12.263  56.241  54.863  1.00 14.94           O  
ATOM    570  CB  SER A 289       9.974  55.013  56.904  1.00 18.02           C  
ATOM    571  OG  SER A 289       9.175  53.850  57.038  1.00 21.71           O  
ATOM    572  N   VAL A 290      12.627  56.655  57.043  1.00 16.29           N  
ATOM    573  CA  VAL A 290      13.378  57.887  56.794  1.00 15.59           C  
ATOM    574  C   VAL A 290      14.628  57.578  55.971  1.00 15.05           C  
ATOM    575  O   VAL A 290      14.960  58.305  55.037  1.00 14.02           O  
ATOM    576  CB  VAL A 290      13.804  58.568  58.117  1.00 15.66           C  
ATOM    577  CG1 VAL A 290      14.706  59.774  57.831  1.00 17.31           C  
ATOM    578  CG2 VAL A 290      12.572  58.997  58.888  1.00 17.85           C  
ATOM    579  N   GLU A 291      15.323  56.501  56.322  1.00 14.12           N  
ATOM    580  CA  GLU A 291      16.521  56.113  55.588  1.00 15.23           C  
ATOM    581  C   GLU A 291      16.118  55.734  54.167  1.00 14.40           C  
ATOM    582  O   GLU A 291      16.804  56.074  53.203  1.00 15.02           O  
ATOM    583  CB  GLU A 291      17.194  54.912  56.255  1.00 16.61           C  
ATOM    584  CG  GLU A 291      18.612  54.664  55.782  1.00 22.16           C  
ATOM    585  CD  GLU A 291      19.217  53.402  56.372  1.00 26.28           C  
ATOM    586  OE1 GLU A 291      20.462  53.317  56.439  1.00 28.65           O  
ATOM    587  OE2 GLU A 291      18.452  52.490  56.757  1.00 28.06           O  
ATOM    588  N   ALA A 292      14.991  55.033  54.046  1.00 13.70           N  
ATOM    589  CA  ALA A 292      14.500  54.594  52.742  1.00 14.16           C  
ATOM    590  C   ALA A 292      14.152  55.772  51.836  1.00 12.16           C  
ATOM    591  O   ALA A 292      14.450  55.744  50.646  1.00 14.10           O  
ATOM    592  CB  ALA A 292      13.282  53.690  52.916  1.00 14.72           C  
ATOM    593  N   VAL A 293      13.515  56.799  52.394  1.00 11.53           N  
ATOM    594  CA  VAL A 293      13.153  57.974  51.607  1.00 12.37           C  
ATOM    595  C   VAL A 293      14.411  58.603  51.004  1.00 11.85           C  
ATOM    596  O   VAL A 293      14.418  59.020  49.847  1.00 11.72           O  
ATOM    597  CB  VAL A 293      12.406  59.028  52.465  1.00 11.38           C  
ATOM    598  CG1 VAL A 293      12.320  60.355  51.717  1.00 12.25           C  
ATOM    599  CG2 VAL A 293      10.987  58.530  52.798  1.00 12.42           C  
ATOM    600  N   GLN A 294      15.488  58.655  51.782  1.00 11.98           N  
ATOM    601  CA  GLN A 294      16.727  59.241  51.291  1.00 13.63           C  
ATOM    602  C   GLN A 294      17.361  58.408  50.177  1.00 12.30           C  
ATOM    603  O   GLN A 294      17.918  58.957  49.228  1.00 12.81           O  
ATOM    604  CB  GLN A 294      17.689  59.463  52.467  1.00 13.95           C  
ATOM    605  CG  GLN A 294      17.134  60.495  53.448  1.00 16.85           C  
ATOM    606  CD  GLN A 294      17.970  60.665  54.704  1.00 18.90           C  
ATOM    607  OE1 GLN A 294      19.033  61.284  54.680  1.00 21.87           O  
ATOM    608  NE2 GLN A 294      17.487  60.114  55.811  1.00 21.88           N  
ATOM    609  N   GLU A 295      17.250  57.084  50.274  1.00 11.86           N  
ATOM    610  CA  GLU A 295      17.794  56.200  49.247  1.00 11.47           C  
ATOM    611  C   GLU A 295      17.001  56.363  47.951  1.00 10.82           C  
ATOM    612  O   GLU A 295      17.570  56.435  46.861  1.00 10.70           O  
ATOM    613  CB  GLU A 295      17.726  54.743  49.711  1.00 12.87           C  
ATOM    614  CG  GLU A 295      18.461  54.493  51.024  1.00 17.91           C  
ATOM    615  CD  GLU A 295      18.298  53.076  51.543  1.00 20.08           C  
ATOM    616  OE1 GLU A 295      17.335  52.392  51.135  1.00 21.67           O  
ATOM    617  OE2 GLU A 295      19.131  52.656  52.376  1.00 19.34           O  
ATOM    618  N   ILE A 296      15.682  56.430  48.081  1.00 11.20           N  
ATOM    619  CA  ILE A 296      14.808  56.583  46.927  1.00 10.53           C  
ATOM    620  C   ILE A 296      15.041  57.929  46.247  1.00 10.81           C  
ATOM    621  O   ILE A 296      14.998  58.020  45.021  1.00 10.22           O  
ATOM    622  CB  ILE A 296      13.329  56.450  47.348  1.00 10.78           C  
ATOM    623  CG1 ILE A 296      13.072  55.033  47.868  1.00 12.67           C  
ATOM    624  CG2 ILE A 296      12.416  56.748  46.172  1.00 11.24           C  
ATOM    625  CD1 ILE A 296      11.768  54.885  48.624  1.00 12.48           C  
ATOM    626  N   THR A 297      15.288  58.967  47.039  1.00  9.50           N  
ATOM    627  CA  THR A 297      15.551  60.294  46.487  1.00 10.98           C  
ATOM    628  C   THR A 297      16.828  60.244  45.645  1.00 10.81           C  
ATOM    629  O   THR A 297      16.877  60.783  44.546  1.00 10.80           O  
ATOM    630  CB  THR A 297      15.698  61.335  47.611  1.00 11.57           C  
ATOM    631  OG1 THR A 297      14.458  61.436  48.314  1.00 13.56           O  
ATOM    632  CG2 THR A 297      16.064  62.696  47.042  1.00 13.47           C  
ATOM    633  N   GLU A 298      17.861  59.580  46.157  1.00 11.90           N  
ATOM    634  CA  GLU A 298      19.110  59.470  45.418  1.00 13.62           C  
ATOM    635  C   GLU A 298      18.878  58.726  44.106  1.00 11.42           C  
ATOM    636  O   GLU A 298      19.401  59.106  43.056  1.00 12.27           O  
ATOM    637  CB  GLU A 298      20.155  58.739  46.263  1.00 15.10           C  
ATOM    638  CG  GLU A 298      21.495  58.573  45.576  1.00 23.21           C  
ATOM    639  CD  GLU A 298      22.566  58.012  46.498  1.00 27.38           C  
ATOM    640  OE1 GLU A 298      22.949  58.702  47.468  1.00 31.75           O  
ATOM    641  OE2 GLU A 298      23.026  56.877  46.251  1.00 30.17           O  
ATOM    642  N   TYR A 299      18.077  57.665  44.160  1.00 10.02           N  
ATOM    643  CA  TYR A 299      17.795  56.905  42.952  1.00  9.88           C  
ATOM    644  C   TYR A 299      17.028  57.758  41.941  1.00  9.92           C  
ATOM    645  O   TYR A 299      17.344  57.772  40.748  1.00  9.51           O  
ATOM    646  CB  TYR A 299      16.986  55.650  43.292  1.00  9.62           C  
ATOM    647  CG  TYR A 299      16.674  54.814  42.074  1.00  9.62           C  
ATOM    648  CD1 TYR A 299      17.693  54.199  41.342  1.00 11.19           C  
ATOM    649  CD2 TYR A 299      15.364  54.663  41.629  1.00  9.13           C  
ATOM    650  CE1 TYR A 299      17.406  53.453  40.190  1.00 11.86           C  
ATOM    651  CE2 TYR A 299      15.069  53.922  40.483  1.00 10.71           C  
ATOM    652  CZ  TYR A 299      16.093  53.322  39.766  1.00 12.00           C  
ATOM    653  OH  TYR A 299      15.805  52.613  38.620  1.00 11.62           O  
ATOM    654  N   ALA A 300      16.020  58.479  42.425  1.00  9.15           N  
ATOM    655  CA  ALA A 300      15.217  59.328  41.553  1.00 10.41           C  
ATOM    656  C   ALA A 300      16.097  60.298  40.764  1.00 10.57           C  
ATOM    657  O   ALA A 300      15.888  60.517  39.569  1.00 10.28           O  
ATOM    658  CB  ALA A 300      14.195  60.096  42.385  1.00 10.04           C  
ATOM    659  N   LYS A 301      17.100  60.860  41.434  1.00 11.00           N  
ATOM    660  CA  LYS A 301      17.999  61.817  40.804  1.00 11.26           C  
ATOM    661  C   LYS A 301      18.856  61.207  39.705  1.00 12.84           C  
ATOM    662  O   LYS A 301      19.445  61.933  38.903  1.00 13.82           O  
ATOM    663  CB  LYS A 301      18.859  62.479  41.883  1.00 11.49           C  
ATOM    664  CG  LYS A 301      18.036  63.425  42.759  1.00 13.12           C  
ATOM    665  CD  LYS A 301      18.661  63.669  44.131  1.00 14.82           C  
ATOM    666  CE  LYS A 301      19.977  64.420  44.039  1.00 16.79           C  
ATOM    667  NZ  LYS A 301      20.523  64.699  45.398  1.00 15.66           N  
ATOM    668  N   SER A 302      18.910  59.879  39.646  1.00 11.30           N  
ATOM    669  CA  SER A 302      19.686  59.207  38.608  1.00 11.77           C  
ATOM    670  C   SER A 302      18.842  58.900  37.365  1.00 11.72           C  
ATOM    671  O   SER A 302      19.382  58.502  36.333  1.00 14.42           O  
ATOM    672  CB  SER A 302      20.298  57.903  39.143  1.00 13.66           C  
ATOM    673  OG  SER A 302      19.318  56.895  39.297  1.00 15.51           O  
ATOM    674  N   ILE A 303      17.525  59.085  37.454  1.00  9.96           N  
ATOM    675  CA  ILE A 303      16.653  58.822  36.308  1.00  9.76           C  
ATOM    676  C   ILE A 303      16.844  59.961  35.304  1.00  9.48           C  
ATOM    677  O   ILE A 303      16.654  61.126  35.639  1.00 10.01           O  
ATOM    678  CB  ILE A 303      15.170  58.753  36.753  1.00  9.01           C  
ATOM    679  CG1 ILE A 303      14.988  57.619  37.767  1.00  9.49           C  
ATOM    680  CG2 ILE A 303      14.266  58.517  35.551  1.00 11.00           C  
ATOM    681  CD1 ILE A 303      13.647  57.637  38.485  1.00  9.70           C  
ATOM    682  N   PRO A 304      17.236  59.637  34.058  1.00 10.97           N  
ATOM    683  CA  PRO A 304      17.451  60.673  33.040  1.00 11.54           C  
ATOM    684  C   PRO A 304      16.295  61.660  32.926  1.00 12.69           C  
ATOM    685  O   PRO A 304      15.138  61.264  32.761  1.00 12.41           O  
ATOM    686  CB  PRO A 304      17.649  59.862  31.758  1.00 14.46           C  
ATOM    687  CG  PRO A 304      18.267  58.591  32.258  1.00 16.76           C  
ATOM    688  CD  PRO A 304      17.446  58.294  33.494  1.00 13.13           C  
ATOM    689  N   GLY A 305      16.624  62.945  33.023  1.00 11.40           N  
ATOM    690  CA  GLY A 305      15.622  63.992  32.925  1.00 12.11           C  
ATOM    691  C   GLY A 305      15.007  64.460  34.234  1.00 11.07           C  
ATOM    692  O   GLY A 305      14.467  65.562  34.300  1.00 12.19           O  
ATOM    693  N   PHE A 306      15.088  63.646  35.282  1.00 10.09           N  
ATOM    694  CA  PHE A 306      14.478  64.008  36.561  1.00  7.88           C  
ATOM    695  C   PHE A 306      14.993  65.301  37.196  1.00  8.14           C  
ATOM    696  O   PHE A 306      14.196  66.164  37.581  1.00  7.89           O  
ATOM    697  CB  PHE A 306      14.624  62.852  37.565  1.00  9.80           C  
ATOM    698  CG  PHE A 306      13.898  63.079  38.874  1.00  8.58           C  
ATOM    699  CD1 PHE A 306      12.566  62.696  39.035  1.00  8.54           C  
ATOM    700  CD2 PHE A 306      14.548  63.694  39.943  1.00  7.69           C  
ATOM    701  CE1 PHE A 306      11.899  62.926  40.248  1.00  8.65           C  
ATOM    702  CE2 PHE A 306      13.892  63.927  41.151  1.00 10.50           C  
ATOM    703  CZ  PHE A 306      12.564  63.541  41.302  1.00 10.82           C  
ATOM    704  N   VAL A 307      16.312  65.449  37.310  1.00  9.72           N  
ATOM    705  CA  VAL A 307      16.844  66.657  37.941  1.00  9.85           C  
ATOM    706  C   VAL A 307      16.628  67.945  37.144  1.00  8.02           C  
ATOM    707  O   VAL A 307      16.810  69.041  37.679  1.00  8.73           O  
ATOM    708  CB  VAL A 307      18.363  66.543  38.272  1.00  8.86           C  
ATOM    709  CG1 VAL A 307      18.616  65.390  39.233  1.00  8.73           C  
ATOM    710  CG2 VAL A 307      19.172  66.383  36.995  1.00 11.03           C  
ATOM    711  N   ASN A 308      16.251  67.822  35.871  1.00  8.37           N  
ATOM    712  CA  ASN A 308      15.984  68.995  35.045  1.00  8.23           C  
ATOM    713  C   ASN A 308      14.524  69.435  35.172  1.00  9.42           C  
ATOM    714  O   ASN A 308      14.150  70.501  34.701  1.00 11.24           O  
ATOM    715  CB  ASN A 308      16.336  68.721  33.581  1.00 10.76           C  
ATOM    716  CG  ASN A 308      17.829  68.624  33.364  1.00 13.85           C  
ATOM    717  OD1 ASN A 308      18.599  69.350  33.997  1.00 14.19           O  
ATOM    718  ND2 ASN A 308      18.248  67.744  32.460  1.00 15.53           N  
ATOM    719  N   LEU A 309      13.697  68.625  35.826  1.00  9.89           N  
ATOM    720  CA  LEU A 309      12.300  69.021  36.020  1.00  9.83           C  
ATOM    721  C   LEU A 309      12.221  70.171  37.022  1.00 10.04           C  
ATOM    722  O   LEU A 309      13.131  70.368  37.831  1.00 11.17           O  
ATOM    723  CB  LEU A 309      11.472  67.863  36.589  1.00 10.00           C  
ATOM    724  CG  LEU A 309      11.365  66.559  35.793  1.00  9.35           C  
ATOM    725  CD1 LEU A 309      10.679  65.494  36.641  1.00  9.59           C  
ATOM    726  CD2 LEU A 309      10.606  66.808  34.496  1.00 10.74           C  
ATOM    727  N   ASP A 310      11.124  70.924  36.968  1.00 11.24           N  
ATOM    728  CA  ASP A 310      10.884  72.002  37.921  1.00 12.33           C  
ATOM    729  C   ASP A 310      11.100  71.371  39.306  1.00 12.08           C  
ATOM    730  O   ASP A 310      10.612  70.271  39.586  1.00 11.28           O  
ATOM    731  CB  ASP A 310       9.440  72.493  37.775  1.00 15.82           C  
ATOM    732  CG  ASP A 310       9.068  73.542  38.803  1.00 20.91           C  
ATOM    733  OD1 ASP A 310       9.187  74.746  38.492  1.00 23.96           O  
ATOM    734  OD2 ASP A 310       8.665  73.160  39.921  1.00 22.29           O  
ATOM    735  N   LEU A 311      11.847  72.055  40.161  1.00 12.45           N  
ATOM    736  CA  LEU A 311      12.153  71.530  41.488  1.00 11.26           C  
ATOM    737  C   LEU A 311      10.917  71.188  42.312  1.00 11.88           C  
ATOM    738  O   LEU A 311      10.905  70.194  43.040  1.00 11.95           O  
ATOM    739  CB  LEU A 311      13.028  72.532  42.244  1.00 11.54           C  
ATOM    740  CG  LEU A 311      13.510  72.090  43.625  1.00 15.16           C  
ATOM    741  CD1 LEU A 311      14.292  70.792  43.530  1.00 14.23           C  
ATOM    742  CD2 LEU A 311      14.384  73.191  44.206  1.00 15.87           C  
ATOM    743  N   ASN A 312       9.875  72.006  42.214  1.00 11.75           N  
ATOM    744  CA  ASN A 312       8.671  71.730  42.974  1.00 12.40           C  
ATOM    745  C   ASN A 312       7.984  70.470  42.474  1.00 11.49           C  
ATOM    746  O   ASN A 312       7.352  69.763  43.260  1.00 12.21           O  
ATOM    747  CB  ASN A 312       7.731  72.932  42.930  1.00 14.34           C  
ATOM    748  CG  ASN A 312       8.283  74.109  43.712  1.00 17.03           C  
ATOM    749  OD1 ASN A 312       8.553  74.000  44.908  1.00 20.56           O  
ATOM    750  ND2 ASN A 312       8.457  75.236  43.037  1.00 20.74           N  
ATOM    751  N   ASP A 313       8.109  70.188  41.177  1.00 10.19           N  
ATOM    752  CA  ASP A 313       7.522  68.970  40.627  1.00  9.60           C  
ATOM    753  C   ASP A 313       8.338  67.768  41.122  1.00 10.06           C  
ATOM    754  O   ASP A 313       7.784  66.707  41.381  1.00  9.00           O  
ATOM    755  CB  ASP A 313       7.484  69.025  39.097  1.00  9.69           C  
ATOM    756  CG  ASP A 313       6.319  69.865  38.576  1.00 11.09           C  
ATOM    757  OD1 ASP A 313       5.430  70.223  39.377  1.00 12.28           O  
ATOM    758  OD2 ASP A 313       6.293  70.157  37.363  1.00 12.93           O  
ATOM    759  N   GLN A 314       9.652  67.932  41.257  1.00  9.43           N  
ATOM    760  CA  GLN A 314      10.478  66.841  41.774  1.00  9.44           C  
ATOM    761  C   GLN A 314      10.008  66.496  43.184  1.00  9.82           C  
ATOM    762  O   GLN A 314       9.915  65.326  43.545  1.00  8.15           O  
ATOM    763  CB  GLN A 314      11.942  67.257  41.837  1.00  8.73           C  
ATOM    764  CG  GLN A 314      12.632  67.404  40.503  1.00  9.00           C  
ATOM    765  CD  GLN A 314      14.058  67.866  40.695  1.00  9.99           C  
ATOM    766  OE1 GLN A 314      14.826  67.247  41.432  1.00 11.51           O  
ATOM    767  NE2 GLN A 314      14.416  68.966  40.049  1.00  9.91           N  
ATOM    768  N   VAL A 315       9.723  67.524  43.983  1.00  9.38           N  
ATOM    769  CA  VAL A 315       9.247  67.324  45.346  1.00  9.03           C  
ATOM    770  C   VAL A 315       7.908  66.590  45.312  1.00  9.96           C  
ATOM    771  O   VAL A 315       7.687  65.641  46.058  1.00 10.04           O  
ATOM    772  CB  VAL A 315       9.071  68.676  46.070  1.00 10.35           C  
ATOM    773  CG1 VAL A 315       8.341  68.480  47.398  1.00 12.59           C  
ATOM    774  CG2 VAL A 315      10.434  69.295  46.321  1.00 10.45           C  
ATOM    775  N   THR A 316       7.014  67.031  44.436  1.00 10.59           N  
ATOM    776  CA  THR A 316       5.710  66.397  44.327  1.00  9.72           C  
ATOM    777  C   THR A 316       5.813  64.928  43.933  1.00 10.01           C  
ATOM    778  O   THR A 316       5.105  64.088  44.476  1.00  9.25           O  
ATOM    779  CB  THR A 316       4.834  67.143  43.318  1.00 10.25           C  
ATOM    780  OG1 THR A 316       4.560  68.450  43.830  1.00 12.96           O  
ATOM    781  CG2 THR A 316       3.510  66.403  43.088  1.00 11.68           C  
ATOM    782  N   LEU A 317       6.706  64.611  43.000  1.00  8.20           N  
ATOM    783  CA  LEU A 317       6.863  63.226  42.577  1.00  8.33           C  
ATOM    784  C   LEU A 317       7.346  62.345  43.727  1.00  8.96           C  
ATOM    785  O   LEU A 317       6.894  61.217  43.889  1.00 11.21           O  
ATOM    786  CB  LEU A 317       7.828  63.133  41.383  1.00  7.96           C  
ATOM    787  CG  LEU A 317       7.309  63.739  40.074  1.00  8.44           C  
ATOM    788  CD1 LEU A 317       8.361  63.590  38.995  1.00 10.32           C  
ATOM    789  CD2 LEU A 317       6.021  63.041  39.652  1.00  8.80           C  
ATOM    790  N   LEU A 318       8.269  62.855  44.534  1.00 11.18           N  
ATOM    791  CA  LEU A 318       8.759  62.070  45.653  1.00 10.39           C  
ATOM    792  C   LEU A 318       7.685  61.949  46.726  1.00 11.13           C  
ATOM    793  O   LEU A 318       7.454  60.870  47.258  1.00 11.60           O  
ATOM    794  CB  LEU A 318      10.015  62.708  46.245  1.00 12.64           C  
ATOM    795  CG  LEU A 318      11.274  62.649  45.381  1.00 16.54           C  
ATOM    796  CD1 LEU A 318      12.394  63.419  46.064  1.00 18.98           C  
ATOM    797  CD2 LEU A 318      11.684  61.206  45.177  1.00 18.85           C  
ATOM    798  N   LYS A 319       7.027  63.062  47.035  1.00 11.97           N  
ATOM    799  CA  LYS A 319       5.995  63.079  48.064  1.00 12.49           C  
ATOM    800  C   LYS A 319       4.944  61.992  47.867  1.00 12.76           C  
ATOM    801  O   LYS A 319       4.599  61.274  48.804  1.00 13.64           O  
ATOM    802  CB  LYS A 319       5.323  64.450  48.089  1.00 14.87           C  
ATOM    803  CG  LYS A 319       4.261  64.614  49.162  1.00 15.93           C  
ATOM    804  CD  LYS A 319       3.508  65.916  48.941  1.00 18.07           C  
ATOM    805  CE  LYS A 319       2.499  66.180  50.041  1.00 20.85           C  
ATOM    806  NZ  LYS A 319       3.172  66.435  51.344  1.00 22.56           N  
ATOM    807  N   TYR A 320       4.457  61.867  46.640  1.00 12.87           N  
ATOM    808  CA  TYR A 320       3.430  60.887  46.311  1.00 13.57           C  
ATOM    809  C   TYR A 320       3.966  59.529  45.915  1.00 14.16           C  
ATOM    810  O   TYR A 320       3.235  58.539  45.940  1.00 16.96           O  
ATOM    811  CB  TYR A 320       2.555  61.421  45.179  1.00 15.78           C  
ATOM    812  CG  TYR A 320       1.565  62.455  45.631  1.00 16.64           C  
ATOM    813  CD1 TYR A 320       0.348  62.076  46.195  1.00 19.95           C  
ATOM    814  CD2 TYR A 320       1.853  63.813  45.537  1.00 18.02           C  
ATOM    815  CE1 TYR A 320      -0.556  63.024  46.654  1.00 21.05           C  
ATOM    816  CE2 TYR A 320       0.954  64.774  45.997  1.00 21.47           C  
ATOM    817  CZ  TYR A 320      -0.250  64.369  46.554  1.00 21.98           C  
ATOM    818  OH  TYR A 320      -1.147  65.304  47.021  1.00 24.60           O  
ATOM    819  N   GLY A 321       5.241  59.467  45.555  1.00 12.48           N  
ATOM    820  CA  GLY A 321       5.791  58.198  45.133  1.00 13.29           C  
ATOM    821  C   GLY A 321       6.570  57.385  46.145  1.00 12.78           C  
ATOM    822  O   GLY A 321       6.577  56.154  46.060  1.00 11.77           O  
ATOM    823  N   VAL A 322       7.210  58.041  47.109  1.00 13.35           N  
ATOM    824  CA  VAL A 322       8.030  57.309  48.062  1.00 13.82           C  
ATOM    825  C   VAL A 322       7.385  56.142  48.785  1.00 13.15           C  
ATOM    826  O   VAL A 322       7.980  55.075  48.856  1.00 13.11           O  
ATOM    827  CB  VAL A 322       8.693  58.237  49.113  1.00 15.45           C  
ATOM    828  CG1 VAL A 322       9.729  59.107  48.447  1.00 18.57           C  
ATOM    829  CG2 VAL A 322       7.657  59.079  49.812  1.00 14.50           C  
ATOM    830  N   HIS A 323       6.179  56.311  49.318  1.00 14.09           N  
ATOM    831  CA  HIS A 323       5.574  55.187  50.013  1.00 14.22           C  
ATOM    832  C   HIS A 323       5.214  54.040  49.086  1.00 13.45           C  
ATOM    833  O   HIS A 323       5.250  52.880  49.497  1.00 13.45           O  
ATOM    834  CB  HIS A 323       4.366  55.632  50.836  1.00 15.96           C  
ATOM    835  CG  HIS A 323       4.740  56.363  52.085  1.00 19.08           C  
ATOM    836  ND1 HIS A 323       5.088  57.698  52.094  1.00 19.85           N  
ATOM    837  CD2 HIS A 323       4.867  55.934  53.364  1.00 21.41           C  
ATOM    838  CE1 HIS A 323       5.410  58.058  53.323  1.00 21.83           C  
ATOM    839  NE2 HIS A 323       5.285  57.008  54.112  1.00 22.71           N  
ATOM    840  N   GLU A 324       4.883  54.342  47.835  1.00 13.00           N  
ATOM    841  CA  GLU A 324       4.566  53.278  46.895  1.00 11.71           C  
ATOM    842  C   GLU A 324       5.841  52.473  46.643  1.00 12.46           C  
ATOM    843  O   GLU A 324       5.801  51.246  46.525  1.00 11.87           O  
ATOM    844  CB  GLU A 324       4.028  53.868  45.590  1.00 12.17           C  
ATOM    845  CG  GLU A 324       2.630  54.457  45.732  1.00 11.83           C  
ATOM    846  CD  GLU A 324       2.127  55.089  44.451  1.00 12.31           C  
ATOM    847  OE1 GLU A 324       2.707  54.824  43.379  1.00 13.73           O  
ATOM    848  OE2 GLU A 324       1.139  55.849  44.520  1.00 14.79           O  
ATOM    849  N   ILE A 325       6.977  53.163  46.576  1.00 11.61           N  
ATOM    850  CA  ILE A 325       8.251  52.490  46.361  1.00 10.62           C  
ATOM    851  C   ILE A 325       8.661  51.741  47.629  1.00 11.94           C  
ATOM    852  O   ILE A 325       9.236  50.654  47.556  1.00 12.19           O  
ATOM    853  CB  ILE A 325       9.364  53.499  45.971  1.00 11.28           C  
ATOM    854  CG1 ILE A 325       8.960  54.253  44.702  1.00 13.93           C  
ATOM    855  CG2 ILE A 325      10.685  52.777  45.767  1.00 13.98           C  
ATOM    856  CD1 ILE A 325       8.401  53.369  43.610  1.00 15.21           C  
ATOM    857  N   ILE A 326       8.366  52.313  48.795  1.00 13.83           N  
ATOM    858  CA  ILE A 326       8.719  51.639  50.039  1.00 13.62           C  
ATOM    859  C   ILE A 326       7.987  50.300  50.121  1.00 13.42           C  
ATOM    860  O   ILE A 326       8.596  49.289  50.453  1.00 14.84           O  
ATOM    861  CB  ILE A 326       8.388  52.510  51.278  1.00 13.25           C  
ATOM    862  CG1 ILE A 326       9.397  53.660  51.376  1.00 13.51           C  
ATOM    863  CG2 ILE A 326       8.417  51.651  52.551  1.00 13.93           C  
ATOM    864  CD1 ILE A 326       9.100  54.662  52.472  1.00 14.87           C  
ATOM    865  N   TYR A 327       6.690  50.287  49.811  1.00 13.81           N  
ATOM    866  CA  TYR A 327       5.922  49.038  49.841  1.00 15.15           C  
ATOM    867  C   TYR A 327       6.512  48.032  48.856  1.00 14.28           C  
ATOM    868  O   TYR A 327       6.675  46.851  49.167  1.00 15.59           O  
ATOM    869  CB  TYR A 327       4.458  49.275  49.451  1.00 17.97           C  
ATOM    870  CG  TYR A 327       3.497  49.479  50.600  1.00 21.19           C  
ATOM    871  CD1 TYR A 327       3.462  50.682  51.304  1.00 20.86           C  
ATOM    872  CD2 TYR A 327       2.607  48.470  50.973  1.00 22.50           C  
ATOM    873  CE1 TYR A 327       2.559  50.878  52.349  1.00 23.70           C  
ATOM    874  CE2 TYR A 327       1.702  48.656  52.021  1.00 22.62           C  
ATOM    875  CZ  TYR A 327       1.683  49.862  52.700  1.00 24.12           C  
ATOM    876  OH  TYR A 327       0.778  50.050  53.722  1.00 24.04           O  
ATOM    877  N   THR A 328       6.814  48.511  47.654  1.00 12.19           N  
ATOM    878  CA  THR A 328       7.377  47.671  46.607  1.00 12.56           C  
ATOM    879  C   THR A 328       8.680  47.009  47.019  1.00 12.32           C  
ATOM    880  O   THR A 328       8.844  45.793  46.899  1.00 14.15           O  
ATOM    881  CB  THR A 328       7.645  48.499  45.330  1.00 12.31           C  
ATOM    882  OG1 THR A 328       6.398  48.932  44.778  1.00 14.83           O  
ATOM    883  CG2 THR A 328       8.412  47.671  44.298  1.00 13.76           C  
ATOM    884  N   MET A 329       9.610  47.821  47.503  1.00 13.51           N  
ATOM    885  CA  MET A 329      10.916  47.325  47.892  1.00 12.72           C  
ATOM    886  C   MET A 329      10.913  46.532  49.184  1.00 13.72           C  
ATOM    887  O   MET A 329      11.756  45.661  49.378  1.00 13.17           O  
ATOM    888  CB  MET A 329      11.891  48.493  47.955  1.00 15.68           C  
ATOM    889  CG  MET A 329      12.004  49.169  46.592  1.00 16.10           C  
ATOM    890  SD  MET A 329      13.293  50.398  46.467  1.00 17.14           S  
ATOM    891  CE  MET A 329      14.747  49.307  46.300  1.00 18.40           C  
ATOM    892  N   LEU A 330       9.964  46.822  50.065  1.00 13.36           N  
ATOM    893  CA  LEU A 330       9.874  46.085  51.314  1.00 15.50           C  
ATOM    894  C   LEU A 330       9.604  44.615  50.992  1.00 14.58           C  
ATOM    895  O   LEU A 330      10.105  43.722  51.675  1.00 16.00           O  
ATOM    896  CB  LEU A 330       8.747  46.659  52.177  1.00 18.03           C  
ATOM    897  CG  LEU A 330       8.589  46.177  53.619  1.00 20.72           C  
ATOM    898  CD1 LEU A 330       9.905  46.302  54.378  1.00 21.31           C  
ATOM    899  CD2 LEU A 330       7.508  47.007  54.292  1.00 22.49           C  
ATOM    900  N   ALA A 331       8.824  44.362  49.942  1.00 13.97           N  
ATOM    901  CA  ALA A 331       8.505  42.992  49.544  1.00 14.43           C  
ATOM    902  C   ALA A 331       9.769  42.185  49.258  1.00 15.58           C  
ATOM    903  O   ALA A 331       9.815  40.988  49.513  1.00 15.22           O  
ATOM    904  CB  ALA A 331       7.589  42.996  48.316  1.00 14.72           C  
ATOM    905  N   SER A 332      10.802  42.843  48.740  1.00 14.29           N  
ATOM    906  CA  SER A 332      12.057  42.159  48.433  1.00 14.87           C  
ATOM    907  C   SER A 332      12.692  41.517  49.661  1.00 15.12           C  
ATOM    908  O   SER A 332      13.400  40.514  49.547  1.00 15.98           O  
ATOM    909  CB  SER A 332      13.062  43.138  47.823  1.00 14.91           C  
ATOM    910  OG  SER A 332      12.604  43.619  46.575  1.00 14.22           O  
ATOM    911  N   LEU A 333      12.444  42.111  50.824  1.00 14.93           N  
ATOM    912  CA  LEU A 333      12.999  41.626  52.085  1.00 16.64           C  
ATOM    913  C   LEU A 333      12.017  40.781  52.888  1.00 16.01           C  
ATOM    914  O   LEU A 333      12.281  40.448  54.043  1.00 17.17           O  
ATOM    915  CB  LEU A 333      13.453  42.815  52.943  1.00 16.85           C  
ATOM    916  CG  LEU A 333      14.822  43.454  52.671  1.00 22.17           C  
ATOM    917  CD1 LEU A 333      15.002  43.741  51.199  1.00 22.43           C  
ATOM    918  CD2 LEU A 333      14.943  44.732  53.481  1.00 21.34           C  
ATOM    919  N   MET A 334      10.882  40.440  52.287  1.00 16.41           N  
ATOM    920  CA  MET A 334       9.883  39.643  52.986  1.00 17.60           C  
ATOM    921  C   MET A 334       9.607  38.288  52.357  1.00 20.00           C  
ATOM    922  O   MET A 334       9.874  38.053  51.177  1.00 20.87           O  
ATOM    923  CB  MET A 334       8.547  40.379  53.054  1.00 17.64           C  
ATOM    924  CG  MET A 334       8.588  41.763  53.664  1.00 17.59           C  
ATOM    925  SD  MET A 334       6.935  42.483  53.672  1.00 17.70           S  
ATOM    926  CE  MET A 334       6.980  43.388  55.220  1.00 17.76           C  
ATOM    927  N   ASN A 335       9.062  37.406  53.183  1.00 21.14           N  
ATOM    928  CA  ASN A 335       8.652  36.072  52.778  1.00 23.95           C  
ATOM    929  C   ASN A 335       7.347  35.902  53.545  1.00 23.58           C  
ATOM    930  O   ASN A 335       6.954  36.794  54.302  1.00 22.67           O  
ATOM    931  CB  ASN A 335       9.688  35.023  53.189  1.00 26.45           C  
ATOM    932  CG  ASN A 335       9.994  35.056  54.669  1.00 27.41           C  
ATOM    933  OD1 ASN A 335       9.156  34.709  55.493  1.00 29.68           O  
ATOM    934  ND2 ASN A 335      11.201  35.490  55.015  1.00 31.59           N  
ATOM    935  N   LYS A 336       6.663  34.782  53.352  1.00 25.16           N  
ATOM    936  CA  LYS A 336       5.393  34.567  54.029  1.00 26.14           C  
ATOM    937  C   LYS A 336       5.512  34.528  55.548  1.00 25.29           C  
ATOM    938  O   LYS A 336       4.520  34.711  56.251  1.00 26.17           O  
ATOM    939  CB  LYS A 336       4.746  33.264  53.542  1.00 27.97           C  
ATOM    940  CG  LYS A 336       5.509  32.002  53.917  1.00 30.62           C  
ATOM    941  CD  LYS A 336       4.785  30.751  53.429  1.00 33.18           C  
ATOM    942  CE  LYS A 336       5.531  29.482  53.819  1.00 33.87           C  
ATOM    943  NZ  LYS A 336       5.625  29.307  55.297  1.00 35.54           N  
ATOM    944  N   ASP A 337       6.723  34.308  56.052  1.00 25.07           N  
ATOM    945  CA  ASP A 337       6.927  34.210  57.495  1.00 23.90           C  
ATOM    946  C   ASP A 337       7.547  35.408  58.213  1.00 22.70           C  
ATOM    947  O   ASP A 337       7.461  35.500  59.434  1.00 23.30           O  
ATOM    948  CB  ASP A 337       7.756  32.965  57.817  1.00 26.33           C  
ATOM    949  CG  ASP A 337       7.136  31.695  57.267  1.00 29.22           C  
ATOM    950  OD1 ASP A 337       5.937  31.459  57.521  1.00 31.60           O  
ATOM    951  OD2 ASP A 337       7.851  30.931  56.585  1.00 31.86           O  
ATOM    952  N   GLY A 338       8.176  36.325  57.483  1.00 20.80           N  
ATOM    953  CA  GLY A 338       8.768  37.459  58.166  1.00 18.55           C  
ATOM    954  C   GLY A 338       9.500  38.445  57.284  1.00 18.43           C  
ATOM    955  O   GLY A 338       9.491  38.333  56.061  1.00 17.14           O  
ATOM    956  N   VAL A 339      10.150  39.409  57.926  1.00 17.54           N  
ATOM    957  CA  VAL A 339      10.874  40.451  57.214  1.00 16.76           C  
ATOM    958  C   VAL A 339      12.298  40.652  57.718  1.00 17.07           C  
ATOM    959  O   VAL A 339      12.561  40.587  58.922  1.00 15.65           O  
ATOM    960  CB  VAL A 339      10.112  41.797  57.320  1.00 17.26           C  
ATOM    961  CG1 VAL A 339       9.987  42.218  58.782  1.00 16.79           C  
ATOM    962  CG2 VAL A 339      10.821  42.875  56.509  1.00 14.86           C  
ATOM    963  N   LEU A 340      13.214  40.885  56.782  1.00 15.72           N  
ATOM    964  CA  LEU A 340      14.611  41.136  57.113  1.00 16.43           C  
ATOM    965  C   LEU A 340      14.753  42.586  57.556  1.00 17.13           C  
ATOM    966  O   LEU A 340      14.203  43.492  56.929  1.00 18.43           O  
ATOM    967  CB  LEU A 340      15.504  40.900  55.892  1.00 17.40           C  
ATOM    968  CG  LEU A 340      15.700  39.452  55.452  1.00 17.84           C  
ATOM    969  CD1 LEU A 340      16.512  39.435  54.164  1.00 17.83           C  
ATOM    970  CD2 LEU A 340      16.408  38.666  56.553  1.00 18.83           C  
ATOM    971  N   ILE A 341      15.480  42.799  58.646  1.00 17.55           N  
ATOM    972  CA  ILE A 341      15.703  44.142  59.164  1.00 17.93           C  
ATOM    973  C   ILE A 341      17.185  44.328  59.468  1.00 19.87           C  
ATOM    974  O   ILE A 341      17.951  43.360  59.484  1.00 17.43           O  
ATOM    975  CB  ILE A 341      14.884  44.392  60.456  1.00 18.59           C  
ATOM    976  CG1 ILE A 341      15.321  43.414  61.554  1.00 18.72           C  
ATOM    977  CG2 ILE A 341      13.400  44.225  60.166  1.00 15.98           C  
ATOM    978  CD1 ILE A 341      14.599  43.609  62.875  1.00 21.21           C  
ATOM    979  N   SER A 342      17.583  45.577  59.694  1.00 19.77           N  
ATOM    980  CA  SER A 342      18.968  45.903  60.008  1.00 23.46           C  
ATOM    981  C   SER A 342      19.938  45.346  58.972  1.00 24.39           C  
ATOM    982  O   SER A 342      20.857  44.594  59.305  1.00 25.55           O  
ATOM    983  CB  SER A 342      19.316  45.369  61.397  1.00 25.55           C  
ATOM    984  OG  SER A 342      18.381  45.844  62.348  1.00 26.94           O  
ATOM    985  N   GLU A 343      19.725  45.725  57.716  1.00 25.80           N  
ATOM    986  CA  GLU A 343      20.565  45.276  56.610  1.00 28.15           C  
ATOM    987  C   GLU A 343      20.667  43.756  56.536  1.00 27.34           C  
ATOM    988  O   GLU A 343      21.680  43.213  56.087  1.00 27.11           O  
ATOM    989  CB  GLU A 343      21.966  45.881  56.724  1.00 31.55           C  
ATOM    990  CG  GLU A 343      21.995  47.398  56.656  1.00 36.57           C  
ATOM    991  CD  GLU A 343      23.405  47.947  56.586  1.00 39.88           C  
ATOM    992  OE1 GLU A 343      24.100  47.669  55.586  1.00 41.94           O  
ATOM    993  OE2 GLU A 343      23.820  48.651  57.529  1.00 41.49           O  
ATOM    994  N   GLY A 344      19.615  43.074  56.977  1.00 25.54           N  
ATOM    995  CA  GLY A 344      19.602  41.624  56.937  1.00 25.88           C  
ATOM    996  C   GLY A 344      20.241  40.941  58.130  1.00 25.94           C  
ATOM    997  O   GLY A 344      20.393  39.720  58.135  1.00 26.92           O  
ATOM    998  N   GLN A 345      20.615  41.712  59.146  1.00 25.94           N  
ATOM    999  CA  GLN A 345      21.234  41.136  60.335  1.00 26.70           C  
ATOM   1000  C   GLN A 345      20.173  40.590  61.283  1.00 25.42           C  
ATOM   1001  O   GLN A 345      20.480  39.856  62.224  1.00 25.30           O  
ATOM   1002  CB  GLN A 345      22.082  42.186  61.054  1.00 28.75           C  
ATOM   1003  CG  GLN A 345      23.221  42.734  60.213  1.00 33.79           C  
ATOM   1004  CD  GLN A 345      24.077  43.722  60.977  1.00 36.21           C  
ATOM   1005  OE1 GLN A 345      23.587  44.743  61.458  1.00 39.09           O  
ATOM   1006  NE2 GLN A 345      25.365  43.422  61.095  1.00 38.61           N  
ATOM   1007  N   GLY A 346      18.922  40.953  61.032  1.00 24.09           N  
ATOM   1008  CA  GLY A 346      17.839  40.483  61.869  1.00 22.42           C  
ATOM   1009  C   GLY A 346      16.658  40.026  61.037  1.00 22.07           C  
ATOM   1010  O   GLY A 346      16.526  40.403  59.873  1.00 20.78           O  
ATOM   1011  N   PHE A 347      15.805  39.204  61.634  1.00 20.80           N  
ATOM   1012  CA  PHE A 347      14.617  38.695  60.962  1.00 21.10           C  
ATOM   1013  C   PHE A 347      13.462  38.720  61.955  1.00 21.04           C  
ATOM   1014  O   PHE A 347      13.485  38.001  62.955  1.00 21.77           O  
ATOM   1015  CB  PHE A 347      14.838  37.255  60.485  1.00 20.29           C  
ATOM   1016  CG  PHE A 347      13.697  36.702  59.676  1.00 20.27           C  
ATOM   1017  CD1 PHE A 347      13.482  37.134  58.370  1.00 21.83           C  
ATOM   1018  CD2 PHE A 347      12.829  35.757  60.219  1.00 21.08           C  
ATOM   1019  CE1 PHE A 347      12.421  36.634  57.617  1.00 21.58           C  
ATOM   1020  CE2 PHE A 347      11.763  35.250  59.474  1.00 22.13           C  
ATOM   1021  CZ  PHE A 347      11.559  35.690  58.168  1.00 22.34           C  
ATOM   1022  N   MET A 348      12.458  39.545  61.688  1.00 18.90           N  
ATOM   1023  CA  MET A 348      11.311  39.635  62.583  1.00 20.25           C  
ATOM   1024  C   MET A 348      10.132  38.908  61.947  1.00 20.15           C  
ATOM   1025  O   MET A 348       9.750  39.193  60.812  1.00 18.80           O  
ATOM   1026  CB  MET A 348      10.968  41.105  62.855  1.00 20.41           C  
ATOM   1027  CG  MET A 348      10.183  41.326  64.140  1.00 22.67           C  
ATOM   1028  SD  MET A 348      10.127  43.059  64.646  1.00 25.14           S  
ATOM   1029  CE  MET A 348      11.708  43.215  65.504  1.00 23.23           C  
ATOM   1030  N   THR A 349       9.554  37.963  62.681  1.00 20.11           N  
ATOM   1031  CA  THR A 349       8.445  37.180  62.153  1.00 19.82           C  
ATOM   1032  C   THR A 349       7.153  37.956  61.941  1.00 18.68           C  
ATOM   1033  O   THR A 349       6.823  38.877  62.687  1.00 17.78           O  
ATOM   1034  CB  THR A 349       8.146  35.964  63.056  1.00 19.50           C  
ATOM   1035  OG1 THR A 349       7.699  36.415  64.339  1.00 23.72           O  
ATOM   1036  CG2 THR A 349       9.399  35.116  63.226  1.00 21.37           C  
ATOM   1037  N   ARG A 350       6.425  37.566  60.902  1.00 19.59           N  
ATOM   1038  CA  ARG A 350       5.159  38.194  60.560  1.00 20.23           C  
ATOM   1039  C   ARG A 350       4.156  38.027  61.700  1.00 21.55           C  
ATOM   1040  O   ARG A 350       3.426  38.957  62.045  1.00 21.00           O  
ATOM   1041  CB  ARG A 350       4.607  37.555  59.287  1.00 20.54           C  
ATOM   1042  CG  ARG A 350       3.297  38.140  58.797  1.00 21.55           C  
ATOM   1043  CD  ARG A 350       2.825  37.390  57.560  1.00 20.67           C  
ATOM   1044  NE  ARG A 350       1.633  37.980  56.959  1.00 22.77           N  
ATOM   1045  CZ  ARG A 350       1.084  37.543  55.829  1.00 22.90           C  
ATOM   1046  NH1 ARG A 350       1.626  36.515  55.191  1.00 24.16           N  
ATOM   1047  NH2 ARG A 350       0.009  38.135  55.331  1.00 24.44           N  
ATOM   1048  N   GLU A 351       4.130  36.831  62.281  1.00 23.63           N  
ATOM   1049  CA  GLU A 351       3.217  36.531  63.379  1.00 25.51           C  
ATOM   1050  C   GLU A 351       3.467  37.434  64.581  1.00 24.84           C  
ATOM   1051  O   GLU A 351       2.525  37.871  65.244  1.00 24.38           O  
ATOM   1052  CB  GLU A 351       3.351  35.059  63.779  1.00 27.36           C  
ATOM   1053  CG  GLU A 351       2.811  34.094  62.730  1.00 32.18           C  
ATOM   1054  CD  GLU A 351       3.165  32.644  63.013  1.00 34.58           C  
ATOM   1055  OE1 GLU A 351       2.676  31.762  62.276  1.00 37.24           O  
ATOM   1056  OE2 GLU A 351       3.934  32.386  63.964  1.00 36.72           O  
ATOM   1057  N   PHE A 352       4.734  37.721  64.858  1.00 24.03           N  
ATOM   1058  CA  PHE A 352       5.076  38.589  65.976  1.00 23.93           C  
ATOM   1059  C   PHE A 352       4.583  40.013  65.727  1.00 23.55           C  
ATOM   1060  O   PHE A 352       4.011  40.646  66.614  1.00 24.78           O  
ATOM   1061  CB  PHE A 352       6.589  38.595  66.200  1.00 24.92           C  
ATOM   1062  CG  PHE A 352       7.043  39.558  67.260  1.00 26.27           C  
ATOM   1063  CD1 PHE A 352       6.532  39.484  68.552  1.00 26.44           C  
ATOM   1064  CD2 PHE A 352       7.986  40.537  66.967  1.00 26.66           C  
ATOM   1065  CE1 PHE A 352       6.954  40.370  69.538  1.00 27.03           C  
ATOM   1066  CE2 PHE A 352       8.417  41.431  67.948  1.00 26.59           C  
ATOM   1067  CZ  PHE A 352       7.899  41.346  69.235  1.00 26.76           C  
ATOM   1068  N   LEU A 353       4.805  40.514  64.515  1.00 22.30           N  
ATOM   1069  CA  LEU A 353       4.383  41.862  64.157  1.00 20.71           C  
ATOM   1070  C   LEU A 353       2.863  41.984  64.089  1.00 22.44           C  
ATOM   1071  O   LEU A 353       2.292  43.011  64.458  1.00 22.22           O  
ATOM   1072  CB  LEU A 353       5.006  42.260  62.812  1.00 19.08           C  
ATOM   1073  CG  LEU A 353       6.529  42.429  62.837  1.00 18.10           C  
ATOM   1074  CD1 LEU A 353       7.072  42.509  61.417  1.00 17.82           C  
ATOM   1075  CD2 LEU A 353       6.889  43.682  63.619  1.00 18.95           C  
ATOM   1076  N   LYS A 354       2.209  40.928  63.621  1.00 24.45           N  
ATOM   1077  CA  LYS A 354       0.758  40.929  63.509  1.00 26.77           C  
ATOM   1078  C   LYS A 354       0.096  40.843  64.881  1.00 27.01           C  
ATOM   1079  O   LYS A 354      -1.025  41.314  65.064  1.00 27.99           O  
ATOM   1080  CB  LYS A 354       0.296  39.757  62.638  1.00 27.69           C  
ATOM   1081  CG  LYS A 354      -1.202  39.732  62.368  1.00 30.67           C  
ATOM   1082  CD  LYS A 354      -1.584  38.563  61.475  1.00 31.32           C  
ATOM   1083  CE  LYS A 354      -3.082  38.531  61.220  1.00 33.57           C  
ATOM   1084  NZ  LYS A 354      -3.474  37.370  60.377  1.00 35.54           N  
ATOM   1085  N   SER A 355       0.798  40.248  65.842  1.00 28.68           N  
ATOM   1086  CA  SER A 355       0.263  40.089  67.193  1.00 30.56           C  
ATOM   1087  C   SER A 355       0.324  41.373  68.017  1.00 31.13           C  
ATOM   1088  O   SER A 355      -0.250  41.444  69.103  1.00 31.89           O  
ATOM   1089  CB  SER A 355       1.011  38.978  67.936  1.00 31.39           C  
ATOM   1090  OG  SER A 355       2.275  39.426  68.395  1.00 32.56           O  
ATOM   1091  N   LEU A 356       1.022  42.384  67.508  1.00 30.30           N  
ATOM   1092  CA  LEU A 356       1.130  43.655  68.217  1.00 30.85           C  
ATOM   1093  C   LEU A 356      -0.256  44.245  68.458  1.00 31.08           C  
ATOM   1094  O   LEU A 356      -1.140  44.135  67.608  1.00 31.09           O  
ATOM   1095  CB  LEU A 356       1.979  44.643  67.413  1.00 30.91           C  
ATOM   1096  CG  LEU A 356       3.444  44.260  67.195  1.00 30.27           C  
ATOM   1097  CD1 LEU A 356       4.119  45.319  66.340  1.00 31.90           C  
ATOM   1098  CD2 LEU A 356       4.154  44.127  68.535  1.00 31.98           C  
ATOM   1099  N   ARG A 357      -0.439  44.870  69.617  1.00 32.33           N  
ATOM   1100  CA  ARG A 357      -1.724  45.464  69.969  1.00 33.57           C  
ATOM   1101  C   ARG A 357      -2.132  46.521  68.952  1.00 34.76           C  
ATOM   1102  O   ARG A 357      -1.281  47.174  68.349  1.00 34.74           O  
ATOM   1103  CB  ARG A 357      -1.656  46.101  71.361  1.00 33.83           C  
ATOM   1104  CG  ARG A 357      -0.917  47.432  71.411  1.00 33.94           C  
ATOM   1105  CD  ARG A 357      -0.970  48.031  72.808  1.00 34.23           C  
ATOM   1106  NE  ARG A 357      -0.428  49.387  72.867  1.00 34.33           N  
ATOM   1107  CZ  ARG A 357      -0.981  50.446  72.283  1.00 34.15           C  
ATOM   1108  NH1 ARG A 357      -2.100  50.317  71.585  1.00 34.05           N  
ATOM   1109  NH2 ARG A 357      -0.417  51.641  72.406  1.00 34.21           N  
ATOM   1110  N   LYS A 358      -3.436  46.689  68.766  1.00 36.21           N  
ATOM   1111  CA  LYS A 358      -3.943  47.674  67.821  1.00 37.45           C  
ATOM   1112  C   LYS A 358      -3.626  49.080  68.320  1.00 37.32           C  
ATOM   1113  O   LYS A 358      -3.492  49.305  69.524  1.00 37.90           O  
ATOM   1114  CB  LYS A 358      -5.456  47.522  67.654  1.00 38.97           C  
ATOM   1115  CG  LYS A 358      -6.249  47.786  68.922  1.00 41.01           C  
ATOM   1116  CD  LYS A 358      -7.744  47.818  68.639  1.00 42.83           C  
ATOM   1117  CE  LYS A 358      -8.530  48.231  69.873  1.00 43.81           C  
ATOM   1118  NZ  LYS A 358      -9.983  48.376  69.579  1.00 44.63           N  
ATOM   1119  N   PRO A 359      -3.498  50.048  67.399  1.00 37.66           N  
ATOM   1120  CA  PRO A 359      -3.633  49.866  65.951  1.00 37.24           C  
ATOM   1121  C   PRO A 359      -2.290  49.616  65.264  1.00 36.67           C  
ATOM   1122  O   PRO A 359      -2.096  50.005  64.112  1.00 37.55           O  
ATOM   1123  CB  PRO A 359      -4.257  51.181  65.513  1.00 37.74           C  
ATOM   1124  CG  PRO A 359      -3.535  52.158  66.379  1.00 37.79           C  
ATOM   1125  CD  PRO A 359      -3.539  51.481  67.744  1.00 38.09           C  
ATOM   1126  N   PHE A 360      -1.368  48.966  65.966  1.00 34.81           N  
ATOM   1127  CA  PHE A 360      -0.048  48.694  65.406  1.00 33.69           C  
ATOM   1128  C   PHE A 360       0.036  47.390  64.622  1.00 33.14           C  
ATOM   1129  O   PHE A 360       0.691  47.329  63.582  1.00 31.87           O  
ATOM   1130  CB  PHE A 360       1.001  48.705  66.519  1.00 32.47           C  
ATOM   1131  CG  PHE A 360       1.183  50.052  67.155  1.00 31.61           C  
ATOM   1132  CD1 PHE A 360       1.716  51.110  66.425  1.00 31.15           C  
ATOM   1133  CD2 PHE A 360       0.798  50.274  68.473  1.00 31.04           C  
ATOM   1134  CE1 PHE A 360       1.861  52.372  66.996  1.00 31.02           C  
ATOM   1135  CE2 PHE A 360       0.939  51.532  69.054  1.00 30.49           C  
ATOM   1136  CZ  PHE A 360       1.471  52.582  68.314  1.00 31.95           C  
ATOM   1137  N   GLY A 361      -0.621  46.348  65.117  1.00 32.61           N  
ATOM   1138  CA  GLY A 361      -0.592  45.076  64.421  1.00 33.02           C  
ATOM   1139  C   GLY A 361      -1.224  45.189  63.047  1.00 33.51           C  
ATOM   1140  O   GLY A 361      -0.752  44.584  62.083  1.00 33.37           O  
ATOM   1141  N   ASP A 362      -2.292  45.974  62.956  1.00 34.37           N  
ATOM   1142  CA  ASP A 362      -3.000  46.171  61.695  1.00 34.62           C  
ATOM   1143  C   ASP A 362      -2.201  47.085  60.772  1.00 33.50           C  
ATOM   1144  O   ASP A 362      -2.537  47.252  59.599  1.00 33.16           O  
ATOM   1145  CB  ASP A 362      -4.378  46.784  61.958  1.00 38.23           C  
ATOM   1146  CG  ASP A 362      -5.164  46.022  63.010  1.00 40.86           C  
ATOM   1147  OD1 ASP A 362      -4.726  46.001  64.180  1.00 43.28           O  
ATOM   1148  OD2 ASP A 362      -6.217  45.444  62.667  1.00 42.78           O  
ATOM   1149  N   PHE A 363      -1.144  47.678  61.311  1.00 31.46           N  
ATOM   1150  CA  PHE A 363      -0.288  48.576  60.545  1.00 30.36           C  
ATOM   1151  C   PHE A 363       0.817  47.800  59.834  1.00 28.82           C  
ATOM   1152  O   PHE A 363       1.284  48.201  58.769  1.00 28.11           O  
ATOM   1153  CB  PHE A 363       0.340  49.615  61.478  1.00 31.86           C  
ATOM   1154  CG  PHE A 363       1.418  50.440  60.834  1.00 32.41           C  
ATOM   1155  CD1 PHE A 363       1.098  51.466  59.952  1.00 33.52           C  
ATOM   1156  CD2 PHE A 363       2.759  50.179  61.101  1.00 33.29           C  
ATOM   1157  CE1 PHE A 363       2.100  52.222  59.344  1.00 33.84           C  
ATOM   1158  CE2 PHE A 363       3.767  50.928  60.499  1.00 33.82           C  
ATOM   1159  CZ  PHE A 363       3.437  51.952  59.618  1.00 33.66           C  
ATOM   1160  N   MET A 364       1.224  46.686  60.431  1.00 27.84           N  
ATOM   1161  CA  MET A 364       2.292  45.856  59.881  1.00 25.92           C  
ATOM   1162  C   MET A 364       1.816  44.864  58.822  1.00 25.16           C  
ATOM   1163  O   MET A 364       2.423  44.739  57.757  1.00 24.37           O  
ATOM   1164  CB  MET A 364       2.969  45.071  61.007  1.00 24.63           C  
ATOM   1165  CG  MET A 364       3.465  45.916  62.173  1.00 25.84           C  
ATOM   1166  SD  MET A 364       4.832  47.002  61.712  1.00 24.50           S  
ATOM   1167  CE  MET A 364       4.887  48.111  63.115  1.00 26.80           C  
ATOM   1168  N   GLU A 365       0.734  44.156  59.129  1.00 24.55           N  
ATOM   1169  CA  GLU A 365       0.188  43.138  58.236  1.00 23.86           C  
ATOM   1170  C   GLU A 365      -0.019  43.527  56.768  1.00 23.51           C  
ATOM   1171  O   GLU A 365       0.374  42.781  55.872  1.00 23.66           O  
ATOM   1172  CB  GLU A 365      -1.126  42.594  58.807  1.00 24.98           C  
ATOM   1173  CG  GLU A 365      -1.744  41.477  57.975  1.00 25.65           C  
ATOM   1174  CD  GLU A 365      -0.899  40.215  57.948  1.00 26.10           C  
ATOM   1175  OE1 GLU A 365       0.252  40.248  58.434  1.00 26.97           O  
ATOM   1176  OE2 GLU A 365      -1.385  39.187  57.430  1.00 28.20           O  
ATOM   1177  N   PRO A 366      -0.647  44.685  56.500  1.00 23.17           N  
ATOM   1178  CA  PRO A 366      -0.876  45.110  55.114  1.00 22.66           C  
ATOM   1179  C   PRO A 366       0.357  45.027  54.212  1.00 22.11           C  
ATOM   1180  O   PRO A 366       0.249  44.689  53.032  1.00 21.36           O  
ATOM   1181  CB  PRO A 366      -1.383  46.540  55.276  1.00 23.69           C  
ATOM   1182  CG  PRO A 366      -2.153  46.458  56.549  1.00 23.17           C  
ATOM   1183  CD  PRO A 366      -1.221  45.664  57.441  1.00 23.10           C  
ATOM   1184  N   LYS A 367       1.526  45.339  54.760  1.00 19.88           N  
ATOM   1185  CA  LYS A 367       2.749  45.283  53.970  1.00 18.05           C  
ATOM   1186  C   LYS A 367       3.060  43.840  53.565  1.00 17.88           C  
ATOM   1187  O   LYS A 367       3.549  43.587  52.466  1.00 17.76           O  
ATOM   1188  CB  LYS A 367       3.922  45.887  54.754  1.00 19.54           C  
ATOM   1189  CG  LYS A 367       3.910  47.420  54.861  1.00 19.30           C  
ATOM   1190  CD  LYS A 367       2.703  47.948  55.638  1.00 19.15           C  
ATOM   1191  CE  LYS A 367       2.814  49.450  55.870  1.00 19.77           C  
ATOM   1192  NZ  LYS A 367       1.598  50.001  56.543  1.00 20.24           N  
ATOM   1193  N   PHE A 368       2.766  42.891  54.452  1.00 16.19           N  
ATOM   1194  CA  PHE A 368       3.006  41.480  54.160  1.00 17.46           C  
ATOM   1195  C   PHE A 368       1.993  40.950  53.153  1.00 17.89           C  
ATOM   1196  O   PHE A 368       2.330  40.144  52.287  1.00 18.17           O  
ATOM   1197  CB  PHE A 368       2.916  40.650  55.442  1.00 17.19           C  
ATOM   1198  CG  PHE A 368       4.128  40.750  56.317  1.00 15.38           C  
ATOM   1199  CD1 PHE A 368       5.271  40.017  56.025  1.00 16.17           C  
ATOM   1200  CD2 PHE A 368       4.122  41.565  57.446  1.00 16.91           C  
ATOM   1201  CE1 PHE A 368       6.392  40.088  56.844  1.00 15.86           C  
ATOM   1202  CE2 PHE A 368       5.239  41.644  58.272  1.00 16.52           C  
ATOM   1203  CZ  PHE A 368       6.376  40.904  57.972  1.00 18.35           C  
ATOM   1204  N   GLU A 369       0.748  41.396  53.275  1.00 18.59           N  
ATOM   1205  CA  GLU A 369      -0.298  40.954  52.364  1.00 20.27           C  
ATOM   1206  C   GLU A 369       0.097  41.330  50.944  1.00 20.39           C  
ATOM   1207  O   GLU A 369      -0.026  40.527  50.013  1.00 20.46           O  
ATOM   1208  CB  GLU A 369      -1.629  41.607  52.744  1.00 23.75           C  
ATOM   1209  CG  GLU A 369      -2.127  41.200  54.125  1.00 29.15           C  
ATOM   1210  CD  GLU A 369      -3.291  42.044  54.608  1.00 30.79           C  
ATOM   1211  OE1 GLU A 369      -3.866  41.710  55.665  1.00 34.38           O  
ATOM   1212  OE2 GLU A 369      -3.627  43.041  53.937  1.00 34.60           O  
ATOM   1213  N   PHE A 370       0.587  42.553  50.787  1.00 19.18           N  
ATOM   1214  CA  PHE A 370       1.009  43.025  49.480  1.00 17.93           C  
ATOM   1215  C   PHE A 370       2.235  42.260  48.989  1.00 18.29           C  
ATOM   1216  O   PHE A 370       2.286  41.842  47.834  1.00 17.35           O  
ATOM   1217  CB  PHE A 370       1.335  44.517  49.524  1.00 18.83           C  
ATOM   1218  CG  PHE A 370       1.927  45.035  48.247  1.00 19.74           C  
ATOM   1219  CD1 PHE A 370       1.138  45.196  47.115  1.00 21.00           C  
ATOM   1220  CD2 PHE A 370       3.286  45.317  48.164  1.00 20.66           C  
ATOM   1221  CE1 PHE A 370       1.694  45.629  45.912  1.00 23.06           C  
ATOM   1222  CE2 PHE A 370       3.852  45.750  46.966  1.00 21.47           C  
ATOM   1223  CZ  PHE A 370       3.054  45.906  45.839  1.00 21.69           C  
ATOM   1224  N   ALA A 371       3.217  42.079  49.871  1.00 15.72           N  
ATOM   1225  CA  ALA A 371       4.449  41.378  49.521  1.00 16.43           C  
ATOM   1226  C   ALA A 371       4.201  39.978  48.966  1.00 16.09           C  
ATOM   1227  O   ALA A 371       4.805  39.582  47.968  1.00 15.36           O  
ATOM   1228  CB  ALA A 371       5.373  41.303  50.739  1.00 15.68           C  
ATOM   1229  N   VAL A 372       3.310  39.234  49.613  1.00 17.36           N  
ATOM   1230  CA  VAL A 372       2.991  37.883  49.176  1.00 18.21           C  
ATOM   1231  C   VAL A 372       2.466  37.867  47.748  1.00 18.73           C  
ATOM   1232  O   VAL A 372       2.870  37.031  46.942  1.00 20.29           O  
ATOM   1233  CB  VAL A 372       1.950  37.235  50.109  1.00 19.91           C  
ATOM   1234  CG1 VAL A 372       1.555  35.864  49.576  1.00 21.87           C  
ATOM   1235  CG2 VAL A 372       2.526  37.116  51.513  1.00 21.20           C  
ATOM   1236  N   LYS A 373       1.567  38.796  47.438  1.00 18.37           N  
ATOM   1237  CA  LYS A 373       1.002  38.884  46.100  1.00 18.72           C  
ATOM   1238  C   LYS A 373       2.055  39.347  45.097  1.00 18.73           C  
ATOM   1239  O   LYS A 373       2.238  38.736  44.042  1.00 19.21           O  
ATOM   1240  CB  LYS A 373      -0.163  39.872  46.085  1.00 21.58           C  
ATOM   1241  CG  LYS A 373      -1.308  39.510  47.008  1.00 24.08           C  
ATOM   1242  CD  LYS A 373      -2.372  40.589  46.956  1.00 25.93           C  
ATOM   1243  CE  LYS A 373      -3.528  40.284  47.884  1.00 28.35           C  
ATOM   1244  NZ  LYS A 373      -4.552  41.362  47.818  1.00 31.08           N  
ATOM   1245  N   PHE A 374       2.751  40.428  45.438  1.00 16.85           N  
ATOM   1246  CA  PHE A 374       3.766  40.997  44.556  1.00 15.11           C  
ATOM   1247  C   PHE A 374       4.927  40.049  44.286  1.00 15.27           C  
ATOM   1248  O   PHE A 374       5.399  39.942  43.153  1.00 14.43           O  
ATOM   1249  CB  PHE A 374       4.298  42.308  45.149  1.00 13.79           C  
ATOM   1250  CG  PHE A 374       5.099  43.131  44.179  1.00 13.41           C  
ATOM   1251  CD1 PHE A 374       4.474  43.778  43.115  1.00 14.88           C  
ATOM   1252  CD2 PHE A 374       6.473  43.258  44.324  1.00 14.11           C  
ATOM   1253  CE1 PHE A 374       5.209  44.540  42.211  1.00 13.62           C  
ATOM   1254  CE2 PHE A 374       7.219  44.018  43.424  1.00 14.19           C  
ATOM   1255  CZ  PHE A 374       6.584  44.659  42.367  1.00 13.49           C  
ATOM   1256  N   ASN A 375       5.393  39.353  45.321  1.00 14.42           N  
ATOM   1257  CA  ASN A 375       6.504  38.435  45.139  1.00 13.86           C  
ATOM   1258  C   ASN A 375       6.139  37.258  44.248  1.00 13.66           C  
ATOM   1259  O   ASN A 375       7.016  36.607  43.692  1.00 14.76           O  
ATOM   1260  CB  ASN A 375       7.030  37.942  46.490  1.00 13.91           C  
ATOM   1261  CG  ASN A 375       7.754  39.027  47.252  1.00 16.28           C  
ATOM   1262  OD1 ASN A 375       8.222  40.002  46.661  1.00 18.94           O  
ATOM   1263  ND2 ASN A 375       7.866  38.863  48.565  1.00 16.68           N  
ATOM   1264  N   ALA A 376       4.845  36.994  44.097  1.00 15.65           N  
ATOM   1265  CA  ALA A 376       4.412  35.898  43.239  1.00 16.69           C  
ATOM   1266  C   ALA A 376       4.741  36.212  41.781  1.00 17.33           C  
ATOM   1267  O   ALA A 376       4.715  35.327  40.928  1.00 17.55           O  
ATOM   1268  CB  ALA A 376       2.913  35.658  43.403  1.00 17.37           C  
ATOM   1269  N   LEU A 377       5.057  37.477  41.499  1.00 16.33           N  
ATOM   1270  CA  LEU A 377       5.391  37.894  40.140  1.00 16.53           C  
ATOM   1271  C   LEU A 377       6.833  37.542  39.764  1.00 15.68           C  
ATOM   1272  O   LEU A 377       7.210  37.601  38.596  1.00 16.15           O  
ATOM   1273  CB  LEU A 377       5.154  39.401  39.975  1.00 16.04           C  
ATOM   1274  CG  LEU A 377       3.700  39.868  40.137  1.00 18.55           C  
ATOM   1275  CD1 LEU A 377       3.616  41.377  39.957  1.00 19.86           C  
ATOM   1276  CD2 LEU A 377       2.818  39.159  39.118  1.00 20.26           C  
ATOM   1277  N   GLU A 378       7.631  37.180  40.767  1.00 15.46           N  
ATOM   1278  CA  GLU A 378       9.022  36.781  40.573  1.00 16.69           C  
ATOM   1279  C   GLU A 378       9.921  37.776  39.840  1.00 15.57           C  
ATOM   1280  O   GLU A 378      10.769  37.390  39.030  1.00 14.78           O  
ATOM   1281  CB  GLU A 378       9.074  35.421  39.868  1.00 20.19           C  
ATOM   1282  CG  GLU A 378       8.471  34.290  40.686  1.00 26.28           C  
ATOM   1283  CD  GLU A 378       8.589  32.950  39.994  1.00 29.30           C  
ATOM   1284  OE1 GLU A 378       7.838  32.709  39.026  1.00 33.72           O  
ATOM   1285  OE2 GLU A 378       9.443  32.140  40.412  1.00 33.80           O  
ATOM   1286  N   LEU A 379       9.756  39.058  40.139  1.00 13.97           N  
ATOM   1287  CA  LEU A 379      10.590  40.064  39.504  1.00 13.64           C  
ATOM   1288  C   LEU A 379      11.987  40.038  40.117  1.00 13.25           C  
ATOM   1289  O   LEU A 379      12.163  39.633  41.270  1.00 13.55           O  
ATOM   1290  CB  LEU A 379       9.987  41.460  39.693  1.00 14.63           C  
ATOM   1291  CG  LEU A 379       8.591  41.711  39.114  1.00 16.09           C  
ATOM   1292  CD1 LEU A 379       8.213  43.172  39.326  1.00 18.70           C  
ATOM   1293  CD2 LEU A 379       8.570  41.373  37.632  1.00 17.07           C  
ATOM   1294  N   ASP A 380      12.988  40.435  39.342  1.00 11.46           N  
ATOM   1295  CA  ASP A 380      14.337  40.505  39.885  1.00 13.06           C  
ATOM   1296  C   ASP A 380      14.729  41.974  39.971  1.00 13.88           C  
ATOM   1297  O   ASP A 380      13.957  42.853  39.567  1.00 12.01           O  
ATOM   1298  CB  ASP A 380      15.351  39.702  39.047  1.00 13.74           C  
ATOM   1299  CG  ASP A 380      15.513  40.217  37.625  1.00 15.61           C  
ATOM   1300  OD1 ASP A 380      15.283  41.414  37.370  1.00 15.12           O  
ATOM   1301  OD2 ASP A 380      15.907  39.403  36.756  1.00 17.80           O  
ATOM   1302  N   ASP A 381      15.918  42.252  40.501  1.00 11.68           N  
ATOM   1303  CA  ASP A 381      16.363  43.631  40.654  1.00 11.92           C  
ATOM   1304  C   ASP A 381      16.355  44.449  39.365  1.00 10.80           C  
ATOM   1305  O   ASP A 381      16.035  45.635  39.398  1.00 12.19           O  
ATOM   1306  CB  ASP A 381      17.758  43.681  41.296  1.00 12.36           C  
ATOM   1307  CG  ASP A 381      17.747  43.253  42.754  1.00 12.81           C  
ATOM   1308  OD1 ASP A 381      17.004  43.848  43.564  1.00 12.10           O  
ATOM   1309  OD2 ASP A 381      18.492  42.308  43.093  1.00 16.06           O  
ATOM   1310  N   SER A 382      16.701  43.826  38.237  1.00  9.69           N  
ATOM   1311  CA  SER A 382      16.716  44.530  36.959  1.00  9.12           C  
ATOM   1312  C   SER A 382      15.304  44.977  36.574  1.00  8.23           C  
ATOM   1313  O   SER A 382      15.120  46.061  36.013  1.00 10.24           O  
ATOM   1314  CB  SER A 382      17.300  43.634  35.859  1.00 11.79           C  
ATOM   1315  OG  SER A 382      18.699  43.461  36.046  1.00 16.12           O  
ATOM   1316  N   ASP A 383      14.318  44.140  36.881  1.00 10.35           N  
ATOM   1317  CA  ASP A 383      12.923  44.465  36.577  1.00 10.03           C  
ATOM   1318  C   ASP A 383      12.464  45.598  37.501  1.00  9.59           C  
ATOM   1319  O   ASP A 383      11.839  46.575  37.073  1.00  8.53           O  
ATOM   1320  CB  ASP A 383      11.989  43.270  36.842  1.00  8.94           C  
ATOM   1321  CG  ASP A 383      12.345  42.016  36.059  1.00  8.10           C  
ATOM   1322  OD1 ASP A 383      12.683  42.104  34.855  1.00  9.54           O  
ATOM   1323  OD2 ASP A 383      12.237  40.927  36.668  1.00 10.66           O  
ATOM   1324  N   LEU A 384      12.774  45.437  38.783  1.00  9.92           N  
ATOM   1325  CA  LEU A 384      12.381  46.398  39.804  1.00 10.19           C  
ATOM   1326  C   LEU A 384      12.934  47.800  39.569  1.00  9.91           C  
ATOM   1327  O   LEU A 384      12.247  48.790  39.792  1.00  8.97           O  
ATOM   1328  CB  LEU A 384      12.810  45.875  41.179  1.00  9.84           C  
ATOM   1329  CG  LEU A 384      12.009  44.677  41.692  1.00  9.96           C  
ATOM   1330  CD1 LEU A 384      12.714  44.065  42.896  1.00 12.41           C  
ATOM   1331  CD2 LEU A 384      10.604  45.126  42.064  1.00 13.70           C  
ATOM   1332  N   ALA A 385      14.178  47.893  39.116  1.00 10.37           N  
ATOM   1333  CA  ALA A 385      14.764  49.202  38.881  1.00  9.32           C  
ATOM   1334  C   ALA A 385      13.911  50.022  37.911  1.00  8.99           C  
ATOM   1335  O   ALA A 385      13.670  51.208  38.134  1.00  8.86           O  
ATOM   1336  CB  ALA A 385      16.187  49.049  38.346  1.00 10.48           C  
ATOM   1337  N   ILE A 386      13.423  49.390  36.848  1.00  9.07           N  
ATOM   1338  CA  ILE A 386      12.617  50.122  35.875  1.00  9.02           C  
ATOM   1339  C   ILE A 386      11.205  50.362  36.406  1.00  9.38           C  
ATOM   1340  O   ILE A 386      10.632  51.432  36.203  1.00  8.35           O  
ATOM   1341  CB  ILE A 386      12.517  49.370  34.534  1.00  9.20           C  
ATOM   1342  CG1 ILE A 386      13.909  48.922  34.072  1.00  7.94           C  
ATOM   1343  CG2 ILE A 386      11.925  50.287  33.474  1.00  9.09           C  
ATOM   1344  CD1 ILE A 386      13.892  48.128  32.769  1.00 10.05           C  
ATOM   1345  N   PHE A 387      10.645  49.360  37.076  1.00  9.02           N  
ATOM   1346  CA  PHE A 387       9.301  49.477  37.646  1.00  9.20           C  
ATOM   1347  C   PHE A 387       9.251  50.662  38.610  1.00 10.23           C  
ATOM   1348  O   PHE A 387       8.313  51.460  38.583  1.00  9.06           O  
ATOM   1349  CB  PHE A 387       8.954  48.188  38.391  1.00  9.34           C  
ATOM   1350  CG  PHE A 387       7.610  48.202  39.063  1.00 11.67           C  
ATOM   1351  CD1 PHE A 387       6.439  48.193  38.315  1.00 15.99           C  
ATOM   1352  CD2 PHE A 387       7.520  48.174  40.452  1.00 13.20           C  
ATOM   1353  CE1 PHE A 387       5.196  48.149  38.941  1.00 15.51           C  
ATOM   1354  CE2 PHE A 387       6.284  48.131  41.087  1.00 14.63           C  
ATOM   1355  CZ  PHE A 387       5.121  48.117  40.325  1.00 13.94           C  
ATOM   1356  N   ILE A 388      10.261  50.769  39.461  1.00  8.86           N  
ATOM   1357  CA  ILE A 388      10.328  51.859  40.427  1.00  9.07           C  
ATOM   1358  C   ILE A 388      10.426  53.212  39.720  1.00  8.83           C  
ATOM   1359  O   ILE A 388       9.780  54.175  40.129  1.00  7.83           O  
ATOM   1360  CB  ILE A 388      11.533  51.651  41.374  1.00 11.03           C  
ATOM   1361  CG1 ILE A 388      11.253  50.449  42.287  1.00 12.58           C  
ATOM   1362  CG2 ILE A 388      11.809  52.917  42.172  1.00 13.50           C  
ATOM   1363  CD1 ILE A 388      12.486  49.941  43.014  1.00 16.40           C  
ATOM   1364  N   ALA A 389      11.222  53.280  38.655  1.00  8.49           N  
ATOM   1365  CA  ALA A 389      11.386  54.511  37.898  1.00  8.80           C  
ATOM   1366  C   ALA A 389      10.057  54.951  37.281  1.00  8.62           C  
ATOM   1367  O   ALA A 389       9.713  56.134  37.331  1.00  8.97           O  
ATOM   1368  CB  ALA A 389      12.452  54.322  36.818  1.00  9.65           C  
ATOM   1369  N   VAL A 390       9.305  54.001  36.723  1.00  7.77           N  
ATOM   1370  CA  VAL A 390       8.011  54.307  36.121  1.00  7.91           C  
ATOM   1371  C   VAL A 390       7.082  54.914  37.179  1.00  9.27           C  
ATOM   1372  O   VAL A 390       6.403  55.925  36.931  1.00  8.92           O  
ATOM   1373  CB  VAL A 390       7.383  53.026  35.522  1.00  8.48           C  
ATOM   1374  CG1 VAL A 390       5.970  53.310  35.066  1.00  9.69           C  
ATOM   1375  CG2 VAL A 390       8.212  52.540  34.337  1.00  9.50           C  
ATOM   1376  N   ILE A 391       7.059  54.311  38.364  1.00 10.00           N  
ATOM   1377  CA  ILE A 391       6.215  54.816  39.440  1.00  9.53           C  
ATOM   1378  C   ILE A 391       6.590  56.240  39.845  1.00 11.06           C  
ATOM   1379  O   ILE A 391       5.718  57.087  40.005  1.00 10.56           O  
ATOM   1380  CB  ILE A 391       6.287  53.901  40.679  1.00 10.67           C  
ATOM   1381  CG1 ILE A 391       5.626  52.560  40.359  1.00 14.04           C  
ATOM   1382  CG2 ILE A 391       5.611  54.569  41.867  1.00 11.10           C  
ATOM   1383  CD1 ILE A 391       5.756  51.548  41.463  1.00 13.33           C  
ATOM   1384  N   ILE A 392       7.882  56.521  40.000  1.00 10.95           N  
ATOM   1385  CA  ILE A 392       8.287  57.867  40.399  1.00 10.66           C  
ATOM   1386  C   ILE A 392       7.885  58.928  39.367  1.00 10.57           C  
ATOM   1387  O   ILE A 392       7.425  60.017  39.727  1.00 10.08           O  
ATOM   1388  CB  ILE A 392       9.811  57.929  40.626  1.00 10.55           C  
ATOM   1389  CG1 ILE A 392      10.200  57.005  41.783  1.00 12.85           C  
ATOM   1390  CG2 ILE A 392      10.232  59.361  40.928  1.00 11.26           C  
ATOM   1391  CD1 ILE A 392      11.702  56.840  41.976  1.00 13.76           C  
ATOM   1392  N   LEU A 393       8.051  58.604  38.087  1.00  9.46           N  
ATOM   1393  CA  LEU A 393       7.716  59.534  37.011  1.00  8.66           C  
ATOM   1394  C   LEU A 393       6.253  59.466  36.590  1.00 10.26           C  
ATOM   1395  O   LEU A 393       5.949  59.292  35.412  1.00 12.14           O  
ATOM   1396  CB  LEU A 393       8.617  59.291  35.789  1.00  9.29           C  
ATOM   1397  CG  LEU A 393      10.011  59.926  35.792  1.00  8.84           C  
ATOM   1398  CD1 LEU A 393       9.883  61.446  35.689  1.00 11.32           C  
ATOM   1399  CD2 LEU A 393      10.768  59.526  37.054  1.00 11.33           C  
ATOM   1400  N   SER A 394       5.355  59.621  37.556  1.00 10.84           N  
ATOM   1401  CA  SER A 394       3.915  59.594  37.286  1.00 11.12           C  
ATOM   1402  C   SER A 394       3.400  61.008  37.058  1.00 11.95           C  
ATOM   1403  O   SER A 394       3.363  61.821  37.981  1.00 12.42           O  
ATOM   1404  CB  SER A 394       3.171  58.951  38.455  1.00 11.90           C  
ATOM   1405  OG  SER A 394       3.486  57.571  38.555  1.00 13.36           O  
ATOM   1406  N   GLY A 395       2.994  61.284  35.822  1.00 13.34           N  
ATOM   1407  CA  GLY A 395       2.513  62.606  35.469  1.00 13.04           C  
ATOM   1408  C   GLY A 395       1.157  62.996  36.021  1.00 14.69           C  
ATOM   1409  O   GLY A 395       0.729  64.138  35.824  1.00 14.68           O  
ATOM   1410  N   ASP A 396       0.487  62.085  36.717  1.00 14.92           N  
ATOM   1411  CA  ASP A 396      -0.825  62.407  37.262  1.00 16.14           C  
ATOM   1412  C   ASP A 396      -0.865  62.655  38.768  1.00 15.49           C  
ATOM   1413  O   ASP A 396      -1.934  62.649  39.375  1.00 17.66           O  
ATOM   1414  CB  ASP A 396      -1.857  61.344  36.851  1.00 19.29           C  
ATOM   1415  CG  ASP A 396      -1.530  59.962  37.379  1.00 22.47           C  
ATOM   1416  OD1 ASP A 396      -0.366  59.716  37.749  1.00 22.46           O  
ATOM   1417  OD2 ASP A 396      -2.451  59.114  37.403  1.00 23.57           O  
ATOM   1418  N   ARG A 397       0.295  62.888  39.381  1.00 13.38           N  
ATOM   1419  CA  ARG A 397       0.325  63.178  40.812  1.00 13.65           C  
ATOM   1420  C   ARG A 397      -0.328  64.535  41.062  1.00 14.40           C  
ATOM   1421  O   ARG A 397      -0.139  65.485  40.300  1.00 15.12           O  
ATOM   1422  CB  ARG A 397       1.759  63.238  41.349  1.00 12.51           C  
ATOM   1423  CG  ARG A 397       2.575  61.983  41.177  1.00 12.37           C  
ATOM   1424  CD  ARG A 397       1.899  60.794  41.796  1.00 11.32           C  
ATOM   1425  NE  ARG A 397       2.831  59.679  41.885  1.00 11.31           N  
ATOM   1426  CZ  ARG A 397       2.511  58.467  42.323  1.00 11.80           C  
ATOM   1427  NH1 ARG A 397       1.271  58.206  42.715  1.00 11.68           N  
ATOM   1428  NH2 ARG A 397       3.434  57.514  42.371  1.00 12.03           N  
ATOM   1429  N   PRO A 398      -1.104  64.645  42.144  1.00 16.39           N  
ATOM   1430  CA  PRO A 398      -1.766  65.911  42.462  1.00 16.66           C  
ATOM   1431  C   PRO A 398      -0.804  67.089  42.583  1.00 16.09           C  
ATOM   1432  O   PRO A 398       0.263  66.977  43.187  1.00 16.50           O  
ATOM   1433  CB  PRO A 398      -2.452  65.609  43.791  1.00 17.78           C  
ATOM   1434  CG  PRO A 398      -2.790  64.163  43.666  1.00 19.26           C  
ATOM   1435  CD  PRO A 398      -1.526  63.582  43.072  1.00 17.23           C  
ATOM   1436  N   GLY A 399      -1.181  68.217  41.991  1.00 15.99           N  
ATOM   1437  CA  GLY A 399      -0.365  69.411  42.103  1.00 14.17           C  
ATOM   1438  C   GLY A 399       0.834  69.601  41.196  1.00 12.80           C  
ATOM   1439  O   GLY A 399       1.566  70.573  41.363  1.00 12.39           O  
ATOM   1440  N   LEU A 400       1.055  68.700  40.246  1.00 12.36           N  
ATOM   1441  CA  LEU A 400       2.190  68.871  39.343  1.00 12.06           C  
ATOM   1442  C   LEU A 400       1.950  70.107  38.476  1.00 11.93           C  
ATOM   1443  O   LEU A 400       0.813  70.402  38.098  1.00 13.39           O  
ATOM   1444  CB  LEU A 400       2.370  67.634  38.460  1.00 11.19           C  
ATOM   1445  CG  LEU A 400       2.961  66.405  39.157  1.00 10.05           C  
ATOM   1446  CD1 LEU A 400       2.915  65.213  38.227  1.00  9.90           C  
ATOM   1447  CD2 LEU A 400       4.396  66.702  39.581  1.00 11.93           C  
ATOM   1448  N   LEU A 401       3.023  70.827  38.164  1.00 11.90           N  
ATOM   1449  CA  LEU A 401       2.925  72.039  37.358  1.00 13.55           C  
ATOM   1450  C   LEU A 401       3.135  71.806  35.863  1.00 13.05           C  
ATOM   1451  O   LEU A 401       2.377  72.318  35.038  1.00 14.99           O  
ATOM   1452  CB  LEU A 401       3.942  73.070  37.850  1.00 15.29           C  
ATOM   1453  CG  LEU A 401       3.855  73.475  39.323  1.00 19.84           C  
ATOM   1454  CD1 LEU A 401       5.078  74.303  39.696  1.00 21.88           C  
ATOM   1455  CD2 LEU A 401       2.574  74.256  39.564  1.00 23.06           C  
ATOM   1456  N   ASN A 402       4.172  71.046  35.514  1.00 11.96           N  
ATOM   1457  CA  ASN A 402       4.483  70.759  34.116  1.00 11.13           C  
ATOM   1458  C   ASN A 402       4.378  69.258  33.889  1.00 11.57           C  
ATOM   1459  O   ASN A 402       5.318  68.496  34.125  1.00 11.54           O  
ATOM   1460  CB  ASN A 402       5.885  71.269  33.788  1.00 13.73           C  
ATOM   1461  CG  ASN A 402       6.060  72.741  34.138  1.00 14.57           C  
ATOM   1462  OD1 ASN A 402       5.308  73.599  33.664  1.00 16.24           O  
ATOM   1463  ND2 ASN A 402       7.050  73.041  34.971  1.00 19.80           N  
ATOM   1464  N   VAL A 403       3.209  68.843  33.420  1.00 11.08           N  
ATOM   1465  CA  VAL A 403       2.918  67.435  33.218  1.00 11.50           C  
ATOM   1466  C   VAL A 403       3.586  66.751  32.037  1.00 12.00           C  
ATOM   1467  O   VAL A 403       4.098  65.639  32.173  1.00 11.11           O  
ATOM   1468  CB  VAL A 403       1.389  67.227  33.112  1.00 12.46           C  
ATOM   1469  CG1 VAL A 403       1.073  65.761  32.864  1.00 13.73           C  
ATOM   1470  CG2 VAL A 403       0.722  67.698  34.397  1.00 13.50           C  
ATOM   1471  N   LYS A 404       3.597  67.404  30.882  1.00 12.00           N  
ATOM   1472  CA  LYS A 404       4.163  66.783  29.695  1.00 12.22           C  
ATOM   1473  C   LYS A 404       5.590  66.261  29.816  1.00 11.36           C  
ATOM   1474  O   LYS A 404       5.873  65.149  29.383  1.00 12.15           O  
ATOM   1475  CB  LYS A 404       4.069  67.731  28.499  1.00 13.98           C  
ATOM   1476  CG  LYS A 404       4.405  67.048  27.182  1.00 16.47           C  
ATOM   1477  CD  LYS A 404       4.317  68.006  26.003  1.00 23.73           C  
ATOM   1478  CE  LYS A 404       4.338  67.256  24.679  1.00 26.84           C  
ATOM   1479  NZ  LYS A 404       5.565  66.431  24.497  1.00 29.53           N  
ATOM   1480  N   PRO A 405       6.506  67.047  30.393  1.00 11.73           N  
ATOM   1481  CA  PRO A 405       7.874  66.526  30.496  1.00 11.95           C  
ATOM   1482  C   PRO A 405       7.963  65.232  31.298  1.00 11.48           C  
ATOM   1483  O   PRO A 405       8.777  64.355  30.997  1.00 12.95           O  
ATOM   1484  CB  PRO A 405       8.647  67.682  31.133  1.00 12.72           C  
ATOM   1485  CG  PRO A 405       7.587  68.479  31.848  1.00 17.36           C  
ATOM   1486  CD  PRO A 405       6.425  68.431  30.898  1.00 12.99           C  
ATOM   1487  N   ILE A 406       7.114  65.115  32.311  1.00  9.39           N  
ATOM   1488  CA  ILE A 406       7.091  63.925  33.148  1.00  8.63           C  
ATOM   1489  C   ILE A 406       6.469  62.770  32.370  1.00  9.74           C  
ATOM   1490  O   ILE A 406       6.979  61.651  32.396  1.00 10.09           O  
ATOM   1491  CB  ILE A 406       6.298  64.184  34.444  1.00  8.24           C  
ATOM   1492  CG1 ILE A 406       7.039  65.220  35.296  1.00  9.20           C  
ATOM   1493  CG2 ILE A 406       6.128  62.891  35.225  1.00  8.77           C  
ATOM   1494  CD1 ILE A 406       6.244  65.755  36.469  1.00 11.38           C  
ATOM   1495  N   GLU A 407       5.372  63.039  31.667  1.00  9.96           N  
ATOM   1496  CA  GLU A 407       4.724  61.993  30.879  1.00 10.87           C  
ATOM   1497  C   GLU A 407       5.656  61.466  29.782  1.00 11.60           C  
ATOM   1498  O   GLU A 407       5.661  60.264  29.500  1.00 12.45           O  
ATOM   1499  CB  GLU A 407       3.432  62.520  30.242  1.00 13.92           C  
ATOM   1500  CG  GLU A 407       2.257  62.650  31.198  1.00 18.15           C  
ATOM   1501  CD  GLU A 407       0.987  63.141  30.511  1.00 20.43           C  
ATOM   1502  OE1 GLU A 407      -0.101  62.982  31.099  1.00 23.37           O  
ATOM   1503  OE2 GLU A 407       1.075  63.695  29.393  1.00 23.03           O  
ATOM   1504  N   ASP A 408       6.437  62.353  29.171  1.00 12.20           N  
ATOM   1505  CA  ASP A 408       7.357  61.940  28.113  1.00 12.23           C  
ATOM   1506  C   ASP A 408       8.438  61.024  28.673  1.00 12.24           C  
ATOM   1507  O   ASP A 408       8.814  60.039  28.034  1.00 12.19           O  
ATOM   1508  CB  ASP A 408       8.002  63.154  27.432  1.00 14.62           C  
ATOM   1509  CG  ASP A 408       7.046  63.884  26.500  1.00 15.88           C  
ATOM   1510  OD1 ASP A 408       5.994  63.316  26.134  1.00 19.41           O  
ATOM   1511  OD2 ASP A 408       7.358  65.028  26.115  1.00 18.07           O  
ATOM   1512  N   ILE A 409       8.941  61.338  29.861  1.00 10.63           N  
ATOM   1513  CA  ILE A 409       9.964  60.497  30.466  1.00  9.63           C  
ATOM   1514  C   ILE A 409       9.342  59.156  30.818  1.00 10.95           C  
ATOM   1515  O   ILE A 409       9.923  58.101  30.546  1.00 11.81           O  
ATOM   1516  CB  ILE A 409      10.559  61.140  31.742  1.00 10.28           C  
ATOM   1517  CG1 ILE A 409      11.344  62.406  31.370  1.00 12.63           C  
ATOM   1518  CG2 ILE A 409      11.480  60.140  32.452  1.00  9.07           C  
ATOM   1519  CD1 ILE A 409      11.820  63.216  32.573  1.00 13.26           C  
ATOM   1520  N   GLN A 410       8.146  59.187  31.397  1.00  9.63           N  
ATOM   1521  CA  GLN A 410       7.504  57.939  31.769  1.00  9.84           C  
ATOM   1522  C   GLN A 410       7.188  57.064  30.564  1.00 10.54           C  
ATOM   1523  O   GLN A 410       7.287  55.838  30.648  1.00 10.27           O  
ATOM   1524  CB  GLN A 410       6.222  58.187  32.568  1.00  8.63           C  
ATOM   1525  CG  GLN A 410       5.751  56.921  33.259  1.00  9.52           C  
ATOM   1526  CD  GLN A 410       4.342  57.010  33.804  1.00  8.95           C  
ATOM   1527  OE1 GLN A 410       3.412  57.407  33.095  1.00 11.77           O  
ATOM   1528  NE2 GLN A 410       4.170  56.619  35.064  1.00 10.79           N  
ATOM   1529  N   ASP A 411       6.800  57.680  29.448  1.00 11.78           N  
ATOM   1530  CA  ASP A 411       6.491  56.902  28.252  1.00 11.35           C  
ATOM   1531  C   ASP A 411       7.714  56.092  27.829  1.00 11.38           C  
ATOM   1532  O   ASP A 411       7.589  54.928  27.437  1.00 13.04           O  
ATOM   1533  CB  ASP A 411       6.056  57.816  27.100  1.00 13.41           C  
ATOM   1534  CG  ASP A 411       4.619  58.290  27.232  1.00 16.86           C  
ATOM   1535  OD1 ASP A 411       3.888  57.793  28.116  1.00 19.15           O  
ATOM   1536  OD2 ASP A 411       4.219  59.159  26.431  1.00 20.77           O  
ATOM   1537  N   ASN A 412       8.894  56.698  27.929  1.00 11.01           N  
ATOM   1538  CA  ASN A 412      10.118  56.002  27.548  1.00 11.91           C  
ATOM   1539  C   ASN A 412      10.461  54.920  28.565  1.00 10.68           C  
ATOM   1540  O   ASN A 412      10.895  53.824  28.197  1.00 11.13           O  
ATOM   1541  CB  ASN A 412      11.278  56.994  27.419  1.00 13.17           C  
ATOM   1542  CG  ASN A 412      12.457  56.406  26.673  1.00 18.20           C  
ATOM   1543  OD1 ASN A 412      12.315  55.920  25.548  1.00 20.59           O  
ATOM   1544  ND2 ASN A 412      13.627  56.454  27.288  1.00 22.47           N  
ATOM   1545  N   LEU A 413      10.268  55.215  29.848  1.00  9.17           N  
ATOM   1546  CA  LEU A 413      10.546  54.227  30.885  1.00  9.23           C  
ATOM   1547  C   LEU A 413       9.606  53.029  30.732  1.00  9.23           C  
ATOM   1548  O   LEU A 413      10.002  51.887  30.973  1.00  9.20           O  
ATOM   1549  CB  LEU A 413      10.387  54.846  32.276  1.00  8.77           C  
ATOM   1550  CG  LEU A 413      11.422  55.898  32.687  1.00  8.28           C  
ATOM   1551  CD1 LEU A 413      10.975  56.578  33.956  1.00 10.83           C  
ATOM   1552  CD2 LEU A 413      12.795  55.234  32.888  1.00  9.46           C  
ATOM   1553  N   LEU A 414       8.362  53.293  30.330  1.00  9.99           N  
ATOM   1554  CA  LEU A 414       7.384  52.226  30.126  1.00 10.48           C  
ATOM   1555  C   LEU A 414       7.794  51.327  28.967  1.00 10.17           C  
ATOM   1556  O   LEU A 414       7.588  50.113  29.028  1.00 10.16           O  
ATOM   1557  CB  LEU A 414       5.988  52.814  29.869  1.00 11.02           C  
ATOM   1558  CG  LEU A 414       5.281  53.275  31.147  1.00  9.77           C  
ATOM   1559  CD1 LEU A 414       4.112  54.173  30.798  1.00 12.37           C  
ATOM   1560  CD2 LEU A 414       4.820  52.058  31.948  1.00 10.89           C  
ATOM   1561  N   GLN A 415       8.368  51.916  27.917  1.00 10.56           N  
ATOM   1562  CA  GLN A 415       8.821  51.126  26.776  1.00 11.31           C  
ATOM   1563  C   GLN A 415       9.993  50.270  27.241  1.00  9.73           C  
ATOM   1564  O   GLN A 415      10.116  49.104  26.859  1.00 11.54           O  
ATOM   1565  CB  GLN A 415       9.276  52.026  25.625  1.00 14.05           C  
ATOM   1566  CG  GLN A 415       8.153  52.793  24.957  1.00 20.87           C  
ATOM   1567  CD  GLN A 415       8.625  53.542  23.733  1.00 27.04           C  
ATOM   1568  OE1 GLN A 415       9.543  54.366  23.806  1.00 32.55           O  
ATOM   1569  NE2 GLN A 415       8.003  53.260  22.595  1.00 29.90           N  
ATOM   1570  N   ALA A 416      10.849  50.846  28.078  1.00  9.74           N  
ATOM   1571  CA  ALA A 416      11.998  50.104  28.580  1.00  9.67           C  
ATOM   1572  C   ALA A 416      11.544  48.943  29.459  1.00  9.24           C  
ATOM   1573  O   ALA A 416      12.138  47.862  29.427  1.00  9.94           O  
ATOM   1574  CB  ALA A 416      12.921  51.032  29.367  1.00  9.24           C  
ATOM   1575  N   LEU A 417      10.493  49.167  30.245  1.00  9.01           N  
ATOM   1576  CA  LEU A 417       9.969  48.127  31.126  1.00  8.32           C  
ATOM   1577  C   LEU A 417       9.351  47.002  30.308  1.00  9.44           C  
ATOM   1578  O   LEU A 417       9.560  45.826  30.598  1.00  9.64           O  
ATOM   1579  CB  LEU A 417       8.908  48.708  32.080  1.00  8.96           C  
ATOM   1580  CG  LEU A 417       8.226  47.694  33.003  1.00  8.66           C  
ATOM   1581  CD1 LEU A 417       9.256  47.082  33.941  1.00 10.18           C  
ATOM   1582  CD2 LEU A 417       7.118  48.380  33.803  1.00 10.47           C  
ATOM   1583  N   GLU A 418       8.578  47.365  29.287  1.00  9.38           N  
ATOM   1584  CA  GLU A 418       7.943  46.352  28.454  1.00 10.11           C  
ATOM   1585  C   GLU A 418       8.983  45.443  27.809  1.00  9.13           C  
ATOM   1586  O   GLU A 418       8.828  44.221  27.820  1.00 11.22           O  
ATOM   1587  CB  GLU A 418       7.083  47.006  27.366  1.00 14.24           C  
ATOM   1588  CG  GLU A 418       6.353  45.997  26.488  1.00 21.43           C  
ATOM   1589  CD  GLU A 418       5.389  46.648  25.508  1.00 26.21           C  
ATOM   1590  OE1 GLU A 418       4.512  47.410  25.959  1.00 27.48           O  
ATOM   1591  OE2 GLU A 418       5.501  46.393  24.288  1.00 30.66           O  
ATOM   1592  N   LEU A 419      10.044  46.028  27.260  1.00  9.67           N  
ATOM   1593  CA  LEU A 419      11.082  45.226  26.617  1.00  9.72           C  
ATOM   1594  C   LEU A 419      11.816  44.373  27.646  1.00 10.13           C  
ATOM   1595  O   LEU A 419      12.131  43.212  27.385  1.00  9.57           O  
ATOM   1596  CB  LEU A 419      12.075  46.123  25.861  1.00  9.47           C  
ATOM   1597  CG  LEU A 419      13.223  45.420  25.123  1.00  9.24           C  
ATOM   1598  CD1 LEU A 419      12.675  44.396  24.136  1.00 11.28           C  
ATOM   1599  CD2 LEU A 419      14.073  46.460  24.399  1.00 11.62           C  
ATOM   1600  N   GLN A 420      12.085  44.947  28.815  1.00  9.71           N  
ATOM   1601  CA  GLN A 420      12.755  44.214  29.885  1.00  8.80           C  
ATOM   1602  C   GLN A 420      11.956  42.964  30.251  1.00  8.99           C  
ATOM   1603  O   GLN A 420      12.516  41.879  30.381  1.00  9.21           O  
ATOM   1604  CB  GLN A 420      12.913  45.122  31.111  1.00  7.90           C  
ATOM   1605  CG  GLN A 420      13.367  44.438  32.400  1.00  8.51           C  
ATOM   1606  CD  GLN A 420      14.772  43.883  32.317  1.00  9.81           C  
ATOM   1607  OE1 GLN A 420      15.604  44.382  31.566  1.00  9.55           O  
ATOM   1608  NE2 GLN A 420      15.048  42.849  33.108  1.00 10.77           N  
ATOM   1609  N   LEU A 421      10.642  43.106  30.405  1.00  9.58           N  
ATOM   1610  CA  LEU A 421       9.822  41.961  30.769  1.00 10.27           C  
ATOM   1611  C   LEU A 421       9.709  40.923  29.648  1.00 11.57           C  
ATOM   1612  O   LEU A 421       9.686  39.720  29.916  1.00 10.43           O  
ATOM   1613  CB  LEU A 421       8.436  42.439  31.207  1.00  9.94           C  
ATOM   1614  CG  LEU A 421       8.462  43.391  32.403  1.00 11.01           C  
ATOM   1615  CD1 LEU A 421       7.046  43.887  32.672  1.00 11.38           C  
ATOM   1616  CD2 LEU A 421       9.035  42.688  33.631  1.00 12.22           C  
ATOM   1617  N   LYS A 422       9.658  41.375  28.400  1.00 10.37           N  
ATOM   1618  CA  LYS A 422       9.559  40.445  27.281  1.00 11.99           C  
ATOM   1619  C   LYS A 422      10.824  39.607  27.154  1.00 12.78           C  
ATOM   1620  O   LYS A 422      10.762  38.423  26.822  1.00 13.40           O  
ATOM   1621  CB  LYS A 422       9.300  41.198  25.978  1.00 15.82           C  
ATOM   1622  CG  LYS A 422       7.878  41.718  25.850  1.00 21.07           C  
ATOM   1623  CD  LYS A 422       7.682  42.455  24.541  1.00 25.51           C  
ATOM   1624  CE  LYS A 422       6.306  43.091  24.468  1.00 27.41           C  
ATOM   1625  NZ  LYS A 422       6.129  43.824  23.188  1.00 30.23           N  
ATOM   1626  N   LEU A 423      11.975  40.211  27.433  1.00 10.60           N  
ATOM   1627  CA  LEU A 423      13.234  39.478  27.322  1.00 10.26           C  
ATOM   1628  C   LEU A 423      13.569  38.652  28.553  1.00 10.33           C  
ATOM   1629  O   LEU A 423      14.075  37.542  28.432  1.00 10.34           O  
ATOM   1630  CB  LEU A 423      14.398  40.448  27.051  1.00  8.99           C  
ATOM   1631  CG  LEU A 423      14.379  41.139  25.682  1.00 10.38           C  
ATOM   1632  CD1 LEU A 423      15.399  42.269  25.636  1.00 14.13           C  
ATOM   1633  CD2 LEU A 423      14.665  40.102  24.604  1.00 15.00           C  
ATOM   1634  N   ASN A 424      13.273  39.193  29.729  1.00  8.41           N  
ATOM   1635  CA  ASN A 424      13.596  38.544  30.995  1.00  9.77           C  
ATOM   1636  C   ASN A 424      12.565  37.533  31.501  1.00 10.34           C  
ATOM   1637  O   ASN A 424      12.894  36.654  32.296  1.00 11.83           O  
ATOM   1638  CB  ASN A 424      13.845  39.631  32.050  1.00 10.98           C  
ATOM   1639  CG  ASN A 424      14.701  39.150  33.209  1.00 11.27           C  
ATOM   1640  OD1 ASN A 424      15.659  38.384  33.019  1.00 13.45           O  
ATOM   1641  ND2 ASN A 424      14.381  39.611  34.416  1.00 12.16           N  
ATOM   1642  N   HIS A 425      11.326  37.667  31.041  1.00 11.03           N  
ATOM   1643  CA  HIS A 425      10.228  36.774  31.430  1.00 12.40           C  
ATOM   1644  C   HIS A 425       9.461  36.416  30.153  1.00 13.14           C  
ATOM   1645  O   HIS A 425       8.265  36.685  30.043  1.00 12.37           O  
ATOM   1646  CB  HIS A 425       9.282  37.494  32.392  1.00 13.19           C  
ATOM   1647  CG  HIS A 425       9.918  37.895  33.685  1.00 13.60           C  
ATOM   1648  ND1 HIS A 425       9.931  37.078  34.795  1.00 14.46           N  
ATOM   1649  CD2 HIS A 425      10.563  39.030  34.045  1.00 12.65           C  
ATOM   1650  CE1 HIS A 425      10.558  37.693  35.783  1.00 14.09           C  
ATOM   1651  NE2 HIS A 425      10.952  38.879  35.352  1.00 12.10           N  
ATOM   1652  N   PRO A 426      10.145  35.810  29.171  1.00 15.02           N  
ATOM   1653  CA  PRO A 426       9.506  35.439  27.906  1.00 16.21           C  
ATOM   1654  C   PRO A 426       8.278  34.543  28.015  1.00 16.45           C  
ATOM   1655  O   PRO A 426       7.393  34.601  27.162  1.00 19.58           O  
ATOM   1656  CB  PRO A 426      10.642  34.781  27.120  1.00 15.70           C  
ATOM   1657  CG  PRO A 426      11.508  34.207  28.185  1.00 17.23           C  
ATOM   1658  CD  PRO A 426      11.529  35.305  29.224  1.00 14.61           C  
ATOM   1659  N   GLU A 427       8.213  33.730  29.062  1.00 15.42           N  
ATOM   1660  CA  GLU A 427       7.082  32.819  29.226  1.00 16.61           C  
ATOM   1661  C   GLU A 427       5.925  33.400  30.039  1.00 17.41           C  
ATOM   1662  O   GLU A 427       4.992  32.681  30.396  1.00 18.15           O  
ATOM   1663  CB  GLU A 427       7.562  31.516  29.870  1.00 19.07           C  
ATOM   1664  CG  GLU A 427       8.670  30.824  29.089  1.00 25.12           C  
ATOM   1665  CD  GLU A 427       8.271  30.533  27.659  1.00 28.85           C  
ATOM   1666  OE1 GLU A 427       7.307  29.763  27.454  1.00 32.47           O  
ATOM   1667  OE2 GLU A 427       8.918  31.077  26.739  1.00 30.90           O  
ATOM   1668  N   SER A 428       5.982  34.697  30.325  1.00 15.76           N  
ATOM   1669  CA  SER A 428       4.936  35.360  31.106  1.00 16.20           C  
ATOM   1670  C   SER A 428       4.470  36.646  30.419  1.00 14.80           C  
ATOM   1671  O   SER A 428       4.753  37.753  30.885  1.00 14.91           O  
ATOM   1672  CB  SER A 428       5.467  35.688  32.507  1.00 17.99           C  
ATOM   1673  OG  SER A 428       5.914  34.519  33.173  1.00 20.34           O  
ATOM   1674  N   SER A 429       3.743  36.493  29.317  1.00 14.16           N  
ATOM   1675  CA  SER A 429       3.249  37.631  28.544  1.00 14.97           C  
ATOM   1676  C   SER A 429       2.407  38.616  29.345  1.00 14.26           C  
ATOM   1677  O   SER A 429       2.392  39.815  29.054  1.00 14.40           O  
ATOM   1678  CB  SER A 429       2.432  37.127  27.352  1.00 17.12           C  
ATOM   1679  OG  SER A 429       1.914  38.206  26.596  1.00 22.94           O  
ATOM   1680  N   GLN A 430       1.721  38.110  30.360  1.00 14.44           N  
ATOM   1681  CA  GLN A 430       0.840  38.933  31.175  1.00 13.18           C  
ATOM   1682  C   GLN A 430       1.508  39.806  32.227  1.00 12.19           C  
ATOM   1683  O   GLN A 430       0.852  40.639  32.849  1.00 12.55           O  
ATOM   1684  CB  GLN A 430      -0.203  38.043  31.864  1.00 15.02           C  
ATOM   1685  CG  GLN A 430       0.298  37.187  33.041  1.00 18.63           C  
ATOM   1686  CD  GLN A 430       1.382  36.173  32.677  1.00 20.76           C  
ATOM   1687  OE1 GLN A 430       1.433  35.655  31.563  1.00 22.25           O  
ATOM   1688  NE2 GLN A 430       2.244  35.871  33.641  1.00 26.23           N  
ATOM   1689  N   LEU A 431       2.811  39.638  32.417  1.00 11.94           N  
ATOM   1690  CA  LEU A 431       3.506  40.395  33.453  1.00 11.65           C  
ATOM   1691  C   LEU A 431       3.430  41.919  33.376  1.00 11.43           C  
ATOM   1692  O   LEU A 431       3.207  42.573  34.394  1.00 10.77           O  
ATOM   1693  CB  LEU A 431       4.969  39.959  33.520  1.00 12.18           C  
ATOM   1694  CG  LEU A 431       5.788  40.430  34.727  1.00 13.92           C  
ATOM   1695  CD1 LEU A 431       5.043  40.181  36.038  1.00 14.04           C  
ATOM   1696  CD2 LEU A 431       7.114  39.682  34.727  1.00 14.60           C  
ATOM   1697  N   PHE A 432       3.626  42.487  32.191  1.00 10.91           N  
ATOM   1698  CA  PHE A 432       3.571  43.935  32.041  1.00 10.39           C  
ATOM   1699  C   PHE A 432       2.212  44.476  32.474  1.00 11.38           C  
ATOM   1700  O   PHE A 432       2.135  45.404  33.275  1.00 12.04           O  
ATOM   1701  CB  PHE A 432       3.838  44.332  30.591  1.00 11.89           C  
ATOM   1702  CG  PHE A 432       3.854  45.817  30.357  1.00 12.34           C  
ATOM   1703  CD1 PHE A 432       4.822  46.618  30.954  1.00 13.86           C  
ATOM   1704  CD2 PHE A 432       2.918  46.413  29.520  1.00 15.57           C  
ATOM   1705  CE1 PHE A 432       4.859  47.993  30.716  1.00 13.94           C  
ATOM   1706  CE2 PHE A 432       2.947  47.784  29.276  1.00 15.61           C  
ATOM   1707  CZ  PHE A 432       3.923  48.575  29.875  1.00 15.72           C  
ATOM   1708  N   ALA A 433       1.141  43.892  31.944  1.00 10.83           N  
ATOM   1709  CA  ALA A 433      -0.198  44.350  32.293  1.00 12.36           C  
ATOM   1710  C   ALA A 433      -0.441  44.239  33.795  1.00 12.40           C  
ATOM   1711  O   ALA A 433      -1.066  45.118  34.397  1.00 14.33           O  
ATOM   1712  CB  ALA A 433      -1.242  43.542  31.523  1.00 12.07           C  
ATOM   1713  N   LYS A 434       0.050  43.162  34.401  1.00 12.19           N  
ATOM   1714  CA  LYS A 434      -0.125  42.967  35.832  1.00 11.48           C  
ATOM   1715  C   LYS A 434       0.629  44.031  36.613  1.00 13.02           C  
ATOM   1716  O   LYS A 434       0.110  44.574  37.584  1.00 14.74           O  
ATOM   1717  CB  LYS A 434       0.338  41.568  36.248  1.00 13.57           C  
ATOM   1718  CG  LYS A 434      -0.529  40.470  35.649  1.00 17.27           C  
ATOM   1719  CD  LYS A 434      -0.128  39.076  36.108  1.00 22.63           C  
ATOM   1720  CE  LYS A 434      -0.512  38.809  37.548  1.00 25.51           C  
ATOM   1721  NZ  LYS A 434      -0.543  37.341  37.825  1.00 28.34           N  
ATOM   1722  N   LEU A 435       1.850  44.346  36.186  1.00 12.01           N  
ATOM   1723  CA  LEU A 435       2.610  45.378  36.877  1.00 12.78           C  
ATOM   1724  C   LEU A 435       1.925  46.740  36.754  1.00 12.30           C  
ATOM   1725  O   LEU A 435       1.956  47.529  37.693  1.00 13.31           O  
ATOM   1726  CB  LEU A 435       4.046  45.456  36.344  1.00 12.38           C  
ATOM   1727  CG  LEU A 435       4.960  44.301  36.748  1.00 13.41           C  
ATOM   1728  CD1 LEU A 435       6.367  44.585  36.221  1.00 14.28           C  
ATOM   1729  CD2 LEU A 435       4.972  44.143  38.270  1.00 15.59           C  
ATOM   1730  N   LEU A 436       1.310  47.034  35.609  1.00 12.75           N  
ATOM   1731  CA  LEU A 436       0.613  48.311  35.466  1.00 14.30           C  
ATOM   1732  C   LEU A 436      -0.531  48.358  36.480  1.00 13.65           C  
ATOM   1733  O   LEU A 436      -0.805  49.399  37.073  1.00 13.79           O  
ATOM   1734  CB  LEU A 436       0.053  48.481  34.052  1.00 16.30           C  
ATOM   1735  CG  LEU A 436       1.047  48.702  32.911  1.00 19.29           C  
ATOM   1736  CD1 LEU A 436       0.287  48.914  31.614  1.00 21.45           C  
ATOM   1737  CD2 LEU A 436       1.921  49.907  33.216  1.00 19.49           C  
ATOM   1738  N   GLN A 437      -1.198  47.225  36.686  1.00 13.93           N  
ATOM   1739  CA  GLN A 437      -2.293  47.184  37.650  1.00 13.76           C  
ATOM   1740  C   GLN A 437      -1.748  47.341  39.066  1.00 14.39           C  
ATOM   1741  O   GLN A 437      -2.389  47.958  39.913  1.00 15.13           O  
ATOM   1742  CB  GLN A 437      -3.081  45.872  37.531  1.00 14.10           C  
ATOM   1743  CG  GLN A 437      -4.267  45.756  38.499  1.00 13.57           C  
ATOM   1744  CD  GLN A 437      -5.313  46.846  38.304  1.00 13.95           C  
ATOM   1745  OE1 GLN A 437      -5.694  47.171  37.175  1.00 16.84           O  
ATOM   1746  NE2 GLN A 437      -5.794  47.407  39.410  1.00 14.89           N  
ATOM   1747  N   LYS A 438      -0.561  46.791  39.326  1.00 15.16           N  
ATOM   1748  CA  LYS A 438       0.041  46.907  40.651  1.00 15.93           C  
ATOM   1749  C   LYS A 438       0.334  48.364  40.992  1.00 15.69           C  
ATOM   1750  O   LYS A 438       0.275  48.748  42.158  1.00 16.22           O  
ATOM   1751  CB  LYS A 438       1.342  46.104  40.735  1.00 16.52           C  
ATOM   1752  CG  LYS A 438       1.161  44.607  40.603  1.00 19.08           C  
ATOM   1753  CD  LYS A 438       0.266  44.051  41.695  1.00 23.36           C  
ATOM   1754  CE  LYS A 438       0.067  42.554  41.519  1.00 22.51           C  
ATOM   1755  NZ  LYS A 438      -0.815  42.001  42.577  1.00 25.70           N  
ATOM   1756  N   MET A 439       0.661  49.164  39.977  1.00 15.65           N  
ATOM   1757  CA  MET A 439       0.947  50.581  40.185  1.00 16.22           C  
ATOM   1758  C   MET A 439      -0.330  51.266  40.651  1.00 15.69           C  
ATOM   1759  O   MET A 439      -0.299  52.160  41.493  1.00 16.69           O  
ATOM   1760  CB  MET A 439       1.446  51.224  38.887  1.00 15.79           C  
ATOM   1761  CG  MET A 439       2.779  50.686  38.413  1.00 18.21           C  
ATOM   1762  SD  MET A 439       3.313  51.434  36.859  1.00 20.51           S  
ATOM   1763  CE  MET A 439       3.997  50.004  36.011  1.00 24.50           C  
ATOM   1764  N   THR A 440      -1.458  50.831  40.094  1.00 16.17           N  
ATOM   1765  CA  THR A 440      -2.755  51.384  40.464  1.00 17.24           C  
ATOM   1766  C   THR A 440      -3.133  50.921  41.868  1.00 17.12           C  
ATOM   1767  O   THR A 440      -3.602  51.716  42.682  1.00 17.61           O  
ATOM   1768  CB  THR A 440      -3.854  50.940  39.475  1.00 16.97           C  
ATOM   1769  OG1 THR A 440      -3.597  51.514  38.187  1.00 20.28           O  
ATOM   1770  CG2 THR A 440      -5.232  51.382  39.967  1.00 19.06           C  
ATOM   1771  N   ASP A 441      -2.922  49.638  42.154  1.00 17.25           N  
ATOM   1772  CA  ASP A 441      -3.241  49.096  43.469  1.00 17.87           C  
ATOM   1773  C   ASP A 441      -2.447  49.797  44.565  1.00 17.51           C  
ATOM   1774  O   ASP A 441      -2.975  50.074  45.637  1.00 19.04           O  
ATOM   1775  CB  ASP A 441      -2.947  47.594  43.538  1.00 18.73           C  
ATOM   1776  CG  ASP A 441      -3.805  46.780  42.591  1.00 20.84           C  
ATOM   1777  OD1 ASP A 441      -4.875  47.270  42.172  1.00 23.08           O  
ATOM   1778  OD2 ASP A 441      -3.410  45.637  42.279  1.00 23.04           O  
ATOM   1779  N   LEU A 442      -1.173  50.077  44.289  1.00 16.01           N  
ATOM   1780  CA  LEU A 442      -0.304  50.737  45.260  1.00 16.14           C  
ATOM   1781  C   LEU A 442      -0.823  52.086  45.743  1.00 17.71           C  
ATOM   1782  O   LEU A 442      -0.529  52.502  46.861  1.00 17.63           O  
ATOM   1783  CB  LEU A 442       1.104  50.908  44.678  1.00 15.89           C  
ATOM   1784  CG  LEU A 442       1.986  49.662  44.770  1.00 15.82           C  
ATOM   1785  CD1 LEU A 442       3.182  49.808  43.840  1.00 16.59           C  
ATOM   1786  CD2 LEU A 442       2.420  49.450  46.223  1.00 17.28           C  
ATOM   1787  N   ARG A 443      -1.591  52.776  44.909  1.00 18.96           N  
ATOM   1788  CA  ARG A 443      -2.119  54.072  45.311  1.00 20.72           C  
ATOM   1789  C   ARG A 443      -3.188  53.890  46.375  1.00 22.08           C  
ATOM   1790  O   ARG A 443      -3.214  54.617  47.368  1.00 22.24           O  
ATOM   1791  CB  ARG A 443      -2.688  54.816  44.108  1.00 21.39           C  
ATOM   1792  CG  ARG A 443      -1.650  55.104  43.047  1.00 22.73           C  
ATOM   1793  CD  ARG A 443      -2.186  56.059  42.010  1.00 22.16           C  
ATOM   1794  NE  ARG A 443      -1.180  56.358  40.999  1.00 23.36           N  
ATOM   1795  CZ  ARG A 443      -1.352  57.228  40.011  1.00 22.23           C  
ATOM   1796  NH1 ARG A 443      -2.498  57.889  39.902  1.00 24.69           N  
ATOM   1797  NH2 ARG A 443      -0.380  57.440  39.137  1.00 20.99           N  
ATOM   1798  N   GLN A 444      -4.067  52.914  46.173  1.00 23.08           N  
ATOM   1799  CA  GLN A 444      -5.115  52.647  47.147  1.00 24.62           C  
ATOM   1800  C   GLN A 444      -4.463  52.107  48.415  1.00 23.30           C  
ATOM   1801  O   GLN A 444      -4.904  52.397  49.527  1.00 24.29           O  
ATOM   1802  CB  GLN A 444      -6.116  51.627  46.597  1.00 28.16           C  
ATOM   1803  CG  GLN A 444      -7.287  51.351  47.530  1.00 33.44           C  
ATOM   1804  CD  GLN A 444      -8.173  52.567  47.737  1.00 37.21           C  
ATOM   1805  OE1 GLN A 444      -8.849  53.022  46.812  1.00 40.24           O  
ATOM   1806  NE2 GLN A 444      -8.172  53.100  48.954  1.00 38.72           N  
ATOM   1807  N   ILE A 445      -3.403  51.325  48.236  1.00 22.08           N  
ATOM   1808  CA  ILE A 445      -2.666  50.739  49.348  1.00 20.88           C  
ATOM   1809  C   ILE A 445      -2.026  51.818  50.222  1.00 21.36           C  
ATOM   1810  O   ILE A 445      -2.065  51.739  51.452  1.00 21.20           O  
ATOM   1811  CB  ILE A 445      -1.565  49.788  48.825  1.00 22.67           C  
ATOM   1812  CG1 ILE A 445      -2.210  48.570  48.161  1.00 23.48           C  
ATOM   1813  CG2 ILE A 445      -0.650  49.370  49.956  1.00 22.93           C  
ATOM   1814  CD1 ILE A 445      -1.228  47.659  47.456  1.00 24.69           C  
ATOM   1815  N   VAL A 446      -1.435  52.826  49.589  1.00 20.55           N  
ATOM   1816  CA  VAL A 446      -0.800  53.900  50.340  1.00 20.35           C  
ATOM   1817  C   VAL A 446      -1.851  54.788  50.996  1.00 22.70           C  
ATOM   1818  O   VAL A 446      -1.616  55.346  52.065  1.00 22.11           O  
ATOM   1819  CB  VAL A 446       0.122  54.755  49.437  1.00 19.97           C  
ATOM   1820  CG1 VAL A 446       0.577  56.006  50.180  1.00 19.49           C  
ATOM   1821  CG2 VAL A 446       1.336  53.933  49.031  1.00 20.16           C  
ATOM   1822  N   THR A 447      -3.013  54.911  50.361  1.00 23.37           N  
ATOM   1823  CA  THR A 447      -4.085  55.730  50.920  1.00 26.17           C  
ATOM   1824  C   THR A 447      -4.473  55.176  52.285  1.00 26.89           C  
ATOM   1825  O   THR A 447      -4.608  55.923  53.256  1.00 26.53           O  
ATOM   1826  CB  THR A 447      -5.331  55.733  50.008  1.00 27.44           C  
ATOM   1827  OG1 THR A 447      -4.994  56.305  48.738  1.00 29.02           O  
ATOM   1828  CG2 THR A 447      -6.453  56.547  50.640  1.00 29.05           C  
ATOM   1829  N   GLU A 448      -4.641  53.858  52.350  1.00 27.45           N  
ATOM   1830  CA  GLU A 448      -5.011  53.176  53.586  1.00 28.64           C  
ATOM   1831  C   GLU A 448      -3.878  53.285  54.601  1.00 28.26           C  
ATOM   1832  O   GLU A 448      -4.111  53.330  55.810  1.00 27.40           O  
ATOM   1833  CB  GLU A 448      -5.312  51.707  53.291  1.00 30.37           C  
ATOM   1834  CG  GLU A 448      -6.339  51.513  52.183  1.00 35.62           C  
ATOM   1835  CD  GLU A 448      -6.534  50.056  51.807  1.00 37.14           C  
ATOM   1836  OE1 GLU A 448      -5.530  49.376  51.509  1.00 39.86           O  
ATOM   1837  OE2 GLU A 448      -7.694  49.592  51.802  1.00 40.42           O  
ATOM   1838  N   HIS A 449      -2.649  53.322  54.098  1.00 27.04           N  
ATOM   1839  CA  HIS A 449      -1.469  53.442  54.946  1.00 26.79           C  
ATOM   1840  C   HIS A 449      -1.490  54.793  55.654  1.00 28.26           C  
ATOM   1841  O   HIS A 449      -1.325  54.873  56.872  1.00 28.27           O  
ATOM   1842  CB  HIS A 449      -0.203  53.336  54.093  1.00 26.20           C  
ATOM   1843  CG  HIS A 449       1.054  53.676  54.829  1.00 25.41           C  
ATOM   1844  ND1 HIS A 449       1.638  52.826  55.744  1.00 25.75           N  
ATOM   1845  CD2 HIS A 449       1.837  54.781  54.791  1.00 26.55           C  
ATOM   1846  CE1 HIS A 449       2.726  53.392  56.236  1.00 26.76           C  
ATOM   1847  NE2 HIS A 449       2.870  54.578  55.674  1.00 27.23           N  
ATOM   1848  N   VAL A 450      -1.693  55.851  54.876  1.00 29.49           N  
ATOM   1849  CA  VAL A 450      -1.729  57.205  55.413  1.00 31.85           C  
ATOM   1850  C   VAL A 450      -2.868  57.371  56.408  1.00 33.56           C  
ATOM   1851  O   VAL A 450      -2.720  58.058  57.417  1.00 32.45           O  
ATOM   1852  CB  VAL A 450      -1.893  58.247  54.286  1.00 32.06           C  
ATOM   1853  CG1 VAL A 450      -1.855  59.656  54.866  1.00 33.24           C  
ATOM   1854  CG2 VAL A 450      -0.794  58.067  53.255  1.00 32.24           C  
ATOM   1855  N   GLN A 451      -4.003  56.739  56.122  1.00 35.67           N  
ATOM   1856  CA  GLN A 451      -5.161  56.821  57.005  1.00 38.25           C  
ATOM   1857  C   GLN A 451      -4.871  56.149  58.342  1.00 38.61           C  
ATOM   1858  O   GLN A 451      -5.075  56.746  59.400  1.00 38.52           O  
ATOM   1859  CB  GLN A 451      -6.383  56.165  56.353  1.00 39.94           C  
ATOM   1860  CG  GLN A 451      -6.876  56.874  55.099  1.00 43.44           C  
ATOM   1861  CD  GLN A 451      -8.165  56.282  54.562  1.00 45.41           C  
ATOM   1862  OE1 GLN A 451      -9.191  56.275  55.244  1.00 46.87           O  
ATOM   1863  NE2 GLN A 451      -8.119  55.780  53.333  1.00 46.87           N  
ATOM   1864  N   LEU A 452      -4.394  54.909  58.291  1.00 39.23           N  
ATOM   1865  CA  LEU A 452      -4.071  54.164  59.504  1.00 40.04           C  
ATOM   1866  C   LEU A 452      -3.023  54.905  60.324  1.00 40.50           C  
ATOM   1867  O   LEU A 452      -2.911  54.702  61.534  1.00 40.81           O  
ATOM   1868  CB  LEU A 452      -3.547  52.769  59.152  1.00 40.81           C  
ATOM   1869  CG  LEU A 452      -4.536  51.784  58.521  1.00 42.06           C  
ATOM   1870  CD1 LEU A 452      -3.801  50.520  58.105  1.00 42.57           C  
ATOM   1871  CD2 LEU A 452      -5.646  51.458  59.510  1.00 42.05           C  
ATOM   1872  N   LEU A 453      -2.258  55.764  59.659  1.00 39.96           N  
ATOM   1873  CA  LEU A 453      -1.217  56.530  60.327  1.00 40.24           C  
ATOM   1874  C   LEU A 453      -1.779  57.778  61.000  1.00 40.28           C  
ATOM   1875  O   LEU A 453      -1.350  58.148  62.094  1.00 40.59           O  
ATOM   1876  CB  LEU A 453      -0.126  56.915  59.326  1.00 41.57           C  
ATOM   1877  CG  LEU A 453       1.058  57.696  59.899  1.00 42.51           C  
ATOM   1878  CD1 LEU A 453       2.360  57.030  59.486  1.00 43.17           C  
ATOM   1879  CD2 LEU A 453       1.000  59.138  59.419  1.00 42.99           C  
ATOM   1880  N   GLN A 454      -2.738  58.428  60.350  1.00 40.25           N  
ATOM   1881  CA  GLN A 454      -3.349  59.623  60.921  1.00 40.27           C  
ATOM   1882  C   GLN A 454      -4.127  59.215  62.168  1.00 39.81           C  
ATOM   1883  O   GLN A 454      -4.295  60.006  63.097  1.00 38.99           O  
ATOM   1884  CB  GLN A 454      -4.296  60.281  59.913  1.00 40.99           C  
ATOM   1885  CG  GLN A 454      -3.629  60.716  58.618  1.00 42.90           C  
ATOM   1886  CD  GLN A 454      -4.586  61.430  57.682  1.00 44.18           C  
ATOM   1887  OE1 GLN A 454      -5.667  60.924  57.374  1.00 44.71           O  
ATOM   1888  NE2 GLN A 454      -4.190  62.612  57.219  1.00 44.69           N  
ATOM   1889  N   VAL A 455      -4.595  57.970  62.178  1.00 39.46           N  
ATOM   1890  CA  VAL A 455      -5.347  57.441  63.310  1.00 39.11           C  
ATOM   1891  C   VAL A 455      -4.408  57.243  64.496  1.00 39.57           C  
ATOM   1892  O   VAL A 455      -4.762  57.540  65.635  1.00 40.42           O  
ATOM   1893  CB  VAL A 455      -6.005  56.087  62.964  1.00 38.91           C  
ATOM   1894  CG1 VAL A 455      -6.745  55.543  64.173  1.00 37.80           C  
ATOM   1895  CG2 VAL A 455      -6.960  56.257  61.794  1.00 38.19           C  
ATOM   1896  N   ILE A 456      -3.210  56.738  64.218  1.00 39.35           N  
ATOM   1897  CA  ILE A 456      -2.216  56.503  65.258  1.00 39.18           C  
ATOM   1898  C   ILE A 456      -1.740  57.825  65.854  1.00 39.77           C  
ATOM   1899  O   ILE A 456      -1.607  57.960  67.069  1.00 40.13           O  
ATOM   1900  CB  ILE A 456      -0.990  55.740  64.697  1.00 38.34           C  
ATOM   1901  CG1 ILE A 456      -1.419  54.354  64.210  1.00 37.23           C  
ATOM   1902  CG2 ILE A 456       0.085  55.613  65.767  1.00 38.22           C  
ATOM   1903  CD1 ILE A 456      -0.308  53.562  63.547  1.00 35.64           C  
ATOM   1904  N   LYS A 457      -1.490  58.799  64.987  1.00 40.16           N  
ATOM   1905  CA  LYS A 457      -1.018  60.108  65.420  1.00 41.10           C  
ATOM   1906  C   LYS A 457      -2.110  60.862  66.174  1.00 41.18           C  
ATOM   1907  O   LYS A 457      -1.848  61.889  66.798  1.00 41.42           O  
ATOM   1908  CB  LYS A 457      -0.572  60.925  64.205  1.00 41.95           C  
ATOM   1909  CG  LYS A 457       0.232  62.174  64.539  1.00 42.89           C  
ATOM   1910  CD  LYS A 457       1.562  61.815  65.186  1.00 43.84           C  
ATOM   1911  CE  LYS A 457       2.435  63.043  65.390  1.00 44.47           C  
ATOM   1912  NZ  LYS A 457       2.799  63.684  64.095  1.00 44.50           N  
ATOM   1913  N   LYS A 458      -3.333  60.345  66.119  1.00 41.33           N  
ATOM   1914  CA  LYS A 458      -4.456  60.989  66.788  1.00 41.74           C  
ATOM   1915  C   LYS A 458      -4.950  60.219  68.010  1.00 41.54           C  
ATOM   1916  O   LYS A 458      -5.457  60.816  68.961  1.00 41.99           O  
ATOM   1917  CB  LYS A 458      -5.608  61.178  65.795  1.00 42.09           C  
ATOM   1918  CG  LYS A 458      -6.807  61.923  66.360  1.00 43.24           C  
ATOM   1919  CD  LYS A 458      -7.853  62.205  65.287  1.00 44.63           C  
ATOM   1920  CE  LYS A 458      -8.438  60.920  64.718  1.00 45.60           C  
ATOM   1921  NZ  LYS A 458      -9.463  61.191  63.667  1.00 46.34           N  
ATOM   1922  N   THR A 459      -4.797  58.898  67.988  1.00 41.40           N  
ATOM   1923  CA  THR A 459      -5.250  58.061  69.095  1.00 41.66           C  
ATOM   1924  C   THR A 459      -4.121  57.683  70.052  1.00 41.98           C  
ATOM   1925  O   THR A 459      -4.364  57.365  71.217  1.00 42.18           O  
ATOM   1926  CB  THR A 459      -5.908  56.768  68.572  1.00 41.85           C  
ATOM   1927  OG1 THR A 459      -6.958  57.105  67.657  1.00 42.08           O  
ATOM   1928  CG2 THR A 459      -6.494  55.963  69.724  1.00 41.63           C  
ATOM   1929  N   GLU A 460      -2.889  57.715  69.557  1.00 42.39           N  
ATOM   1930  CA  GLU A 460      -1.733  57.378  70.379  1.00 42.74           C  
ATOM   1931  C   GLU A 460      -1.024  58.642  70.848  1.00 43.81           C  
ATOM   1932  O   GLU A 460      -0.225  59.228  70.116  1.00 44.18           O  
ATOM   1933  CB  GLU A 460      -0.756  56.501  69.591  1.00 42.00           C  
ATOM   1934  CG  GLU A 460      -1.287  55.119  69.239  1.00 41.39           C  
ATOM   1935  CD  GLU A 460      -1.602  54.283  70.465  1.00 41.27           C  
ATOM   1936  OE1 GLU A 460      -0.735  54.190  71.358  1.00 41.38           O  
ATOM   1937  OE2 GLU A 460      -2.712  53.713  70.531  1.00 40.71           O  
ATOM   1938  N   THR A 461      -1.317  59.057  72.075  1.00 44.62           N  
ATOM   1939  CA  THR A 461      -0.710  60.256  72.638  1.00 45.41           C  
ATOM   1940  C   THR A 461       0.794  60.096  72.826  1.00 45.69           C  
ATOM   1941  O   THR A 461       1.318  58.981  72.829  1.00 45.66           O  
ATOM   1942  CB  THR A 461      -1.341  60.612  73.998  1.00 45.52           C  
ATOM   1943  OG1 THR A 461      -1.172  59.517  74.908  1.00 45.78           O  
ATOM   1944  CG2 THR A 461      -2.825  60.909  73.832  1.00 45.94           C  
ATOM   1945  N   ASP A 462       1.480  61.223  72.979  1.00 46.46           N  
ATOM   1946  CA  ASP A 462       2.924  61.235  73.173  1.00 47.36           C  
ATOM   1947  C   ASP A 462       3.636  60.483  72.053  1.00 47.41           C  
ATOM   1948  O   ASP A 462       4.703  59.905  72.262  1.00 47.75           O  
ATOM   1949  CB  ASP A 462       3.277  60.608  74.524  1.00 48.58           C  
ATOM   1950  CG  ASP A 462       2.499  61.223  75.671  1.00 49.56           C  
ATOM   1951  OD1 ASP A 462       1.259  61.070  75.697  1.00 50.76           O  
ATOM   1952  OD2 ASP A 462       3.123  61.861  76.544  1.00 49.75           O  
ATOM   1953  N   MET A 463       3.039  60.496  70.866  1.00 47.24           N  
ATOM   1954  CA  MET A 463       3.620  59.816  69.715  1.00 47.00           C  
ATOM   1955  C   MET A 463       4.513  60.783  68.950  1.00 45.56           C  
ATOM   1956  O   MET A 463       4.127  61.923  68.693  1.00 46.41           O  
ATOM   1957  CB  MET A 463       2.516  59.289  68.796  1.00 48.47           C  
ATOM   1958  CG  MET A 463       3.006  58.300  67.756  1.00 49.29           C  
ATOM   1959  SD  MET A 463       3.844  56.891  68.514  1.00 51.65           S  
ATOM   1960  CE  MET A 463       2.460  55.842  68.908  1.00 50.25           C  
ATOM   1961  N   SER A 464       5.707  60.328  68.587  1.00 43.95           N  
ATOM   1962  CA  SER A 464       6.649  61.173  67.865  1.00 41.62           C  
ATOM   1963  C   SER A 464       6.795  60.759  66.407  1.00 39.53           C  
ATOM   1964  O   SER A 464       7.235  59.650  66.106  1.00 39.66           O  
ATOM   1965  CB  SER A 464       8.019  61.136  68.546  1.00 41.74           C  
ATOM   1966  OG  SER A 464       8.562  59.829  68.522  1.00 43.44           O  
ATOM   1967  N   LEU A 465       6.424  61.663  65.507  1.00 36.71           N  
ATOM   1968  CA  LEU A 465       6.520  61.404  64.077  1.00 33.00           C  
ATOM   1969  C   LEU A 465       7.707  62.184  63.520  1.00 29.58           C  
ATOM   1970  O   LEU A 465       7.807  63.396  63.709  1.00 28.62           O  
ATOM   1971  CB  LEU A 465       5.229  61.832  63.377  1.00 34.74           C  
ATOM   1972  CG  LEU A 465       5.083  61.418  61.911  1.00 35.98           C  
ATOM   1973  CD1 LEU A 465       5.127  59.902  61.799  1.00 37.05           C  
ATOM   1974  CD2 LEU A 465       3.773  61.951  61.356  1.00 37.55           C  
ATOM   1975  N   HIS A 466       8.609  61.482  62.843  1.00 26.05           N  
ATOM   1976  CA  HIS A 466       9.795  62.111  62.274  1.00 23.42           C  
ATOM   1977  C   HIS A 466       9.408  63.236  61.315  1.00 22.13           C  
ATOM   1978  O   HIS A 466       8.472  63.097  60.526  1.00 20.94           O  
ATOM   1979  CB  HIS A 466      10.642  61.059  61.556  1.00 21.62           C  
ATOM   1980  CG  HIS A 466      11.998  61.544  61.150  1.00 21.97           C  
ATOM   1981  ND1 HIS A 466      12.197  62.397  60.086  1.00 21.68           N  
ATOM   1982  CD2 HIS A 466      13.224  61.297  61.668  1.00 21.13           C  
ATOM   1983  CE1 HIS A 466      13.488  62.654  59.966  1.00 21.29           C  
ATOM   1984  NE2 HIS A 466      14.132  61.999  60.915  1.00 21.96           N  
ATOM   1985  N   PRO A 467      10.124  64.374  61.383  1.00 21.39           N  
ATOM   1986  CA  PRO A 467       9.890  65.555  60.542  1.00 20.41           C  
ATOM   1987  C   PRO A 467       9.772  65.269  59.047  1.00 19.70           C  
ATOM   1988  O   PRO A 467       8.895  65.813  58.377  1.00 19.93           O  
ATOM   1989  CB  PRO A 467      11.087  66.444  60.864  1.00 21.48           C  
ATOM   1990  CG  PRO A 467      11.331  66.138  62.302  1.00 21.82           C  
ATOM   1991  CD  PRO A 467      11.222  64.629  62.333  1.00 21.46           C  
ATOM   1992  N   LEU A 468      10.656  64.425  58.527  1.00 18.07           N  
ATOM   1993  CA  LEU A 468      10.629  64.088  57.108  1.00 17.32           C  
ATOM   1994  C   LEU A 468       9.319  63.403  56.750  1.00 16.87           C  
ATOM   1995  O   LEU A 468       8.709  63.706  55.725  1.00 16.95           O  
ATOM   1996  CB  LEU A 468      11.802  63.172  56.756  1.00 18.34           C  
ATOM   1997  CG  LEU A 468      11.935  62.797  55.276  1.00 16.29           C  
ATOM   1998  CD1 LEU A 468      12.110  64.052  54.424  1.00 18.12           C  
ATOM   1999  CD2 LEU A 468      13.120  61.868  55.109  1.00 17.72           C  
ATOM   2000  N   LEU A 469       8.889  62.476  57.601  1.00 16.79           N  
ATOM   2001  CA  LEU A 469       7.644  61.757  57.367  1.00 17.48           C  
ATOM   2002  C   LEU A 469       6.441  62.680  57.517  1.00 19.06           C  
ATOM   2003  O   LEU A 469       5.467  62.569  56.772  1.00 19.59           O  
ATOM   2004  CB  LEU A 469       7.529  60.576  58.333  1.00 18.54           C  
ATOM   2005  CG  LEU A 469       8.567  59.467  58.145  1.00 20.63           C  
ATOM   2006  CD1 LEU A 469       8.343  58.372  59.178  1.00 20.75           C  
ATOM   2007  CD2 LEU A 469       8.462  58.896  56.733  1.00 20.93           C  
ATOM   2008  N   GLN A 470       6.507  63.602  58.474  1.00 19.08           N  
ATOM   2009  CA  GLN A 470       5.405  64.534  58.670  1.00 21.10           C  
ATOM   2010  C   GLN A 470       5.239  65.387  57.417  1.00 20.16           C  
ATOM   2011  O   GLN A 470       4.122  65.658  56.981  1.00 20.77           O  
ATOM   2012  CB  GLN A 470       5.667  65.448  59.871  1.00 24.01           C  
ATOM   2013  CG  GLN A 470       5.965  64.724  61.168  1.00 28.69           C  
ATOM   2014  CD  GLN A 470       5.883  65.643  62.372  1.00 32.06           C  
ATOM   2015  OE1 GLN A 470       4.794  66.029  62.798  1.00 35.61           O  
ATOM   2016  NE2 GLN A 470       7.036  66.007  62.919  1.00 32.49           N  
ATOM   2017  N   GLU A 471       6.362  65.802  56.838  1.00 20.21           N  
ATOM   2018  CA  GLU A 471       6.340  66.626  55.637  1.00 19.89           C  
ATOM   2019  C   GLU A 471       5.683  65.891  54.471  1.00 19.13           C  
ATOM   2020  O   GLU A 471       4.875  66.461  53.739  1.00 19.54           O  
ATOM   2021  CB  GLU A 471       7.767  67.032  55.259  1.00 20.09           C  
ATOM   2022  CG  GLU A 471       7.851  67.942  54.048  1.00 21.84           C  
ATOM   2023  CD  GLU A 471       9.269  68.383  53.755  1.00 23.60           C  
ATOM   2024  OE1 GLU A 471       9.903  68.974  54.655  1.00 24.51           O  
ATOM   2025  OE2 GLU A 471       9.748  68.139  52.627  1.00 24.18           O  
ATOM   2026  N   ILE A 472       6.031  64.620  54.305  1.00 17.70           N  
ATOM   2027  CA  ILE A 472       5.479  63.810  53.226  1.00 18.00           C  
ATOM   2028  C   ILE A 472       3.987  63.555  53.409  1.00 19.61           C  
ATOM   2029  O   ILE A 472       3.218  63.626  52.452  1.00 20.76           O  
ATOM   2030  CB  ILE A 472       6.221  62.461  53.128  1.00 16.23           C  
ATOM   2031  CG1 ILE A 472       7.668  62.711  52.693  1.00 16.45           C  
ATOM   2032  CG2 ILE A 472       5.506  61.530  52.147  1.00 16.47           C  
ATOM   2033  CD1 ILE A 472       8.561  61.492  52.788  1.00 17.71           C  
ATOM   2034  N   TYR A 473       3.579  63.269  54.641  1.00 20.94           N  
ATOM   2035  CA  TYR A 473       2.174  62.996  54.921  1.00 23.68           C  
ATOM   2036  C   TYR A 473       1.295  64.243  54.894  1.00 25.01           C  
ATOM   2037  O   TYR A 473       0.110  64.160  54.571  1.00 25.38           O  
ATOM   2038  CB  TYR A 473       2.021  62.307  56.283  1.00 24.02           C  
ATOM   2039  CG  TYR A 473       2.610  60.914  56.357  1.00 25.64           C  
ATOM   2040  CD1 TYR A 473       2.289  59.947  55.405  1.00 28.21           C  
ATOM   2041  CD2 TYR A 473       3.472  60.555  57.393  1.00 26.87           C  
ATOM   2042  CE1 TYR A 473       2.815  58.656  55.482  1.00 28.04           C  
ATOM   2043  CE2 TYR A 473       4.003  59.271  57.480  1.00 27.13           C  
ATOM   2044  CZ  TYR A 473       3.671  58.326  56.521  1.00 28.99           C  
ATOM   2045  OH  TYR A 473       4.200  57.057  56.600  1.00 29.22           O  
ATOM   2046  N   LYS A 474       1.870  65.394  55.231  1.00 26.64           N  
ATOM   2047  CA  LYS A 474       1.102  66.637  55.261  1.00 30.09           C  
ATOM   2048  C   LYS A 474       0.446  66.980  53.931  1.00 31.34           C  
ATOM   2049  O   LYS A 474       1.110  67.056  52.898  1.00 31.18           O  
ATOM   2050  CB  LYS A 474       1.987  67.807  55.698  1.00 30.96           C  
ATOM   2051  CG  LYS A 474       1.232  69.125  55.820  1.00 34.41           C  
ATOM   2052  CD  LYS A 474       2.156  70.272  56.197  1.00 37.09           C  
ATOM   2053  CE  LYS A 474       1.378  71.569  56.364  1.00 39.81           C  
ATOM   2054  NZ  LYS A 474       2.264  72.709  56.723  1.00 41.43           N  
ATOM   2055  N   ASP A 475      -0.865  67.195  53.968  1.00 33.71           N  
ATOM   2056  CA  ASP A 475      -1.623  67.548  52.775  1.00 36.71           C  
ATOM   2057  C   ASP A 475      -1.551  66.485  51.681  1.00 38.34           C  
ATOM   2058  O   ASP A 475      -1.693  66.794  50.498  1.00 39.35           O  
ATOM   2059  CB  ASP A 475      -1.135  68.890  52.216  1.00 36.84           C  
ATOM   2060  CG  ASP A 475      -1.252  70.019  53.223  1.00 37.97           C  
ATOM   2061  OD1 ASP A 475      -2.362  70.235  53.754  1.00 38.58           O  
ATOM   2062  OD2 ASP A 475      -0.235  70.697  53.482  1.00 38.33           O  
ATOM   2063  N   LEU A 476      -1.322  65.236  52.074  1.00 39.63           N  
ATOM   2064  CA  LEU A 476      -1.258  64.147  51.106  1.00 41.26           C  
ATOM   2065  C   LEU A 476      -2.697  63.728  50.810  1.00 43.19           C  
ATOM   2066  O   LEU A 476      -3.541  63.729  51.705  1.00 44.18           O  
ATOM   2067  CB  LEU A 476      -0.472  62.965  51.681  1.00 39.80           C  
ATOM   2068  CG  LEU A 476      -0.040  61.887  50.683  1.00 39.03           C  
ATOM   2069  CD1 LEU A 476       0.956  62.478  49.696  1.00 38.90           C  
ATOM   2070  CD2 LEU A 476       0.587  60.717  51.423  1.00 38.99           C  
ATOM   2071  N   TYR A 477      -2.981  63.376  49.559  1.00 45.07           N  
ATOM   2072  CA  TYR A 477      -4.335  62.980  49.175  1.00 46.92           C  
ATOM   2073  C   TYR A 477      -4.884  61.863  50.064  1.00 47.89           C  
ATOM   2074  O   TYR A 477      -4.107  61.301  50.864  1.00 48.85           O  
ATOM   2075  CB  TYR A 477      -4.359  62.531  47.710  1.00 47.31           C  
ATOM   2076  CG  TYR A 477      -3.845  61.127  47.479  1.00 48.05           C  
ATOM   2077  CD1 TYR A 477      -2.600  60.728  47.964  1.00 48.15           C  
ATOM   2078  CD2 TYR A 477      -4.607  60.194  46.776  1.00 48.54           C  
ATOM   2079  CE1 TYR A 477      -2.127  59.434  47.757  1.00 48.45           C  
ATOM   2080  CE2 TYR A 477      -4.143  58.898  46.562  1.00 49.21           C  
ATOM   2081  CZ  TYR A 477      -2.904  58.525  47.056  1.00 48.96           C  
ATOM   2082  OH  TYR A 477      -2.447  57.242  46.864  1.00 48.91           O  
ATOM   2083  OXT TYR A 477      -6.089  61.556  49.942  1.00 49.68           O  
TER    2084      TYR A 477                                                      
ATOM   2085  N   PRO B   6      11.470  76.612  52.372  1.00 35.30           N  
ATOM   2086  CA  PRO B   6      12.300  75.416  52.104  1.00 33.23           C  
ATOM   2087  C   PRO B   6      11.750  74.176  52.805  1.00 31.65           C  
ATOM   2088  O   PRO B   6      11.233  74.259  53.918  1.00 33.10           O  
ATOM   2089  CB  PRO B   6      13.702  75.739  52.597  1.00 34.36           C  
ATOM   2090  CG  PRO B   6      13.400  76.744  53.700  1.00 35.74           C  
ATOM   2091  CD  PRO B   6      12.254  77.599  53.138  1.00 35.78           C  
ATOM   2092  N   SER B   7      11.866  73.028  52.146  1.00 27.47           N  
ATOM   2093  CA  SER B   7      11.385  71.769  52.702  1.00 23.14           C  
ATOM   2094  C   SER B   7      12.538  70.779  52.794  1.00 20.88           C  
ATOM   2095  O   SER B   7      13.586  70.977  52.182  1.00 19.06           O  
ATOM   2096  CB  SER B   7      10.286  71.182  51.817  1.00 25.32           C  
ATOM   2097  OG  SER B   7      10.827  70.637  50.624  1.00 23.11           O  
ATOM   2098  N   LEU B   8      12.339  69.712  53.561  1.00 18.23           N  
ATOM   2099  CA  LEU B   8      13.366  68.694  53.721  1.00 17.77           C  
ATOM   2100  C   LEU B   8      13.552  67.928  52.412  1.00 15.95           C  
ATOM   2101  O   LEU B   8      14.669  67.573  52.049  1.00 15.75           O  
ATOM   2102  CB  LEU B   8      12.985  67.740  54.856  1.00 16.77           C  
ATOM   2103  CG  LEU B   8      12.991  68.373  56.251  1.00 18.06           C  
ATOM   2104  CD1 LEU B   8      12.430  67.391  57.272  1.00 19.18           C  
ATOM   2105  CD2 LEU B   8      14.405  68.781  56.618  1.00 19.10           C  
ATOM   2106  N   LEU B   9      12.461  67.674  51.700  1.00 16.40           N  
ATOM   2107  CA  LEU B   9      12.573  66.967  50.429  1.00 15.29           C  
ATOM   2108  C   LEU B   9      13.383  67.798  49.433  1.00 15.39           C  
ATOM   2109  O   LEU B   9      14.184  67.261  48.670  1.00 12.87           O  
ATOM   2110  CB  LEU B   9      11.187  66.673  49.851  1.00 16.22           C  
ATOM   2111  CG  LEU B   9      10.359  65.594  50.555  1.00 15.47           C  
ATOM   2112  CD1 LEU B   9       8.969  65.521  49.937  1.00 19.24           C  
ATOM   2113  CD2 LEU B   9      11.066  64.257  50.435  1.00 17.85           C  
ATOM   2114  N   LYS B  10      13.174  69.112  49.441  1.00 15.98           N  
ATOM   2115  CA  LYS B  10      13.904  69.982  48.529  1.00 15.76           C  
ATOM   2116  C   LYS B  10      15.393  69.952  48.876  1.00 15.10           C  
ATOM   2117  O   LYS B  10      16.247  69.896  47.991  1.00 14.92           O  
ATOM   2118  CB  LYS B  10      13.351  71.416  48.606  1.00 17.35           C  
ATOM   2119  CG  LYS B  10      13.622  72.244  47.361  1.00 21.30           C  
ATOM   2120  CD  LYS B  10      12.892  73.597  47.368  1.00 22.06           C  
ATOM   2121  CE  LYS B  10      11.385  73.444  47.194  1.00 22.99           C  
ATOM   2122  NZ  LYS B  10      10.696  74.758  46.986  1.00 23.04           N  
ATOM   2123  N   LYS B  11      15.708  69.961  50.167  1.00 15.20           N  
ATOM   2124  CA  LYS B  11      17.101  69.926  50.585  1.00 16.34           C  
ATOM   2125  C   LYS B  11      17.779  68.637  50.139  1.00 15.32           C  
ATOM   2126  O   LYS B  11      18.928  68.650  49.694  1.00 16.27           O  
ATOM   2127  CB  LYS B  11      17.203  70.079  52.104  1.00 17.16           C  
ATOM   2128  CG  LYS B  11      16.786  71.454  52.597  1.00 21.37           C  
ATOM   2129  CD  LYS B  11      16.813  71.519  54.113  1.00 24.36           C  
ATOM   2130  CE  LYS B  11      16.492  72.915  54.603  1.00 27.46           C  
ATOM   2131  NZ  LYS B  11      17.520  73.893  54.153  1.00 30.82           N  
ATOM   2132  N   LEU B  12      17.069  67.520  50.252  1.00 14.69           N  
ATOM   2133  CA  LEU B  12      17.629  66.243  49.838  1.00 14.66           C  
ATOM   2134  C   LEU B  12      17.823  66.212  48.322  1.00 13.98           C  
ATOM   2135  O   LEU B  12      18.799  65.657  47.818  1.00 15.55           O  
ATOM   2136  CB  LEU B  12      16.707  65.099  50.272  1.00 14.84           C  
ATOM   2137  CG  LEU B  12      16.572  64.838  51.775  1.00 15.57           C  
ATOM   2138  CD1 LEU B  12      15.493  63.779  52.011  1.00 14.54           C  
ATOM   2139  CD2 LEU B  12      17.912  64.386  52.344  1.00 15.55           C  
ATOM   2140  N   LEU B  13      16.891  66.822  47.596  1.00 12.86           N  
ATOM   2141  CA  LEU B  13      16.964  66.854  46.140  1.00 13.79           C  
ATOM   2142  C   LEU B  13      18.090  67.724  45.605  1.00 14.39           C  
ATOM   2143  O   LEU B  13      18.634  67.445  44.538  1.00 14.74           O  
ATOM   2144  CB  LEU B  13      15.639  67.357  45.557  1.00 12.69           C  
ATOM   2145  CG  LEU B  13      14.507  66.333  45.526  1.00 13.00           C  
ATOM   2146  CD1 LEU B  13      13.168  67.037  45.382  1.00 13.66           C  
ATOM   2147  CD2 LEU B  13      14.748  65.351  44.382  1.00 12.22           C  
ATOM   2148  N   LEU B  14      18.439  68.770  46.348  1.00 15.07           N  
ATOM   2149  CA  LEU B  14      19.474  69.712  45.918  1.00 17.75           C  
ATOM   2150  C   LEU B  14      20.899  69.303  46.276  1.00 20.77           C  
ATOM   2151  O   LEU B  14      21.862  69.804  45.683  1.00 20.84           O  
ATOM   2152  CB  LEU B  14      19.178  71.099  46.499  1.00 16.94           C  
ATOM   2153  CG  LEU B  14      17.900  71.786  45.997  1.00 16.67           C  
ATOM   2154  CD1 LEU B  14      17.550  72.960  46.903  1.00 17.08           C  
ATOM   2155  CD2 LEU B  14      18.095  72.254  44.566  1.00 16.80           C  
ATOM   2156  N   ALA B  15      21.027  68.402  47.242  1.00 23.44           N  
ATOM   2157  CA  ALA B  15      22.335  67.929  47.679  1.00 27.78           C  
ATOM   2158  C   ALA B  15      23.034  67.169  46.554  1.00 30.21           C  
ATOM   2159  O   ALA B  15      22.579  66.108  46.128  1.00 30.04           O  
ATOM   2160  CB  ALA B  15      22.180  67.034  48.903  1.00 28.32           C  
ATOM   2161  N   PRO B  16      24.152  67.714  46.048  1.00 33.04           N  
ATOM   2162  CA  PRO B  16      24.906  67.073  44.970  1.00 35.38           C  
ATOM   2163  C   PRO B  16      25.675  65.846  45.457  1.00 37.05           C  
ATOM   2164  O   PRO B  16      25.590  65.534  46.665  1.00 37.29           O  
ATOM   2165  CB  PRO B  16      25.830  68.191  44.495  1.00 35.53           C  
ATOM   2166  CG  PRO B  16      26.126  68.916  45.765  1.00 35.16           C  
ATOM   2167  CD  PRO B  16      24.759  69.007  46.413  1.00 33.66           C  
TER    2168      PRO B  16                                                      
HETATM 2169  C1  KRC A   1      15.774  50.830  64.617  1.00 26.78           C  
HETATM 2170  C2  KRC A   1      16.163  51.372  63.467  1.00 27.05           C  
HETATM 2171  C3  KRC A   1      15.989  50.636  62.193  1.00 24.49           C  
HETATM 2172  C4  KRC A   1      15.207  49.554  62.139  1.00 23.84           C  
HETATM 2173  C5  KRC A   1      14.978  48.711  63.399  1.00 23.41           C  
HETATM 2174  C6  KRC A   1      14.881  49.645  64.616  1.00 25.34           C  
HETATM 2175  O7  KRC A   1      14.469  48.924  61.222  1.00 21.42           O  
HETATM 2176  C8  KRC A   1      13.455  48.158  61.736  1.00 19.70           C  
HETATM 2177  C9  KRC A   1      13.681  47.970  63.116  1.00 21.96           C  
HETATM 2178  C10 KRC A   1      12.341  47.592  61.133  1.00 17.48           C  
HETATM 2179  C11 KRC A   1      11.442  46.846  61.893  1.00 18.61           C  
HETATM 2180  C12 KRC A   1      11.663  46.665  63.253  1.00 19.12           C  
HETATM 2181  C13 KRC A   1      12.774  47.223  63.864  1.00 20.93           C  
HETATM 2182  O14 KRC A   1      14.155  49.408  65.578  1.00 26.19           O  
HETATM 2183  O15 KRC A   1      12.980  47.032  65.213  1.00 21.74           O  
HETATM 2184  O16 KRC A   1      10.334  46.280  61.297  1.00 17.77           O  
HETATM 2185  C17 KRC A   1      12.104  47.779  59.694  1.00 16.03           C  
HETATM 2186  N18 KRC A   1      10.836  47.920  59.271  1.00 14.11           N  
HETATM 2187  C19 KRC A   1      16.141  47.740  63.590  1.00 23.26           C  
HETATM 2188  O20 KRC A   1      13.045  47.790  58.909  1.00 16.44           O  
HETATM 2189  C21 KRC A   1      16.249  51.383  65.901  1.00 29.77           C  
HETATM 2190  O22 KRC A   1      16.740  52.598  63.456  1.00 26.49           O  
HETATM 2191  C23 KRC A   1      17.751  51.509  66.172  1.00 31.74           C  
HETATM 2192  O24 KRC A   1      15.443  51.739  66.748  1.00 31.12           O  
HETATM 2193  C25 KRC A   1       9.182  45.733  61.897  1.00 20.85           C  
HETATM 2194  C26 KRC A   1      10.555  48.091  57.854  1.00 15.95           C  
HETATM 2195  C27 KRC A   1       9.119  48.503  57.671  1.00 16.47           C  
HETATM 2196  C28 KRC A   1       8.789  49.826  57.335  1.00 17.95           C  
HETATM 2197  C29 KRC A   1       7.449  50.198  57.172  1.00 19.00           C  
HETATM 2198  C30 KRC A   1       6.431  49.254  57.342  1.00 20.42           C  
HETATM 2199  C31 KRC A   1       6.749  47.953  57.672  1.00 18.11           C  
HETATM 2200  C32 KRC A   1       8.092  47.569  57.838  1.00 16.76           C  
HETATM 2201  C33 KRC A   1       5.731  47.034  57.837  1.00 18.14           C  
HETATM 2202  C34 KRC A   1       6.034  45.708  58.171  1.00 19.65           C  
HETATM 2203  C35 KRC A   1       7.367  45.319  58.337  1.00 17.79           C  
HETATM 2204  C36 KRC A   1       8.397  46.255  58.169  1.00 17.71           C  
HETATM 2205  C37 KRC A   1       9.875  50.847  57.150  1.00 21.24           C  
HETATM 2206  C38 KRC A   1      10.399  50.858  55.713  1.00 20.81           C  
HETATM 2207  O   HOH A   2      -2.772  41.976  39.015  1.00  9.75           O  
HETATM 2208  O   HOH A   3      14.673  47.746  28.118  1.00  9.22           O  
HETATM 2209  O   HOH A   4      -2.615  43.819  48.961  1.00 17.39           O  
HETATM 2210  O   HOH A   5      18.958  41.303  38.375  1.00 10.99           O  
HETATM 2211  O   HOH A   6      17.323  69.807  40.195  1.00  9.88           O  
HETATM 2212  O   HOH A   7      17.552  67.602  41.915  1.00 11.73           O  
HETATM 2213  O   HOH A   8      13.351  74.591  39.381  1.00 12.79           O  
HETATM 2214  O   HOH A   9       2.752  36.862  35.918  1.00 16.70           O  
HETATM 2215  O   HOH A  10       9.737  36.843  44.180  1.00 16.40           O  
HETATM 2216  O   HOH A  11       7.725  68.906  35.513  1.00 11.37           O  
HETATM 2217  O   HOH A  12      -1.231  59.946  43.432  1.00 18.45           O  
HETATM 2218  O   HOH A  13       5.604  59.832  41.845  1.00  9.53           O  
HETATM 2219  O   HOH A  14       1.161  42.164  29.590  1.00 13.43           O  
HETATM 2220  O   HOH A  15      15.930  38.066  43.057  1.00 15.51           O  
HETATM 2221  O   HOH A  16      13.387  67.032  32.169  1.00 15.14           O  
HETATM 2222  O   HOH A  17       1.933  69.971  30.228  1.00 17.19           O  
HETATM 2223  O   HOH A  18       8.125  40.203  42.431  1.00 14.05           O  
HETATM 2224  O   HOH A  19       4.313  70.362  41.956  1.00 13.58           O  
HETATM 2225  O   HOH A  20       9.539  70.593  34.490  1.00 15.80           O  
HETATM 2226  O   HOH A  21      -1.294  68.573  37.953  1.00 14.39           O  
HETATM 2227  O   HOH A  22      14.772  72.666  38.218  1.00 15.74           O  
HETATM 2228  O   HOH A  23      17.081  46.792  34.266  1.00 13.80           O  
HETATM 2229  O   HOH A  24      18.151  63.239  36.255  1.00 12.89           O  
HETATM 2230  O   HOH A  25       9.454  33.468  31.808  1.00 22.18           O  
HETATM 2231  O   HOH A  26      14.019  45.942  46.194  1.00 17.52           O  
HETATM 2232  O   HOH A  27       4.961  41.237  29.791  1.00 15.97           O  
HETATM 2233  O   HOH A  28       1.145  54.615  41.272  1.00 18.05           O  
HETATM 2234  O   HOH A  29      26.266  47.640  38.969  1.00 20.14           O  
HETATM 2235  O   HOH A  30       1.241  70.871  32.599  1.00 17.28           O  
HETATM 2236  O   HOH A  31      10.045  43.823  45.407  1.00 12.81           O  
HETATM 2237  O   HOH A  32      -0.779  65.874  37.617  1.00 15.58           O  
HETATM 2238  O   HOH A  33       6.832  39.279  29.861  1.00 21.48           O  
HETATM 2239  O   HOH A  34      23.846  51.428  30.227  1.00 20.44           O  
HETATM 2240  O   HOH A  35      17.513  39.980  41.622  1.00 17.53           O  
HETATM 2241  O   HOH A  36      14.243  36.082  25.906  1.00 17.10           O  
HETATM 2242  O   HOH A  37      22.414  48.506  24.846  1.00 16.41           O  
HETATM 2243  O   HOH A  38      15.857  47.805  59.073  1.00 21.06           O  
HETATM 2244  O   HOH A  39      26.293  49.982  40.255  1.00 22.10           O  
HETATM 2245  O   HOH A  40       2.104  44.381  72.065  1.00 25.21           O  
HETATM 2246  O   HOH A  41       9.327  41.337  44.666  1.00 14.03           O  
HETATM 2247  O   HOH A  42       4.421  58.674  49.677  1.00 19.01           O  
HETATM 2248  O   HOH A  43      21.159  62.691  36.884  1.00 20.06           O  
HETATM 2249  O   HOH A  44       5.831  70.580  45.706  1.00 19.63           O  
HETATM 2250  O   HOH A  45      18.380  45.043  32.525  1.00 14.70           O  
HETATM 2251  O   HOH A  46      19.844  54.714  26.519  1.00 22.11           O  
HETATM 2252  O   HOH A  47      18.187  33.507  66.017  1.00 26.39           O  
HETATM 2253  O   HOH A  48       8.807  59.657  25.350  1.00 20.57           O  
HETATM 2254  O   HOH A  49       8.751  45.414  23.644  1.00 22.00           O  
HETATM 2255  O   HOH A  50      20.514  44.930  34.399  1.00 17.56           O  
HETATM 2256  O   HOH A  51       1.940  68.764  44.778  1.00 25.28           O  
HETATM 2257  O   HOH A  52      13.909  57.996  30.009  1.00 29.27           O  
HETATM 2258  O   HOH A  53      13.433  46.166  56.647  1.00 21.58           O  
HETATM 2259  O   HOH A  54      -5.540  45.896  34.819  1.00 21.54           O  
HETATM 2260  O   HOH A  55       8.990  48.307  24.339  1.00 21.54           O  
HETATM 2261  O   HOH A  56      14.878  61.946  29.863  1.00 24.86           O  
HETATM 2262  O   HOH A  57      13.560  37.285  41.670  1.00 28.32           O  
HETATM 2263  O   HOH A  58      11.397  49.961  51.314  1.00 19.22           O  
HETATM 2264  O   HOH A  59       0.303  34.572  53.242  1.00 25.96           O  
HETATM 2265  O   HOH A  60      20.801  55.306  29.308  1.00 29.30           O  
HETATM 2266  O   HOH A  61      -1.754  38.539  50.532  1.00 24.82           O  
HETATM 2267  O   HOH A  62       6.183  43.317  28.220  1.00 22.06           O  
HETATM 2268  O   HOH A  63       1.797  55.508  38.807  1.00 25.88           O  
HETATM 2269  O   HOH A  64      -3.610  68.279  40.346  1.00 23.26           O  
HETATM 2270  O   HOH A  65       0.414  57.417  46.533  1.00 26.32           O  
HETATM 2271  O   HOH A  66      -1.292  37.065  52.863  1.00 22.35           O  
HETATM 2272  O   HOH A  67       1.131  56.055  32.433  1.00 31.52           O  
HETATM 2273  O   HOH A  68      17.024  44.519  56.168  1.00 23.65           O  
HETATM 2274  O   HOH A  69      11.461  62.673  27.480  1.00 28.71           O  
HETATM 2275  O   HOH A  70      -1.983  49.719  53.253  1.00 25.53           O  
HETATM 2276  O   HOH A  71      21.459  55.728  48.895  1.00 20.96           O  
HETATM 2277  O   HOH A  72       5.084  53.942  26.394  1.00 20.75           O  
HETATM 2278  O   HOH A  73      21.227  42.475  41.992  1.00 23.46           O  
HETATM 2279  O   HOH A  74       1.448  43.714  27.339  1.00 25.23           O  
HETATM 2280  O   HOH A  75      20.718  62.202  46.797  1.00 26.13           O  
HETATM 2281  O   HOH A  76       1.827  59.525  33.850  1.00 24.00           O  
HETATM 2282  O   HOH A  77      10.599  64.969  28.967  1.00 22.93           O  
HETATM 2283  O   HOH A  78      13.880  47.902  54.634  1.00 27.64           O  
HETATM 2284  O   HOH A  79      17.808  49.442  59.808  1.00 31.81           O  
HETATM 2285  O   HOH A  80       0.709  72.737  42.817  1.00 35.95           O  
HETATM 2286  O   HOH A  82       7.902  35.160  35.186  1.00 27.68           O  
HETATM 2287  O   HOH A  83       4.569  69.343  53.543  1.00 31.44           O  
HETATM 2288  O   HOH A  84      19.486  45.947  29.844  1.00 21.97           O  
HETATM 2289  O   HOH A  85      23.406  47.480  46.380  1.00 23.54           O  
HETATM 2290  O   HOH A  86       2.823  33.794  28.445  1.00 22.60           O  
HETATM 2291  O   HOH A  87      17.357  51.971  59.004  1.00 31.42           O  
HETATM 2292  O   HOH A  88      13.001  51.382  49.575  1.00 23.79           O  
HETATM 2293  O   HOH A  89      25.371  45.602  35.674  1.00 21.80           O  
HETATM 2294  O   HOH A  90      19.392  49.320  62.203  1.00 33.28           O  
HETATM 2295  O   HOH A  91      11.668  76.478  38.077  1.00 20.70           O  
HETATM 2296  O   HOH A  92      18.974  61.492  49.722  1.00 24.83           O  
HETATM 2297  O   HOH A  93      -1.398  36.788  58.512  1.00 36.07           O  
HETATM 2298  O   HOH A  94      16.833  36.335  34.189  1.00 24.40           O  
HETATM 2299  O   HOH A  95       7.730  72.025  46.662  1.00 24.71           O  
HETATM 2300  O   HOH A  96      21.134  54.230  53.337  1.00 28.83           O  
HETATM 2301  O   HOH A  98      -7.168  44.093  36.748  1.00 23.69           O  
HETATM 2302  O   HOH A  99       5.643  36.357  36.749  1.00 24.72           O  
HETATM 2303  O   HOH A 100       7.031  72.447  30.673  1.00 28.78           O  
HETATM 2304  O   HOH A 101      -3.411  60.951  41.075  1.00 32.47           O  
HETATM 2305  O   HOH A 102       4.557  69.257  48.420  1.00 32.32           O  
HETATM 2306  O   HOH A 103       5.436  34.510  61.144  1.00 24.20           O  
HETATM 2307  O   HOH A 104       8.239  36.659  75.435  1.00 30.55           O  
HETATM 2308  O   HOH A 105      25.057  43.720  41.008  1.00 35.72           O  
HETATM 2309  O   HOH A 106      -1.936  45.179  51.319  1.00 30.52           O  
HETATM 2310  O   HOH A 107      11.924  35.371  42.487  1.00 35.30           O  
HETATM 2311  O   HOH A 108      20.695  57.519  50.998  1.00 26.70           O  
HETATM 2312  O   HOH A 109      -2.309  39.900  42.453  1.00 44.32           O  
HETATM 2313  O   HOH A 110       5.097  45.819  51.321  1.00 29.12           O  
HETATM 2314  O   HOH A 111      -3.639  47.453  52.230  1.00 26.36           O  
HETATM 2315  O   HOH A 113       0.609  74.291  35.542  1.00 26.04           O  
HETATM 2316  O   HOH A 114      16.785  56.904  60.028  1.00 30.87           O  
HETATM 2317  O   HOH A 115      -0.581  72.428  39.219  1.00 39.18           O  
HETATM 2318  O   HOH A 116       2.910  58.244  30.558  1.00 32.52           O  
HETATM 2319  O   HOH A 117       2.008  51.429  28.424  1.00 31.31           O  
HETATM 2320  O   HOH A 118      16.742  47.098  56.474  1.00 43.19           O  
HETATM 2321  O   HOH A 119      17.674  36.095  43.572  1.00 36.35           O  
HETATM 2322  O   HOH A 120       8.943  72.700  32.607  1.00 22.06           O  
HETATM 2323  O   HOH A 121      -5.092  44.875  71.036  1.00 44.47           O  
HETATM 2324  O   HOH A 122      19.671  56.670  53.462  1.00 27.50           O  
HETATM 2325  O   HOH A 123       4.479  50.989  27.152  1.00 35.09           O  
HETATM 2326  O   HOH A 125      -2.218  66.904  56.701  1.00 38.19           O  
HETATM 2327  O   HOH A 126      -3.430  45.048  46.649  1.00 33.61           O  
HETATM 2328  O   HOH A 127      -2.300  44.095  44.383  1.00 33.30           O  
HETATM 2329  O   HOH A 128      13.181  48.102  51.860  1.00 31.31           O  
HETATM 2330  O   HOH A 129      16.588  58.144  29.065  1.00 30.88           O  
HETATM 2331  O   HOH A 130       3.971  44.147  26.517  1.00 31.77           O  
HETATM 2332  O   HOH A 131       7.772  68.581  58.785  1.00 32.48           O  
HETATM 2333  O   HOH A 132       8.403  57.139  24.389  1.00 40.36           O  
HETATM 2334  O   HOH A 133      16.096  66.574  30.548  1.00 26.25           O  
HETATM 2335  O   HOH A 134      13.023  60.220  28.386  1.00 32.80           O  
HETATM 2336  O   HOH A 135       5.295  64.308  66.798  1.00 34.20           O  
HETATM 2337  O   HOH A 136       6.286  60.048  24.414  1.00 32.40           O  
HETATM 2338  O   HOH A 137      19.722  58.095  29.068  1.00 30.89           O  
HETATM 2339  O   HOH A 138      16.213  34.229  68.364  1.00 27.95           O  
HETATM 2340  O   HOH A 139       2.325  41.435  60.346  1.00 30.14           O  
HETATM 2341  O   HOH A 140      -3.134  39.333  38.739  1.00 36.84           O  
HETATM 2342  O   HOH A 141      25.250  51.528  32.835  1.00 26.38           O  
HETATM 2343  O   HOH A 142       2.774  55.322  27.310  1.00 33.30           O  
HETATM 2344  O   HOH A 143      15.336  46.211  48.569  1.00 32.34           O  
HETATM 2345  O   HOH A 144      22.805  42.343  44.239  1.00 27.53           O  
HETATM 2346  O   HOH A 145      15.478  33.069  74.875  1.00 33.47           O  
HETATM 2347  O   HOH A 147       7.925  69.180  50.710  1.00 30.89           O  
HETATM 2348  O   HOH A 148       1.743  32.798  51.151  1.00 38.63           O  
HETATM 2349  O   HOH A 150       6.134  67.350  50.595  1.00 37.48           O  
HETATM 2350  O   HOH A 151       1.977  32.825  31.547  1.00 25.56           O  
HETATM 2351  O   HOH A 152      15.625  35.957  39.510  1.00 50.92           O  
HETATM 2352  O   HOH A 153      27.217  48.028  33.231  1.00 29.28           O  
HETATM 2353  O   HOH A 154       8.055  76.319  40.366  1.00 29.42           O  
HETATM 2354  O   HOH A 155      11.300  43.071  74.294  1.00 38.55           O  
HETATM 2355  O   HOH A 157       3.584  32.964  34.180  1.00 48.44           O  
HETATM 2356  O   HOH A 158      20.971  32.925  56.100  1.00 36.17           O  
HETATM 2357  O   HOH A 159      -5.015  49.753  36.517  1.00 31.54           O  
HETATM 2358  O   HOH A 160      27.789  49.452  42.650  1.00 28.04           O  
HETATM 2359  O   HOH A 161      19.123  49.841  56.666  1.00 29.51           O  
HETATM 2360  O   HOH A 162      -4.529  39.800  51.002  1.00 38.73           O  
HETATM 2361  O   HOH A 163      23.877  54.270  36.376  1.00 37.62           O  
HETATM 2362  O   HOH A 164      -0.956  51.968  35.894  1.00 31.57           O  
HETATM 2363  O   HOH A 165       4.546  34.821  47.233  1.00 33.85           O  
HETATM 2364  O   HOH A 167      12.920  35.626  38.255  1.00 45.03           O  
HETATM 2365  O   HOH A 169      17.517  31.014  64.732  1.00 43.05           O  
HETATM 2366  O   HOH A 170      12.417  33.409  73.232  1.00 44.54           O  
HETATM 2367  O   HOH A 171       6.889  35.619  49.399  1.00 10.29           O  
HETATM 2368  O   HOH A 172      15.803  54.884  25.485  1.00 24.27           O  
HETATM 2369  O   HOH A 173      24.515  48.978  22.778  1.00 33.59           O  
HETATM 2370  O   HOH A 174      24.683  42.150  34.278  1.00 21.51           O  
HETATM 2371  O   HOH A 175       7.135  32.857  51.282  1.00 30.05           O  
HETATM 2372  O   HOH A 176      -5.835  52.936  43.252  1.00 29.53           O  
HETATM 2373  O   HOH A 177       6.380  34.200  65.484  1.00 34.69           O  
HETATM 2374  O   HOH A 178      23.095  54.476  50.784  1.00 31.38           O  
HETATM 2375  O   HOH A 179      19.578  35.605  45.277  1.00 30.14           O  
HETATM 2376  O   HOH A 180      24.503  42.268  37.587  1.00 40.41           O  
HETATM 2377  O   HOH A 181      22.793  50.337  54.371  1.00 32.97           O  
HETATM 2378  O   HOH A 182       6.770  53.746  59.334  1.00 31.71           O  
HETATM 2379  O   HOH A 183      -8.192  49.232  39.225  1.00 30.31           O  
HETATM 2380  O   HOH A 184      23.369  38.297  50.678  1.00 39.45           O  
HETATM 2381  O   HOH A 185       9.606  66.436  27.021  1.00 35.61           O  
HETATM 2382  O   HOH A 187      14.832  34.144  34.038  1.00 29.85           O  
HETATM 2383  O   HOH A 188      -0.400  61.788  33.323  1.00 33.03           O  
HETATM 2384  O   HOH A 189      28.146  51.117  31.550  1.00 45.86           O  
HETATM 2385  O   HOH A 190      -1.459  74.125  37.091  1.00 29.52           O  
HETATM 2386  O   HOH A 191       0.542  55.491  29.767  1.00 38.94           O  
HETATM 2387  O   HOH A 192      -7.309  44.157  39.916  1.00 30.03           O  
HETATM 2388  O   HOH A 193       5.035  55.649  59.375  1.00 36.99           O  
HETATM 2389  O   HOH A 478      17.338  61.704  61.656  1.00  9.57           O  
HETATM 2390  O   HOH A 479      21.669  60.542  42.415  1.00 35.02           O  
HETATM 2391  O   HOH A 480       0.118  36.602  64.888  1.00 39.22           O  
HETATM 2392  O   HOH A 481      15.266  48.698  49.976  1.00 31.44           O  
HETATM 2393  O   HOH A 482      -4.686  42.093  43.647  1.00 42.49           O  
HETATM 2394  O   HOH A 483      27.010  44.075  36.986  1.00 43.66           O  
HETATM 2395  O   HOH A 484      24.700  45.105  45.522  1.00 35.81           O  
HETATM 2396  O   HOH A 485      20.994  60.415  34.957  1.00 43.55           O  
HETATM 2397  O   HOH A 486      23.010  39.052  62.975  1.00 37.36           O  
HETATM 2398  O   HOH A 487      22.010  37.749  57.153  1.00 38.06           O  
HETATM 2399  O   HOH A 488      24.172  54.014  29.445  1.00 39.87           O  
HETATM 2400  O   HOH A 489       9.128  70.140  56.948  1.00 37.34           O  
HETATM 2401  O   HOH A 490      18.285  53.602  61.227  1.00 35.08           O  
HETATM 2402  O   HOH A 491      18.196  49.505  50.301  1.00 27.19           O  
HETATM 2403  O   HOH A 492      24.172  39.795  55.576  1.00 44.70           O  
HETATM 2404  O   HOH A 493       0.239  58.975  30.790  1.00 36.35           O  
HETATM 2405  O   HOH A 494       4.406  32.910  41.494  1.00 42.65           O  
HETATM 2406  O   HOH A 495       3.544  30.252  29.701  1.00 35.97           O  
HETATM 2407  O   HOH A 496       1.067  57.827  35.690  1.00 31.25           O  
HETATM 2408  O   HOH A 497      -0.875  35.819  43.885  1.00 33.55           O  
HETATM 2409  O   HOH A 498       0.839  35.194  60.098  1.00 39.51           O  
HETATM 2410  O   HOH A 499      -6.481  49.100  43.269  1.00 40.55           O  
HETATM 2411  O   HOH A 500      -4.025  39.199  56.849  1.00 35.24           O  
HETATM 2412  O   HOH A 501       0.332  37.914  42.335  1.00 39.53           O  
HETATM 2413  O   HOH A 502      -1.091  33.648  55.730  1.00 38.43           O  
HETATM 2414  O   HOH A 503      17.920  44.599  75.384  1.00 42.82           O  
HETATM 2415  O   HOH A 504      -4.155  65.549  54.520  1.00 53.41           O  
HETATM 2416  O   HOH A 505       3.689  61.740  26.797  1.00 28.10           O  
HETATM 2417  O   HOH A 506       5.313  33.943  37.853  1.00 35.84           O  
HETATM 2418  O   HOH A 507      21.888  54.838  24.789  1.00 37.85           O  
HETATM 2419  O   HOH A 508       0.182  36.178  40.128  1.00 34.29           O  
HETATM 2420  O   HOH A 509      21.526  44.485  75.117  1.00 47.42           O  
HETATM 2421  O   HOH A 510      10.168  69.594  59.367  1.00 44.09           O  
HETATM 2422  O   HOH A 511      10.542  78.196  40.094  1.00 39.52           O  
HETATM 2423  O   HOH A 512      15.421  34.552  44.353  1.00 35.10           O  
HETATM 2424  O   HOH A 513      -7.796  46.114  42.239  1.00 41.75           O  
HETATM 2425  O   HOH A 514      22.684  51.696  22.741  1.00 48.11           O  
HETATM 2426  O   HOH A 515      -2.059  62.916  55.204  1.00 40.62           O  
HETATM 2427  O   HOH A 516      -1.039  57.403  33.091  1.00 41.00           O  
HETATM 2428  O   HOH A 517      -5.468  49.004  71.769  1.00 46.43           O  
HETATM 2429  O   HOH A 518      22.154  47.978  59.598  1.00 38.43           O  
HETATM 2430  O   HOH A 519      14.639  30.732  65.108  1.00 47.65           O  
HETATM 2431  O   HOH A 520      -3.197  35.248  56.932  1.00 51.55           O  
HETATM 2432  O   HOH A 521      21.155  42.668  72.714  1.00 40.24           O  
HETATM 2433  O   HOH A 522       6.200  53.503  56.491  1.00 41.56           O  
HETATM 2434  O   HOH A 523      15.105  29.109  62.488  1.00 48.87           O  
HETATM 2435  O   HOH A 524      25.416  41.203  41.805  1.00 42.39           O  
HETATM 2436  O   HOH A 525      -0.027  35.568  46.538  1.00 36.71           O  
HETATM 2437  O   HOH A 526       0.604  52.834  30.146  1.00 35.53           O  
HETATM 2438  O   HOH A 527       4.142  72.546  43.824  1.00 31.64           O  
HETATM 2439  O   HOH A 528       8.017  35.127  24.565  1.00 37.36           O  
HETATM 2440  O   HOH A 529      -3.721  49.343  34.150  1.00 35.57           O  
HETATM 2441  O   HOH A 530      17.103  37.170  36.587  1.00 40.67           O  
HETATM 2442  O   HOH A 531      -4.676  68.851  43.012  1.00 40.57           O  
HETATM 2443  O   HOH A 532      11.258  33.801  36.625  1.00 35.78           O  
HETATM 2444  O   HOH A 533      -8.543  50.241  41.820  1.00 36.52           O  
HETATM 2445  O   HOH A 534      15.039  49.107  17.491  1.00 33.09           O  
HETATM 2446  O   HOH A 535      24.490  53.425  25.239  1.00 38.07           O  
HETATM 2447  O   HOH A 536       2.991  46.859  73.183  1.00 36.13           O  
HETATM 2448  O   HOH A 537      20.641  61.574  52.710  1.00 41.61           O  
HETATM 2449  O   HOH A 538       3.512  56.794  47.792  1.00 29.28           O  
HETATM 2450  O   HOH A 539      -2.120  36.070  49.003  1.00 36.27           O  
HETATM 2451  O   HOH A 540       8.570  77.812  44.868  1.00 40.63           O  
HETATM 2452  O   HOH A 541      15.370  54.106  22.838  1.00 37.48           O  
HETATM 2453  O   HOH A 542       6.578  37.818  27.109  1.00 29.32           O  
HETATM 2454  O   HOH A 543       6.849  76.230  46.427  1.00 45.48           O  
HETATM 2455  O   HOH A 544       6.969  71.219  52.790  1.00 44.75           O  
HETATM 2456  O   HOH A 545      12.109  37.183  24.473  1.00 30.44           O  
HETATM 2457  O   HOH A 546      -4.464  43.557  41.120  1.00 36.04           O  
HETATM 2458  O   HOH A 547      -2.187  76.365  38.492  1.00 33.95           O  
HETATM 2459  O   HOH A 548       4.878  75.156  44.057  1.00 45.74           O  
HETATM 2460  O   HOH A 549      10.435  32.104  24.208  1.00 44.53           O  
HETATM 2461  O   HOH A 550       0.724  63.490  74.276  1.00 44.04           O  
HETATM 2462  O   HOH A 551       9.656  50.165  21.729  1.00 44.75           O  
HETATM 2463  O   HOH A 552      25.028  54.469  33.317  1.00 33.55           O  
HETATM 2464  O   HOH A 553       3.361  57.159  73.850  1.00 46.18           O  
HETATM 2465  O   HOH A 554      -7.559  48.415  45.457  1.00 43.95           O  
HETATM 2466  O   HOH A 555      21.475  33.875  65.769  1.00 37.29           O  
HETATM 2467  O   HOH A 556      24.740  39.241  60.239  1.00 44.34           O  
HETATM 2468  O   HOH A 557       1.400  71.601  45.276  1.00 35.41           O  
HETATM 2469  O   HOH A 558       4.466  31.552  43.692  1.00 48.71           O  
HETATM 2470  O   HOH A 559      25.074  40.788  63.261  1.00 51.27           O  
HETATM 2471  O   HOH A 560      16.444  55.013  69.803  1.00 50.48           O  
HETATM 2472  O   HOH A 561      -6.197  39.634  53.763  1.00 49.93           O  
HETATM 2473  O   HOH A 562       8.348  78.848  37.868  1.00 42.77           O  
HETATM 2474  O   HOH B  81      23.202  72.084  46.363  1.00 28.43           O  
HETATM 2475  O   HOH B  97      20.348  63.983  49.154  1.00 34.35           O  
HETATM 2476  O   HOH B 112      10.158  75.756  50.064  1.00 43.76           O  
HETATM 2477  O   HOH B 124       8.862  71.828  49.117  1.00 27.48           O  
HETATM 2478  O   HOH B 156       8.318  73.971  50.501  1.00 33.89           O  
HETATM 2479  O   HOH B 166      20.856  70.739  49.783  1.00 39.68           O  
HETATM 2480  O   HOH B 186      21.281  64.476  51.757  1.00 45.29           O  
HETATM 2481  O   HOH B 224      25.904  72.435  45.889  1.00 31.69           O  
HETATM 2482  O   HOH B 239      20.263  73.537  50.070  1.00 46.52           O  
HETATM 2483  O   HOH B 265       8.182  76.807  52.426  1.00 46.36           O  
HETATM 2484  O   HOH B 534      13.326  72.480  55.900  1.00 36.23           O  
CONECT 2169 2170 2174 2189                                                      
CONECT 2170 2169 2171 2190                                                      
CONECT 2171 2170 2172                                                           
CONECT 2172 2171 2173 2175                                                      
CONECT 2173 2172 2174 2177 2187                                                 
CONECT 2174 2169 2173 2182                                                      
CONECT 2175 2172 2176                                                           
CONECT 2176 2175 2177 2178                                                      
CONECT 2177 2173 2176 2181                                                      
CONECT 2178 2176 2179 2185                                                      
CONECT 2179 2178 2180 2184                                                      
CONECT 2180 2179 2181                                                           
CONECT 2181 2177 2180 2183                                                      
CONECT 2182 2174                                                                
CONECT 2183 2181                                                                
CONECT 2184 2179 2193                                                           
CONECT 2185 2178 2186 2188                                                      
CONECT 2186 2185 2194                                                           
CONECT 2187 2173                                                                
CONECT 2188 2185                                                                
CONECT 2189 2169 2191 2192                                                      
CONECT 2190 2170                                                                
CONECT 2191 2189                                                                
CONECT 2192 2189                                                                
CONECT 2193 2184                                                                
CONECT 2194 2186 2195                                                           
CONECT 2195 2194 2196 2200                                                      
CONECT 2196 2195 2197 2205                                                      
CONECT 2197 2196 2198                                                           
CONECT 2198 2197 2199                                                           
CONECT 2199 2198 2200 2201                                                      
CONECT 2200 2195 2199 2204                                                      
CONECT 2201 2199 2202                                                           
CONECT 2202 2201 2203                                                           
CONECT 2203 2202 2204                                                           
CONECT 2204 2200 2203                                                           
CONECT 2205 2196 2206                                                           
CONECT 2206 2205                                                                
MASTER      277    0    1   13    4    0    4    6 2482    2   38   24          
END                                                                             
