# Supplementary material for: Understanding mechanisms of Polygonatum sibiricum-derived exosome-like nanoparticles against breast cancer through an integrated metabolomics and network pharmacology analysis
Source: Front Chem. 2025 Jun 6;13:1559758. doi: 10.3389/fchem.2025.1559758 (PMC12179076; doi:10.3389/fchem.2025.1559758)
Supplement: Supplementary file 1 [file DataSheet1.zip › raw data/Fig.6/Ingredient/6-gingerol.pdb]

COMPND    442793 
AUTHOR    GENERATED BY OPEN BABEL 2.4.1
HETATM    1  O   UNL     1       3.697   1.859  -0.252  1.00  0.00           O  
HETATM    2  O   UNL     1       1.016   1.104  -1.601  1.00  0.00           O  
HETATM    3  O   UNL     1      -5.561  -2.058  -0.133  1.00  0.00           O  
HETATM    4  O   UNL     1      -6.893  -0.010   1.193  1.00  0.00           O  
HETATM    5  C   UNL     1       4.440  -0.310   0.501  1.00  0.00           C  
HETATM    6  C   UNL     1       3.334   0.481  -0.208  1.00  0.00           C  
HETATM    7  C   UNL     1       5.809  -0.105  -0.159  1.00  0.00           C  
HETATM    8  C   UNL     1       1.965   0.326   0.459  1.00  0.00           C  
HETATM    9  C   UNL     1       6.942  -0.855   0.549  1.00  0.00           C  
HETATM   10  C   UNL     1       0.811   0.707  -0.454  1.00  0.00           C  
HETATM   11  C   UNL     1       8.319  -0.602  -0.062  1.00  0.00           C  
HETATM   12  C   UNL     1      -0.591   0.528   0.109  1.00  0.00           C  
HETATM   13  C   UNL     1      -1.701   0.860  -0.891  1.00  0.00           C  
HETATM   14  C   UNL     1      -3.086   0.624  -0.337  1.00  0.00           C  
HETATM   15  C   UNL     1       9.412  -1.313   0.721  1.00  0.00           C  
HETATM   16  C   UNL     1      -3.696  -0.621  -0.490  1.00  0.00           C  
HETATM   17  C   UNL     1      -3.755   1.652   0.328  1.00  0.00           C  
HETATM   18  C   UNL     1      -4.975  -0.838   0.023  1.00  0.00           C  
HETATM   19  C   UNL     1      -5.034   1.435   0.841  1.00  0.00           C  
HETATM   20  C   UNL     1      -5.644   0.190   0.688  1.00  0.00           C  
HETATM   21  C   UNL     1      -4.810  -3.054  -0.825  1.00  0.00           C  
HETATM   22  H   UNL     1       4.189  -1.378   0.507  1.00  0.00           H  
HETATM   23  H   UNL     1       4.506   0.017   1.546  1.00  0.00           H  
HETATM   24  H   UNL     1       3.285   0.135  -1.247  1.00  0.00           H  
HETATM   25  H   UNL     1       5.761  -0.431  -1.205  1.00  0.00           H  
HETATM   26  H   UNL     1       6.058   0.963  -0.171  1.00  0.00           H  
HETATM   27  H   UNL     1       1.900   0.953   1.355  1.00  0.00           H  
HETATM   28  H   UNL     1       1.808  -0.721   0.743  1.00  0.00           H  
HETATM   29  H   UNL     1       6.727  -1.931   0.530  1.00  0.00           H  
HETATM   30  H   UNL     1       6.958  -0.556   1.605  1.00  0.00           H  
HETATM   31  H   UNL     1       8.528   0.474  -0.074  1.00  0.00           H  
HETATM   32  H   UNL     1       8.332  -0.947  -1.102  1.00  0.00           H  
HETATM   33  H   UNL     1      -0.686  -0.514   0.435  1.00  0.00           H  
HETATM   34  H   UNL     1      -0.680   1.169   0.994  1.00  0.00           H  
HETATM   35  H   UNL     1      -1.611   1.905  -1.214  1.00  0.00           H  
HETATM   36  H   UNL     1      -1.571   0.267  -1.806  1.00  0.00           H  
HETATM   37  H   UNL     1       3.777   2.175   0.665  1.00  0.00           H  
HETATM   38  H   UNL     1       9.247  -2.395   0.731  1.00  0.00           H  
HETATM   39  H   UNL     1      10.389  -1.122   0.267  1.00  0.00           H  
HETATM   40  H   UNL     1       9.445  -0.961   1.757  1.00  0.00           H  
HETATM   41  H   UNL     1      -3.127  -1.381  -1.013  1.00  0.00           H  
HETATM   42  H   UNL     1      -3.288   2.625   0.455  1.00  0.00           H  
HETATM   43  H   UNL     1      -5.543   2.244   1.357  1.00  0.00           H  
HETATM   44  H   UNL     1      -7.198   0.810   1.618  1.00  0.00           H  
HETATM   45  H   UNL     1      -5.427  -3.958  -0.857  1.00  0.00           H  
HETATM   46  H   UNL     1      -3.892  -3.315  -0.286  1.00  0.00           H  
HETATM   47  H   UNL     1      -4.617  -2.765  -1.864  1.00  0.00           H  
CONECT    1    6   37                                                 
CONECT    2   10                                                      
CONECT    3   18   21                                                 
CONECT    4   20   44                                                 
CONECT    5    6    7   22   23                                       
CONECT    6    1    5    8   24                                       
CONECT    7    5    9   25   26                                       
CONECT    8    6   10   27   28                                       
CONECT    9    7   11   29   30                                       
CONECT   10    2    8   12                                            
CONECT   11    9   15   31   32                                       
CONECT   12   10   13   33   34                                       
CONECT   13   12   14   35   36                                       
CONECT   14   13   16   17                                            
CONECT   15   11   38   39   40                                       
CONECT   16   14   18   41                                            
CONECT   17   14   19   42                                            
CONECT   18    3   16   20                                            
CONECT   19   17   20   43                                            
CONECT   20    4   18   19                                            
CONECT   21    3   45   46   47                                       
CONECT   22    5                                                      
CONECT   23    5                                                      
CONECT   24    6                                                      
CONECT   25    7                                                      
CONECT   26    7                                                      
CONECT   27    8                                                      
CONECT   28    8                                                      
CONECT   29    9                                                      
CONECT   30    9                                                      
CONECT   31   11                                                      
CONECT   32   11                                                      
CONECT   33   12                                                      
CONECT   34   12                                                      
CONECT   35   13                                                      
CONECT   36   13                                                      
CONECT   37    1                                                      
CONECT   38   15                                                      
CONECT   39   15                                                      
CONECT   40   15                                                      
CONECT   41   16                                                      
CONECT   42   17                                                      
CONECT   43   19                                                      
CONECT   44    4                                                      
CONECT   45   21                                                      
CONECT   46   21                                                      
CONECT   47   21                                                      
MASTER        0    0    0    0    0    0    0    0   47    0   47    0
END
