# Supplementary material for: Understanding mechanisms of Polygonatum sibiricum-derived exosome-like nanoparticles against breast cancer through an integrated metabolomics and network pharmacology analysis
Source: Front Chem. 2025 Jun 6;13:1559758. doi: 10.3389/fchem.2025.1559758 (PMC12179076; doi:10.3389/fchem.2025.1559758)
Supplement: Supplementary file 1 [file DataSheet1.zip › raw data/Fig.6/Ingredient/adenine.pdb]

COMPND    190 
AUTHOR    GENERATED BY OPEN BABEL 2.4.1
HETATM    1  N   UNL     1      -1.199  -1.400   0.000  1.00  0.00           N  
HETATM    2  N   UNL     1      -2.075   0.650   0.000  1.00  0.00           N  
HETATM    3  N   UNL     1       0.034   1.859  -0.000  1.00  0.00           N  
HETATM    4  N   UNL     1       2.000   0.415   0.000  1.00  0.00           N  
HETATM    5  N   UNL     1       1.824  -1.976   0.000  1.00  0.00           N  
HETATM    6  C   UNL     1      -0.136  -0.542   0.000  1.00  0.00           C  
HETATM    7  C   UNL     1      -0.706   0.724   0.000  1.00  0.00           C  
HETATM    8  C   UNL     1       1.236  -0.700   0.000  1.00  0.00           C  
HETATM    9  C   UNL     1      -2.339  -0.639   0.000  1.00  0.00           C  
HETATM   10  C   UNL     1       1.361   1.609   0.000  1.00  0.00           C  
HETATM   11  H   UNL     1      -1.157  -2.410  -0.000  1.00  0.00           H  
HETATM   12  H   UNL     1      -3.322  -1.086  -0.000  1.00  0.00           H  
HETATM   13  H   UNL     1       2.003   2.483  -0.000  1.00  0.00           H  
HETATM   14  H   UNL     1       2.832  -2.053   0.000  1.00  0.00           H  
HETATM   15  H   UNL     1       1.250  -2.808   0.000  1.00  0.00           H  
CONECT    1    6    9   11                                            
CONECT    2    7    9                                                 
CONECT    3    7   10                                                 
CONECT    4    8   10                                                 
CONECT    5    8   14   15                                            
CONECT    6    1    7    8                                            
CONECT    7    2    3    6                                            
CONECT    8    4    5    6                                            
CONECT    9    1    2   12                                            
CONECT   10    3    4   13                                            
CONECT   11    1                                                      
CONECT   12    9                                                      
CONECT   13   10                                                      
CONECT   14    5                                                      
CONECT   15    5                                                      
MASTER        0    0    0    0    0    0    0    0   15    0   15    0
END
