# Supplementary material for: Understanding mechanisms of Polygonatum sibiricum-derived exosome-like nanoparticles against breast cancer through an integrated metabolomics and network pharmacology analysis
Source: Front Chem. 2025 Jun 6;13:1559758. doi: 10.3389/fchem.2025.1559758 (PMC12179076; doi:10.3389/fchem.2025.1559758)
Supplement: Supplementary file 1 [file DataSheet1.zip › raw data/Fig.6/Ingredient/baicalein.pdb]

COMPND    5281605 
AUTHOR    GENERATED BY OPEN BABEL 2.4.1
HETATM    1  O   UNL     1       0.489   0.812  -0.050  1.00  0.00           O  
HETATM    2  O   UNL     1      -3.442  -2.008   0.121  1.00  0.00           O  
HETATM    3  O   UNL     1      -5.003   0.226  -0.032  1.00  0.00           O  
HETATM    4  O   UNL     1      -3.844   2.731  -0.190  1.00  0.00           O  
HETATM    5  O   UNL     1      -1.016  -2.966   0.188  1.00  0.00           O  
HETATM    6  C   UNL     1      -1.449  -0.648   0.039  1.00  0.00           C  
HETATM    7  C   UNL     1      -0.868   0.616  -0.041  1.00  0.00           C  
HETATM    8  C   UNL     1       1.317  -0.297   0.033  1.00  0.00           C  
HETATM    9  C   UNL     1      -2.839  -0.788   0.043  1.00  0.00           C  
HETATM   10  C   UNL     1      -0.574  -1.828   0.118  1.00  0.00           C  
HETATM   11  C   UNL     1       0.879  -1.564   0.108  1.00  0.00           C  
HETATM   12  C   UNL     1       2.758   0.027   0.010  1.00  0.00           C  
HETATM   13  C   UNL     1      -1.676   1.751  -0.119  1.00  0.00           C  
HETATM   14  C   UNL     1      -3.644   0.349  -0.035  1.00  0.00           C  
HETATM   15  C   UNL     1      -3.064   1.615  -0.115  1.00  0.00           C  
HETATM   16  C   UNL     1       3.671  -0.873  -0.545  1.00  0.00           C  
HETATM   17  C   UNL     1       3.215   1.234   0.544  1.00  0.00           C  
HETATM   18  C   UNL     1       5.032  -0.568  -0.567  1.00  0.00           C  
HETATM   19  C   UNL     1       4.575   1.540   0.522  1.00  0.00           C  
HETATM   20  C   UNL     1       5.484   0.639  -0.033  1.00  0.00           C  
HETATM   21  H   UNL     1       1.528  -2.428   0.185  1.00  0.00           H  
HETATM   22  H   UNL     1      -1.226   2.739  -0.182  1.00  0.00           H  
HETATM   23  H   UNL     1       3.357  -1.814  -0.991  1.00  0.00           H  
HETATM   24  H   UNL     1       2.530   1.951   0.991  1.00  0.00           H  
HETATM   25  H   UNL     1       5.739  -1.267  -1.003  1.00  0.00           H  
HETATM   26  H   UNL     1       4.928   2.479   0.939  1.00  0.00           H  
HETATM   27  H   UNL     1       6.543   0.878  -0.051  1.00  0.00           H  
HETATM   28  H   UNL     1      -2.782  -2.716   0.174  1.00  0.00           H  
HETATM   29  H   UNL     1      -5.226  -0.720   0.030  1.00  0.00           H  
HETATM   30  H   UNL     1      -4.777   2.453  -0.175  1.00  0.00           H  
CONECT    1    7    8                                                 
CONECT    2    9   28                                                 
CONECT    3   14   29                                                 
CONECT    4   15   30                                                 
CONECT    5   10                                                      
CONECT    6    7    9   10                                            
CONECT    7    1    6   13                                            
CONECT    8    1   11   12                                            
CONECT    9    2    6   14                                            
CONECT   10    5    6   11                                            
CONECT   11    8   10   21                                            
CONECT   12    8   16   17                                            
CONECT   13    7   15   22                                            
CONECT   14    3    9   15                                            
CONECT   15    4   13   14                                            
CONECT   16   12   18   23                                            
CONECT   17   12   19   24                                            
CONECT   18   16   20   25                                            
CONECT   19   17   20   26                                            
CONECT   20   18   19   27                                            
CONECT   21   11                                                      
CONECT   22   13                                                      
CONECT   23   16                                                      
CONECT   24   17                                                      
CONECT   25   18                                                      
CONECT   26   19                                                      
CONECT   27   20                                                      
CONECT   28    2                                                      
CONECT   29    3                                                      
CONECT   30    4                                                      
MASTER        0    0    0    0    0    0    0    0   30    0   30    0
END
