# Supplementary material for: Understanding mechanisms of Polygonatum sibiricum-derived exosome-like nanoparticles against breast cancer through an integrated metabolomics and network pharmacology analysis
Source: Front Chem. 2025 Jun 6;13:1559758. doi: 10.3389/fchem.2025.1559758 (PMC12179076; doi:10.3389/fchem.2025.1559758)
Supplement: Supplementary file 1 [file DataSheet1.zip › raw data/Fig.6/Ingredient/linolenic acid.pdb]

COMPND    5280934 
AUTHOR    GENERATED BY OPEN BABEL 2.4.1
HETATM    1  O   UNL     1       4.181  -0.979  -0.611  1.00  0.00           O  
HETATM    2  O   UNL     1       4.580   0.232   1.271  1.00  0.00           O  
HETATM    3  C   UNL     1       0.760   2.787   0.037  1.00  0.00           C  
HETATM    4  C   UNL     1      -0.652   2.200   0.114  1.00  0.00           C  
HETATM    5  C   UNL     1       1.816   1.764  -0.390  1.00  0.00           C  
HETATM    6  C   UNL     1      -1.698   3.204   0.615  1.00  0.00           C  
HETATM    7  C   UNL     1       3.219   2.380  -0.379  1.00  0.00           C  
HETATM    8  C   UNL     1      -3.095   2.586   0.761  1.00  0.00           C  
HETATM    9  C   UNL     1       4.293   1.394  -0.828  1.00  0.00           C  
HETATM   10  C   UNL     1      -3.751   2.008  -0.464  1.00  0.00           C  
HETATM   11  C   UNL     1       4.372   0.181   0.065  1.00  0.00           C  
HETATM   12  C   UNL     1      -4.106   0.731  -0.673  1.00  0.00           C  
HETATM   13  C   UNL     1      -3.892  -0.367   0.329  1.00  0.00           C  
HETATM   14  C   UNL     1      -3.777  -1.705  -0.340  1.00  0.00           C  
HETATM   15  C   UNL     1      -2.609  -2.267  -0.690  1.00  0.00           C  
HETATM   16  C   UNL     1      -1.273  -1.626  -0.455  1.00  0.00           C  
HETATM   17  C   UNL     1      -0.733  -1.959   0.905  1.00  0.00           C  
HETATM   18  C   UNL     1       0.057  -3.013   1.157  1.00  0.00           C  
HETATM   19  C   UNL     1       0.500  -3.992   0.111  1.00  0.00           C  
HETATM   20  C   UNL     1       1.807  -3.560  -0.536  1.00  0.00           C  
HETATM   21  H   UNL     1       0.763   3.630  -0.666  1.00  0.00           H  
HETATM   22  H   UNL     1       1.030   3.193   1.020  1.00  0.00           H  
HETATM   23  H   UNL     1      -0.936   1.834  -0.879  1.00  0.00           H  
HETATM   24  H   UNL     1      -0.640   1.338   0.790  1.00  0.00           H  
HETATM   25  H   UNL     1       1.581   1.393  -1.395  1.00  0.00           H  
HETATM   26  H   UNL     1       1.775   0.905   0.290  1.00  0.00           H  
HETATM   27  H   UNL     1      -1.386   3.606   1.587  1.00  0.00           H  
HETATM   28  H   UNL     1      -1.746   4.052  -0.080  1.00  0.00           H  
HETATM   29  H   UNL     1       3.450   2.738   0.632  1.00  0.00           H  
HETATM   30  H   UNL     1       3.242   3.254  -1.041  1.00  0.00           H  
HETATM   31  H   UNL     1      -3.763   3.376   1.129  1.00  0.00           H  
HETATM   32  H   UNL     1      -3.060   1.854   1.575  1.00  0.00           H  
HETATM   33  H   UNL     1       4.094   1.074  -1.857  1.00  0.00           H  
HETATM   34  H   UNL     1       5.279   1.872  -0.829  1.00  0.00           H  
HETATM   35  H   UNL     1      -3.970   2.723  -1.255  1.00  0.00           H  
HETATM   36  H   UNL     1      -4.613   0.488  -1.605  1.00  0.00           H  
HETATM   37  H   UNL     1      -3.031  -0.179   0.974  1.00  0.00           H  
HETATM   38  H   UNL     1      -4.765  -0.407   0.992  1.00  0.00           H  
HETATM   39  H   UNL     1      -4.699  -2.239  -0.559  1.00  0.00           H  
HETATM   40  H   UNL     1      -2.622  -3.244  -1.165  1.00  0.00           H  
HETATM   41  H   UNL     1      -0.592  -1.936  -1.256  1.00  0.00           H  
HETATM   42  H   UNL     1      -1.326  -0.539  -0.564  1.00  0.00           H  
HETATM   43  H   UNL     1       4.243  -1.759  -0.020  1.00  0.00           H  
HETATM   44  H   UNL     1      -1.003  -1.304   1.729  1.00  0.00           H  
HETATM   45  H   UNL     1       0.413  -3.170   2.172  1.00  0.00           H  
HETATM   46  H   UNL     1      -0.264  -4.145  -0.658  1.00  0.00           H  
HETATM   47  H   UNL     1       0.637  -4.970   0.589  1.00  0.00           H  
HETATM   48  H   UNL     1       1.711  -2.592  -1.038  1.00  0.00           H  
HETATM   49  H   UNL     1       2.120  -4.297  -1.282  1.00  0.00           H  
HETATM   50  H   UNL     1       2.604  -3.480   0.211  1.00  0.00           H  
CONECT    1   11   43                                                 
CONECT    2   11                                                      
CONECT    3    4    5   21   22                                       
CONECT    4    3    6   23   24                                       
CONECT    5    3    7   25   26                                       
CONECT    6    4    8   27   28                                       
CONECT    7    5    9   29   30                                       
CONECT    8    6   10   31   32                                       
CONECT    9    7   11   33   34                                       
CONECT   10    8   12   35                                            
CONECT   11    1    2    9                                            
CONECT   12   10   13   36                                            
CONECT   13   12   14   37   38                                       
CONECT   14   13   15   39                                            
CONECT   15   14   16   40                                            
CONECT   16   15   17   41   42                                       
CONECT   17   16   18   44                                            
CONECT   18   17   19   45                                            
CONECT   19   18   20   46   47                                       
CONECT   20   19   48   49   50                                       
CONECT   21    3                                                      
CONECT   22    3                                                      
CONECT   23    4                                                      
CONECT   24    4                                                      
CONECT   25    5                                                      
CONECT   26    5                                                      
CONECT   27    6                                                      
CONECT   28    6                                                      
CONECT   29    7                                                      
CONECT   30    7                                                      
CONECT   31    8                                                      
CONECT   32    8                                                      
CONECT   33    9                                                      
CONECT   34    9                                                      
CONECT   35   10                                                      
CONECT   36   12                                                      
CONECT   37   13                                                      
CONECT   38   13                                                      
CONECT   39   14                                                      
CONECT   40   15                                                      
CONECT   41   16                                                      
CONECT   42   16                                                      
CONECT   43    1                                                      
CONECT   44   17                                                      
CONECT   45   18                                                      
CONECT   46   19                                                      
CONECT   47   19                                                      
CONECT   48   20                                                      
CONECT   49   20                                                      
CONECT   50   20                                                      
MASTER        0    0    0    0    0    0    0    0   50    0   50    0
END
