# Supplementary material for: Understanding mechanisms of Polygonatum sibiricum-derived exosome-like nanoparticles against breast cancer through an integrated metabolomics and network pharmacology analysis
Source: Front Chem. 2025 Jun 6;13:1559758. doi: 10.3389/fchem.2025.1559758 (PMC12179076; doi:10.3389/fchem.2025.1559758)
Supplement: Supplementary file 1 [file DataSheet1.zip › raw data/Fig.6/Ingredient/sedanolide.pdb]

COMPND    5018391 
AUTHOR    GENERATED BY OPEN BABEL 2.4.1
HETATM    1  O   UNL     1      -0.422  -1.367   0.016  1.00  0.00           O  
HETATM    2  O   UNL     1       1.284  -2.921  -0.093  1.00  0.00           O  
HETATM    3  C   UNL     1       0.791   0.602  -0.371  1.00  0.00           C  
HETATM    4  C   UNL     1      -0.484   0.060   0.245  1.00  0.00           C  
HETATM    5  C   UNL     1       1.327   1.902   0.221  1.00  0.00           C  
HETATM    6  C   UNL     1       1.693  -0.544  -0.102  1.00  0.00           C  
HETATM    7  C   UNL     1      -1.743   0.619  -0.396  1.00  0.00           C  
HETATM    8  C   UNL     1       2.797   2.076  -0.181  1.00  0.00           C  
HETATM    9  C   UNL     1       3.673   0.890   0.265  1.00  0.00           C  
HETATM   10  C   UNL     1       2.994  -0.450   0.184  1.00  0.00           C  
HETATM   11  C   UNL     1       0.884  -1.772  -0.060  1.00  0.00           C  
HETATM   12  C   UNL     1      -3.004   0.077   0.277  1.00  0.00           C  
HETATM   13  C   UNL     1      -4.267   0.669  -0.348  1.00  0.00           C  
HETATM   14  C   UNL     1      -5.522   0.158   0.342  1.00  0.00           C  
HETATM   15  H   UNL     1       0.685   0.703  -1.460  1.00  0.00           H  
HETATM   16  H   UNL     1      -0.513   0.218   1.331  1.00  0.00           H  
HETATM   17  H   UNL     1       1.250   1.896   1.316  1.00  0.00           H  
HETATM   18  H   UNL     1       0.735   2.752  -0.137  1.00  0.00           H  
HETATM   19  H   UNL     1      -1.772   0.350  -1.460  1.00  0.00           H  
HETATM   20  H   UNL     1      -1.736   1.714  -0.331  1.00  0.00           H  
HETATM   21  H   UNL     1       3.195   3.006   0.241  1.00  0.00           H  
HETATM   22  H   UNL     1       2.858   2.175  -1.273  1.00  0.00           H  
HETATM   23  H   UNL     1       3.979   1.048   1.307  1.00  0.00           H  
HETATM   24  H   UNL     1       4.589   0.874  -0.337  1.00  0.00           H  
HETATM   25  H   UNL     1       3.578  -1.333   0.424  1.00  0.00           H  
HETATM   26  H   UNL     1      -3.036  -1.015   0.193  1.00  0.00           H  
HETATM   27  H   UNL     1      -2.980   0.318   1.347  1.00  0.00           H  
HETATM   28  H   UNL     1      -4.311   0.412  -1.413  1.00  0.00           H  
HETATM   29  H   UNL     1      -4.241   1.763  -0.278  1.00  0.00           H  
HETATM   30  H   UNL     1      -5.525   0.429   1.403  1.00  0.00           H  
HETATM   31  H   UNL     1      -5.596  -0.931   0.265  1.00  0.00           H  
HETATM   32  H   UNL     1      -6.413   0.593  -0.121  1.00  0.00           H  
CONECT    1    4   11                                                 
CONECT    2   11                                                      
CONECT    3    4    5    6   15                                       
CONECT    4    1    3    7   16                                       
CONECT    5    3    8   17   18                                       
CONECT    6    3   10   11                                            
CONECT    7    4   12   19   20                                       
CONECT    8    5    9   21   22                                       
CONECT    9    8   10   23   24                                       
CONECT   10    6    9   25                                            
CONECT   11    1    2    6                                            
CONECT   12    7   13   26   27                                       
CONECT   13   12   14   28   29                                       
CONECT   14   13   30   31   32                                       
CONECT   15    3                                                      
CONECT   16    4                                                      
CONECT   17    5                                                      
CONECT   18    5                                                      
CONECT   19    7                                                      
CONECT   20    7                                                      
CONECT   21    8                                                      
CONECT   22    8                                                      
CONECT   23    9                                                      
CONECT   24    9                                                      
CONECT   25   10                                                      
CONECT   26   12                                                      
CONECT   27   12                                                      
CONECT   28   13                                                      
CONECT   29   13                                                      
CONECT   30   14                                                      
CONECT   31   14                                                      
CONECT   32   14                                                      
MASTER        0    0    0    0    0    0    0    0   32    0   32    0
END
